# Supplementary material for: Time-resolved phosphoproteome and proteome analysis reveals kinase signaling on master transcription factors during myogenesis
Source: iScience. 2022 May 30;25(6):104489. doi: 10.1016/j.isci.2022.104489 (PMC9198430; doi:10.1016/j.isci.2022.104489)
Supplement: Table S1. Time-course phosphoproteome, related to Figure 1 [file mmc2.xlsx]

## Sheet: Processed Phospho (log2FC)
Phosphosite	X0m_r1	X0m_r2	X0m_r3	X0m_r4	X30m_r1	X30m_r2	X30m_r3	X30m_r4	X24h_r1	X24h_r2	X24h_r3	X24h_r4	d5_r1	d5_r2	d5_r3	d5_r4
0610010K14RIK;S68;IKKQKADVTLSALNDSDANSDLVDVEGLGET	0.264495	0.0469579	-0.736545	0.458424	-0.641883	-0.602879	0.10478	-1.15042	-2.19241	-0.782603	0.373471	-1.9414	0.555453	0.840131	1.66453	1.67209
0610010K14RIK;S72;KADVTLSALNDSDANSDLVDVEGLGETPPAK	0.00506658	-0.0962811	-0.449764	0.604257	-0.273001	-0.390835	-0.126295	-0.11764	-0.967542	-0.897688	-0.52813	-0.675109	0.731722	0.358726	1.07926	1.26041
1110002E22RIK;S1026;AVIRPKAPEIKIRLGSVQQPSSDFNIAKLLT	-0.542721	-0.360089	0.182695	0.44118	-0.72524	-0.781138	-1.01759	-0.25107	-1.44766	-1.85271	-2.06181	-1.12133	-0.0753668	-0.575379	-0.93977	0.361485
1110002E22RIK;S1115;VRKLIKGSGDSSDKGSVTPEQGLTGPKPRQL	0.772547	0.2178	-0.190933	-0.441693	1.29834	1.24929	1.49852	1.12399	-0.256174	0.122563	0.38696	-0.10828	-0.606696	-0.586364	0.415943	0.316745
1110002E22RIK;S1179;EGVSQVSNGGRLLNSSPEGTVLVHRASGRLP	-1.85147	1.03662	1.35459	0.45061	0.860613	1.24793	0.700996	1.76275	-0.700295	-1.17745	-1.57986	-0.195955	0.704984	0.16035	-0.587519	1.28436
1110002E22RIK;S1338;VVLRAAPIERLQRRNSNPSTESVSARAAAFE	0.422958	0.0274039	-0.107863	0.437739	-0.342818	0.256734	-0.422676	-0.192543	-1.95863	-0.40534	-1.28371	-1.15316	-3.27249	-1.11352	-3.02861	-1.70844
1110002E22RIK;S206;AKYVETCASAGLRRESPQTLKLPPEQQASRS	0.0998898	0.561911	-0.521933	-0.626315	-2.0539	-0.912964	-2.31706	-1.22023	-2.20508	-0.221193	-2.26881	-0.506495	-4.06893	-0.757358	-2.73383	-0.699964
1110002E22RIK;S302;LLGVLATSSSSLGFESDPETSCRQHREEAGD	-0.0504965	1.88613	-0.483943	-0.428813	1.23343	1.35033	1.14907	1.08494	1.11908	0.853515	0.685257	0.861516	0.631297	0.139031	1.03408	0.257163
1110002E22RIK;S599;AIRAKELVDYASGASSAVSELDDADKEVRNL	0.205044	-0.547909	0.684085	0.466016	1.09442	0.908142	1.7033	0.422839	2.29782	2.93471	4.21753	1.88635	2.90077	2.70934	2.72587	2.56731
1110002E22RIK;S602;AKELVDYASGASSAVSELDDADKEVRNLTSR	-0.317045	-0.155928	0.715752	0.403354	0.717721	0.747092	0.816133	0.633314	2.50387	2.59404	2.83153	2.35464	2.20086	2.20968	1.49989	1.82289
1110002E22RIK;S769;TGPCRITKGSSKGPGSVYTDDGSETSESSKP	-0.455493	0.190242	-0.134439	0.637301	0.756937	0.806631	1.14768	1.12235	-2.19399	-2.16163	-1.80126	-1.8357	-0.750961	-0.854616	0.0314543	-0.454096
1110002E22RIK;T1117;KLIKGSGDSSDKGSVTPEQGLTGPKPRQLTP	0.990619	0.306363	-0.720999	0.00285455	1.1234	1.02059	1.64204	0.28033	-1.07801	0.0133308	0.991545	-1.27134	0.164042	0.287654	1.19278	0.633273
1110037F02RIK;S1627;FDLHSELERSFLSEPSSPGRSKTTKGFKLGK	-0.610492	-0.0941754	0.413652	-0.395852	-1.41784	-1.41654	-1.27703	-0.916709	-1.45449	-2.09087	-2.13074	-1.29983	-0.725044	-1.05308	-0.213011	-0.720857
1110037F02RIK;S173;NLKHADGEKEDQFNGSPPRPQPRGPRTPPGP	-0.172533	-0.0883596	0.00887545	-0.190108	0.203025	0.023949	-0.274705	0.201574	-1.09799	-1.72935	-1.96803	-1.33431	-1.00321	-1.77447	-2.15351	-1.36555
1110051M20RIK;S222;SPWKPLHRSRKLDAESDGSTEETDESET___	-0.43264	-0.20765	0.62944	-0.11642	0.434538	0.443371	0.29024	0.28278	0.386909	-0.0124271	-0.178415	-0.130858	-1.89724	-1.85713	-2.89012	-3.24934
1110051M20RIK;S225;KPLHRSRKLDAESDGSTEETDESET______	0.210325	0.354313	-0.332669	-0.422216	-0.702356	-0.301817	-0.512688	0.121263	-0.149444	-0.123517	-1.09007	0.612256	-3.12434	-1.70564	-0.800738	-2.36911
1700008F21RIK;S91;GKSEKKKDKDLERNISPNREFKSFEELHQIQ	0.555401	-0.794804	0.185942	0.119629	0.489991	0.502722	0.712308	0.962819	0.0637981	0.0551155	-0.17089	0.532362	0.241728	1.02025	1.57461	0.753744
1700021F05RIK;S106;KSTKKTLQKEADEEDSDEETSYPERSEQEEE	-0.151234	-0.42112	0.550291	0.150068	1.34894	1.15899	1.66883	1.2529	0.588666	0.592945	1.38794	0.531718	1.02709	0.389638	0.923681	1.24762
1700021K19RIK;S329;EEGRQSQAGSVLRRSSFSEGQTAPVASGTKK	0.239744	0.0292371	-0.68466	0.385723	-0.198264	-0.218543	0.210227	-0.550715	-0.639028	0.0284663	0.640704	-0.646178	0.0930451	0.310174	0.819168	0.184737
2310035C23RIK;S193;AGSISTLDSLDFARYSDDGNRETDERVAEHE	0.111307	2.271	-0.397882	-1.48264	1.52685	1.86479	1.10819	1.16466	-0.490126	-0.163589	-0.776438	-0.5945	1.57466	1.36006	1.46285	2.47584
2310035C23RIK;S398;SLVWSSQKDSEDNRQSPAVNSSDQEKTKDVH	0.141209	-0.320084	-0.0201577	0.345291	-1.29467	-1.40076	-0.917658	-1.31416	0.835685	0.93597	1.44942	0.866825	1.36423	1.34521	2.05161	1.3074
2310035C23RIK;T169;GASIVGGAGGREPSTTSGGGQLNRAGSISTL	-0.720325	-0.82426	1.37343	0.0164907	0.96084	1.03447	0.936871	1.48799	-0.0299182	-0.154182	-0.196195	0.384679	1.2901	1.1865	0.448813	2.18697
2810474O19RIK;S910;KLAEPENKEIVAEVKSPCDSQIPREESHDLG	1.40339	-0.252894	-0.915106	0.15149	1.30302	1.36929	1.46904	1.31941	0.610148	1.43003	1.19327	1.1567	0.279205	1.45874	2.07646	1.44627
4833439L19RIK;S152;KLQSGETAKEEKHPASAQSTPSSTPHASPKQ	-0.0902765	-1.1286	0.575337	0.117807	-0.278192	0.0742496	0.0684391	-0.784625	-1.49283	0.0693478	0.243019	-1.4749	-0.344204	1.42152	-0.838073	-0.108416
4833439L19RIK;S155;SGETAKEEKHPASAQSTPSSTPHASPKQKSR	-0.183014	-0.639239	0.391585	0.384979	-0.201063	0.414125	0.111762	-0.150394	-0.761813	0.998371	0.658107	-0.078133	-1.37874	0.885689	-1.21498	-0.0951487
4833439L19RIK;S164;HPASAQSTPSSTPHASPKQKSRGWFPSGSST	0.523449	0.0206442	0.181282	-0.754636	-0.00297465	1.20313	-0.00468442	0.784348	-2.3788	0.505369	-1.14143	-0.201657	-4.76787	-1.12088	-3.21575	0.410438
4833439L19RIK;T156;GETAKEEKHPASAQSTPSSTPHASPKQKSRG	-0.869398	-0.200554	2.37079	-1.01257	2.93065	2.9657	2.9328	2.76397	1.18388	0.91783	1.27545	0.751406	3.60796	2.90767	1.86863	3.59889
4931406P16RIK;S650;MQEVIDFLSGFNMGQSHQGSPLVTRRNSTAT	0.320049	0.63849	-0.167541	-0.85224	0.936673	0.678279	0.949742	0.516988	1.06945	0.356718	0.643762	0.358073	-2.58887	-3.47307	-2.2319	-3.71499
4931406P16RIK;S654;IDFLSGFNMGQSHQGSPLVTRRNSTATAMVT	0.288864	0.539439	0.109731	-1.12029	1.01806	0.866985	0.705277	0.454091	0.589881	0.346867	0.4085	0.0122968	-2.1785	-2.97996	-2.92548	-2.39499
4931406P16RIK;S662;MGQSHQGSPLVTRRNSTATAMVTEQKTGTMQ	0.52541	-0.15451	-0.978882	-0.0708484	-2.65439	-2.33443	-2.33307	-2.37311	-2.1481	-0.715945	-0.82545	-1.01815	-3.7628	-2.5392	-1.97189	-1.05864
4931406P16RIK;S934;SGPDLVAAVKQRRKHSSGEQETSTLPSPPLL	-0.210074	-0.329394	0.298613	-0.112387	-1.63507	-1.74406	-1.61381	-1.19872	0.543894	-0.0463345	-0.0701225	0.728242	-0.500819	-0.905505	-0.195218	-0.340942
4931406P16RIK;S945;RRKHSSGEQETSTLPSPPLLTTVEDVNQDNK	-0.503046	-0.622863	0.707729	0.137941	-0.0442354	-0.327266	-0.183444	0.378255	-0.116162	-1.0327	-0.823365	-0.0701101	0.738015	-0.402134	-0.0149625	0.753804
5031439G07RIK;S332;DSSPASPMHERVTSFSTPPTPERNNRPAFFS	0.497624	-0.211711	0.328007	-0.228528	1.32707	1.22705	1.75047	0.818925	0.709336	1.09032	1.76199	0.36219	0.489221	0.611013	1.00863	0.202884
5031439G07RIK;S367;RKVPRNRIAEMKKSHSANDSEEFFREDDSGA	1.32994	-0.491406	-1.10635	0.747719	0.242037	-0.163486	0.285823	-0.150527	-0.297622	0.0202556	0.590427	-0.276298	0.981408	0.645757	1.53133	1.3494
5031439G07RIK;T336;ASPMHERVTSFSTPPTPERNNRPAFFSPSLK	1.03176	-1.18422	0.849643	-0.236363	2.1166	1.72163	2.43206	1.88293	2.017	1.66397	2.25123	1.65144	1.32692	1.18287	1.98754	0.800351
5730455P16RIK;S18;PSLQESLDGDEKELESSEEGGSAEERRLEPP	-0.752427	-0.161846	1.44377	-0.822889	-0.432718	-1.28564	-0.596031	-0.718865	2.42607	-0.47559	0.361565	0.673807	1.37316	-1.63344	-0.15764	-2.39761
5730455P16RIK;S19;SLQESLDGDEKELESSEEGGSAEERRLEPPP	0.218536	-0.929879	0.552253	0.151144	1.15697	0.836619	1.00078	0.493664	-0.320809	-0.430977	0.0537696	-1.06034	2.07452	1.60688	0.471272	0.92354
5730455P16RIK;S55;LYSFRGSRLTQNRGDSDDGRSGGINAETPSG	-0.208077	0.359848	-1.48717	0.91549	-2.16968	-2.05123	-1.91066	-1.94846	-1.18606	-0.878185	-0.870922	-0.831111	-0.0344838	0.438177	1.13692	-0.148924
8030462N17RIK;S145;GVSGATVGRKSRRSRSESETSTMAAKKNRQS	-0.307743	-0.99245	0.697745	0.480014	-0.634117	-0.758041	-0.912651	-0.849475	-0.260349	-0.176512	-0.0181591	-0.471173	1.51439	1.27346	-0.454991	1.26738
8030462N17RIK;S66;VLSSMPCLLMELRRDSSESQLASTESDKPTT	-0.457231	-0.548195	0.921037	-0.0879897	-0.158536	0.0335672	-0.00274874	0.413465	0.75508	0.44439	0.0284229	0.985988	-0.441451	0.288484	-0.0206155	-0.680175
8030462N17RIK;S69;SMPCLLMELRRDSSESQLASTESDKPTTGRV	-0.46877	-0.862615	0.939593	0.242341	-0.0915959	0.0173279	0.466739	0.657751	0.653648	0.481462	0.611179	1.17814	-0.472819	0.093936	0.748925	-0.131044
8030462N17RIK;S73;LLMELRRDSSESQLASTESDKPTTGRVYESD	-0.276047	0.160779	0.877628	-0.51948	1.0274	0.861457	1.04418	0.132718	0.160556	0.851835	2.00293	-0.268001	1.52311	0.205319	-0.430827	2.45645
8030462N17RIK;S76;ELRRDSSESQLASTESDKPTTGRVYESDSSN	0.751623	-0.445262	0.107016	-0.889553	-0.212346	-0.562044	-0.314994	-1.6031	-0.196465	0.00681492	0.686521	-1.47407	0.0468608	-0.393879	-1.21019	-1.46981
9330159F19RIK;S129;EKKTERNFLGEESQGSPKQNIHTETKVEFWN	0.154391	-0.0613324	-0.322631	0.275876	0.808139	0.878109	0.741401	0.136049	-1.30345	-0.386096	-0.158928	-1.55189	0.201374	0.583399	-0.772826	0.15534
A430005L14RIK;S180;ASVLQMDSSIFLDDDSNQPMPVSRFFGNVEL	-0.351169	-0.301355	0.396669	-0.118277	-1.81756	-1.50969	-2.01675	-0.944513	0.72376	0.172368	-1.04067	1.14419	-0.145097	0.979387	0.413323	-0.429571
A830080D01RIK;S15;_MARSRSRSPRWKQRSLSPQSRNFEYHEERH	0.6417	0.512903	-0.688719	-0.369812	0.722025	1.06403	0.892393	0.527447	-0.34104	1.38289	1.43439	0.486971	-1.63465	-0.771379	-0.713921	1.20062
A830080D01RIK;S17;ARSRSRSPRWKQRSLSPQSRNFEYHEERHFH	-0.143655	0.634704	-0.42065	-0.0896416	-0.0050884	-0.131023	-0.27198	-0.367612	-0.557342	-0.925048	-0.877693	-1.07266	0.585502	-0.141431	-0.220041	-0.334497
AAK1;S616;VQTTPPPTIQGQKVGSLTPPSSPKTQRAGHR	0.182595	-0.258114	-0.799543	1.51693	0.234355	0.161984	0.997712	0.595522	0.866661	1.22755	1.98056	1.42076	0.182155	0.48435	2.12991	0.468654
AAK1;S621;PPTIQGQKVGSLTPPSSPKTQRAGHRRILSD	0.803081	0.768432	-0.492213	-0.588679	0.346693	0.256133	0.311694	0.469783	0.902976	0.330964	0.00860183	0.853956	0.649756	0.500196	2.1027	0.489855
AAK1;S635;PSSPKTQRAGHRRILSDVTHSAVFGVPASKS	0.668564	-0.461219	-0.118267	0.0447333	0.412571	0.377287	0.54945	0.976821	0.614325	0.405573	0.102919	1.15387	-0.286371	0.191732	1.28616	0.413325
AAK1;S674;AEASLNKSKSATTTPSGSPRTSQQNVSNASE	-0.594604	-0.244612	0.622514	-0.710135	-1.49887	-1.31257	-2.23592	-1.53057	-3.46549	-3.47046	-4.29471	-3.5468	0.220258	0.313159	-1.95456	0.485002
AAK1;S844;SLIPGLEPPVAQRLPSQTESVTSNRTDSLTG	-0.400598	-0.280917	0.445781	-0.0949543	-1.65855	-1.76269	-2.04169	-1.19966	0.550985	-0.572959	-1.14451	0.410306	2.24135	1.83915	1.62062	1.33804
AAK1;T604;GQIQAPVRQQPKVQTTPPPTIQGQKVGSLTP	1.52088	-1.99336	-0.0725231	0.593033	-1.42804	-1.85594	-1.01559	-1.64658	-0.601534	-0.0966323	0.682153	-0.404745	0.346549	0.735655	1.4033	0.988332
AAK1;T618;TTPPPTIQGQKVGSLTPPSSPKTQRAGHRRI	0.84331	0.777056	-0.45703	-0.551472	0.339989	0.250277	0.0464966	0.349233	0.475255	0.350944	0.0823911	0.663362	0.924072	0.445733	1.42891	1.95982
AAK1;T672;AAAEASLNKSKSATTTPSGSPRTSQQNVSNA	-1.09086	0.426138	-0.231056	0.268882	-2.91118	-2.58139	-3.30966	-2.99235	-4.21798	-3.44741	-3.72278	-3.95615	-0.255982	-0.207706	-2.16672	0.628288
AATF;S168;PDTRHIVNGAKPNTESEEISSEDDELVGEKK	-0.716011	0.315766	0.291601	0.398654	1.29631	1.35778	1.78587	1.48883	1.08891	0.764771	1.15157	0.942559	-1.35807	-1.4054	-0.699684	-2.38032
AATF;S172;HIVNGAKPNTESEEISSEDDELVGEKKKQRK	-0.562687	0.33133	0.334183	0.10534	1.46786	1.51747	1.86986	1.60448	0.854939	0.392438	0.618256	0.580232	-1.26834	-1.26149	-0.598369	-2.51735
AATF;S173;IVNGAKPNTESEEISSEDDELVGEKKKQRKA	-0.658615	0.25452	0.264236	0.534728	1.49092	1.36248	2.16207	1.2467	1.18894	0.973848	2.04872	0.691951	-0.701295	-1.29216	-0.330688	-2.08742
ABCA2;S1326;TTLEEVFLKVSEEDQSLENSEADVKESRKDV	2.48419	0.68136	-0.802404	-0.880383	5.37988	5.13833	5.75498	4.53955	2.2731	3.28683	4.0087	2.30086	2.86065	2.87068	5.13212	4.57524
ABCA2;S1330;EVFLKVSEEDQSLENSEADVKESRKDVLPGA	1.72683	-0.239713	-0.451224	-0.0741035	2.16481	1.80323	2.8709	1.78551	1.28753	1.96631	3.16093	1.54689	1.36321	1.07946	3.6776	2.88515
ABCC1;S289;RIVYAPPKDPSKPKGSSQLDVNEEVEALIVK	0.0238465	0.0444745	0.307247	-0.386111	0.703435	0.794289	0.958313	0.380509	0.125414	0.26723	0.377623	-0.282371	0.086623	0.600739	0.412847	-0.815461
ABCC1;S290;IVYAPPKDPSKPKGSSQLDVNEEVEALIVKS	0.523217	0.0479306	0.103409	-0.311858	1.72766	1.75193	2.14178	2.25062	0.499627	0.383141	0.390774	1.03567	-0.0127966	0.282675	2.10748	0.947636
ABCC1;S878;AEFLRTYANAEQDLASEDDSVSGSGKESKPV	-0.137565	0.14191	-0.0760081	-0.461282	-0.706461	-0.0630887	-0.161117	-0.630288	-1.76299	0.168655	0.121308	-0.812308	-1.49757	0.295741	-0.15323	1.00568
ABCC1;S882;RTYANAEQDLASEDDSVSGSGKESKPVENGM	0.0429083	0.392283	-0.446949	0.212509	-0.0559839	0.475846	0.44796	-0.526119	-3.11973	-1.47126	-1.45823	-3.01772	-1.57555	0.357164	-0.740775	-1.47377
ABCC1;S915;TDTVGKHLQRHLSNSSSHSGDTSQQHSSIAE	0.597258	-0.281096	0.141957	-0.732471	1.03352	1.34524	1.55922	-0.48521	-3.31075	-0.683726	0.292816	-3.60718	-0.780659	0.570624	-1.22514	0.444459
ABCC1;S916;DTVGKHLQRHLSNSSSHSGDTSQQHSSIAEL	-0.144448	-0.0245918	0.551219	-0.925496	0.457867	0.326942	0.260757	-0.516631	-2.40802	-2.58257	-2.32394	-3.59246	0.62719	0.23021	-0.992076	-1.18257
ABCC1;S918;VGKHLQRHLSNSSSHSGDTSQQHSSIAELQK	0.643686	-0.242043	0.291461	-0.893013	0.313471	0.457724	0.334515	-0.115181	-1.00168	0.14769	0.248022	-0.76164	-0.256874	0.300619	-0.287022	1.51592
ABCC1;S926;LSNSSSHSGDTSQQHSSIAELQKAGAKEETW	0.055701	0.0604057	0.227519	-0.579647	0.407245	0.325239	0.35786	-0.60208	-1.80313	-0.949427	-0.195667	-2.31966	0.679607	0.125788	-0.833313	1.08293
ABCC1;T921;HLQRHLSNSSSHSGDTSQQHSSIAELQKAGA	0.0953009	-1.08657	1.15269	-0.702674	0.126696	0.384875	0.484366	-0.421491	0.540867	1.18118	1.09585	-0.0567336	-1.48092	0.286386	-1.50953	-2.85074
ABCC4;T567;FGSLLKKENEEAEPSTAPGTPTLRKRTFSEA	0.369814	0.0705205	-0.246644	-0.260489	-0.0262701	-0.401101	0.533254	0.301983	0.368617	-0.83939	-0.297333	0.16608	-4.24315	-5.02319	-1.90124	-5.2557
ABCC4;T571;LKKENEEAEPSTAPGTPTLRKRTFSEASIWS	0.171961	0.126125	-0.288575	0.00859739	0.175821	0.0581312	0.71974	-0.306129	-1.08144	-0.870081	-0.0576963	-1.50417	-3.83275	-3.9159	-2.95378	-4.63781
ABCC5;S43;GQHRDPEEPRFRRTRSLECQDALETAARVEG	0.113698	0.300434	0.0547439	-0.537769	0.0341675	-0.00727108	-0.332741	0.442847	2.27532	1.30964	0.570782	2.23611	1.26163	1.0418	1.50206	0.823266
ABCC5;T41;VPGQHRDPEEPRFRRTRSLECQDALETAARV	0.008334	0.48168	-0.594813	-0.334622	-0.988923	-1.53822	-1.46982	-1.80825	0.922953	0.505474	1.36897	0.223183	0.0855908	-2.32615	-1.89004	0.0414308
ABCF1;S103;DDSDERVLMERLKQLSVPASDEEDEVPAPIP	-0.528456	0.0306824	0.703224	-0.204436	-0.224915	-0.591217	-0.47567	-1.03407	2.10362	1.67365	2.51062	1.11203	1.92773	0.231264	-0.528483	0.782986
ABCF1;S107;ERVLMERLKQLSVPASDEEDEVPAPIPRGRK	-0.208621	-0.0104043	0.0750515	0.0415092	-1.98439	-1.96764	-2.11439	-2.82041	0.219652	1.02237	1.47351	-0.252303	0.239292	0.0964604	-1.52192	0.0777239
ABCF1;S138;KAKGGNVFEALIQDDSEEEEEEEENRVLKPA	0.425692	-0.567412	0.622806	-0.232733	0.689522	0.766264	0.806002	0.98599	1.20706	0.9075	0.425949	1.22055	0.647303	1.59771	1.5577	0.0706651
ABCF1;S194;EKSKGKAKSKPAAADSEGEEEEEDTAKEKEP	0.908276	-0.695078	-0.164682	-0.633185	-0.122013	0.253934	-0.209524	-0.674997	-2.59512	-0.589926	-0.92221	-2.12063	-1.52171	0.264513	-1.6778	0.6098
ABCF1;S225;PQQGKDRDKKEAEQGSGEEKEEKEGDLKAND	-2.2497	4.93638	-6.19904	5.6309	1.88924	1.33513	1.8525	-0.181491	-1.73946	-0.2715	3.08509	-2.64783	5.83501	0.95505	1.87404	4.3155
ABCF1;S90;RDTRKGRRKKDVDDDSDERVLMERLKQLSVP	0.47834	-0.235366	-0.30221	-0.195889	-2.77612	-2.56498	-2.85915	-2.63152	-0.768112	-0.0702109	-0.544577	-0.227715	-1.02934	-0.0839176	-0.495169	0.27091
ABI1;S183;TGTLSRTNPPTQKPPSPPVSGRGTLGRNTPY	-0.403886	0.0377908	0.0236715	0.433142	0.507228	0.284064	0.547135	0.135798	0.435781	-0.122603	0.336524	-0.311442	0.689741	0.0058528	-0.128024	-1.20086
ABI1;S225;PNDYMTSPARLGSQHSPGRTASLNQRPRTHS	0.706518	0.0386574	-2.02589	3.2079	1.88233	1.50917	1.82157	2.33306	3.76754	4.03851	4.57159	4.69487	1.51692	0.721212	1.7967	2.64891
ABI1;S295;GSQYGTMTRQISRHNSTTSSTSSGGYRRTPS	-0.0834098	-0.346458	0.39869	0.171747	-0.103663	-0.351249	-1.07158	0.464805	1.56393	-0.0521358	-1.13926	1.38696	1.79556	1.00953	0.158859	0.763767
ABI1;T200;PVSGRGTLGRNTPYKTLEPVKPPTVPNDYMT	0.0565091	-0.469052	0.147146	-0.011116	0.538917	0.422107	0.353945	0.672001	-0.274357	0.0332505	0.263819	0.231705	-1.7898	-2.42517	-2.45273	0.0677794
ABI1;T215;TLEPVKPPTVPNDYMTSPARLGSQHSPGRTA	-0.0499604	-0.813457	0.348842	0.187237	1.28595	1.60981	1.50543	1.38407	-1.05319	0.129223	0.0416108	-0.460161	-2.98471	-1.66507	-2.87855	-1.64332
ABI2;S36;MGGLPRTTPPTQKPPSPPMSGKGTLGRHSPY	0.727549	0.187514	-0.487602	-0.662063	-1.30968	-1.43098	-1.49537	-0.59251	-0.336704	-1.33133	-2.069	0.0631092	-1.16414	-1.29111	0.621742	-0.730949
ABI2;S80;DYVPSPTRNMAPSQQSPVRTASVNQRNRTYS	0.65413	-0.197622	-0.344135	-0.503156	0.432565	0.857636	0.275362	0.0120148	-1.79201	0.10464	-0.311633	-1.22165	-1.36871	0.173503	-1.59439	0.880747
ABL2;S621;SAPAGFIRSTQASSGSPALPRKQRDKSPSSL	0.411268	0.261831	-0.0339464	-0.563646	0.48637	0.543556	-0.00986258	0.259978	0.125799	0.409125	-0.0479282	0.152496	0.308573	0.301536	-0.558241	1.11533
ABL2;S632;ASSGSPALPRKQRDKSPSSLLEDAKETCFTR	0.24229	0.0958583	0.0222148	-0.210152	0.767406	0.801595	0.655916	0.205382	-0.708869	0.049932	0.285882	-0.841027	-0.424802	-0.42369	-1.29534	0.18378
ABL2;S785;PTASDDTSKPFPRSNSTSSMSSGLPEQDRMA	1.05836	-0.55774	-0.548918	-0.163883	-2.14132	-1.93376	-1.81238	-2.1634	-1.52696	-0.349266	-0.505146	-0.925638	-0.883385	0.680339	0.85646	0.537518
ABL2;S819;PRNCQRSKLQLERTVSTSSQPEENVDRANDM	0.139612	-0.3163	0.0644925	-0.0864063	0.357157	0.679429	0.240411	0.0875503	-2.18821	-0.809222	-1.02455	-1.78713	-0.329123	0.71662	-1.03543	1.18547
ABL2;T820;RNCQRSKLQLERTVSTSSQPEENVDRANDML	0.996743	-0.254132	-0.853101	0.129228	-1.03565	-1.35881	-1.50121	-2.33161	-1.00253	0.0242026	0.644594	-1.53592	-0.198241	-0.848174	-2.2061	0.262097
ABLIM1;S140;GRDCLCQLCAQPMSSSPKEASCSSNCAGCGR	-0.39352	-0.421698	1.00891	-0.585675	-2.08368	-1.86313	-2.5531	-1.72921	0.568888	0.352109	-0.548935	0.716642	1.1727	1.66332	0.0754111	1.44345
ABLIM1;S304;CLMNSNKNPRQPTRTSSESIYSRPGSSIPGS	-0.0170601	-0.270752	0.0475071	-0.0941169	-2.34009	-2.56689	-2.45759	-1.89759	-0.319123	-1.20316	-1.29327	-0.210215	-2.85862	-3.56574	-2.57335	-2.88449
ABLIM1;S315;PTRTSSESIYSRPGSSIPGSPGHTIYAKVDN	0.439445	0.261498	0.796522	-1.46108	1.54648	2.14521	1.45302	0.457164	-2.71418	-0.37465	-0.564137	-2.74023	-1.32867	0.322037	-2.5263	0.566
ABLIM1;S319;SSESIYSRPGSSIPGSPGHTIYAKVDNEILD	0.266995	-0.570151	-1.08505	1.38403	0.258817	-0.0130287	0.218658	0.39862	-1.32309	-0.788139	-0.174346	-0.617432	-0.599042	-1.33375	-0.857369	1.12575
ABLIM1;S374;EPFYTSGYEDKQERQSLGESPRTLSPTPSAE	0.241451	-0.932606	0.314498	0.28925	0.00930009	-0.49721	-0.360388	-0.593193	-1.93544	-2.61941	-2.20055	-2.83615	0.538767	-0.497764	-1.36454	-1.12117
ABLIM1;S378;TSGYEDKQERQSLGESPRTLSPTPSAEGYQD	0.0200396	-0.758511	1.08055	-0.422328	-0.00850875	-0.606052	-0.252536	0.282901	-0.262469	-2.01418	-1.71259	-0.687553	2.01874	0.178734	1.35098	1.24815
ABLIM1;S383;DKQERQSLGESPRTLSPTPSAEGYQDVRDRM	0.0255899	0.0519321	-0.131912	-0.0723248	-2.84482	-3.27317	-3.3896	-3.00632	0.755238	-0.413092	-0.421847	0.149937	0.408679	-1.0666	-0.89703	-0.742301
ABLIM1;S387;RQSLGESPRTLSPTPSAEGYQDVRDRMIHRS	0.287862	0.13425	0.348913	-0.331362	0.619404	0.692021	0.509565	1.04044	1.40456	0.998775	0.438332	1.62541	1.74332	2.02802	2.38322	1.95136
ABLIM1;S404;EGYQDVRDRMIHRSTSQGSINSPVYSRHSYT	0.0427999	-0.136749	0.551367	0.474321	0.739556	0.924337	0.545872	1.66304	2.45387	2.10202	1.24486	3.17644	1.41813	2.01324	1.83246	2.16239
ABLIM1;S407;QDVRDRMIHRSTSQGSINSPVYSRHSYTPTT	0.341799	0.0144018	0.416185	-0.209523	1.40736	1.39641	1.19784	1.12592	1.03334	1.32997	1.32255	0.953168	2.36395	2.27812	1.57155	2.84692
ABLIM1;S410;RDRMIHRSTSQGSINSPVYSRHSYTPTTSRS	0.654297	-0.635704	-0.455879	1.55319	1.29277	1.18802	1.53141	0.436709	0.693948	1.67002	2.32218	0.199874	2.71095	3.471	2.05278	1.43538
ABLIM1;S442;FLPHVKGNEPSSGRNSPLPYRPDSRPLTPTY	0.403973	0.156672	-0.702099	0.291777	-0.0159529	0.108551	0.40266	-0.126674	-1.55247	-0.673875	-0.353038	-1.19811	1.7451	2.39597	3.01472	2.55878
ABLIM1;S491;GPPSLAAVGTDPRRRSSGREEDEEELLRRRQ	0.217961	-0.811287	0.304344	-0.258699	0.696189	1.19857	0.607208	1.21266	-3.85545	-2.20514	-2.85067	-2.4324	-2.43938	-0.865837	-2.22503	1.21483
ABLIM1;S492;PPIYKQHGTDPRRRSSGREEDEEELLRRRQL	0.00401939	-0.629109	0.0721026	0.0368664	-1.0431	-0.930478	-1.38779	-1.64514	-2.42018	-1.58542	-1.75333	-2.68287	-1.46239	-0.831326	-3.22624	-1.54527
ABLIM1;S559;SPLHSASHAPSSKTSSLPGYGKNGLHRPVST	0.378404	0.423657	-0.071232	-0.458995	0.956268	0.98542	0.453852	0.752626	0.301648	0.415627	-0.0331133	0.262642	-0.399999	-0.549559	-1.25115	0.150514
ABLIM1;S581;NGLHRPVSTDFAQYNSYGDISGGVRDYQTLP	0.107247	-0.377702	1.44396	-0.573964	0.872307	0.873011	0.893113	1.18375	2.45348	1.93524	1.71305	2.4409	3.3759	3.45645	3.46618	3.36914
ABLIM1;S610;LPDGHMPAVRMDRGVSMPNMLEPKIFPYEML	-0.24089	-0.389288	-0.197964	0.724003	-2.03886	-1.96102	-2.62192	-2.01337	-0.422583	-0.256909	-0.849689	-0.343706	-0.296207	-0.0107276	-2.02716	-0.395636
ABLIM1;T381;YEDKQERQSLGESPRTLSPTPSAEGYQDVRD	0.481627	-0.341577	0.00810446	0.0708197	0.398618	-0.234092	-0.175195	-0.043628	-0.747085	-1.98759	-1.73898	-1.62968	3.15941	1.46274	1.53582	1.61805
ABLIM1;T385;QERQSLGESPRTLSPTPSAEGYQDVRDRMIH	0.751561	-0.315816	-0.206334	0.310084	2.18871	1.53385	1.39991	1.84367	0.587378	-1.36012	-1.76164	-0.67692	2.36094	1.14269	0.921779	-0.936909
ABLIM1;T454;GRNSPLPYRPDSRPLTPTYAQAPKHFHVPDQ	1.37344	-0.676627	0.0127418	-0.0995448	1.70146	1.30968	1.35623	1.2319	0.872076	0.551749	0.511101	0.381474	4.21165	3.99686	3.80431	3.57048
ABLIM1;Y309;NKNPRQPTRTSSESIYSRPGSSIPGSPGHTI	-0.235985	-0.0479016	-0.835607	0.254535	-5.1666	-5.5178	-5.39533	-5.86541	-5.70855	-6.02433	-5.48223	-6.50709	-0.653595	-1.74222	-2.02315	-2.11697
ABLIM2;S111;EGDQDDRSYKQCRTSSPSSAGSVSLGHYTPT	0.253456	-0.182939	0.234656	0.207302	1.53863	1.52451	1.90732	1.34013	0.520529	0.838569	1.26894	0.421404	2.88217	3.17923	3.39608	2.68153
ABLIM2;S171;TTWLLLKGDADTRTNSPDLDSQSLSLSSGTD	-0.376433	0.625355	0.478742	-0.20821	2.24884	2.12481	2.00784	1.89212	-0.158495	-0.584877	-0.351479	-0.723981	6.70873	5.67498	5.32711	5.98815
ABLIM2;T124;TSSPSSAGSVSLGHYTPTSRSPQHYSRPAAR	-0.961344	-0.659279	1.02606	1.29109	1.38544	1.33701	2.07173	1.24399	0.804063	1.08674	2.27072	0.573541	3.65406	3.47808	2.99819	2.74807
ABLIM2;T167;SRKKTTWLLLKGDADTRTNSPDLDSQSLSLS	-0.0151258	0.591602	-0.595109	0.959699	1.21789	1.22772	0.677566	1.84135	2.01328	1.55681	0.850152	2.53876	5.37319	5.00857	4.93899	5.9097
ABLIM3;S337;QRPDLISYEPHSRYTSDEMLERCGYGESLGT	-0.896717	-0.649458	1.48829	-0.38849	0.73067	1.01415	0.613409	0.800248	-1.12655	-0.881107	-1.18531	-1.15963	-1.71107	-1.13007	-3.20492	-1.67915
ABLIM3;S372;SQDIYENLDLRQRRASSPGYIDSPTYSRQGM	-0.370802	0.739693	0.887915	-0.727767	1.4208	1.0311	1.47265	0.370389	1.53178	1.69534	3.31255	0.77782	1.02827	-1.42803	-1.01433	1.61315
ABLIM3;S373;QDIYENLDLRQRRASSPGYIDSPTYSRQGMS	-0.0901212	0.354275	-0.0816462	0.562497	1.93212	1.58933	1.68604	1.74643	2.73318	2.09674	2.52616	2.35392	1.67471	0.248984	0.548661	1.05187
ABLIM3;S388;SPGYIDSPTYSRQGMSPTFSRSPHYYRSGPE	0.066346	0.641253	-0.395115	0.342361	1.20609	1.30527	1.20754	2.109	1.34096	0.539444	-0.17845	1.84714	0.548302	0.785775	2.15895	0.485142
ABLIM3;S407;SRSPHYYRSGPESGRSSPYHSQLDVRSSTPT	-0.0790744	-0.49698	-0.0714575	1.47026	0.0608971	0.288297	0.376757	0.803267	1.71461	2.20714	2.02632	2.61888	0.85476	1.93167	1.79927	1.69795
ABLIM3;S502;WTYHGSPKVPRARRFSSGGEEEDFDRSMHKL	0.876845	-0.835125	0.332397	0.117378	0.789794	0.58905	0.598892	0.0296416	1.63848	2.32242	2.69654	1.29765	1.14067	1.1866	-0.151555	1.34507
ABR;S53;KGPPEGSETMPYIDESPTMSPQLSARSQGGG	0.015225	-0.09452	0.876482	-1.14984	0.780988	0.692189	0.896741	1.11792	0.0404041	-0.609668	-0.590112	0.120137	-1.12674	-1.63131	-0.372177	-0.592842
ABR;S57;EGSETMPYIDESPTMSPQLSARSQGGGDSVS	0.0326496	-0.0307695	0.820506	-1.00715	0.529662	0.724842	0.554587	0.863737	-0.487422	-0.656963	-1.16598	-0.302455	-1.83811	-1.29342	-1.17507	-1.38777
ABR;S72;SPQLSARSQGGGDSVSPTPPEGLAPGVEAGK	-0.484425	-0.339127	0.888125	-1.04461	-1.79603	-1.97118	-1.75619	-1.13554	-2.93386	-4.3395	-4.48978	-2.95848	0.0585959	-0.746242	0.714728	-0.255806
ABRA;S150;IQPENDIDRILLSHDSPTRRRKCTNLVSELT	0.928857	-0.188853	0.759141	-0.968877	-0.0738207	0.144683	-0.730416	-0.211349	1.36543	1.70308	0.560294	1.39645	1.06212	2.09658	0.228502	1.74809
ACACA;S1258;DFVRIFDEIMGCFCDSPPQSPTFPESGHTSL	-0.166487	-0.0214898	0.394188	-0.0789874	0.723105	0.848202	0.912025	1.04364	0.779207	0.689716	0.552978	0.975962	0.678036	1.04727	1.30863	0.763058
ACACA;S1262;IFDEIMGCFCDSPPQSPTFPESGHTSLYDED	-0.166487	-0.0214898	0.394188	-0.0789874	0.723105	0.848202	0.912025	1.04364	0.779207	0.689716	0.552978	0.975962	0.678036	1.04727	1.30863	0.763058
ACACA;S23;AKTLELNQHSRFIIGSVSEDNSEDEISNLVK	0.188161	0.0315836	0.350118	-0.58751	-1.33817	-1.90471	-2.47723	-2.14111	1.60304	0.62083	0.6509	0.566838	3.14817	0.906005	-0.419759	2.32634
ACACA;S29;NQHSRFIIGSVSEDNSEDEISNLVKLDLEEK	-0.401369	-0.157325	0.427425	0.181168	0.371983	0.534694	0.380612	0.830695	0.682391	0.566236	0.2245	0.993857	0.612431	0.997996	0.68217	0.790565
ACACA;S47;EISNLVKLDLEEKEGSLSPASVSSDTLSDLG	0.416771	0.352082	-0.162727	-0.421984	0.518333	0.564618	1.00437	0.393754	0.0601634	0.555903	1.02183	0.237633	-0.270042	-0.0925293	1.21242	0.531161
ACACA;S49;SNLVKLDLEEKEGSLSPASVSSDTLSDLGIS	0.386896	0.331715	-0.231811	-0.520122	0.319492	0.376362	0.636161	0.369769	0.143848	0.390143	0.53558	0.380838	-0.25177	-0.0507049	1.18662	0.502433
ACACA;S79;SGLQDGLAFHMRSSMSGLHLVKQGRDRKKID	0.563746	-0.376062	0.750982	-1.55847	-0.497688	-0.406276	-0.0674338	-0.458018	-0.384126	-0.320227	-0.355936	-0.353147	-1.10864	-0.373826	0.680152	-0.647082
ACAP2;S386;YREKGDESEKLDKKSSPSTGSLDSGNESKEK	-0.137068	-0.0830513	-0.530189	-0.071316	-0.722293	-0.949024	-0.646071	-0.749386	-2.365	-2.25721	-1.58721	-2.10295	-0.660913	-1.7495	-0.65458	0.574692
ACAP2;S391;DESEKLDKKSSPSTGSLDSGNESKEKLLKGE	-0.796521	0.511856	0.0337504	0.859497	1.42404	1.7562	1.72065	1.6701	0.731122	1.21364	1.24731	1.03601	0.0511016	0.632659	0.165426	0.0642991
ACBD5;S162;SSNAKAVNGKAESSDSGAESEEEEAQEELKG	-0.0201518	-0.771027	0.968906	0.316118	1.09506	1.41498	1.26144	1.5458	1.0254	1.55728	1.12306	1.56871	0.356795	1.74694	0.634363	1.0402
ACBD5;S166;KAVNGKAESSDSGAESEEEEAQEELKGAEQS	0.338035	-0.305683	0.642298	-0.49983	0.605815	0.613709	0.18542	0.593862	0.506693	0.324843	-0.227935	0.41109	0.789631	0.967169	-0.012538	0.86558
ACIN1;S1003;VSITIDDPVRTAQVPSPPRGKISNIVHISNL	0.473109	0.643445	-0.539192	-0.321868	1.28634	1.26337	0.64607	0.886083	0.0851067	0.250217	-0.18332	-0.0802297	0.0697063	-0.271557	-1.08906	0.450427
ACIN1;S216;HSPRKSSSFSEEKGESDDEKPRKGERRSSRV	-0.493973	0.19195	-0.648925	0.857703	0.21564	1.03614	0.531103	1.23104	0.0637827	0.977074	-0.302765	1.21529	-3.23404	-0.436023	-1.24625	-2.60943
ACIN1;S387;QEENEVKSSQSLEEKSQSPSPPPLPEDLEKA	1.20785	-0.655709	0.784908	-0.971268	2.77628	2.46185	2.91335	2.65847	1.88069	1.638	1.97335	1.82523	-0.27028	-0.628353	0.617353	0.477452
ACIN1;S389;ENEVKSSQSLEEKSQSPSPPPLPEDLEKAPV	0.224767	0.717446	-0.882914	-0.133127	-1.25438	-1.38569	-1.09176	-1.51614	0.625907	0.552577	0.94349	0.428904	0.67356	0.131764	1.44809	0.447419
ACIN1;S391;EVKSSQSLEEKSQSPSPPPLPEDLEKAPVVL	0.180474	0.571897	-0.499538	-0.0782938	-0.24374	-0.336379	-0.14729	-0.384853	0.723731	0.642385	0.907382	0.625102	0.682309	0.232107	1.18967	0.650635
ACIN1;S413;DLEKAPVVLQPEQIVSEEETPPPLLTKEASS	-0.290088	0.0999317	0.260828	0.10868	0.409856	0.447301	0.336156	0.684099	0.862398	0.407374	0.130152	0.839026	0.0334416	0.0289278	-0.0380814	-0.478272
ACIN1;S454;MEPVEGPAPPVLIQLSPPNTDAGAREPLASP	-0.336895	-0.581521	0.601961	0.245394	-0.535948	-0.550136	-0.276753	-0.493864	-1.6481	-1.08173	-0.431911	-1.27307	0.28571	0.0112545	-0.114297	1.60927
ACIN1;S479;EPLASPHPAQLLRSLSPLSGTTDTKAESPAG	0.463427	0.312509	-0.375967	-0.815714	-0.900118	-0.771073	-0.759189	-0.114016	0.71999	0.166617	-0.574018	1.28353	0.0807585	0.678288	2.58095	0.687339
ACIN1;S482;ASPHPAQLLRSLSPLSGTTDTKAESPAGRVS	0.300645	0.694985	-0.313142	-0.0612109	1.19073	1.01155	1.31633	0.810149	0.906377	0.714404	1.18575	0.495232	1.11023	0.433598	1.39296	0.53256
ACIN1;S491;RSLSPLSGTTDTKAESPAGRVSDESVLPLAQ	0.392363	0.541112	-1.04903	1.29888	1.98644	2.10659	2.46456	1.18922	-0.516758	0.799236	1.51016	-0.769788	-0.770794	0.0336403	-0.432164	-1.43516
ACIN1;S497;SGTTDTKAESPAGRVSDESVLPLAQKSSLPE	-0.5289	-0.0672908	-0.316447	0.573397	-0.0329489	-0.0661165	-0.39482	0.319573	-1.76382	-2.52133	-3.05589	-1.8547	-1.05497	-1.21242	-1.74077	-2.15733
ACIN1;S655;RSRSRSRSASSSSRKSLSPGVSRDSNTSYTE	0.504351	0.56904	-0.139057	-0.650467	1.08115	1.04075	0.351542	0.747124	0.798216	0.466203	-0.257973	0.378367	0.631546	0.38221	-0.52984	0.226469
ACIN1;S657;RSRSRSASSSSRKSLSPGVSRDSNTSYTETK	0.504351	0.56904	-0.139057	-0.650467	1.08115	1.04075	0.351542	0.747124	0.798216	0.466203	-0.257973	0.378367	0.631546	0.38221	-0.52984	0.226469
ACIN1;S710;EKAPTFSASVRGRHLSHPEPEQQHVIQRLQP	-0.368324	0.0623508	-0.621776	0.515036	0.798896	0.78331	0.304452	0.2585	-3.19569	-2.73776	-2.73434	-3.4817	0.676653	0.344696	-1.44898	0.444833
ACIN1;S729;PEQQHVIQRLQPEQGSPKKCEAEEAEPPAAT	0.449193	0.508025	-0.651609	-0.4526	-0.248499	0.269566	-0.565986	-0.0549284	-0.882891	0.251323	-0.83469	-0.0915712	-1.84819	-0.326208	-1.34403	0.077986
ACIN1;S838;KISVVSATKGVQAGNSDTEGGQPGRKRRWGA	0.693201	0.127898	-0.951297	0.00567967	0.264414	0.343777	0.630419	0.00643002	-1.6741	-0.487137	-0.0449707	-1.19352	-1.312	-0.821019	-0.0217364	0.31612
ACIN1;T417;APVVLQPEQIVSEEETPPPLLTKEASSPPTH	-0.307353	0.125478	0.246365	0.053829	0.329645	0.394862	0.199836	0.583736	0.71701	0.270143	-0.108248	0.663482	-0.0469843	0.0300308	-0.225896	-0.634518
ACKR3;S335;RNYRYELMKAFIFKYSAKTGLTKLIDASRVS	0.598562	0.240513	-0.797968	-0.0679148	-2.98479	-3.01901	-3.036	-2.43841	0.105835	-0.0444536	-0.385409	0.791465	-5.18355	-5.22344	-3.71082	-3.83795
ACKR3;Y324;CVNPVLYSFINRNYRYELMKAFIFKYSAKTG	0.496623	0.00252663	-1.33698	0.242511	-2.87878	-3.07797	-2.67078	-3.36412	-1.23075	-0.827244	-0.242808	-1.39094	-4.54067	-4.73904	-3.87326	-4.66138
ACLY;S455;NASGSTSTPAPSRTASFSESRADEVAPAKKA	0.545536	0.242795	-0.436277	-0.454833	0.590584	0.952652	0.030687	0.640914	0.058943	0.79299	-0.365401	0.509775	0.0608318	1.26431	-0.203771	1.27868
ACLY;S481;PAKKAKPAMPQDSVPSPRSLQGKSATLFSRH	0.238571	-0.181951	0.805445	-1.40804	-0.316723	-0.227387	0.302593	-0.442707	0.566638	0.834703	1.24549	0.516841	0.317635	0.759864	1.91872	0.794126
ACO2;S559;YQHPPKDSSGQRVDVSPTSQRLQLLEPFDKW	0.329765	0.189841	-0.886798	0.0354503	-0.722265	-0.416448	-0.419718	-0.196172	-0.784548	-0.279194	-0.767492	-0.0140081	-3.30701	-2.04307	-1.12633	-2.29419
ACSS2;S129;HLGRAELGMNDSPSQSPPVKRPCPDVQICWN	1.01026	0.0212455	-0.421051	-0.359746	0.802649	0.582858	0.712684	0.28126	-0.828733	-0.742733	-0.573185	-1.17528	1.87191	1.69354	2.08853	1.71849
ACTB;S233;YVALDFEQEMATAASSSSLEKSYELPDGQVI	-0.0311587	0.291489	0.159289	-0.0535619	1.21916	1.71628	1.37044	1.67871	0.0329426	0.439155	-0.425503	0.478557	3.77794	5.4805	4.95195	3.92593
ACTB;S239;ENEMATAASSSSLEKSYELPDGQVITIGNER	-0.188482	-0.188654	-0.234285	0.257896	-1.44698	-1.79343	-1.57847	-1.48975	1.26206	0.465597	0.79201	0.903365	3.06294	1.9625	2.51489	2.171
ACTB;S52;RPRHQGVMVGMGQKDSYVGDEAQSKRGILTL	-0.527959	0.127375	0.16932	-0.00303453	-1.35735	-1.0024	-1.40108	-0.660908	-0.545653	-0.621913	-1.42561	-0.0189111	4.19491	5.0679	4.71886	4.53671
ACTB;Y53;PRHQGVMVGMGQKDSYVGDEAQSKRGILTLK	0.4707	0.0496798	0.151965	-0.606853	0.610517	0.879421	-0.369648	0.683299	-0.222808	-0.307546	-1.96867	-0.239315	5.38755	6.41146	4.07906	5.30501
ACTC1;S235;YVALDFENEMATAASSSSLEKSYELPDGQVI	-1.10746	2.35115	0.206785	-0.42013	1.56035	2.10712	1.61013	2.14882	2.43416	2.2126	1.58473	2.77373	4.23356	4.26306	4.90214	4.5852
ACTN3;T243;YLDIPKMLDAEDIVNTPKPDEKAIMTYVSCF	0.437417	-0.391209	1.00378	-1.05478	1.15203	0.768063	0.599792	0.806288	-1.76925	-2.98548	-3.21364	-2.67306	-1.80041	-2.77249	-3.15634	-3.19355
ACTN4;S153;GMIWTIILRFAIQDISVEETSAKEGLLLWCQ	-0.699262	1.22361	-1.7002	1.50002	-0.185458	-0.258464	-0.226947	0.393493	-0.418217	-0.824206	-0.668927	0.12451	-1.62276	-2.72741	-1.20452	-1.29287
ACTN4;S158;IILRFAIQDISVEETSAKEGLLLWCQRKTAP	-0.570743	0.296188	1.01938	-0.74081	0.125066	-0.00275767	-0.186661	-0.240881	-1.45833	-2.19085	-2.10812	-2.25589	1.85106	0.849569	0.141982	0.659253
ADAM17;S789;PKLDHQRMDTIQEDPSTDSHADDDGFEKDPF	-0.0458431	0.165612	-0.361027	0.0699723	-1.39456	-1.53705	-1.30853	-1.33482	0.552063	0.472513	0.86148	0.709634	0.534578	-0.170232	0.797411	1.11618
ADAM17;S792;DHQRMDTIQEDPSTDSHADDDGFEKDPFPNS	-0.239808	0.0670627	-0.349253	0.533067	-2.19737	-2.47326	-1.36383	-3.06866	0.275266	1.20231	3.21848	-0.0458985	0.998949	-0.0997981	1.08864	1.30156
ADAM17;S813;GFEKDPFPNSSTAAKSFEDLTDHPVTRSEKA	0.0910222	0.127045	-0.266578	-0.0104148	-1.43878	-1.40627	-1.3409	-1.35959	0.101715	0.213768	0.225513	0.264404	1.18308	1.29081	1.72279	1.49391
ADAM17;T790;KLDHQRMDTIQEDPSTDSHADDDGFEKDPFP	-0.312632	0.206271	-0.202146	0.554569	-1.78806	-1.81719	-1.27272	-1.24795	1.7621	1.6421	2.15054	2.29722	0.0737812	-0.286718	1.49661	0.787558
ADCY6;S53;CAPRYMSCLKNAEPPSPTPAAHTRCPWQDEA	-0.331928	0.203581	0.202459	-0.0335836	-0.282693	0.273608	-0.700568	0.719873	0.455815	0.78489	-0.66614	1.5748	-1.77748	-0.481087	-1.61039	0.054951
ADCY6;S574;EEKAMLAKLQRTRANSMEGLMPRWVPDRAFS	0.683406	0.0419568	-0.192124	0.109507	1.26771	1.43388	1.59824	0.898489	-0.431691	0.746376	1.02735	-0.213202	-2.01344	-1.11606	-1.28151	-1.09503
ADCY9;S688;QNGLLSPPAEEKLTNSQTSLCEILQEKGRWA	1.02375	-0.393995	1.53106	-1.46776	1.4875	1.6038	1.25343	1.46787	2.7418	2.90013	2.27612	2.82847	1.73553	2.44283	1.80363	2.84734
ADCY9;S691;LLSPPAEEKLTNSQTSLCEILQEKGRWAGVS	2.14086	-0.431405	0.151072	-0.960079	1.70362	2.05163	1.51157	1.94049	2.86152	3.89802	2.61178	3.71306	1.42988	3.72035	3.30928	3.66308
ADD1;S436;FASDGDSGTCSPLRHSFQKQQREKTRWLHSG	-0.380466	-0.494097	-0.0154046	0.603347	-0.716757	-1.05618	-1.0353	-0.287037	-1.15989	-2.48046	-2.61934	-1.35091	2.02264	1.03915	1.33164	0.826774
ADD1;S586;ELEEYRREVERKQKGSEENLDETREQKEKSP	-0.434288	-0.0830104	0.106765	0.378597	0.831112	0.610567	0.770376	0.435847	0.865608	0.786727	1.43753	0.46486	4.61842	3.619	3.2421	4.15268
ADD1;S613;EKSPPDQSAVPNTPPSTPVKLEEDLPQEPTS	-1.26507	-0.318842	0.418303	-0.226526	-6.78356	-6.61392	-7.22998	-5.81255	-3.34636	-4.48164	-5.55759	-3.0725	1.4728	1.50142	0.85991	0.973903
ADD1;T610;EQKEKSPPDQSAVPNTPPSTPVKLEEDLPQE	-0.102941	-0.482997	0.268503	0.209056	1.06008	0.971901	1.19849	1.37631	0.269834	0.100585	0.293981	0.541747	1.85562	1.64578	2.12627	2.30139
ADD1;T614;KSPPDQSAVPNTPPSTPVKLEEDLPQEPTSR	3.35195	-0.261309	-0.358128	-1.65938	6.66522	6.99976	6.08481	5.93181	3.74957	4.62136	2.56026	3.36697	1.88918	5.32657	3.58554	1.30083
ADD1;T639;EQKEKSPPDQSAVPNTPPSTPVKLEEGDGCA	0.312133	0.0780464	-0.185594	-0.54287	-0.626513	-0.437709	-0.687504	-0.620378	-0.774127	-0.316249	-0.706918	-0.522631	1.69192	2.36479	2.1583	2.47487
ADD1;T643;KSPPDQSAVPNTPPSTPVKLEEGDGCAKEYL	0.397973	0.441354	-1.24958	0.483536	-1.03152	-1.24133	-1.40825	-1.34717	-0.193328	-0.385082	-0.453107	-0.467674	2.40269	1.8527	1.92031	1.79738
ADD2;S346;QEQEGEKDIATEKPGSPVKSTPASPVQSPSK	0.653414	0.649917	-0.27587	-0.432154	1.50843	1.59071	1.97639	1.39606	-1.04914	-0.373617	0.0529023	-0.713387	-2.47902	-2.28349	-0.778326	-1.15573
ADD2;S354;IATEKPGSPVKSTPASPVQSPSKAGTKSPAV	-0.0738147	0.410584	-0.0836026	0.0715067	1.71511	1.80564	2.10152	1.31671	-0.146115	0.793722	1.53685	-0.0480164	-1.34701	-1.41383	-1.20043	-0.434894
ADD2;T351;EKDIATEKPGSPVKSTPASPVQSPSKAGTKS	0.314914	0.513897	0.0585724	-0.742093	0.7573	0.957014	0.752858	1.36334	1.35559	1.48357	1.00792	2.17559	-0.987446	-0.774856	0.341909	1.07764
ADD3;S667;IEITIKSPERTEEVLSPDGSPSKSPSKKKKK	0.859366	0.530552	-0.309356	-0.807312	0.305062	0.351657	0.185693	0.569175	0.034904	-0.529369	-1.32263	0.0489984	-0.403927	0.110387	1.18003	-0.695811
ADD3;S671;IKSPERTEEVLSPDGSPSKSPSKKKKKFRTP	1.05559	-0.566516	-1.13717	-0.590742	-1.12795	-1.9377	-1.41729	-1.16176	-1.75285	-3.30561	-2.98701	-2.16247	-3.36625	-5.21152	-2.58481	-3.98743
ADD3;S673;SPERTEEVLSPDGSPSKSPSKKKKKFRTPSF	-0.827734	1.90516	-1.0271	0.2369	0.0531831	0.157037	0.00589592	-0.641486	-0.278759	-0.228562	0.083359	-1.04807	0.488518	-0.210734	-0.367794	-1.11271
ADD3;S675;ERTEEVLSPDGSPSKSPSKKKKKFRTPSFLK	-0.325346	0.0982949	-0.316234	0.266976	0.037553	-0.685999	-0.454547	-0.130057	0.524486	-1.0284	-0.345807	-0.133628	0.445133	-2.36257	-1.26665	-0.566283
ADD3;S724;PGKSPSKKKKKFRTPSFLKKSKKKSDS____	0.0627874	0.262269	-0.176644	0.240936	0.982556	0.989378	0.575627	1.11631	2.47208	1.78084	1.03886	2.17696	0.434711	0.625378	0.0304917	-0.930131
ADGRE5;S710;SKYTEFNSSTTGTGTSQTRALRSSESGM___	0.126075	-0.405095	-0.00128412	-0.054248	0.0656367	0.252208	-0.349261	-0.0435933	-0.634046	-0.104187	-0.731248	-0.515867	0.725229	1.51615	-0.275579	1.11601
ADGRL2;S154;ADDHLQSPNRDSLYTSMPNLRDSPYPESSPD	-0.0996378	0.135604	-0.361352	0.257918	-0.0644085	-0.00553328	-0.500148	-0.770695	-1.97815	-1.43215	-1.55758	-2.46805	0.174766	0.307279	-1.73166	-0.496451
ADGRL2;S189;LSPSRRSENEDIYYKSMPNLGAGRHLHMCYQ	0.421425	0.674013	-0.994864	-0.400266	-1.21364	-0.957537	-1.20957	-0.954821	-0.693299	-0.568181	-1.3158	-0.381806	-1.92081	-0.947396	-0.266392	-1.73386
ADGRL2;S210;AGRHLHMCYQISRGNSDGYIIPINKEGCIPE	0.186266	0.372213	-0.443873	-0.0601895	0.0474402	0.0638045	0.0206342	0.488256	0.434216	0.0251395	-0.350961	0.733739	-1.19885	-1.17388	-0.144561	-0.980324
ADGRL3;S821;AAAAKGGDAEDVYYKSMPNLGSRNHVHPLHA	0.565171	0.553875	-1.13896	0.338678	-0.123171	0.253073	0.589951	0.01138	-0.0876421	1.2485	1.36872	0.698497	-1.65094	-0.145598	1.05384	-0.258025
ADGRL3;S845;HVHPLHAYYQLGRGSSDGFIVPPNKDGASPE	-0.282506	0.20448	0.0246018	-0.436353	-0.446791	-0.659179	-0.536086	-0.0433231	-0.473891	-1.52664	-1.53788	-0.485876	0.581831	-0.472199	0.920051	0.440272
ADNP;S904;GSPFDPVFEVEPKIPSDNLEEPVPKVIPEGA	0.149683	0.654376	-0.40134	0.256601	1.44035	1.16643	2.12783	1.47772	-0.0224454	-0.189651	0.995465	0.103656	-0.328272	-1.48802	1.36648	0.180565
ADNP;S98;SKFFSAYKSHFRNVHSEDFENRILLNCPYCT	-0.621503	0.0406524	-0.145513	0.495173	0.182269	0.431046	-0.0909326	0.814974	-1.3004	-1.37893	-2.11533	-0.767369	-1.83095	-1.38156	-2.14626	-1.42089
ADRM1;S211;GSSGPPASSSSSSSRSQSAAVTPSSSTSSAR	0.777007	0.0693223	-0.541241	-0.211603	-0.762207	-0.539899	-0.586625	-0.914301	-0.249809	0.682701	0.463776	0.0699113	-0.651188	0.535777	0.523864	0.201918
AEBP2;S199;TGGGGSSATSGGRRGSLEMSSDGEPLSRMDS	-0.590433	-0.377632	0.0533812	0.290409	-3.21583	-2.85065	-3.67988	-2.64957	-0.321847	-0.181954	-1.31193	0.183304	-2.38583	-1.33292	-3.20558	-2.03612
AEBP2;S203;GSSATSGGRRGSLEMSSDGEPLSRMDSEDSI	-0.163473	-0.139822	-0.1353	0.149132	-1.08698	-0.823019	-0.756753	-0.216161	-0.131591	0.385228	0.223231	1.07761	-3.27443	-2.67458	-1.67025	-0.943357
AEBP2;S21;ADMADLEELSRLSPLSPGSPGPAARGRAEPP	-0.0976006	-0.098201	0.186928	-0.262895	1.18732	1.5754	0.449345	1.25681	0.0583675	0.0819263	-1.46001	-0.0795216	-2.29949	-0.865264	-3.59455	-3.16516
AEBP2;S24;ADLEELSRLSPLSPGSPGPAARGRAEPPEEE	0.0936329	-0.0292791	-0.0842314	-0.167857	0.908812	1.36589	0.621987	1.16862	-0.0793433	0.0295998	-1.38573	-0.0369059	-2.75537	-0.791136	-2.44751	-3.70681
AFAP1;S278;STSAPVNKAELEKKLSSERPSSDGEGGVENG	-0.609749	0.426594	0.181008	0.14388	-0.375807	-0.163006	0.303035	-0.206105	-0.398304	0.567826	1.43691	0.289429	-0.554652	-0.672505	0.341248	1.41947
AFAP1;S283;VNKAELEKKLSSERPSSDGEGGVENGVTTCN	0.234862	-0.100253	0.0160587	-0.819413	-1.04594	-0.862978	-1.78001	-0.378282	0.593358	-0.138184	-1.76068	0.90148	-0.482686	0.222555	-0.467	-0.343332
AFAP1;S284;NKAELEKKLSSERPSSDGEGGVENGVTTCNG	0.458806	-0.257273	0.0346963	-0.427298	0.350382	0.456622	0.482654	0.0252886	-0.977628	-0.193136	-0.0988222	-0.90579	-0.475123	0.167541	-0.197359	0.232675
AFAP1;S343;IIGLGKKKPSTDEQTSSAEEDVPTCGYLNVL	-0.668593	0.367152	-0.996999	0.360264	-1.64548	-2.1826	-0.938651	-2.88708	0.122682	-0.036087	2.0683	-1.19878	2.6299	0.760814	2.31298	0.270287
AFAP1;S344;IGLGKKKPSTDEQTSSAEEDVPTCGYLNVLS	-0.0214871	0.260427	0.0703321	-0.294467	-0.249899	-0.387761	0.1548	-0.130758	0.728214	0.899119	1.74247	1.13787	2.14057	1.17936	3.01749	3.78393
AFAP1;S665;GGVTLGLAIEPRSGTSSPQSPVFRHRTLENS	1.06161	-0.955218	-0.308004	-0.355577	-0.791422	-1.54362	-1.24509	-1.83094	1.00073	0.341397	0.990439	-0.135789	3.20736	1.73814	1.66287	1.76917
AFAP1;S666;GVTLGLAIEPRSGTSSPQSPVFRHRTLENSP	0.384062	-0.307297	-0.516103	0.279649	-2.90849	-2.64486	-2.79004	-3.09545	1.05548	1.53133	0.95748	0.859362	-1.05014	0.740965	-0.326435	-2.35993
AFAP1;S669;LGLAIEPRSGTSSPQSPVFRHRTLENSPISS	0.135726	0.32235	-0.828591	-0.0278785	-4.09393	-3.98752	-3.70709	-4.69124	-0.697107	0.35042	0.930581	-0.778631	0.178592	0.579541	0.739421	0.465899
AFAP1;S680;SSPQSPVFRHRTLENSPISSCDTSDAEGPLP	0.0820192	-0.879699	0.330937	0.170024	0.556864	0.137264	1.05374	0.606213	-0.325666	-0.43604	0.810506	-0.133305	-0.591825	-1.77967	-0.0650927	0.367991
AFAP1;T342;KIIGLGKKKPSTDEQTSSAEEDVPTCGYLNV	-0.261712	0.159913	0.181047	0.0668439	-0.389614	-0.573198	0.369236	-1.40992	0.329118	1.4176	3.33867	-0.09694	1.65239	0.672903	1.31176	2.12186
AFAP1;T664;AGGVTLGLAIEPRSGTSSPQSPVFRHRTLEN	-0.0798398	0.0258037	0.678491	-0.694555	-0.979603	-1.12634	-1.1536	-1.37344	1.05505	0.786776	1.02315	0.552661	0.783765	0.0484545	-0.276955	0.451401
AFAP1L2;Y54;ELLRLYTKSSSSDEEYIYMNKVSVNGEQNSA	0.0958214	0.348753	-0.0179158	-0.146816	0.554553	0.860618	1.13602	0.504618	-1.46281	-0.406872	-0.0843923	-1.04561	1.45416	2.34422	2.82571	2.58314
AFF1;S191;CDRRAEGDSAPERKLSPLISSLPSPVPPLSP	-0.119583	-0.441998	0.110068	0.605853	0.636368	0.401639	1.09777	1.17574	1.22437	0.360881	0.76486	1.30984	-0.324731	-0.699006	1.02199	-1.09056
AFF1;S199;SAPERKLSPLISSLPSPVPPLSPVHSRLQGT	-0.239001	-0.644104	0.297709	0.679549	0.965407	0.783496	1.33582	1.27614	0.983976	0.492143	0.942414	0.991769	-0.292226	-0.524461	0.245856	-0.968825
AFF1;S205;LSPLISSLPSPVPPLSPVHSRLQGTSKAHSS	-0.263277	-0.509644	0.260546	0.559928	0.683803	0.420319	0.799669	1.05542	1.19571	0.350803	0.63351	1.1534	-0.486576	-1.1615	-0.375403	-1.18016
AFF1;S390;EPSRFPFPTKDPLHVSPATQSQKQYDTPSKT	0.308813	0.533456	-0.404638	-0.253846	-0.938509	-0.876034	-0.482433	-0.969636	-0.365504	0.0656047	0.465453	-0.118733	-1.06373	-0.945036	0.479425	-0.279147
AFF1;S583;GPSEGPQPGKRGCPKSPAQQEPPPRQTVGSK	0.0653657	0.00178501	-0.629015	0.625053	-0.281422	-0.0721221	0.207785	0.0154422	0.218448	0.411031	0.24063	0.431939	-2.02013	-0.77003	-0.199589	-2.75609
AFF4;S1052;QAPSPGLGSKAVGMPSPVSPKLSPGNSGSYS	0.405026	1.12899	-0.227667	-0.957984	0.360923	0.145939	0.49294	-0.209296	0.712777	0.480115	1.1028	0.178625	1.29706	0.160604	1.77463	1.15189
AFF4;S1055;SPGLGSKAVGMPSPVSPKLSPGNSGSYSSGG	0.309252	1.09898	-0.23252	-0.43868	1.21552	0.978684	1.60772	0.132339	0.427096	0.691084	1.92223	-0.462231	1.07584	-0.00161005	1.11303	0.286085
AFF4;S175;KKGQHGSEHSKSRSSSPGKPQAVSSLSSSHS	-0.405877	-0.745483	0.47525	0.438369	-0.575689	-0.378066	-0.760028	-0.464321	-0.183501	0.247815	-0.113808	0.011266	0.414642	1.17001	-0.697284	0.573751
AFF4;S482;WQLDNWLNKVNPHKVSPASSVDSNIPSSQAY	-0.202936	0.154508	0.165462	-0.512606	-1.25973	-2.00787	-1.90364	-2.04588	0.0295199	-1.72639	-1.14832	-1.48197	1.02522	-1.66438	-1.46495	-1.5052
AFF4;S485;DNWLNKVNPHKVSPASSVDSNIPSSQAYKKE	-0.208826	0.0948525	0.268565	-0.404168	0.984524	0.289449	0.295269	-0.094947	1.15164	-0.0361482	0.720528	-0.363478	0.827854	-1.78705	-2.38144	-1.25499
AFF4;S486;NWLNKVNPHKVSPASSVDSNIPSSQAYKKEG	0.365691	-0.998983	0.272964	0.270561	0.0846873	-0.766185	-0.175052	-0.999239	1.10493	0.362329	1.69146	-0.1611	-0.424092	-2.6409	-2.8229	-2.10446
AFF4;S489;NKVNPHKVSPASSVDSNIPSSQAYKKEGREQ	0.026557	-0.154813	0.198194	-0.0738383	0.522045	0.27141	0.460877	-0.283226	-1.52959	-1.85192	-1.40711	-2.59626	-0.0118101	-0.486816	-1.18827	-2.08813
AFF4;S698;FRQRMFSPMEEKELLSPLSEPDDRYPLIVKI	-0.220858	0.182155	0.219033	0.0279949	1.08294	1.11812	1.37487	1.24944	1.33218	0.856344	0.855325	1.11151	-0.175119	0.041746	0.643738	-1.32858
AFF4;S701;RMFSPMEEKELLSPLSEPDDRYPLIVKIDLN	-0.192748	0.283458	0.1678	0.00159786	0.494213	0.553094	0.510772	0.744169	1.34059	0.657424	0.255632	1.10293	0.0231219	0.276627	0.471378	-1.28716
AFF4;S809;ESSKQSSTKEKDLLPSPAGPILSKDSKTEHG	-0.144765	-0.022417	0.530237	-0.0541863	-0.0953025	0.0699386	0.832161	0.373533	0.641279	0.98128	1.57824	1.20479	-0.660454	-0.150728	1.64671	0.271523
AFF4;S831;SKDSKTEHGSRKRTVSQSSSLKSSGTSSKEN	-0.304208	0.496891	0.417933	0.0921159	1.60729	1.26289	1.17821	1.17009	0.491304	0.279143	1.00463	0.191604	1.34483	-0.752907	-0.97562	2.01359
AFTPH;S151;KVVVQGPSTGQLRSFSPGDFRTDKNIVHQTK	0.0803127	0.214022	-0.199891	0.0546485	0.562825	0.59868	0.331307	0.823417	1.74921	1.70643	1.37974	2.0808	2.0168	1.91545	1.96549	2.75475
AGAP1;S334;PSISSSTSPKLDPPPSPHANRKKHRRKKSTS	0.890868	0.681915	-1.14524	0.00380247	-0.904709	-0.599577	-0.979675	-0.438669	1.53587	1.99963	1.06435	2.3159	-1.10261	0.144412	0.820226	0.119789
AGFG1;S181;ESAPALHLNKGTPSQSPVVGRSQGQQQEKKQ	0.261997	0.0177012	0.202902	-0.082254	1.94285	1.85432	1.93548	0.9985	0.170631	1.08155	1.83061	-0.264543	1.41402	1.04637	0.0417519	1.73678
AGFG1;S322;SGFGTTGKAPVGSVVSVPSHSSASSDKYAAL	-0.191315	0.265605	0.111511	-0.418369	-1.55944	-1.20108	-1.48528	-0.40154	-0.579326	-1.0016	-2.04635	0.313019	-0.892286	0.057207	1.03946	0.0505559
AGFG1;T177;SLLGESAPALHLNKGTPSQSPVVGRSQGQQQ	0.27751	0.0809461	0.0168851	-0.219603	1.2618	1.22789	0.809138	0.604413	0.319865	0.772578	0.725711	-0.0555074	1.39116	1.20214	-0.284785	1.46361
AGO2;S388;APDRQEEISKLMRSASFNTDPYVREFGIMVK	0.157463	0.0794604	0.213131	-0.343932	-0.128727	-0.137167	-0.79809	0.258819	0.245808	-0.455956	-1.4043	0.358082	-0.213653	-0.388321	-0.934565	-0.0743542
AHCTF1;S1087;RNGVSLFNSPKTEQPSPVVHSFPHPELPEAF	-0.324181	0.0732381	-0.502301	0.566331	-1.58803	-1.51479	-1.55027	-1.52994	-2.71596	-2.27166	-2.11594	-2.40521	-0.950989	-0.958274	-1.14091	-0.334624
AHCTF1;S1138;HPVPQPSQCLEFIQQSPTRSPLCLLSSSLPL	0.145789	-0.77127	0.343084	0.439629	-0.107897	-0.0394241	0.129257	0.361302	0.109258	0.231645	0.120441	0.589724	0.22372	0.938245	1.02281	0.704277
AHCTF1;S1214;PPSILRSGFRTTPLASPSLSPGRSLTPPFRV	0.816182	0.653236	-0.314967	-1.1685	0.840762	1.06497	1.40523	0.675665	-0.478812	0.735076	1.12453	0.120728	-0.915078	-0.3476	1.31899	1.51491
AHCTF1;S1218;LRSGFRTTPLASPSLSPGRSLTPPFRVKETR	0.729773	0.606764	-0.409416	-1.12768	0.664726	1.1474	1.08951	0.616315	-1.30382	0.365777	0.240778	-0.431191	-1.73308	-0.332699	0.352522	1.1068
AHCTF1;S1507;IEAHVPKENVGLPEESPRISAAPSDTHEIHL	-0.828828	-0.132209	1.34208	-1.17981	-0.380446	-0.383464	-0.488328	0.113843	0.302902	-0.655129	-0.870394	0.291668	-0.87027	-1.59029	-1.23689	-0.70927
AHCTF1;S1928;QQLPLKRKRVREREVSVSSVTEEPKLDSSQL	0.643407	0.615681	-0.100279	-0.591268	1.97356	1.93142	2.11176	2.03247	1.52284	1.20929	1.13128	1.49372	1.54307	1.48899	2.90836	1.57959
AHCTF1;S1930;LPLKRKRVREREVSVSSVTEEPKLDSSQLPL	0.659246	-0.0970771	-0.646007	-0.289962	-1.35252	-1.5116	-1.60726	-2.20881	0.0100783	1.51231	2.30691	0.27998	-1.73397	-2.54644	-3.08644	0.985437
AHCTF1;S1931;PLKRKRVREREVSVSSVTEEPKLDSSQLPLQ	0.449261	0.547958	0.0306448	-0.224965	2.39843	2.29413	2.79826	1.89802	1.30083	1.58881	2.33432	0.983413	1.8262	1.48687	2.49358	1.74643
AHCTF1;T1210;AEFTPPSILRSGFRTTPLASPSLSPGRSLTP	0.616827	0.939789	-0.116172	-1.36872	-0.0424156	-0.0772359	-0.319107	0.16101	0.893173	0.144542	-0.467807	0.877158	0.85533	0.45546	1.88784	1.1964
AHDC1;S1498;LGRTEAVCLSAPHLASPPATPKADKEPLEMA	-0.211395	0.423304	-0.361347	0.121754	-2.65772	-2.61805	-2.44153	-2.67758	0.440561	0.477849	0.682255	0.409855	0.43629	0.388027	0.953058	0.190373
AHDC1;S593;MPEVKKRRRRKQKLASPQPSYAADANDSKAE	0.00752489	0.234578	-0.136437	-0.286686	-0.219705	0.0166166	0.400253	0.107508	0.15052	0.598883	0.747064	0.652459	0.301234	1.05602	2.38538	1.14542
AHDC1;S842;ERQNLFTGYFRSLLDSDDSSDLLDFALSASR	0.382413	1.18893	-0.0135286	-0.868791	2.89773	2.99876	3.16402	2.38016	0.981182	1.61198	2.07244	0.855703	0.793659	0.577436	1.45175	1.61903
AHDC1;S845;NLFTGYFRSLLDSDDSSDLLDFALSASRPES	0.426544	1.23547	-0.131396	-0.863746	2.58917	2.70105	2.67524	2.14956	0.964903	1.50476	1.71489	0.895666	0.894325	0.686673	1.36638	1.78838
AHDC1;T1502;EAVCLSAPHLASPPATPKADKEPLEMARPPG	-0.306624	0.0980264	-0.188376	0.266034	-2.43849	-2.47441	-2.17115	-2.24784	0.782333	0.631643	0.940002	0.896142	0.578785	0.326798	1.17106	0.530886
AHNAK;S116;WTHEVFSSRSSEVVLSGDDEDYQRIYTTKIK	0.706398	0.097769	-0.554417	0.236425	0.812248	0.877354	0.391094	0.744104	-0.354317	-0.321936	-1.10604	-0.414205	-0.704429	0.0257617	-0.842636	-1.17955
AHNAK;S1321;PKFKMPEMNIKAPKISMPDLHLKGPKVKGDV	0.186174	1.02391	-0.550625	-0.0727815	1.44632	1.39124	0.478787	1.20289	0.78325	0.137486	-0.774193	0.293154	1.17972	0.589037	-0.566523	0.228936
AHNAK;S136;DYQRIYTTKIKPRLRSEDGVEGDLGETQSRT	0.742297	-1.87284	0.516836	1.26612	3.01704	2.44659	3.16451	2.23862	0.616044	0.966278	2.2283	0.0812501	2.60508	2.03312	1.09354	1.94035
AHNAK;S178;VDVTGREGVKDIDITSPEFMIKIPRHEVTEI	-0.379422	0.328945	0.411901	-0.0557219	1.5045	1.67351	1.11015	1.94992	0.269142	-0.184459	-0.964937	0.431134	0.00252411	0.111794	-0.587901	-0.0319957
AHNAK;S2000;MDVTVPKLEGELKGPSVDVEVPDVDLECPDA	0.0285837	1.71919	-0.589874	-0.406711	3.26363	2.51044	2.50987	2.85333	4.05307	1.6564	1.90945	2.72489	0.889218	-2.4017	-0.515641	-1.57087
AHNAK;S211;TDVETQPGKTVIRLPSGSGPASPTTGSAVDI	-0.389401	-0.0619019	-0.678392	1.43755	0.294256	-0.0671344	0.484396	-0.216978	0.277498	0.158456	1.23633	-0.288667	0.814635	-0.26378	-0.146624	-0.642454
AHNAK;S213;VETQPGKTVIRLPSGSGPASPTTGSAVDIRA	0.426291	-0.803753	-0.968855	1.07565	-0.00363167	-0.164145	-0.44821	0.0275616	-0.363362	-0.640871	-1.19377	-0.474219	-1.19166	-0.752693	-1.78908	-2.3463
AHNAK;S217;PGKTVIRLPSGSGPASPTTGSAVDIRAGAIS	-0.670908	0.692743	-0.654245	0.334594	0.831499	0.0480553	0.679196	0.862274	1.9953	0.00537843	1.04583	1.32171	-0.88085	-4.20983	-1.5646	-2.27299
AHNAK;S222;IRLPSGSGPASPTTGSAVDIRAGAISASGPE	-0.297185	0.00140027	0.428998	-0.159998	0.784865	0.788826	0.192101	0.982137	-0.824501	-1.61015	-2.39492	-1.07981	1.47975	1.31784	0.210582	0.5998
AHNAK;S2566;PKFKMPEMNIKAPKISMPDIDLNLKGPKVKG	-0.359855	0.209005	-1.0815	1.43525	1.08221	1.08006	0.63431	1.18552	0.350201	-0.0683194	-0.64654	0.146278	-1.0534	-0.903678	-2.04072	-2.73137
AHNAK;S2948;PKFKMPEVNIKAPKISMPDLNLNLKGPNVKG	-0.261461	2.66625	-1.16953	-0.295173	-1.49962	-1.27294	-1.66072	-1.22789	2.38931	1.9562	1.46428	2.53907	1.65678	1.02036	2.70287	1.83284
AHNAK;S2985;PNIEGDLKGPSLDIKSPKLDVNAPDIDVHGP	-0.897064	-0.150907	0.750875	-0.176304	-0.0784203	-0.0993834	0.751106	0.0702807	-1.08883	-1.18158	-0.145615	-1.0931	-0.280515	-0.73533	0.691221	-0.338286
AHNAK;S3139;GKVKGSKFKMPFLSISSPKVSMPDVELNLKG	0.268539	0.720004	-0.75476	0.264955	0.598135	0.580648	0.498952	0.780646	1.08865	0.950934	0.779948	1.31832	1.15776	0.910177	1.74884	1.50086
AHNAK;S3140;KVKGSKFKMPFLSISSPKVSMPDVELNLKGP	-0.650332	0.0430039	0.815578	-0.41041	-0.593358	-0.482373	-1.16511	-0.467262	-2.56302	-2.79776	-3.33136	-2.57004	0.712294	0.354652	-1.15414	1.05775
AHNAK;S3253;MNIEGPELNVECPEGSLKGPKFKMPEMNIKA	-0.351788	-0.552915	-1.19088	3.33373	2.14399	1.85284	2.07747	2.7296	3.136	2.54837	2.71822	3.40464	2.43101	2.08254	1.87457	0.968883
AHNAK;S42;AQRDDGVFVQEVMQNSPAARTGVVKEGDQIV	0.312502	-0.559073	0.242352	0.502372	2.22441	2.02949	1.76849	2.3876	-0.0427397	-0.518074	-0.853449	-0.0440112	-0.546084	-0.848971	-1.5534	-0.719162
AHNAK;S4648;DLELKGPKVKGAFDGSVPKIEGTLKGPEIDM	-0.807158	0.661757	0.115311	0.0879026	0.102298	0.123651	-0.362224	-0.161032	0.365049	-0.0378347	-0.241624	-0.181335	0.181141	-0.487379	-1.74948	-0.959978
AHNAK;S4740;PKVDLETPSLDVHMESPDINIEGPDVKVPKF	1.27079	-0.47449	1.47485	-2.08014	3.96736	4.73524	3.8521	3.82463	-1.80484	-0.429361	-2.04502	-1.53406	-1.55009	1.79078	-0.603757	-0.42114
AHNAK;S4789;PTVDVTVPEAELNVDSPEINIGGKSKKSKFK	-1.71887	0.905779	0.32424	1.13223	2.49145	2.71745	2.67111	3.2403	-0.115506	-0.864822	-0.947819	0.0213815	0.205844	-0.160889	-0.0583559	-0.89098
AHNAK;S4890;FDIKSPKFKAEAPLPSPKLEGEIKVPDVDIS	0.0798852	0.835377	-0.346161	-0.0164199	2.16078	2.1881	1.48131	1.9949	0.42051	0.229355	-0.381169	0.231716	0.545356	0.159264	-0.797392	0.395231
AHNAK;S4905;SPKLEGEIKVPDVDISSPGINVEAPDIHMKA	0.127468	-0.493362	0.114868	0.906626	1.50742	1.43028	1.28107	2.00698	1.16994	0.875371	0.563899	1.5723	1.04418	1.03589	0.740224	1.35437
AHNAK;S4906;PKLEGEIKVPDVDISSPGINVEAPDIHMKAP	-0.586826	-0.251018	0.0704967	1.04516	1.2654	1.03352	1.08567	1.66612	0.254199	-1.10833	-1.30329	-0.149272	1.37759	0.808369	0.763372	-0.842809
AHNAK;S5049;EIGAQMPSLEGGLSTSDMKLEGPHLSLKGPG	0.0105507	1.57881	-1.77977	0.627465	0.53572	0.28549	0.428497	0.100821	0.984722	0.750813	1.28573	0.631835	-1.55359	-2.97429	-1.59562	-2.14467
AHNAK;S5099;MNLKGPSLKGDLGASSPSMKLHAPGLDLKGV	0.126765	1.47478	-1.56859	0.623031	1.90141	1.98901	2.30957	1.13587	-1.9939	-1.08684	-0.369577	-2.31509	1.07936	1.0999	1.78958	0.550558
AHNAK;S5198;LPHMKLPQFGISTPGSDLDINIKGPQVCGEL	-1.54233	-0.296956	0.772032	0.490522	0.724429	0.82609	-0.0259395	1.40552	-1.36682	-2.20927	-3.01007	-1.19792	-1.48822	-2.08049	-4.0592	-1.7418
AHNAK;S5231;SGMDVNLKGPQISAPSMDFNLEGPKVKGSLG	-0.554785	0.912101	0.258241	-0.250745	1.1212	1.3362	0.307096	1.55532	0.282448	-0.434668	-1.65652	0.327969	2.2467	2.05436	0.863322	2.0603
AHNAK;S5288;QMPGIKASGCDVKLSSGQISGPEIKGDLKGS	-0.103305	1.07192	-0.673865	-0.317423	-1.96774	-1.80012	-2.24913	-1.12631	-0.420319	-1.33304	-2.40246	0.00595499	-0.405221	-0.332673	0.883283	-0.359432
AHNAK;S5303;SGQISGPEIKGDLKGSGLGLHGAVPDIGVKG	-0.430622	-0.675519	0.337586	0.612478	-0.173748	0.0851243	0.201888	0.522953	-0.0767583	0.172563	-0.0398908	0.588257	-1.7274	-0.654596	-0.760931	-1.25767
AHNAK;S5325;AVPDIGVKGPSFNVASPESDFGVSLKGPKVK	0.0912776	-0.335261	-0.0224531	0.604229	1.46345	1.32429	1.19207	1.55778	-0.58405	-1.25066	-1.6044	-0.889395	0.321487	0.329096	-0.222313	-1.06993
AHNAK;S5504;KHIFSKSKGKGGVTGSPEASISGSKGDLKSS	-2.26658	0.381733	0.618985	-0.679757	-7.65324	-8.79821	-9.0148	-8.34714	-4.45547	-8.50705	-7.97634	-7.10611	-1.68543	-6.83857	-7.19718	-7.17529
AHNAK;S5508;SKSKGKGGVTGSPEASISGSKGDLKSSKASL	-0.0513532	0.905111	0.218955	-0.717358	2.2798	2.363	1.74257	2.05249	1.2615	1.03572	0.515083	0.947991	-0.115076	-0.499124	-1.26641	-0.227455
AHNAK;S5510;SKGKGGVTGSPEASISGSKGDLKSSKASLGS	-1.68327	4.87322	-0.538103	-2.29267	-1.1275	0.0600261	-1.37533	-0.390353	4.77512	5.26783	3.7804	5.73501	-2.08901	-1.95331	-0.800865	0.678235
AHNAK;S5512;GKGGVTGSPEASISGSKGDLKSSKASLGSLE	0.163896	-1.11989	0.406773	0.743592	2.39291	1.96405	1.91134	1.57295	1.8942	1.77841	2.25209	1.03228	1.86349	1.05911	-1.00113	0.487973
AHNAK;S5518;GSPEASISGSKGDLKSSKASLGSLEGEVEAE	-0.248476	0.818697	0.103081	-0.100992	1.04269	1.09751	0.80521	0.998565	1.58274	0.904611	0.45551	1.07446	0.133541	0.0215301	-0.275285	-1.4004
AHNAK;S5519;SPEASISGSKGDLKSSKASLGSLEGEVEAEA	-0.248476	0.818697	0.103081	-0.100992	1.04269	1.09751	0.80521	0.998565	1.58274	0.904611	0.45551	1.07446	0.133541	0.0215301	-0.275285	-1.4004
AHNAK;S5522;ASISGSKGDLKSSKASLGSLEGEVEAEASSP	0.262125	0.749726	0.215573	-0.38809	1.16621	1.18417	0.782867	1.17032	2.20867	1.53052	0.880482	1.83958	-0.178954	-0.261475	-0.439307	-1.12411
AHNAK;S5525;SGSKGDLKSSKASLGSLEGEVEAEASSPKGK	0.060452	0.594008	-0.0963726	0.0435799	1.00883	0.991309	0.62263	1.00969	1.86182	1.22905	0.690305	1.50913	-0.387175	-0.550654	-0.89563	-1.49504
AHNAK;S5535;KASLGSLEGEVEAEASSPKGKFSLFKSKKPR	-1.1716	0.63716	-0.875797	3.56597	1.71275	1.0405	1.68603	2.18544	2.75625	0.777056	1.74496	2.25317	2.95638	0.378307	1.63226	-0.165967
AHNAK;S5536;ASLGSLEGEVEAEASSPKGKFSLFKSKKPRH	-0.651098	0.383669	0.732708	-0.0444231	3.13255	3.21386	3.98992	3.28608	0.667407	0.947209	1.98116	0.900899	0.379746	0.0199216	1.57378	1.07336
AHNAK;S5553;KGKFSLFKSKKPRHRSNSFSDEREFSAPSTP	-0.186646	0.206888	0.231731	0.647744	2.29176	2.20279	2.61567	2.96983	2.373	1.55027	1.6608	2.6149	0.572011	0.237842	1.78064	0.156686
AHNAK;S5555;KFSLFKSKKPRHRSNSFSDEREFSAPSTPTG	-0.819706	0.697933	-0.316588	1.02714	-0.0912609	-0.11062	-0.558229	-0.346958	-0.307521	-0.436521	-0.42458	-0.663011	1.26467	0.455274	-0.965167	0.373746
AHNAK;S5557;SLFKSKKPRHRSNSFSDEREFSAPSTPTGTL	0.0544097	-0.260581	1.84125	-1.54858	0.0768417	0.0129555	-0.407716	1.11151	1.06642	-0.918578	-2.17218	1.09474	-0.689703	-1.01309	-0.347152	-1.05024
AHNAK;S5563;KPRHRSNSFSDEREFSAPSTPTGTLEFAGGD	0.147525	-0.296295	0.489683	0.435366	2.18439	2.09058	2.21829	2.76199	2.39743	1.48286	1.14061	2.44969	0.696461	0.80355	1.36468	-0.162625
AHNAK;S5566;HRSNSFSDEREFSAPSTPTGTLEFAGGDAKG	-0.646641	0.957625	-0.0405833	0.342492	2.53355	2.63065	2.37583	3.29317	0.963888	-0.0757542	-0.678377	1.15063	0.795961	0.430272	1.17581	0.185051
AHNAK;S5596;GKHGKLKFGTFGGLGSKSKGHYEVTGSDDEA	-0.295288	0.294464	0.719209	-0.498213	0.889633	1.03512	0.825988	1.70558	0.810907	-0.0788199	-0.80648	1.11895	1.34454	1.47778	2.1583	1.36477
AHNAK;S5607;GGLGSKSKGHYEVTGSDDEAGKLQGSGVSLA	-0.569008	0.720521	-0.917162	1.63592	1.69034	1.84772	0.68542	2.74282	1.75305	0.798189	-0.796853	2.34273	2.24204	2.21536	1.01036	1.87862
AHNAK;S5617;YEVTGSDDEAGKLQGSGVSLASKKSRLSSSS	0.159275	0.642304	-0.0721032	-0.416172	1.37369	1.31005	0.713906	0.967905	1.22579	0.746101	0.201503	0.593554	0.104415	-0.330156	-1.34845	-0.948878
AHNAK;S5620;TGSDDEAGKLQGSGVSLASKKSRLSSSSSND	0.159275	0.642304	-0.0721032	-0.416172	1.37369	1.31005	0.713906	0.967905	1.22579	0.746101	0.201503	0.593554	0.104415	-0.330156	-1.34845	-0.948878
AHNAK;S5623;DDEAGKLQGSGVSLASKKSRLSSSSSNDSGT	0.159275	0.642304	-0.0721032	-0.416172	1.37369	1.31005	0.713906	0.967905	1.22579	0.746101	0.201503	0.593554	0.104415	-0.330156	-1.34845	-0.948878
AHNAK;S565;ETPNLEGTLTGPKISSPSGKIGACRISMADV	-2.56031	0.887036	1.43089	0.528359	0.848082	0.681783	2.0347	0.568831	-0.742251	-2.60849	-1.02545	-2.57233	0.528921	-0.823159	0.532542	-5.03979
AHNAK;S576;PKISSPSGKIGACRISMADVDLNVAAPKGKG	0.172429	0.908762	-0.83229	-0.0076094	0.946625	0.993731	0.793261	1.47049	0.318346	-0.265065	-0.863421	0.639527	-1.20782	-1.30375	-0.0347428	-1.0934
AHNAK;S893;KIKMPKFGMPGFKAESPEMEVNLPKSDIDVS	-0.316489	0.716796	-0.493547	-0.134171	-0.545503	-0.499224	-0.735464	0.379787	-1.34351	-2.52114	-3.33759	-0.967604	0.989796	0.729838	2.17777	0.79039
AHNAK;T3094;RFKLPKFNFSGSKVQTPEVDVKLKKPDVDIT	-0.736494	1.04553	0.273449	-0.387971	1.83476	2.15841	2.06851	1.97886	0.564831	0.271948	-0.0448017	0.313065	0.383561	0.855157	1.0233	-0.779327
AHNAK;T423;SKIEGSITGPSVEIGTPDVDVHGLGGKLNMP	1.99345	-0.467047	0.551615	-1.6278	4.06847	3.9079	2.7385	3.46848	1.70036	1.53981	0.12117	1.24655	-0.146096	0.150269	-1.98468	0.308267
AHNAK;T496;ATGGLEGKMKGAKVKTPEMIIQKPKISMQDV	0.0616036	0.313901	-0.329774	0.2182	0.738843	0.82104	0.406267	0.717123	-0.386165	-0.321672	-0.760384	-0.371399	-0.286211	-0.118453	-0.850035	-0.35169
AHNAK;T5567;RSNSFSDEREFSAPSTPTGTLEFAGGDAKGK	-0.186646	0.206888	0.231731	0.647744	2.29176	2.20279	2.61567	2.96983	2.373	1.55027	1.6608	2.6149	0.572011	0.237842	1.78064	0.156686
AHNAK;T5571;FSDEREFSAPSTPTGTLEFAGGDAKGKHGKL	-0.464061	0.721709	-0.0765915	0.214756	0.641184	0.722695	0.517612	1.00892	0.826669	0.540474	0.348336	1.08371	-0.238183	-0.671573	-0.340391	0.116854
AHNAK;T5590;AGGDAKGKHGKLKFGTFGGLGSKSKGHYEVT	0.210978	0.722691	-0.729483	0.249191	0.529477	0.435419	0.155799	0.985759	1.39279	0.400651	-0.278849	1.4352	0.152992	-0.234505	0.628292	-0.494797
AHNAK2;S286;HSSSEASEHRETRDMSPTSTDTEVHRTADRQ	-0.207347	0.0759688	-0.454009	0.357628	-0.829362	-0.382727	-0.7	0.0707479	-0.00164566	0.262891	-0.664473	0.914476	-3.09771	-1.59402	-1.50514	-2.30424
AHNAK2;S91;RHSSSGRRRSWWKRGSGDSAAFTSMSHPEES	-0.0450538	0.338975	-0.586712	0.129234	-0.698039	-0.833266	-0.63534	-0.907738	-0.101932	-0.257086	0.070511	-0.342787	-1.84937	-2.36452	-1.74748	-2.34671
AHNAK2;S94;SSGRRRSWWKRGSGDSAAFTSMSHPEESTEV	0.22653	-0.398591	-0.50712	0.126701	-0.856245	-0.262453	-0.875189	-0.445147	-2.371	-1.8602	-3.37583	-2.05004	-2.64626	0.240119	-1.33818	-3.5182
AHNAK2;T290;EASEHRETRDMSPTSTDTEVHRTADRQERNT	-0.263859	-0.0312635	-0.156817	0.668759	-0.177102	-0.0888111	0.212521	-0.190863	0.197558	0.646523	1.05323	0.320959	0.666827	0.999509	1.07691	0.606096
AIM1;S116;TKRKGRSRVPEAVPSSPGSGSRAPAKESPPK	-0.1935	-0.256155	-0.248438	0.741622	-0.452806	-0.4928	-0.189774	-0.44296	0.179743	0.845975	1.52613	0.619333	2.55723	2.26624	2.49221	3.77333
AIM1;S507;HTEKTPISKPGVGEASPPSTPEHSPETMGKD	0.483636	-0.268602	-0.814161	-0.144066	-1.92509	-1.68077	-2.14676	-1.34205	-1.8334	-1.06737	-1.80265	-0.674732	-1.81865	-0.951692	-0.896696	0.794762
AIM1;S510;KTPISKPGVGEASPPSTPEHSPETMGKDCPS	-0.779241	-0.308196	-0.108274	0.0388135	-2.39168	-2.52669	-2.79661	-1.64143	-2.87044	-4.60199	-5.43182	-3.07483	1.15758	0.732083	0.961644	-0.667704
AIM1;S515;KPGVGEASPPSTPEHSPETMGKDCPSKVLVQ	0.269858	-0.0120248	-1.00426	-0.0387139	-1.13804	-1.46687	-0.557287	-1.77565	-0.911876	-0.806586	0.366458	-1.42069	1.03933	0.396567	2.13504	0.234763
AIM1;T511;TPISKPGVGEASPPSTPEHSPETMGKDCPSK	-0.253066	-0.319307	-0.578441	0.229012	-2.79908	-2.41874	-2.77491	-2.04888	-1.11988	-1.00334	-2.00473	-0.462201	-1.00915	0.551214	0.23275	-0.86102
AIM1;T586;VSVTTCVPQHEDAPDTSPKDIHHREGHVAQS	-0.408542	-0.328084	-0.726419	0.481888	-3.21152	-2.90225	-2.62697	-3.06064	-3.81421	-2.16333	-1.57475	-2.78928	-1.70854	-0.937679	-0.733001	0.772405
AIM1;T655;AEGPQRPGQDATSPLTPTRLLNISAGSDNSV	-0.0520614	-0.140862	0.28876	-0.532699	1.9354	1.96392	1.77086	2.08759	-3.0119	-2.67182	-2.65753	-2.52142	1.65566	1.27907	1.26203	3.54814
AIMP2;S36;PTCMYRLPNVHSKTTSPATDAGHVQETSEPS	0.26536	-0.685219	0.0867206	0.240556	-1.49808	-1.37272	-1.47345	-0.399693	0.0807358	-0.303784	-1.12193	1.00107	-0.347637	0.537608	1.2249	0.593924
AJUBA;S146;RSSFASSSASDASKPSSPRGSLLLDGAGASG	0.411195	-0.753759	0.434997	0.471744	2.42838	2.27075	2.40712	2.17252	2.20142	2.39351	2.66959	2.04417	2.21351	2.25309	1.52409	2.04517
AKAP1;S101;TEPLALPRTRQVRRRSESSGNLPSVADTRSQ	-1.0755	-0.575681	0.823362	0.656328	-0.180791	-0.111875	-0.158727	0.331342	2.5299	1.86029	1.65034	2.47561	-2.72313	-2.60448	-3.43489	-3.92452
AKAP1;S103;PLALPRTRQVRRRSESSGNLPSVADTRSQPG	0.386186	0.0392385	0.411209	-0.432444	0.853764	0.9768	0.280416	0.628232	2.15025	2.53248	1.92509	2.16123	0.375023	0.660421	-0.970771	1.09398
AKAP1;S104;LALPRTRQVRRRSESSGNLPSVADTRSQPGP	0.778394	0.796872	-0.540053	-0.0634416	2.59348	2.0666	2.88037	1.09888	3.31527	3.97147	5.85313	2.43077	1.97954	0.0721941	1.22804	2.05031
AKAP1;S55;VETLKVGPAIKDRRLSEEACPGVLSVAPTVT	0.325375	-0.396408	0.214623	0.183399	0.823946	0.869944	1.25681	-0.259508	-0.241352	1.4423	2.54157	-0.524855	-0.852098	-0.415157	-1.58922	-0.270375
AKAP10;S257;GHSARSLHREVARTGSHQIPTDSQDSSSRLA	0.044969	-0.006048	-0.574244	0.994288	1.85858	1.87959	2.47564	1.9768	0.549921	0.886032	1.41281	0.768229	0.40586	0.851945	1.85103	0.15363
AKAP11;S1163;TIEKEEFMLKLMRSLSEEVESSEGEEHPGMH	0.409773	0.11345	0.0159642	-0.536871	2.05647	2.23738	2.67239	0.959402	-1.74114	0.24349	1.36387	-1.84742	-0.5994	-0.00887882	-0.413459	0.746568
AKAP11;S1168;EFMLKLMRSLSEEVESSEGEEHPGMHVKAEH	0.743851	0.224699	-0.0368723	-0.85642	1.74939	1.94776	2.02376	0.643585	-2.44069	-0.328502	0.449918	-2.37993	-0.320292	0.212544	-0.545941	1.84023
AKAP11;S1169;FMLKLMRSLSEEVESSEGEEHPGMHVKAEHP	0.713553	0.227563	-0.192372	-0.820558	1.98073	2.16268	2.19265	0.459647	-2.75757	-1.10318	-0.585946	-3.57166	-0.601316	0.416586	-1.13157	-1.01534
AKAP11;S1563;ETTASADRITYAEKLSPLINEACRYCDLKEF	-0.270784	1.24098	-0.114382	-0.213113	1.33984	1.46349	1.52821	0.8678	1.81273	2.30857	2.79414	1.58069	1.26543	0.870465	1.11296	1.42206
AKAP11;S244;HHLESHDLKVLVSYGSPKSLAKPSPSVNVLG	0.882122	0.630071	-0.784918	-0.28814	1.4269	1.50229	1.33076	0.955984	1.09571	1.7642	1.62299	1.04756	-0.439065	0.000873821	-0.00262306	0.000261015
AKAP11;S423;ALPANVRKPTPRKPESPYGHLSDAPDSPRPV	0.363594	-0.332623	0.512462	-0.130232	2.16636	2.02678	2.36719	1.972	0.539354	0.469511	0.834165	0.301634	0.535097	0.444388	0.742727	0.23279
AKAP11;S429;RKPTPRKPESPYGHLSDAPDSPRPVMTSEDS	0.925274	-0.518371	-0.218456	-0.280094	1.23303	1.25679	1.57163	1.01065	-0.98885	-0.250151	-0.0653014	-0.806859	-0.626086	0.247506	0.656006	0.0642192
AKAP11;S434;RKPESPYGHLSDAPDSPRPVMTSEDSGLFSP	0.0800006	-0.315967	-0.15836	0.429929	-0.721217	-0.991962	-0.702435	-1.06179	1.54554	1.64536	2.32381	1.36764	0.886268	0.0911313	0.180825	0.947095
AKAP11;S448;DSPRPVMTSEDSGLFSPIRTSAFSPPGSCTP	-0.710367	1.91445	0.268824	-0.448609	4.48122	4.5904	4.48868	5.00377	2.88739	1.8848	1.68374	2.91894	3.22016	2.18619	3.85476	3.08028
AKAP11;S910;TNADYLTKTIKGKACSPSLCDQAAPQENKAS	-0.554172	-0.103033	-0.268974	0.371464	-0.814438	-1.07152	-0.595207	-0.512638	-1.73438	-2.58333	-2.11967	-1.82622	0.690167	-0.262988	1.11526	-0.0571855
AKAP11;T1128;SKQLKGELAKEFAPATPPSTPHNSSVGSLSE	0.694384	-0.526689	-0.584151	0.442763	-2.76612	-2.65762	-2.24655	-2.35836	-1.1831	-0.385252	-0.249286	-0.2995	-1.60965	-0.593012	0.542053	-0.00950974
AKAP12;S234;KQSTEKQEGTLKQAQSSTEIPLQAESGQGTE	0.519525	0.285986	-0.380695	-0.558874	-0.748468	-0.683686	-0.685311	-0.797208	0.386497	0.260595	-0.103912	0.238367	2.99242	3.57974	4.14079	2.45885
AKAP12;S270;DGEENREKEPTKPLESPTSPVSNETTSSFKK	-0.784774	0.834562	0.10933	-0.477884	2.91737	2.66221	2.47293	2.86917	0.741399	-0.863272	-1.01992	-0.12621	4.60458	3.04325	3.41369	2.53742
AKAP12;S350;AEEQEPAEGTDQARLSADYEKVELPLEDQVG	0.0105471	0.271907	-0.733803	0.20394	-2.29987	-2.55589	-2.02195	-2.74229	0.869152	1.52508	2.76915	1.02615	1.00203	-0.295768	0.926461	2.47417
AKAP12;S489;PKHPEGIVSEVEMLSSQERIKVQGSPLKKLF	-0.00179788	0.00484206	-0.31538	0.342321	1.24862	0.91455	1.11339	0.850435	1.61352	1.09064	1.52579	1.00517	3.17786	2.20292	2.33853	1.93248
AKAP12;S543;EEPGEYQHIQTESPESADEQKGESSASSPEE	0.583236	0.0145272	-0.632324	0.021297	0.973782	0.774005	1.29444	0.680354	-0.95506	-0.278232	0.615864	-0.659592	1.40617	0.803584	2.15434	2.95649
AKAP12;S584;PSEAPQEAEAEEGATSDGEKKREGITPWASF	-0.805252	-0.101387	-0.309922	0.58745	-1.81644	-1.97067	-2.09897	-2.32748	-2.62831	-2.34219	-1.75079	-2.9389	2.56298	1.50459	0.274703	2.46
AKAP12;S613;SFKKMVTPKKRVRRPSESDKEEELDKVKSAT	-0.315927	-0.891419	-0.0419684	-0.138681	-2.48917	-1.97766	-2.17674	-0.966847	-2.4053	-2.25885	-3.42297	-0.922321	-0.00306916	1.98989	2.59699	1.74735
AKAP12;S615;KKMVTPKKRVRRPSESDKEEELDKVKSATLS	-0.0284241	-0.573311	-0.205308	-0.101975	-2.71882	-2.39392	-2.92368	-1.32534	-1.5023	-2.11144	-3.69098	-0.479767	0.894051	2.34565	2.61827	1.54849
AKAP12;S630;SDKEEELDKVKSATLSSTESTASGMQDEVRA	-0.396295	0.0998925	-0.404172	0.872074	-1.24935	-1.22148	-0.921177	-0.95209	1.2439	1.0443	1.20285	1.33787	2.62952	2.79957	3.39851	1.87352
AKAP12;S631;DKEEELDKVKSATLSSTESTASGMQDEVRAV	-0.222919	-0.165681	-0.0605926	0.313827	1.32071	1.4056	1.85106	0.916291	-2.5569	-2.08761	-1.55649	-2.93295	1.74137	2.37871	2.19268	0.608151
AKAP12;S634;EELDKVKSATLSSTESTASGMQDEVRAVGEE	0.280681	0.215484	-0.463399	-0.302083	-2.05227	-1.95677	-2.24364	-3.08621	-0.0228109	1.08958	1.2803	-0.515452	1.23513	1.5851	-0.0406699	1.17233
AKAP12;S637;DKVKSATLSSTESTASGMQDEVRAVGEEQRS	0.122723	0.290231	-0.511563	-0.0322124	-1.57395	-1.72142	-1.78396	-2.14684	1.87561	1.74575	1.86572	1.24237	2.25219	1.86065	1.48153	1.09916
AKAP12;S682;ALICVGSSKKRARKASSSDDEGGPRTLGGDG	0.0211936	-0.162777	-0.321184	0.13003	-0.370429	-0.623664	-0.226488	0.429158	0.0856074	-1.43376	-1.68145	0.149067	1.83561	1.40597	3.54502	0.714256
AKAP12;T1040;VADKVKEDSQVPATQTLQRAGPKALEKVEEV	-0.305492	0.447079	0.168974	-0.913248	-0.712196	-0.757266	-1.74502	-0.0134656	0.876762	-0.255775	-1.43182	1.24416	3.26691	2.16727	1.9918	4.37463
AKAP12;T265;EEAAKDGEENREKEPTKPLESPTSPVSNETT	-0.434703	-0.248323	0.143534	0.223868	0.705364	1.05548	1.04745	1.57454	-0.477078	-0.112647	-0.466541	0.503027	-0.354884	0.631387	1.03137	1.05726
AKAP12;T632;KEEELDKVKSATLSSTESTASGMQDEVRAVG	-0.254634	0.092535	-0.174168	-0.24323	-0.639018	-1.00936	-1.05255	-0.200102	0.480476	-1.12724	-1.37211	0.262291	2.79849	1.34926	2.53268	1.978
AKAP13;S1253;NALMAKVETQNPSLSSPETKQLENAYTESAC	-0.207428	-0.429361	-0.410924	0.205203	-1.0953	-1.45148	-0.176812	-1.82464	-2.72972	-2.21903	-0.303513	-3.14675	-1.0477	-2.00477	-0.347567	-1.29645
AKAP13;S1547;GKNAASDAEMNQRSFSLEGLTGGGVGNKPSS	0.312932	0.101216	0.0645611	-0.144336	0.682474	0.744237	0.290003	0.864929	0.55869	0.487348	-0.115055	0.768061	-0.150354	0.00983297	-0.48746	0.382397
AKAP13;S1586;SSELRNPFGGEEQRNSLMSLSEEHLEPDQRQ	0.156186	-0.019657	0.256992	-0.207151	1.22321	1.25349	1.36151	1.35006	0.177602	0.340588	0.43609	0.431318	-0.262895	-0.219553	0.219682	0.514401
AKAP13;S1589;LRNPFGGEEQRNSLMSLSEEHLEPDQRQHHR	0.150648	-0.0775651	-0.0615873	-0.0162393	-0.0658499	-0.251091	-0.0838746	-0.415454	-2.71873	-2.48213	-1.93559	-2.81588	1.01177	0.306457	0.435647	1.53815
AKAP13;S1591;NPFGGEEQRNSLMSLSEEHLEPDQRQHHRMF	0.151836	-0.0321555	0.282014	-0.225075	1.26403	1.29482	1.42646	1.39115	0.175772	0.355379	0.480716	0.438271	-0.282478	-0.240662	0.238158	0.533146
AKAP13;S1817;VIMRNKSSQPKERPRSAVLLADEATAAPMFT	-0.755266	-0.828808	0.673267	-0.30963	-2.73095	-2.23447	-2.81288	-1.09602	-2.72835	-2.61284	-3.80714	-1.03517	-3.77518	-2.61438	-2.74031	-0.852227
AKAP13;S1870;GNDENMSNTWKFLSHSTDSLNKICKVNESTE	0.0257927	0.309828	0.256271	-0.419721	1.1503	1.07785	0.611541	0.776241	1.01411	0.762074	0.489654	0.549589	0.905988	0.373029	-0.67065	0.468824
AKAP13;S1873;ENMSNTWKFLSHSTDSLNKICKVNESTESLT	-0.493507	0.503451	0.445889	-0.319767	1.10877	0.779243	0.384177	0.188121	1.9548	1.17764	1.39948	0.651348	2.5788	0.887925	-0.655479	0.618529
AKAP13;S1886;TDSLNKICKVNESTESLTDEGVGTDMNEGQL	-0.447395	-0.336555	0.368701	-0.1817	-1.80071	-1.64503	-1.45168	-0.934957	0.462814	-0.041801	-0.375909	0.971669	-5.62495	-5.08133	-4.03823	-5.46898
AKAP13;S2339;FRDMTECSTPLPEDCSPTHSPRVLFRSNTEE	-0.0555118	0.193977	0.176947	-0.354213	-0.15602	-0.571311	0.303919	-0.799797	-0.407119	0.462755	2.53388	-0.19677	-0.506385	-2.83185	-1.03551	2.29318
AKAP13;S2343;TECSTPLPEDCSPTHSPRVLFRSNTEEALKG	-0.0788703	-0.0156567	0.0579386	-0.175244	0.13367	-0.00762205	0.142946	-0.383279	-2.26444	-1.88611	-1.22957	-2.49914	0.0367896	-0.686586	-0.865442	0.443099
AKAP13;S2505;DQKLVLTEKVLTRSASRPSSLIEQEKQRSLE	-0.162575	0.0694899	0.676685	-1.17391	-0.988539	-0.780503	-1.22882	-0.526457	-0.260575	-0.440349	-1.13608	0.14172	-2.29466	-2.08781	-2.14205	-1.10792
AKAP13;S2670;PSVTKSGSLDSELSVSPKRNSISRTQKDKGP	0.282378	0.174787	0.167156	-0.185887	1.45803	1.4412	1.51382	0.749993	-0.122549	0.780005	1.3957	-0.307901	0.45259	0.218567	-0.354447	1.21366
AKAP13;T941;KEDVHSSEMSREDQRTPPSGQEIPGLCEKPM	-0.563114	0.00953138	0.132775	0.582484	-0.051895	-0.0993336	-0.253008	-0.30554	-0.154806	0.10607	0.455505	-0.259426	0.71867	0.0778477	-0.997169	0.859654
AKAP17B;S671;KEFTKKLKNHCKDIASETDEHLSPTDGESYP	0.244026	-0.689674	-0.220902	0.17601	-2.11536	-2.31807	-2.51542	-2.15478	-0.668377	-0.802838	-0.931628	-0.648025	-0.47371	-0.826166	-1.4124	-0.238269
AKAP17B;S678;KNHCKDIASETDEHLSPTDGESYPVEKIHSH	-0.0227796	-0.874625	0.315333	0.423276	-0.85	-1.1559	-0.912644	-1.06685	-1.09848	-0.847631	-0.0770444	-1.01562	0.503359	-0.474949	-0.77621	1.46132
AKAP17B;S753;SMNQEEEERSMAVYNSSPEKRPLGTDKISTC	0.391135	-0.0171662	0.195429	-0.0127399	0.365964	0.529052	0.775162	0.655553	1.62134	1.88126	1.8033	1.97615	-0.473305	0.395922	1.11379	-0.0664332
AKAP17B;S754;MNQEEEERSMAVYNSSPEKRPLGTDKISTCK	-0.172511	-0.151651	0.483022	-0.369809	-0.518592	-0.570999	-0.436381	-0.123951	0.280179	-0.494507	-0.672438	0.240043	0.382836	0.251671	0.989498	-0.137092
AKAP2;S193;DQPQDLLGNSLQAPASPSSSTSSHCSSRDGE	0.423962	-0.321943	-0.627302	0.245163	0.407538	0.263922	0.84305	-0.265411	-1.41457	-0.589039	0.344034	-1.62858	-0.0175155	0.0163039	0.38558	0.0311371
AKAP2;S36;DNCGDSRLEPAASSLSPDHKNMEIGVSVAEC	-0.0312558	0.252241	-0.142744	0.49383	0.0392221	0.110801	0.179339	-0.335747	-0.553327	0.280085	0.757691	-0.502456	-0.983739	-0.960338	-1.46277	-0.428251
AKAP2;S523;VVKDEDHGILDQFSRSVNVSLTQEELDSGLD	-0.176192	-0.0223002	-0.551051	0.762746	0.684058	-0.047454	0.975105	0.547712	1.63505	0.213183	1.50043	0.949581	-1.33637	-3.59698	-1.14907	-3.10486
AKAP2;S527;EDHGILDQFSRSVNVSLTQEELDSGLDELSV	0.257063	-0.117374	-0.356354	0.0663288	-0.554668	-0.643395	-0.529741	-0.758388	-0.593783	0.423943	1.11509	0.00177562	-1.86848	-2.52662	-2.23179	0.689236
AKAP2;S68;SVPGVTSTPHSKDHSSPFYSPSHNGLLADHH	0.660452	-0.367344	-1.20184	0.377288	-1.15797	-1.07235	-0.98136	-1.5579	-5.06067	-3.71806	-3.47092	-4.70098	-0.832418	0.0318512	-0.248022	0.293099
AKAP2;S691;PGSEKPQGMFAPPQVSSPVQEKRDILPKNLP	-0.444633	-0.217055	0.188585	0.582797	0.143269	-0.0641998	0.283539	0.0750783	0.0536776	-0.248993	0.364605	-0.17122	0.260712	-0.52358	-0.320884	-0.324308
AKAP2;S692;GSEKPQGMFAPPQVSSPVQEKRDILPKNLPA	0.474709	-0.0751173	-0.0641452	-0.332204	0.323588	0.396856	-0.188024	0.302656	-0.0328795	0.226026	-0.408338	0.175763	-0.0390249	0.242038	-0.731337	0.850847
AKAP2;S72;VTSTPHSKDHSSPFYSPSHNGLLADHHESLD	-0.172733	-0.619568	-0.0543026	-0.132292	-3.4816	-3.0552	-3.03529	-3.37065	-5.09712	-3.83955	-3.94302	-4.50905	-1.06112	0.612657	-0.0611376	0.0589438
AKAP2;S781;MVGPFKLRSRKQRTLSMIEEEIRAAQEREEE	0.052156	-0.57333	-0.440495	1.55774	0.679407	0.636756	1.28205	1.25138	0.0121655	0.228157	0.709666	0.683833	-1.03818	-0.635459	0.498072	-0.637169
AKAP2;S840;YKTAPGKIEKVKPPPSPTTEGPSLQPDLAPE	-0.518935	-0.371707	-0.149846	0.17588	-1.12628	-0.589272	0.175966	-0.902806	-2.02505	-0.502491	0.093381	-1.3278	-4.21442	-2.17195	-1.41169	-3.38
AKAP2;T675;EQQEPEATVEEAGSQTPGSEKPQGMFAPPQV	-0.583291	0.107118	0.212955	-0.313829	1.23539	0.945044	0.704847	1.53529	-2.0198	-3.06364	-3.09912	-2.03894	-1.78171	-3.51715	-3.12818	-1.43375
AKAP6;S1061;GKTLREKIQDTMAGHSGSGPRDLLSPESGSL	0.0783021	-0.131133	0.292004	-0.807807	-0.303697	-0.0207907	-1.06906	0.153124	-4.94739	-5.0562	-6.50036	-4.53146	-3.44575	-2.695	-4.19622	-2.52994
AKAP6;S1063;TLREKIQDTMAGHSGSGPRDLLSPESGSLVR	-0.05977	0.0619699	0.0655019	-0.39181	-0.928195	-1.21956	-1.79566	-1.5545	-3.5508	-4.14497	-4.34367	-4.37287	-1.45983	-2.67854	-4.17241	-2.45318
AKAP6;S1070;DTMAGHSGSGPRDLLSPESGSLVRQLEVRIK	0.362061	1.16385	-0.468898	-0.380176	-0.241426	-0.0385599	0.00570967	-0.165155	-0.558751	-0.216542	-0.298894	-0.264546	-0.30454	0.00157994	1.23157	0.480235
AKAP6;S1561;LTGIQNARQLSLLSRSSSVESLSPGGDLFGL	-0.812599	0.336866	0.127	0.753599	0.221888	0.167631	0.414894	0.0954275	0.29986	0.249168	0.895108	0.0814705	0.888404	0.173231	0.114246	0.294624
AKAP6;S1562;TGIQNARQLSLLSRSSSVESLSPGGDLFGLG	-0.280577	0.0335364	-0.307776	0.844855	-1.14501	-1.2342	-1.44949	-0.606121	0.207704	-0.537135	-0.948547	0.402459	-0.233204	-0.613287	-0.555862	-0.657812
AKAP6;S1563;GIQNARQLSLLSRSSSVESLSPGGDLFGLGI	-0.488782	0.0582961	-0.748375	1.28138	-1.87169	-1.98561	-1.61809	-1.77182	-0.173762	-0.294383	0.206446	-0.16264	-0.142503	-0.516142	-0.0109356	-0.875337
AKAP6;S1640;SKRTLDLLNRLENIQSPSEQKIKRSVSDITL	0.498381	0.145324	-0.0779328	-0.145365	1.81852	1.92621	1.67703	1.14669	-2.82285	-1.48117	-1.20659	-2.7099	-1.31904	-1.12397	-2.30082	0.224622
AKAP6;S1649;RLENIQSPSEQKIKRSVSDITLQSSSQKMSF	-0.188506	-0.117842	0.147318	0.487374	-0.0588563	-0.116253	-0.144097	-0.998622	-1.43232	-0.497391	0.245273	-1.92467	0.467886	0.118154	-1.64401	0.338811
AKAP6;S1651;ENIQSPSEQKIKRSVSDITLQSSSQKMSFSG	0.388879	0.267471	0.0465959	-0.507385	-0.0491865	0.202204	-0.736152	-0.184358	-1.90766	-1.53363	-2.57754	-1.8539	-1.12992	-0.40433	-2.23903	-0.628404
AKAP6;S2249;TPPGKAKREGSSRKQSVSGTPEENAASAKPK	-0.279869	-0.202544	0.0694421	0.0655425	-0.154417	-0.170922	-0.943585	0.0815924	-4.3575	-4.55154	-5.19436	-4.08527	-0.173508	-0.685262	-2.06633	0.70934
AKAP6;S423;DGKGRVVDLKPELSRSTPSLVEPPDRSKLCL	0.203713	0.954825	-0.0777412	-0.0270898	1.40306	1.30255	1.29657	1.54732	1.46443	0.897753	0.854717	1.43029	3.06994	2.31892	3.38704	3.04721
AKAP6;S480;NLENIVRSHIKEISSSLGRLTDCHKEKPRLK	0.877086	-0.0689705	-0.955207	0.280036	0.179537	0.605196	0.00631056	-0.165947	-2.46508	-1.60285	-2.77753	-2.64503	-3.13287	-0.572725	-2.54237	-4.43887
AKAP6;S575;NRGGKLPAQSKASSSSPCSHSSESSLGSDNI	0.0351344	-0.351983	0.525506	0.363561	0.725068	0.757405	0.291975	0.608711	-1.74041	-1.50628	-1.80282	-1.75028	-0.79184	-0.686472	-2.42861	-0.576813
AKAP6;T2234;ASHTSQGCVESAEPTTPPGKAKREGSSRKQS	-0.166961	-0.245128	-0.506491	0.63842	-1.56437	-1.36618	-1.78884	-1.63797	-2.47532	-2.3891	-3.08998	-2.73408	-2.66993	-1.50705	-3.16969	-4.23583
AKAP6;T903;AEILATDVSVEDEEGTGSPKAEAQLCYLEAQ	-1.501	0.708877	0.267439	1.45928	-0.583699	0.125148	-0.165993	0.219099	-1.47983	-0.580356	-0.894384	-0.542187	0.242364	1.57555	0.502996	1.00293
AKAP8;S320;FPLYEEPDAKLARADSDGDLSENDDGAGDLR	-0.261684	-0.60781	1.05036	-0.400142	-0.420511	-0.297601	-0.0578778	-0.0779245	0.918223	0.392401	0.143467	0.734292	-0.242573	0.612232	0.67527	-1.46865
AKAP8;S325;EPDAKLARADSDGDLSENDDGAGDLRSGDEE	-0.172313	-0.52752	0.894346	-0.401458	-0.537323	-0.431427	0.00185466	-0.0761394	1.00994	0.365042	0.187536	0.888083	-0.181437	0.71522	1.48384	-1.47765
AKAP8;S336;DGDLSENDDGAGDLRSGDEEFRGEDDLCDSR	-0.357607	-0.700967	1.18826	-0.403212	-0.336162	-0.199286	-0.135494	-0.0981478	0.85532	0.420502	0.0994558	0.605788	-0.290034	0.53213	-0.0554771	-1.49245
AKAP8;S453;NKKIEKRRQELLEKESPKPKPDPFKGIGQEH	-1.64433	0.988213	-0.0496467	0.385411	0.461183	0.502045	0.411221	0.569494	-1.56478	-1.25118	-0.439744	-1.14229	-0.373396	-2.17755	-2.03297	1.38131
AKAP8;S634;KLLEEQTCEAASETRSIEDKTRGEAAEARNE	-0.207386	0.320703	-0.308717	0.281282	-0.648621	-1.11549	-1.17144	-0.73404	0.85678	-0.411358	-0.251066	0.306656	0.998489	-0.867159	-0.40742	-0.126609
AKAP8;T552;LKGEDPFVNETADLETEGDENVGEEKEETPE	-0.256431	-0.216221	0.452879	-1.05757	-1.06286	-1.21268	-1.24658	0.210739	-1.03569	-2.17857	-2.56732	-0.019424	-2.57251	-3.76305	-1.47924	-0.198943
AKAP8;T632;TEKLLEEQTCEAASETRSIEDKTRGEAAEAR	0.0548138	0.246314	-0.145437	-0.342108	-0.835649	-0.877295	-0.907996	-1.1033	-0.701179	-0.68152	-0.591789	-0.926015	0.0548568	-0.202324	-0.178536	-0.0680015
AKIRIN2;S18;CGATLKRTLDFDPLLSPASPKRRRCAPLSAP	0.272155	0.842321	-0.204805	-0.717372	1.19697	1.13004	1.67005	1.31455	1.47558	1.21862	1.66333	1.57382	-1.17612	-1.68754	0.767205	-0.69009
AKIRIN2;S21;TLKRTLDFDPLLSPASPKRRRCAPLSAPASA	-0.381038	0.770488	0.25929	-0.943348	1.5464	1.80949	1.69099	1.49288	-0.938177	-0.639287	-0.697982	-0.894056	-1.67682	-1.51493	-1.29996	-1.1255
AKT1;S122;ADGLKRQEEETMDFRSGSPSDNSGAEEMEVS	-0.399821	0.426545	-0.2749	-0.0560666	-1.31879	-1.50265	-2.42593	-1.91985	-0.018382	-0.942822	-1.65519	-1.11632	1.41524	0.494304	-1.75794	-0.873963
AKT1;S124;GLKRQEEETMDFRSGSPSDNSGAEEMEVSLA	0.666638	1.36767	0.641078	-2.1165	-0.25529	-0.743162	-0.33592	0.634656	3.66568	0.876654	0.543148	3.46543	-1.68621	-3.84821	0.829536	-2.00596
AKT1;S126;KRQEEETMDFRSGSPSDNSGAEEMEVSLAKP	-2.72898	0.276274	1.02739	0.957825	-4.67138	-3.62448	-4.8036	-3.0659	1.75946	1.71751	-0.0584807	2.76175	-1.81786	0.278673	-2.52443	-2.0735
AKT1;S129;EEETMDFRSGSPSDNSGAEEMEVSLAKPKHR	0.455759	1.02874	1.10348	-1.76221	-0.375543	-0.249028	-0.998811	0.519304	2.96692	1.03807	-0.750334	2.86057	-0.894357	-0.784259	0.109573	-1.6941
AKT1S1;S229;SVPVWAFKEKRTEARSSDEENGPPSSPDLDR	0.0895155	-0.084751	0.0818878	-0.62389	-1.51976	-1.72553	-2.0275	-2.24537	0.215011	0.0585308	0.102101	-0.531764	0.0200371	-0.6986	-1.83731	-0.718696
AKT1S1;S230;VPVWAFKEKRTEARSSDEENGPPSSPDLDRI	-0.118668	-0.173692	0.160729	-0.177769	-0.667577	-0.955964	-0.691768	-2.04726	-0.246543	0.530999	1.81952	-1.17114	0.60525	-0.534985	-1.72137	0.256298
AKT1S1;S238;KRTEARSSDEENGPPSSPDLDRIAASMRALV	-0.596311	-0.325377	-0.0279602	1.60114	1.88157	1.63919	2.83069	1.57428	1.63996	2.31607	4.24614	1.66978	-0.643011	-1.52143	-0.462232	-0.510404
AKT1S1;S239;RTEARSSDEENGPPSSPDLDRIAASMRALVL	0.0315812	-0.501928	-0.477779	0.101865	-1.86926	-1.74959	-1.4877	-2.96848	-1.45863	0.326798	1.23893	-1.73892	-2.03804	-1.3192	-2.71203	-1.69794
AKT1S1;T273;EDTQVFGDLPRPRLNTSDFQKLKRKY_____	0.760184	-1.12292	0.588916	0.0673399	1.89502	1.79181	1.77509	1.41147	0.642354	1.33417	1.51615	0.534142	0.98923	1.42464	0.0196832	1.44352
AKT2;S126;KQRGPGEDAMDYKCGSPSDSSTSEMMEVAVN	0.605846	-0.157024	0.336288	-0.513292	0.798899	1.18055	0.716091	0.788456	-0.423109	0.651507	0.0239948	0.0680623	-0.0223352	1.44072	0.26517	1.46318
ALAD;S215;FASCFYGPFRDAAQSSPAFGDRRCYQLPPGA	-0.0636533	-0.297197	-0.154274	0.606378	0.748634	0.816167	1.3889	0.951455	0.554324	1.30511	2.00183	1.15427	-1.85185	-1.54831	-0.618533	-0.630178
ALDH3A1;S368;KFINQREKPLALYVFSNNDKVIKKMIAETSS	-0.888481	0.642475	1.04022	-0.0676981	-0.198113	0.751032	0.0602617	0.927904	-1.10701	-0.0506772	-1.16362	0.2853	1.75678	3.87455	2.86294	4.08145
ALDH3A1;Y365;EAIKFINQREKPLALYVFSNNDKVIKKMIAE	-1.0784	0.381731	0.800913	0.775747	-0.00983839	0.53552	0.290705	0.498611	-1.17292	-0.302912	-0.429588	-0.449074	2.84725	3.77552	2.65308	3.95422
ALDOA;S36;HRIVAPGKGILAADESTGSIAKRLQSIGTEN	0.61292	-0.0480188	-0.235087	-0.0894116	-0.64175	-0.42251	-0.71298	-0.0256239	0.416734	0.375408	-0.567206	0.998766	0.34632	1.52086	1.80588	0.900218
ALDOA;S39;VAPGKGILAADESTGSIAKRLQSIGTENTEE	-0.210507	0.0528628	-0.182143	0.0990125	-0.701224	-0.708463	-1.41671	-0.816283	-1.40907	-1.56053	-2.12992	-1.55632	0.771428	0.464451	-1.09956	0.622309
ALDOA;S46;LAADESTGSIAKRLQSIGTENTEENRRFYRQ	0.501729	0.0655422	-0.042611	-0.52913	-0.345599	-0.451444	-0.512675	-0.287577	1.02257	0.617095	0.350882	0.967185	0.601513	0.435271	0.996567	0.6263
ALKBH3;S28;GWATPTKSQSATQPASPARSRLSQTAGPAWR	-2.47432	1.93459	0.706789	0.788259	-0.690525	0.582976	-0.504298	0.358759	-0.405701	1.23609	0.354727	1.1026	-0.323951	1.3079	-0.827134	2.25694
ALKBH5;S375;RGSFSSENYWRKSYESSEDCPEAASSPTRKV	-0.0277878	0.0699879	0.0144862	0.235366	-0.342835	-0.357357	0.224806	-0.686927	-0.35467	0.249436	1.13511	-0.425998	0.789283	0.758763	1.36291	0.932988
ALKBH5;S384;WRKSYESSEDCPEAASSPTRKVKMRRH____	0.408064	0.107998	-0.536874	0.393454	0.0697104	0.230514	0.705007	0.00871627	0.231953	1.34918	1.89514	0.75045	-0.381431	0.37616	1.25201	0.839749
ALKBH5;S385;RKSYESSEDCPEAASSPTRKVKMRRH_____	0.892235	0.436142	-0.348037	-0.582923	1.05782	1.17782	1.54996	0.485809	-0.175846	0.862365	1.30855	-0.207714	0.56399	1.28967	2.03671	1.21772
ALKBH5;S65;PYPASGTTKRKYQEDSDPERSDYEEHQLQKE	0.233341	0.108942	-0.109975	0.723656	2.63511	2.16837	2.24725	2.27528	0.0225453	-0.498904	0.0477263	-0.391717	1.67035	0.0222569	0.051143	1.28559
ALKBH5;S70;GTTKRKYQEDSDPERSDYEEHQLQKEEEARK	-0.746935	-0.540409	0.787308	-0.333067	-1.82637	-1.83414	-2.07074	-0.896727	-1.12921	-2.55256	-3.35158	-1.014	0.958283	0.826918	0.982589	0.167216
ALPK3;S1165;RAGSDGEANKAEERESPTVSPRGPRKGLTPG	0.15098	-0.216041	0.428851	0.531503	3.19182	2.97657	2.97339	2.69496	3.06626	3.49033	4.11333	2.91194	6.40151	5.52734	4.58387	7.01565
ALPK3;S1169;DGEANKAEERESPTVSPRGPRKGLTPGSPGT	-1.08004	0.271547	0.658678	0.569054	0.676991	1.16234	0.770488	0.636299	1.32182	2.68999	2.8345	1.81459	4.55835	5.15756	3.1514	5.98998
ALPK3;S1628;KGSKSPSAGRKGSQLSPQPQKKGLPSPQGSR	0.703317	0.0453138	1.07227	-1.74993	0.313677	0.365387	0.544783	0.0412984	0.0514884	-0.130759	-0.262472	-0.391947	3.5535	4.06632	4.66095	3.19353
ALS2;S1329;NIAVALTTNRRQHKDSPEILSRSQTQTLESL	-0.338033	-0.394281	0.226277	0.546743	-0.52423	-0.564809	0.132899	-0.838229	-0.930218	-0.337923	0.718195	-1.04057	0.0357624	0.033556	0.292362	-0.122966
ALS2;S1454;PLPTGRRSFCTGKSDSRSESPEPGYVVTSSG	-1.32377	0.49888	0.00107785	0.49073	-1.27936	-1.13468	-1.01171	-1.03576	-2.8022	-2.6025	-2.09236	-2.50348	1.29104	0.704252	0.913006	1.83564
ALS2;S1456;PTGRRSFCTGKSDSRSESPEPGYVVTSSGLL	-1.33309	-0.0557167	0.147446	0.981628	-1.92041	-1.76807	-1.35599	-1.20215	-2.92502	-2.67762	-2.04468	-2.12631	0.536102	0.235983	1.02541	1.69676
ALS2;S460;EEQVKQESLQGKKSSSLMDIREEELEGGSRR	0.0720775	-0.537175	-0.352525	0.377993	-1.65718	-1.28556	-0.984411	-1.22479	-1.81605	-0.797566	-0.847257	-1.00758	-1.42251	0.325217	0.686441	-0.39846
ALS2;S477;MDIREEELEGGSRRLSLPGLLSQVSPRLLRK	-0.785774	-0.44333	0.299716	0.634751	-1.36071	-1.05382	-0.786399	-0.469628	-2.2448	-1.92922	-1.91279	-1.32936	-1.67253	-0.825817	-0.305881	-0.650053
ALS2;S486;GGSRRLSLPGLLSQVSPRLLRKAARVKTRTV	0.6353	-0.651955	0.346386	-0.247472	2.41793	2.60066	2.62489	1.68122	-1.31529	0.379508	0.7873	-1.22224	-0.783562	0.26817	-1.19184	0.537661
ALS2CL;S636;ALLGFHTQSSRELRKSQECLCCERSHPEDCV	-0.227927	0.230856	0.782896	-0.502396	0.70028	1.00478	0.196109	1.07049	0.857211	0.669727	-0.412199	1.03762	2.10218	2.69572	1.30524	2.3617
AMER1;S239;RKENAKPQDAPGPKMSPAQVHFSPTTEKAAC	-0.0963276	0.633992	-0.310456	-0.0737024	0.677109	0.842445	0.876863	1.01045	-0.644905	-0.865354	-1.15951	-0.493858	-0.263778	0.141202	1.01095	-0.548158
AMER1;S751;MQEANFGGSPRKAYPSYSPPEEPEEEEEEKE	0.366738	-0.726622	0.482129	-0.508859	-1.6623	-1.72004	-1.41714	-1.23408	-0.309719	-0.731617	-0.873853	-0.0992527	0.000791248	0.383072	1.35614	0.135927
AMER1;S753;EANFGGSPRKAYPSYSPPEEPEEEEEEKEGN	-0.123608	-0.82056	0.61852	-0.277236	-1.67722	-1.66097	-0.911361	-1.69742	-0.703711	-0.327598	0.412924	-0.647828	0.0508013	0.524065	1.29481	0.176851
AMOT;S110;RATQDISSLSLSARNSQPHSPTSSLTAGASS	0.0621992	-0.107429	-0.617641	0.21348	-1.49948	-0.88611	-1.81536	-1.04375	-0.207966	0.991937	-0.305544	0.761106	-2.50963	-0.43385	-2.28739	-0.893902
AMOT;S131;TSSLTAGASSLPLLQSPPSTRLPPGQHLVSN	0.394717	0.229311	-1.09454	0.372916	-0.207711	-0.733113	0.620833	0.481479	-0.267184	-1.16819	0.043574	0.319607	-1.79355	-3.41741	1.47305	-0.849451
AMOT;S886;EGPANPGASSGPRRLSTPNLMCNPDKPDAPA	-0.60515	-0.072727	0.270428	0.472697	-1.91987	-1.84528	-1.5533	-0.544265	3.03844	1.88358	1.46329	3.75568	-0.982944	-0.83619	1.05342	-1.07661
AMOT;T887;GPANPGASSGPRRLSTPNLMCNPDKPDAPAF	-0.934865	-0.186366	0.82934	-0.310777	-1.35691	-1.34503	-0.649326	-0.797986	0.100706	-0.373452	0.251599	0.331547	-0.602678	-0.993139	0.687772	-0.466539
AMOT;T906;MCNPDKPDAPAFHSSTLERKTPIQILGQEPD	-0.366531	-0.488095	0.434351	0.292306	-1.68191	-1.84335	-1.47959	-0.8097	3.01037	1.46105	1.17258	2.98575	0.00421276	-0.133333	1.2102	-1.5595
AMOTL1;S841;KDAGKTDSASLRPARSVPSIAAATGTHSRQT	0.192261	-0.204535	0.480353	0.0326731	0.463194	0.627717	1.18629	1.29041	0.979922	1.2032	1.38821	1.93009	-1.18708	-0.538488	1.3358	0.448547
AMPD2;S113;IEQLEERRQRLERQISQDVKLEPDILLRAKQ	0.409275	0.422635	0.032433	-1.08153	0.675705	0.595419	-0.536831	0.0549536	0.947837	0.385837	-0.708931	0.10923	4.05489	3.6339	1.49296	3.03547
ANAPC1;S1347;GHRRFQTGMHREKHKSPSYQIKEGDTINVDV	-0.0284837	1.04472	-0.0603726	-0.490992	1.72449	2.04857	2.47211	1.83077	0.740096	1.71165	2.24538	1.35596	0.494431	0.88629	2.55057	2.33028
ANAPC1;S343;QSRSTSSPSLHSRSPSISNMAALSRAHSPAL	0.619705	0.690356	-0.309866	-0.68352	0.167704	0.00336306	0.0808879	0.342343	2.43974	1.72172	1.535	2.42118	1.31383	0.712703	2.43532	1.42882
ANAPC1;S355;RSPSISNMAALSRAHSPALGVHSFSGAQRFN	0.203545	0.30756	-0.507263	0.0827056	0.509013	0.285897	0.873517	0.403812	-0.600877	-0.774612	-0.0797909	-0.682913	0.248186	-0.454257	1.2602	0.192318
ANAPC1;S362;MAALSRAHSPALGVHSFSGAQRFNLSSHSQS	0.0559603	-0.166501	-0.157154	0.199764	0.899108	1.39674	1.70829	1.40877	-2.59853	-1.40476	-1.46451	-1.64497	-2.57468	-0.65073	-0.0317965	-1.14917
ANAPC1;S375;VHSFSGAQRFNLSSHSQSPKRHSISHSPSGS	0.215296	0.83838	-0.3983	-0.918597	-0.602059	-0.995628	-1.22225	-0.161215	1.78395	0.192667	-0.185063	1.77891	1.10716	-0.850184	1.14029	1.49649
ANAPC1;S377;SFSGAQRFNLSSHSQSPKRHSISHSPSGSFN	0.287164	0.431524	-0.557577	-0.332418	-1.39559	-1.19887	-1.17063	-1.20811	-0.125084	0.275506	0.0786104	0.290444	-0.746336	-0.114028	0.745212	0.0881827
ANAPC1;S547;LDGVGTPKPLSKLLGSMDEVVLLSPVPELRD	-0.489733	-0.216213	0.773517	-0.622486	-0.229122	-0.503798	-0.580046	-0.356379	-0.68109	-1.58394	-1.43488	-1.20993	-0.287467	-1.5884	-1.81288	-0.936788
ANAPC4;S777;EEAGGKPVKIKEEVLSESETEAHQDAAALDP	0.0311999	-0.304491	0.504118	-0.213499	0.13715	0.27463	0.0306533	0.631803	0.65441	0.370213	-0.26993	0.943836	0.471784	1.06717	0.836987	0.644698
ANAPC4;S779;AGGKPVKIKEEVLSESETEAHQDAAALDPDV	0.169788	-0.0330575	0.23859	-0.1638	0.950648	1.00456	1.14712	0.56656	0.334175	0.667966	0.866518	0.0143766	1.15957	1.58339	1.22648	0.622813
ANAPC4;T781;GKPVKIKEEVLSESETEAHQDAAALDPDVVI	-0.522387	-0.581693	4.72873	-1.69617	4.95778	5.39333	5.01247	5.94577	6.50959	5.5466	4.55984	6.63235	5.66167	6.58277	5.2696	5.89747
ANK1;S51;VLKHIHQELDKELGESEGLSDDEETISTRVV	-0.0507011	-0.41029	0.731115	-0.558613	-0.624732	-0.453283	-0.668837	-0.341486	1.51664	1.3363	0.767739	1.58265	-0.0382979	0.712365	0.179463	-0.181819
ANK1;S55;IHQELDKELGESEGLSDDEETISTRVVRRRV	-0.513879	-0.28435	0.0428087	0.00514668	-3.32515	-3.60568	-3.64579	-2.99951	-2.28467	-3.38717	-3.44845	-2.42512	1.81177	0.662771	1.05757	1.25838
ANK2;S844;GMNYLRYSLEGGRSDSLRSFSSDRSHTLSHA	0.926301	-0.577718	-0.437198	0.000420116	-0.27763	-0.0374743	-0.536921	-1.07636	-3.2713	-1.6124	-1.93562	-3.26868	-2.48655	-0.936184	-3.35718	-1.75249
ANK2;S847;YLRYSLEGGRSDSLRSFSSDRSHTLSHASYL	0.289967	0.214093	-0.406225	-0.101735	0.0906403	0.105689	-0.370781	0.330083	-0.805633	-1.0048	-1.65201	-0.548843	-2.37821	-2.41469	-2.58464	-1.82719
ANK3;S583;TLPAHKKAEKADRRQSFASLALRPQSPCERT	-0.63743	0.0766829	0.928408	0.0367827	0.70093	0.522121	1.45943	-0.0357852	0.496815	0.637607	2.19512	-0.319355	2.5252	1.6818	2.19133	1.29466
ANK3;S593;ADRRQSFASLALRPQSPCERTDIRMAIVADH	0.356413	0.474138	-0.283916	0.199454	0.615736	0.594987	1.05758	0.434233	2.20267	2.48768	3.00329	2.17309	2.46072	2.49886	3.59002	2.44324
ANK3;T911;EAKNIPGESVTEEQFTDEEGNLITRKITRKV	0.618824	0.499156	0.809289	-1.11039	3.14039	3.2509	3.41118	2.83608	0.85455	1.30452	1.51196	0.793379	2.72145	2.95235	3.50926	3.5472
ANKHD1;S1592;NKINGEPRGGGAGGNSDSDNIDSTDCNSESS	0.134488	0.00408517	0.287046	-0.524518	0.289139	0.591541	-0.064796	0.110355	1.36001	2.12086	1.50359	1.5246	2.80165	3.64717	1.94717	3.6938
ANKHD1;S97;KLAAAVLRTGGGGGASGSDEDEVSEVESFIL	2.53447	-0.198918	-0.690561	-0.393897	1.78912	1.52787	1.87544	1.64982	8.12848	8.12546	7.84891	8.2115	4.48968	5.24136	7.01508	4.82772
ANKHD1;S99;AAAVLRTGGGGGASGSDEDEVSEVESFILDQ	1.8753	-1.33208	-0.348404	0.142129	0.334174	0.531109	0.917308	1.22099	6.10453	6.7031	5.96394	7.30476	1.34672	3.90526	5.33932	2.86399
ANKHD1;T1539;TFTNVFGKKRANVVTTPSTNRKNKKNKTKES	0.107773	0.513175	-0.872428	0.80858	-0.106527	0.153422	0.110795	-0.246594	2.0061	2.70812	2.57264	2.07979	3.84263	4.91432	4.52434	3.36311
ANKIB1;S738;QEFLASVARGVAPADSPDAPRRSFAGGTWDW	0.601499	0.74284	-0.896477	-0.218369	-1.23245	-1.26736	-0.878072	-1.76711	-0.611814	0.0854433	0.714298	-0.679508	-0.254537	-0.36481	0.824673	0.273128
ANKLE2;S742;TEVSEAMAEMSLGPKSPQLGVQAGLEPILSS	0.0366055	0.174602	-0.0348866	0.257481	1.9285	1.57805	2.1655	1.81873	0.789656	0.080753	0.789424	0.390947	0.641564	-0.464395	0.959281	-0.273283
ANKRD11;S1422;KADVEEELDKAIELFSSEKKDRSDPEREPAK	-0.232211	0.12011	-0.277297	0.162382	-1.57422	-1.34003	-1.49287	-1.13913	-2.37296	-1.94989	-2.20242	-1.71054	-0.731725	-0.24548	-0.11862	0.485444
ANKRD11;S1423;ADVEEELDKAIELFSSEKKDRSDPEREPAKR	-0.207078	-0.228975	-0.507092	0.23475	-2.65041	-2.75609	-2.24105	-2.56994	-3.36295	-3.4187	-2.90379	-3.30072	-0.305274	-0.483557	0.645721	-0.480299
ANKRD11;S1799;PEEEFSAGDKLFRQQSVPAPSSFDSPVQHLL	0.0776377	-0.130621	-0.049355	0.304451	1.12315	0.834896	1.32438	0.403663	0.315228	0.610781	1.66978	-0.190414	1.67778	0.806488	0.901186	1.30732
ANKRD11;S836;YCNKSQFLDHEDTKFSLSDDQQERWFSDLSD	2.62299	-1.16398	-0.17991	-0.447916	4.31563	3.85113	3.69286	3.62127	1.83979	2.05473	1.73942	1.57107	0.42401	0.642492	0.106844	0.969217
ANKRD11;S838;NKSQFLDHEDTKFSLSDDQQERWFSDLSDSS	2.07689	-0.797521	-0.395609	-0.212169	3.85493	3.36223	3.99545	3.14941	1.9524	2.15361	2.74739	1.58358	-1.11179	-1.19313	-0.09019	-1.10937
ANKRD13D;S552;LQESLQLSTESRGPESPQKTPPSPAPPSFEE	0.00436879	-0.226955	-0.222218	0.203522	-1.22437	-1.45039	-0.904007	-1.50064	-2.31121	-2.07043	-1.15445	-2.3564	-0.209349	-0.92861	-0.0892298	0.173833
ANKRD13D;S559;STESRGPESPQKTPPSPAPPSFEEQLRLALE	0.492872	-0.363893	-0.148155	-0.043561	0.142236	-0.23641	0.563062	-0.396986	-0.59075	-0.291695	0.958371	-0.796627	0.219891	-0.727473	0.571439	0.694658
ANKRD13D;T556;LQLSTESRGPESPQKTPPSPAPPSFEEQLRL	0.235169	-0.321609	0.158418	-0.279267	0.787414	0.670086	0.68224	1.17185	-1.11497	-1.73051	-2.01899	-0.971449	-0.00631526	-0.16885	0.488424	0.0840002
ANKRD17;S1380;SSCSDESSNSNSSRKSNNHASAVVTTTMASK	-0.184502	0.39856	0.219316	-0.479785	0.312676	1.06885	0.0276509	0.622925	-1.07771	0.336814	-0.863552	-0.175492	-0.748083	1.16032	-0.936401	1.40889
ANKRD17;S1441;EGTSNSLSTCTKSGPSPLSSPNGKLTVASPK	0.509262	1.00489	-0.908784	-0.611824	-0.313661	-0.591968	-0.643573	-0.696415	-0.709713	-1.11249	-0.95834	-1.02723	0.537581	-0.755099	0.449944	0.681953
ANKRD17;S1445;NSLSTCTKSGPSPLSSPNGKLTVASPKRGPK	0.444253	0.973616	-0.612471	-1.23646	-2.8076	-2.96348	-3.20843	-3.62509	-1.23842	-1.36319	-1.33898	-1.96914	0.18062	-0.670617	-0.48269	-0.237059
ANKRD17;S15;_MEKATVPAAAEGEGSPPAAAAVAAPPAAAA	0.00511014	-0.643923	0.0324604	0.152819	-1.63182	-1.30895	-1.31194	-0.898221	-0.933662	-0.958827	-1.73315	-0.437192	-4.13615	-2.36438	-2.31158	-4.46052
ANKRD17;S1786;NATYPMPTAKEHYPVSSPSSPSPPAQPGGVS	-1.34834	0.230416	0.233853	0.216206	-1.83209	-1.8297	-2.05686	-2.47308	-3.21542	-3.10096	-2.62685	-3.93304	1.1399	0.298213	-1.49336	-0.0046068
ANKRD17;S1787;ATYPMPTAKEHYPVSSPSSPSPPAQPGGVSR	-0.864644	0.0244778	0.307454	0.447364	0.52191	-0.123834	0.342273	0.397931	1.21977	-0.444963	0.475999	0.371328	0.829636	-1.80739	-0.843577	-0.982909
ANKRD17;S1789;YPMPTAKEHYPVSSPSSPSPPAQPGGVSRNS	-0.825336	-0.378673	0.669215	0.43665	0.795641	0.659355	0.525028	0.773636	0.841469	-0.132957	-0.25762	0.138544	1.36309	0.897566	-0.289217	-0.84696
ANKRD17;S1790;PMPTAKEHYPVSSPSSPSPPAQPGGVSRNSP	-1.63166	0.115663	1.86924	-1.16907	0.692797	0.836935	-0.152981	1.41256	-1.86919	-2.97072	-3.84028	-1.70573	1.91772	0.72388	-0.730705	2.73221
ANKRD17;S1792;PTAKEHYPVSSPSSPSPPAQPGGVSRNSPLD	-1.22967	-0.661892	0.6155	0.802764	0.151648	-0.0838088	-0.0406188	0.2085	0.329154	-0.626193	-0.349778	-0.233864	1.04657	0.0688021	-0.958018	-0.80727
ANKRD17;S1804;SSPSPPAQPGGVSRNSPLDCGSASPNKGASA	0.657668	0.625863	-0.580453	-0.798154	0.92988	0.746544	0.680377	0.464434	-0.0385231	-0.06041	0.0513227	-0.301112	-1.70304	-2.44614	-1.74791	-1.30176
ANKRD17;S1812;PGGVSRNSPLDCGSASPNKGASASEQEASSP	0.0795778	0.401019	-0.142206	-0.164324	0.959879	0.946199	0.660658	0.524339	-0.534857	-0.351915	-0.384884	-0.842793	-0.10017	-0.38068	-1.12399	-0.231819
ANKRD17;S2150;NESPAQSVSSGVRAPSPAPSSVPLGSEKPSS	0.45511	0.246907	-0.109552	-0.649383	0.473688	0.578431	-0.203358	-0.081145	-0.364342	0.0993233	-0.529563	-0.63714	-0.209743	0.0573294	-1.74721	0.0522454
ANKRD2;S321;HPEPESEQNGLERPGSGRETPQPIPAQ____	-0.618234	1.17276	-0.05842	0.693248	0.498565	0.526503	0.401713	0.504798	-0.47449	-0.722634	-0.559658	-0.609676	1.19155	0.391576	0.400211	0.7602
ANKRD2;S72;PALQKVKGQERVRKTSLDLRREIIDVGGIQN	0.717914	0.26983	0.788385	-0.381189	4.23867	4.24428	3.50096	4.10322	-0.657585	-0.897887	-1.71437	-0.859777	0.0297094	0.0288773	-1.38706	0.113331
ANKRD2;T325;ESEQNGLERPGSGRETPQPIPAQ________	-0.585777	-0.28352	1.16256	0.778437	1.22359	1.21347	1.3157	1.65649	-0.137963	-0.579887	-0.454769	-0.0390489	0.952278	0.692281	0.324975	0.637013
ANKRD50;S223;PDSTVDRQKSSLSNNSLKSSKNSSLRTTSST	0.353579	0.423208	-1.77329	1.66152	0.40483	0.394822	0.68158	0.40668	-0.825515	-0.423936	-0.225487	-0.61753	-0.624976	-0.151745	0.549609	-1.19155
ANKS1;S623;PKAELKLSRSLSKSDSDLLTCSPTEDATMGS	-0.226067	0.216695	-0.707655	0.659441	-2.77029	-3.27362	-3.2428	-3.51411	0.492388	-0.0302197	0.666188	-0.350285	0.148878	-1.75063	-2.14294	-1.13105
ANKS1;S642;TCSPTEDATMGSRSESLSNCSIGKKRLEKSP	0.760796	0.431489	-0.216971	-0.608142	0.451343	0.463899	0.705951	0.408296	0.300891	0.500246	0.581179	0.450326	-0.259379	-0.0511781	1.26725	0.421242
ANKS1;S647;EDATMGSRSESLSNCSIGKKRLEKSPSFASE	0.619297	-0.285114	-0.246066	-0.0776845	-0.351997	-0.279948	0.148549	-0.38334	-0.488614	0.0582824	0.276203	-0.271846	-0.0407228	0.839839	1.65177	0.316724
ANKS3;S24;ENTMESEGLCYRDVTSPINEQDVESSSSSSR	0.745336	-0.828762	0.0812737	0.115614	-0.530985	-0.522965	-0.240363	-0.397803	0.458373	0.912519	0.953707	0.83473	-0.258472	0.59697	0.893017	0.44546
ANKS3;S74;GLARAQGLSSEASIESNEDSDHARKSSVRKQ	0.489087	0.115846	-0.315749	-0.613712	-0.777352	-1.0477	-0.767602	-1.6906	-0.894494	-0.257745	0.683282	-1.26276	-1.53393	-2.54389	-2.2372	-0.71472
ANKS3;S78;AQGLSSEASIESNEDSDHARKSSVRKQTRSY	0.822868	-0.395623	-0.477949	-0.689951	-2.13846	-1.90598	-2.44692	-2.88103	-1.5044	-0.13429	-0.579606	-1.55694	-1.83747	-0.516408	-2.44265	-1.05499
ANKS3;T23;DENTMESEGLCYRDVTSPINEQDVESSSSSS	0.744026	-0.683651	0.191659	-0.053772	0.58382	0.326231	0.529983	0.897156	1.14476	0.576152	0.473251	1.30136	0.515292	0.326107	1.19393	0.725042
ANLN;S180;ESSYFAPVPTEDKAASPSKPPISNASATPVG	0.415086	-0.441778	-0.133886	0.0214469	1.05489	0.969925	1.13235	1.04527	0.165702	0.59892	0.876451	0.514881	-0.418853	-0.48153	-0.149844	0.793927
ANLN;S259;ASINSSSVQQEATCCSPRDGNASVRKDPSSN	-0.663502	-0.191861	-0.0925564	0.100117	-3.10984	-2.77038	-2.63681	-2.70938	-0.180599	0.0587602	-0.151198	0.0979707	-2.42993	-1.22518	-1.17007	-2.81315
ANLN;S556;AVREVEMSVDDEDINSSRVINDIFSDVLEEG	0.0849122	0.00777083	-0.71644	-0.0709564	-2.26822	-2.32694	-2.27242	-2.89903	-2.0213	-1.02597	-0.388131	-1.9959	-1.79813	-2.1916	-2.49721	-0.657374
ANLN;S637;SSPPSELRDSNLSAASPKPGKFQRTRVPRAE	-1.23923	0.707689	-0.162566	0.435064	0.715957	0.88734	0.415814	0.398258	-0.0870557	0.171179	0.220174	-0.38321	0.304785	-0.158016	-1.77785	-0.218756
ANLN;T192;KAASPSKPPISNASATPVGRRGRLANLAATI	-0.0681731	-0.211721	0.0267232	0.0752826	1.08918	1.15544	0.891228	1.11273	-0.443271	-0.73235	-1.24814	-0.699152	-1.67627	-1.14534	-2.00634	-2.80007
ANO8;S709;FTLAEEDDEPEGPPGSPGPEPQTVLLRRARG	0.442678	-0.578567	-0.0183197	0.000605164	-0.924476	-0.865937	-1.22406	-0.709641	0.0151058	0.220916	-0.340313	0.388592	0.824933	1.40025	0.680008	1.61191
ANP32B;T265;EEEEESGKGEKRKRETDDEGEDD________	0.680036	-0.722636	-0.70773	-0.993607	-4.14913	-2.79336	-3.43002	-4.00926	-6.40929	-3.33308	-4.98575	-5.23243	-4.05295	1.69293	-0.623931	-2.38754
ANXA2;S12;____MSTVHEILCKLSLEGDHSTPPSAYGSV	0.56239	0.681511	0.131332	-1.4873	-0.254037	-0.307614	-0.0864802	-0.793373	-0.291574	-0.237901	0.059236	-0.729946	2.00534	1.6949	2.77937	2.10087
ANXA2;S2;______________MSTVHEILCKLSLEGDH	0.487503	0.344849	-0.18843	0.0614798	1.35406	1.27662	1.87396	1.38458	0.793351	0.943259	1.51677	0.975933	1.02513	0.904887	2.65246	1.51576
ANXA2;T3;_____________MSTVHEILCKLSLEGDHS	0.415137	0.425592	-0.298919	0.0908807	1.01529	0.962179	1.36344	1.00959	0.762149	0.840496	1.20234	0.85321	1.13944	1.05846	2.37974	1.34952
AP3B1;S276;REDGGLEDNEKNFYESEEEEEEKEKSSRKKS	-0.447382	-0.406008	-0.0659381	0.143378	-1.63146	-1.70844	-1.66707	-1.87506	-1.48564	-1.92209	-1.92935	-2.11896	-0.266262	-0.193164	-0.907224	-2.18759
AP3D1;S754;KDKKRKKKEKGKRRHSSLPTESDEDIAPAQR	-0.428371	-0.691577	0.00309937	0.403349	-1.32429	-1.57931	-1.22518	-0.815636	-1.34977	-1.81157	-1.36448	-0.920719	-1.06911	-2.02756	-0.993913	-0.269817
AP3D1;S755;DKKRKKKEKGKRRHSSLPTESDEDIAPAQRV	0.413249	0.0377223	0.137363	-0.421679	1.00288	0.839654	0.961088	0.268963	0.748933	1.0076	1.47227	0.192891	1.0756	0.66869	0.356558	0.762838
AP3D1;S760;KKEKGKRRHSSLPTESDEDIAPAQRVDIITE	0.446665	0.530546	-0.400013	-0.465022	-0.314823	-0.260261	-0.26949	-0.286348	-0.0130607	-0.0167741	-0.227176	0.0653228	-0.410484	-0.20747	0.618803	-0.172206
AP3D1;S784;RVDIITEEMPENALPSDEDDKDPNDPYRALD	-0.128112	0.0861392	0.0221644	0.087688	0.326582	0.374153	0.3805	0.565065	0.19712	0.102348	0.0191079	0.381796	-0.0167176	0.0268973	0.301115	0.163385
AP3D1;T758;RKKKEKGKRRHSSLPTESDEDIAPAQRVDII	0.579351	0.082333	0.0122548	-0.927458	0.151341	0.106945	-0.562054	0.137736	1.1161	0.509336	-0.478448	0.874599	0.797956	0.815802	0.18761	0.501874
AP4E1;S853;GDGELSSELFRSESLSGPPSAEKLESVSLPV	0.608174	0.617961	-0.335897	-0.171518	0.529547	0.61478	1.01136	0.451657	1.1086	1.43254	1.65602	1.18524	1.06844	1.56412	2.91178	1.19974
AP4E1;S857;LSSELFRSESLSGPPSAEKLESVSLPVPSLF	-0.053983	0.0412765	0.86486	-0.578793	1.33153	1.4813	1.77116	1.36333	0.206882	0.245595	0.373302	0.104061	0.761492	1.29167	1.69204	0.492989
APBA3;S121;EAGGDDLLGLLRDEASSPAQSVPQDPAQTAP	-0.811265	0.157502	0.163989	0.327745	1.58197	1.48411	1.23599	0.632471	-2.00116	-1.40504	-0.681711	-2.64719	1.6457	0.566778	-1.4768	1.36215
APBA3;S122;AGGDDLLGLLRDEASSPAQSVPQDPAQTAPR	0.778512	-0.670136	-0.273996	-0.104411	0.423897	0.470947	0.138259	0.10636	-2.37167	-1.2798	-1.42577	-1.9924	-1.03194	-0.459411	-1.64758	0.65803
APBB1IP;S507;QIETTKDEKQGLGNHSPGATRENHRPKSSLP	1.32515	0.175086	-1.45095	0.0408548	-1.36942	-1.20547	-0.938039	-1.65394	-0.269211	0.968797	0.992705	0.135138	-0.0303342	1.40132	2.31213	0.894639
APBB1IP;S532;PKSSLPPPPPPVRRSSDTCGSPALPSKVKGP	-0.376545	-0.106225	0.282184	0.487899	-0.561854	-0.602337	-0.041235	-0.31193	2.65171	2.30759	2.75898	2.60722	0.0188277	-0.0034964	0.94375	-0.782755
APBB1IP;S537;PPPPPPVRRSSDTCGSPALPSKVKGPGTCTF	0.853922	0.423152	-1.14376	-0.185753	1.40975	1.55484	2.29784	0.315178	-1.49283	0.600348	1.84025	-1.49878	0.641566	1.50994	2.31608	1.7651
APBB1IP;T534;SSLPPPPPPVRRSSDTCGSPALPSKVKGPGT	0.0867098	0.128211	-0.519167	0.708222	-0.0801806	-0.297164	0.854563	-0.0161275	1.80035	1.41525	2.41417	1.60393	0.722534	0.528425	3.03775	-0.57186
APBB2;S123;RKAAEQGQQDPNKNLSPAAVINLTSEKLEVK	-0.108003	0.154041	-0.023486	0.0275514	2.50426	2.54589	2.54175	2.49718	-1.2293	-1.0438	-0.946213	-1.12651	0.625686	0.558472	0.582483	0.992774
APBB2;S216;IGNGDLLPQKPNKPQSSPEDGQVATVSSSPE	0.662817	-0.989416	0.995839	-0.0629662	1.35417	1.111	0.707502	1.32046	0.910964	0.356105	-0.149647	0.659819	1.91553	1.71931	0.312463	1.62519
APBB2;S217;GNGDLLPQKPNKPQSSPEDGQVATVSSSPET	0.577816	-0.498758	0.20252	-0.766389	-1.37391	-0.608592	-1.16759	-1.34649	-1.35148	0.650689	-0.28563	-0.517107	-3.15177	-0.125788	-1.97122	-1.16027
APBB2;S229;PQSSPEDGQVATVSSSPETKKDHPKTGAKTD	0.38642	-0.0959282	-0.335209	-0.0219895	-2.61111	-2.64878	-2.32569	-2.74417	-0.390168	0.116843	0.541254	-0.180985	0.167856	0.239924	0.953714	0.973182
APBB2;S334;RPVSIPADLHGSRKGSLSSVTPSPTPENEDL	-0.187325	-1.23926	-0.200068	2.32511	-0.291873	-0.552719	-0.0862993	-0.225118	1.18513	1.54873	2.37456	1.44262	3.43487	3.19351	2.50586	3.33576
APBB2;S335;RPVSIPADLHGSRKGSLSSVTPSPTPENEKQ	0.324574	0.465965	-0.752877	0.173772	1.02111	1.08293	0.979349	0.675332	-1.40757	-1.21347	-1.39456	-1.71604	0.262389	0.731723	0.477147	-0.635746
APBB2;S337;SIPADLHGSRKGSLSSVTPSPTPENEDLHAA	2.34461	-0.1225	-0.230153	-0.965298	2.81663	2.75607	2.66959	2.39993	1.84236	2.72552	2.42325	2.14577	3.47778	4.28532	4.77472	5.39315
APBB2;S338;SIPADLHGSRKGSLSSVTPSPTPENEKQPWS	-0.105586	-0.00675111	-0.144626	0.355887	0.0635235	-0.0736129	0.457132	0.0797529	-0.156279	0.0676915	0.880699	0.0789491	-0.17209	-0.798631	0.346766	0.605761
APBB2;S341;DLHGSRKGSLSSVTPSPTPENEDLHAATVNP	2.20033	-1.03364	-0.378287	0.318099	1.55761	1.20985	1.04428	1.23435	2.32761	2.59869	2.22773	2.40688	4.04013	4.44263	3.93228	4.72018
APBB2;S342;DLHGSRKGSLSSVTPSPTPENEKQPWSDFAV	-0.436079	-1.0988	0.550656	0.8744	0.174227	0.222511	0.397175	0.281322	0.941483	0.869571	0.870868	0.741073	-0.45339	0.393627	-0.788246	-1.92667
APBB2;S410;LKLRNAPHGDDDDSCSINSDPEAKCFAVRSL	-0.704228	-0.229079	0.669375	0.563545	1.00736	1.09644	1.35752	0.910603	1.27474	1.70142	2.29453	1.25166	1.50744	1.53446	0.921322	1.43075
APBB2;S413;RNAPHGDDDDSCSINSDPEAKCFAVRSLGWV	-0.70067	0.0131556	0.447317	0.419643	1.55168	1.53744	1.81272	0.195979	-0.344714	0.73417	1.99563	-1.35327	2.54146	2.21387	0.228783	1.31077
APBB2;T340;PADLHGSRKGSLSSVTPSPTPENEKQPWSDF	0.782834	0.0530711	0.134196	-0.740686	1.81667	1.64644	2.10977	1.67695	0.100436	0.0503026	0.457027	0.0658586	-0.203575	-0.480559	1.059	0.317094
APBB2;T344;HGSRKGSLSSVTPSPTPENEKQPWSDFAVLN	0.0612783	0.43792	0.0842991	-0.28395	1.90377	2.04036	2.54969	1.78289	-0.0714258	0.756691	1.48619	0.248744	-0.063266	0.0819735	1.24972	1.2013
APC;S1002;TPINYSLKYSDEQLNSGRQSPSQNERWARPK	-0.263305	0.212764	0.182266	-0.360583	-0.471666	-0.58741	-0.324982	-0.499705	-0.00682046	-0.199482	0.268733	-0.0543631	-0.740683	-1.53614	-0.671012	-0.413352
APC;S1006;YSLKYSDEQLNSGRQSPSQNERWARPKHVIE	0.421596	0.841468	0.0936287	-1.43652	1.14056	0.837044	0.917964	0.500661	-0.0166129	-0.157368	0.45009	-0.42104	-0.581187	-2.30003	-1.18133	0.395782
APC;S1401;SDLPDSPGQTMPPSRSKTPPPPPQTVQAKRE	0.535013	-0.26604	-0.612451	0.0682058	-0.442037	-0.355852	-0.362401	0.0658453	0.111796	0.0832927	-0.452204	0.636097	-1.20034	-0.349641	0.408733	-0.739018
APC;S2091;IVSSLHQAAAAAACLSRQASSDSDSILSLKS	-0.406188	-0.418649	0.538054	0.170876	-1.21751	-1.27613	-1.66096	-1.10565	-0.327976	-0.921609	-1.34393	-0.584323	2.15794	1.93521	0.683482	1.30409
APC;S2499;NDGRPTKRHDIARSHSESPSRLPINRAGTWK	-0.449163	-0.118597	0.0544677	1.13731	1.51235	1.33681	1.33827	1.80834	3.21975	2.23269	2.09855	2.92209	0.606228	0.152911	-0.108484	-1.14205
APC;S2501;GRPTKRHDIARSHSESPSRLPINRAGTWKRE	-0.971373	0.092216	-0.204463	0.956418	0.523995	0.208989	0.52943	-0.0194195	-0.432579	-0.980536	-0.115068	-1.34012	0.874467	-0.444064	-0.889691	-1.3181
APC;S254;EAERSPATRVDHETASVLSSSGTHSAPRRLT	0.0173383	0.497871	-0.417751	-0.0552672	-0.330371	-0.1972	-0.717721	-0.0436624	0.37362	-0.105135	-1.01214	0.373896	0.492398	0.872408	0.559974	-0.137209
APC;S257;RSPATRVDHETASVLSSSGTHSAPRRLTSHL	0.326207	0.187771	-0.398959	0.300473	0.657154	0.792132	1.12104	0.73487	-0.267986	0.360973	0.61019	0.1187	-0.142474	0.49849	1.31632	0.535376
APC;S744;DAQHLSETFDNIDNLSPKASHRSKQRHKQNL	0.146054	-0.279216	0.318045	0.0437481	0.805176	0.993259	0.870385	1.28587	0.31019	0.470185	0.0339488	0.833813	0.447223	1.22953	1.16619	1.2144
API5;S464;VEIGQKRTSEDTSSGSPPKKSPGGPKRDARQ	-0.620142	0.48509	-0.27373	0.192036	-0.527678	-0.553767	-0.40873	0.281155	1.19147	0.162367	-0.0399814	1.49363	-1.43437	-1.96594	-0.320879	-1.73666
APLF;S23;SQMLDEDDILSEMQKSPVVNLPDKTTGASQL	0.613697	0.712059	-0.247551	-0.0736068	1.2875	1.14625	1.93949	0.719436	0.0667143	0.477112	1.53154	-0.240072	0.0392506	-0.319551	1.38683	-0.0491691
APLF;S236;KSPPEKSQGCHPESSSAPSSPDALHTDTADP	-0.231708	-0.0614278	0.0504787	-0.0909623	-4.08572	-4.11159	-3.58616	-3.74543	0.322986	0.259746	0.74143	0.664937	0.0431384	-0.173091	1.36256	0.669474
APLF;S239;PEKSQGCHPESSSAPSSPDALHTDTADPVLG	-0.806535	0.269681	0.0792498	-0.835619	-5.53257	-5.88546	-5.85677	-5.54721	-4.34356	-5.8311	-5.68858	-5.02759	1.19346	-0.598703	0.242346	-0.120146
APOA1BP;S43;VCRARPIWWGTQRRGSETMAGAAVKYLSQEE	0.464361	-0.337104	-0.330862	-0.61222	-1.05974	-0.389406	-1.41749	-0.193055	-1.25685	-0.0968925	-1.77223	0.215923	-3.00864	-0.706061	-1.89295	-0.0152031
APOBEC2;S15;_MAQKEEAAEAAAPASQNGDDLENLEDPEKL	0.0592685	-0.303299	1.00112	-0.15949	0.547991	0.698854	0.609395	0.713867	-1.97204	-1.77033	-1.9504	-1.78804	-2.09742	-1.55984	-2.15978	-1.63377
APP;S441;ADKKAVIQHFQEKVESLEQEAANERQQLVET	-2.02891	0.278779	1.52032	-0.21252	-1.07664	-0.938822	-1.2741	-1.81767	-1.80316	-1.58316	-0.943321	-2.68479	1.99957	0.97809	-1.72267	0.973856
APPL1;S401;TAARVNQSALEAVTPSPSFQQRHESLRPGGQ	0.339499	-0.143576	-0.326531	-0.103631	-1.62906	-1.60459	-1.48604	-1.67681	0.525063	0.88939	0.959257	0.699704	0.697179	1.03843	1.36184	1.19121
APPL1;S691;NQAGSEGQLVLSSSQSEESDLGEEGKKRESE	-0.944828	-0.388365	0.374721	0.423188	-2.72356	-2.83685	-2.92934	-2.42255	-2.41768	-3.28173	-3.36965	-2.63908	2.09214	1.47457	0.953602	0.974932
APPL1;S694;GSEGQLVLSSSQSEESDLGEEGKKRESEA__	-0.066878	-0.649479	0.39569	0.0148004	-2.46849	-2.29376	-2.308	-2.36319	-0.676845	-0.142998	-0.222342	-0.394029	1.32484	2.14964	1.45575	1.85863
APPL2;S651;GKYVLLNDQADDTGGSPSENRGAESEA____	0.411965	-0.883781	0.297821	0.233977	-1.22616	-1.61826	-1.79235	-1.63001	-0.908069	-1.35791	-1.31788	-1.43491	1.68974	0.918738	-0.268217	0.960333
APRT;S15;_MSEPELKLVARRIRSFPDFPIPGVLFRDIS	0.0717577	0.21261	-0.0571111	-0.597808	0.202455	0.149138	0.173491	0.406773	-0.484257	-0.178479	0.11549	0.153985	-0.397267	-1.22581	-0.16029	2.01541
ARAF;S186;PSNLSVNELLTPQGPSPFTQQRDQEHFSFPA	-0.152004	-0.0859629	0.119942	0.109173	0.542581	0.585506	0.773814	0.714287	-1.35742	-1.15874	-0.928841	-1.0773	-0.0476632	-0.0205075	0.38184	0.559262
ARAF;S255;STDAAGRGGDGAPRGSPSPASVSSGRKSPHS	0.623599	0.258316	-0.583802	-0.315368	-1.47246	-1.04598	-1.54184	-0.665898	-1.5695	-1.27386	-2.55464	-0.618396	-1.25364	0.421528	0.804175	0.061924
ARAF;S641;IELLQHSLPKINRSASEPSLHRAAHTEDINA	-0.047692	0.0422271	-0.259597	-0.272064	-0.426586	-0.582266	-1.23066	-1.0898	-5.53346	-5.72706	-6.04547	-6.24056	0.79633	0.142661	-1.67467	-0.0993407
ARAP1;S232;VIPPKPPRLLPEFDDSDYDDVPEEGPGAPAS	1.0181	-0.086825	-0.367401	-0.13142	3.6034	3.37322	3.27711	4.07007	1.6217	0.486053	-0.291481	1.63402	0.499728	0.494998	1.61604	-0.15595
ARAP1;Y234;PPKPPRLLPEFDDSDYDDVPEEGPGAPASVM	-0.172052	-0.471836	1.80017	-0.566936	1.47937	1.58973	1.47553	2.46022	0.871079	0.696145	0.460544	1.8838	1.15812	0.913866	1.36535	3.79243
ARCN1;S493;YCNIQVTKVTQVDGNSPVRFSTETTFLVDKY	0.0358038	0.271686	-0.244469	-0.0776585	0.34236	0.359862	0.29854	0.473973	0.527028	-0.0750127	-0.503421	0.260312	0.532003	0.804017	1.09204	-0.742266
AREL1;S327;WHLPPMHMSSSQRRPSTAIEEDDEDSPSECH	0.45111	-0.85296	0.114244	0.348323	0.0488475	-0.217548	0.581457	-0.349957	-0.303032	0.0600651	1.08481	-0.491975	0.293766	0.15546	0.813833	0.168967
AREL1;S337;SQRRPSTAIEEDDEDSPSECHTPEKVKKPKK	-0.632001	-0.0452615	0.840646	0.0137953	0.433348	0.66836	0.775054	0.317476	0.170651	0.882355	1.29449	0.269717	0.0456504	0.380569	-0.353778	0.560897
AREL1;T343;TAIEEDDEDSPSECHTPEKVKKPKKVYCYVS	-0.993098	-0.0262583	0.308655	0.332433	-1.10498	-1.37998	-1.3257	-1.4176	-1.13326	-1.69179	-1.07454	-1.71493	1.84144	0.306107	-0.260764	0.88391
ARFGAP2;S239;LGAKKGLGAQKVSNQSFTEIERQAQVAEKLR	-0.194132	-0.480875	0.885849	0.183625	1.24846	1.40137	1.06466	1.60688	-0.0625745	-0.0678807	-0.543302	0.202567	1.23156	1.73349	0.586621	1.54178
ARFGAP2;S431;ESSEARQKFAGAKAISSDMFFGREVDSEYEA	0.462706	0.123856	0.281186	-0.576476	-0.0958401	-0.163055	-0.876581	-0.385806	0.357248	0.0796628	-0.606881	0.011347	2.42329	2.15528	0.800144	2.29302
ARFGAP3;S241;GAKKGSLGAQKLTNTSFTEIEKQAQAVDKRK	0.346658	-0.187289	-0.113412	0.182517	1.38638	1.23195	1.20886	0.894445	0.155273	0.764966	1.23211	0.129962	1.43921	0.907603	0.323152	2.34506
ARFGAP3;S331;ISHSVTSDMQTIEQESPTLAKPRRKYQEDPE	0.23551	-0.103235	0.356715	-0.26359	0.780183	0.865057	0.516545	0.833145	0.545992	0.55332	0.0707175	0.588064	0.494874	0.857022	0.127719	0.670795
ARFGAP3;T202;HEGGPGQGPSVEGLNTPGKAAPEVSSIIKKK	0.892511	0.375154	-0.404035	-0.982414	0.123126	0.174483	-0.222835	0.118811	0.33129	0.577158	0.0227479	0.657158	-0.896115	-0.739243	-0.374342	0.56882
ARFGEF1;S1563;PPSPSAVSEKPLDAISQKSVDIHDSIQPRSS	-0.487285	0.00518978	0.647694	-0.214896	-1.03511	-0.934563	-1.37777	-0.530549	1.03318	0.331683	-0.376058	1.11371	1.31979	1.31086	0.760558	1.04476
ARFGEF1;S1566;PSAVSEKPLDAISQKSVDIHDSIQPRSSDNR	-0.683951	-0.0368143	0.723806	-0.302902	-2.29633	-1.98878	-2.71959	-1.44578	0.845603	0.0736904	-1.22499	1.13915	1.12494	1.79718	0.832826	0.797671
ARFGEF1;S391;PISVAYTPSLPDDRLSVSSNDTQESGNSSGP	-0.093681	0.00710097	-0.69864	0.83318	-0.0475578	-0.455011	0.174871	-0.798611	0.266684	0.538057	1.91004	-0.208839	-0.518794	-1.89832	-1.39369	-0.912801
ARFGEF1;S393;SVAYTPSLPDDRLSVSSNDTQESGNSSGPSP	-0.258114	0.304938	-0.408485	-0.0607143	-1.89534	-2.06233	-1.76698	-2.04493	-1.00963	-1.48604	-1.12265	-1.39169	-0.368963	-1.02745	-0.155338	-1.3144
ARFGEF1;S394;VAYTPSLPDDRLSVSSNDTQESGNSSGPSPG	0.155143	0.176441	-0.926391	0.886325	0.351008	0.0969938	0.551199	0.0564748	-0.132582	-0.156637	0.517863	-0.367715	-0.641863	-1.24228	-0.430945	-1.32658
ARFGEF2;S1518;EEVSDRHLDVDLDRQSLSSIDRNASERGQSQ	0.459866	-0.443767	0.268949	-0.0366764	0.850112	0.846333	0.784382	0.901242	0.714332	0.778626	0.553194	0.798433	0.681278	1.10709	0.79237	0.843059
ARFGEF2;S1520;VSDRHLDVDLDRQSLSSIDRNASERGQSQLS	-0.378206	2.6908	-0.00671583	-1.57703	1.47441	1.83892	1.33362	1.06754	3.48672	4.54333	4.82543	3.86689	-2.045	-3.19574	-2.47698	1.03708
ARFGEF2;S1521;SDRHLDVDLDRQSLSSIDRNASERGQSQLSN	0.277955	-0.915191	0.526428	-0.197765	1.0105	0.604016	0.596093	0.557377	-2.2286	-2.98153	-2.8863	-3.03548	2.43851	1.69679	0.834191	0.983778
ARFGEF2;S218;QEARELEKPMQSKPQSPVIQATAGSPKFSRL	0.19891	-0.965368	1.07523	0.11089	1.42685	1.0627	0.746956	1.19727	0.350323	-0.363092	-0.483422	-0.173342	2.06101	1.17046	-0.416899	1.35759
ARFGEF2;S227;MQSKPQSPVIQATAGSPKFSRLKQSQAQSKP	0.259407	0.296776	-0.019794	-0.393321	0.539477	0.546891	0.101223	-0.213049	-0.234012	0.429887	0.462611	-0.573336	0.647087	0.395786	-1.0627	1.08222
ARFGEF2;S621;QEMGDGKGLDMARRCSVTSVESTVSSGTQTA	-0.401588	-0.496766	0.693568	-0.105711	-2.35753	-2.22861	-1.81256	-1.38681	1.50305	1.09592	1.03266	2.1908	0.471712	0.927485	2.36743	1.12646
ARFGEF2;T623;MGDGKGLDMARRCSVTSVESTVSSGTQTAIQ	-0.289555	-0.319994	0.484132	-0.161271	-3.13613	-2.99711	-2.94137	-2.53745	0.9961	0.758185	0.480215	1.40172	0.318287	0.76965	1.18723	0.667246
ARGLU1;S73;STNAAASRRERERASSPPDRIDIFGRTVSKR	-0.239327	0.193996	-0.326148	0.661085	0.885107	0.920591	0.847879	0.844707	0.283666	0.478521	0.553092	0.321038	0.509588	0.473082	0.0649912	0.3904
ARHGAP1;S89;PSDEMPDFPKSDDSKSSSPEPVTHLKWDDPY	-0.35111	-0.349294	0.301635	-0.0497401	-1.79753	-1.88398	-1.38008	-1.26196	-1.70253	-2.19865	-1.87235	-1.40815	0.76181	0.453515	1.93974	0.985875
ARHGAP1;S90;SDEMPDFPKSDDSKSSSPEPVTHLKWDDPYY	0.331553	0.219334	-0.0360392	-0.239162	1.10493	1.13767	1.04253	0.26631	-0.140949	0.318605	0.42453	-0.858368	0.717373	1.09712	-0.0337691	-0.396578
ARHGAP1;S91;DEMPDFPKSDDSKSSSPEPVTHLKWDDPYYD	0.524103	0.0161466	-0.242171	-0.314983	0.420882	0.48582	-0.083473	0.173816	-0.340773	0.0719981	-0.455279	-0.290596	0.376866	0.668922	-0.46707	1.04157
ARHGAP10;S569;TSPDTTFAEPTCLSASPPNAPPRQSKRQGQR	-0.979021	-0.426569	0.897929	-0.220498	-2.30708	-2.08291	-2.71085	-1.87714	-2.24836	-3.07846	-4.10993	-2.52498	-0.677384	-0.0580276	-1.8285	-2.27373
ARHGAP12;S199;LDIEKTSFSQEQSCDSAGEGSERIQQDSESG	0.642076	-0.23656	-0.480769	0.118117	-0.951524	-0.824899	-0.579032	-0.933324	-1.57962	-0.556225	-0.336101	-0.967454	-0.630404	0.175737	0.722705	0.94156
ARHGAP12;S213;DSAGEGSERIQQDSESGDELSSSSTEQMRAT	0.455336	0.137929	-0.449964	-0.107273	-0.89807	-0.767073	-0.570209	-0.943952	-1.25523	-0.435526	-0.228499	-0.824321	-0.558814	-0.00716227	0.64605	0.684441
ARHGAP12;S238;EQMRATTPPNQGRPDSPVYANLQELKISQSA	-0.154612	-0.201799	-0.113943	-0.0127864	-1.26076	-1.32624	-1.44849	-1.63632	-0.151962	0.10315	0.290518	-0.370104	0.127132	-0.168747	-0.981816	0.113194
ARHGAP12;S397;KDSPTTTKLCLPENESPPTSSKHQDPGQEKY	-0.790328	-0.468678	1.19964	-0.532144	-0.926343	-0.41662	-1.44014	0.0763241	-0.475921	-1.07891	-2.87164	-0.0656589	-1.35498	0.141351	-1.83143	-1.64034
ARHGAP12;T229;GDELSSSSTEQMRATTPPNQGRPDSPVYANL	-0.304776	-0.230712	-0.0125169	0.468971	-0.423322	-0.525826	-0.253269	-1.01456	-0.139852	0.50732	1.37607	-0.40453	0.511221	0.0601082	-0.574028	0.527187
ARHGAP17;S574;FSSTGILEQGLSPGDSSPPKPKDSVSAAVPA	-0.548338	-0.249729	0.158851	-0.345413	-0.530748	-0.672348	-1.28143	-0.0517111	-2.55967	-2.90013	-3.19041	-1.93857	-4.55529	-5.97904	-6.34719	-2.3686
ARHGAP17;S575;SSTGILEQGLSPGDSSPPKPKDSVSAAVPAA	0.754085	-0.0439426	-0.295035	-0.491012	0.500783	0.327461	0.884628	0.203054	-1.45265	-1.17556	-0.559081	-1.47602	-1.6032	-1.79034	-0.326646	-1.04185
ARHGAP17;S739;GPEPGPTPPQTPTPPSTPPLAKQNPSQSETT	-0.800134	0.313751	0.601167	-0.0215712	1.61153	1.55482	1.93834	0.64883	0.651999	0.95935	2.03003	-0.344072	1.30661	0.683265	-0.13162	-0.239044
ARHGAP17;T661;LPPGHPGGQSSPGTGTSPKPSARSPSPPQQQ	0.127115	-0.222486	-0.0541597	0.206381	0.87386	0.559049	1.238	1.20729	-0.315468	-0.913007	-0.274593	-0.138215	1.60246	0.700601	2.74686	1.84883
ARHGAP17;T730;PTQPRLGEQGPEPGPTPPQTPTPPSTPPLAK	-0.590744	0.275726	0.562893	-0.16154	1.26187	1.19553	1.31052	0.64257	0.924058	0.809862	1.33293	0.112967	1.22505	0.646453	-0.0786007	-0.161222
ARHGAP17;T734;RLGEQGPEPGPTPPQTPTPPSTPPLAKQNPS	-0.718694	0.25394	0.720125	-0.232522	1.54074	1.2951	1.59475	0.725984	1.4898	1.05485	1.93348	0.346673	1.85678	0.614929	0.120389	-0.0385902
ARHGAP17;T736;GEQGPEPGPTPPQTPTPPSTPPLAKQNPSQS	-0.149626	0.213636	0.929481	-0.625111	1.59831	1.23235	1.25506	1.42816	2.47054	1.07137	1.16907	1.62905	1.89453	0.417623	0.708363	0.373975
ARHGAP21;S1426;ASRKRKKPKEKAQPSSSEDELDSVFFKKENT	-0.674744	0.902931	0.840699	-1.14143	1.20552	1.16873	1.0686	0.519704	2.09165	1.16196	1.18914	0.707237	2.62744	1.96386	1.41639	-0.130957
ARHGAP21;S1427;SRKRKKPKEKAQPSSSEDELDSVFFKKENTE	-0.0306244	0.843127	0.786755	-1.612	0.605046	0.79645	0.150511	0.895695	1.43307	0.67375	-0.344924	1.32797	1.69704	1.67678	1.68667	1.75564
ARHGAP21;S1656;FRGKFQEVARVSRRNSEGSEASCTEGSLTPS	0.237002	-0.445275	-0.496382	0.483452	-2.19884	-2.07302	-1.59581	-2.13682	-1.33129	-0.374199	0.0854595	-0.80397	-0.0576711	0.815852	1.42291	0.903465
ARHGAP21;S1659;KFQEVARVSRRNSEGSEASCTEGSLTPSLDS	-0.810796	-0.521129	0.62082	0.622149	-0.968957	-0.965145	-0.677928	-1.13486	1.3635	1.77779	2.5111	1.29714	1.66464	1.44283	0.662756	1.61492
ARHGAP21;S1662;EVARVSRRNSEGSEASCTEGSLTPSLDSRRQ	-0.425244	-0.168735	-0.121024	0.512771	-0.968999	-1.34145	-0.824639	-0.999344	1.47027	0.637722	1.33142	1.05791	0.890541	-0.339749	0.626525	-0.292399
ARHGAP21;S1729;TPALAKMFDVMKKGKSTGSLLTPSRSESEKQ	-0.424121	-0.0771339	-0.818745	0.956358	-0.743303	-1.6408	-1.30899	-1.46634	0.837731	-0.696288	0.349925	-0.424277	0.84279	-2.22085	-1.89506	-1.61345
ARHGAP21;S1848;DLSISDWLARERVRTSASDLSRGEGLEPQAE	0.111219	0.534143	-0.984528	0.478463	-0.0523433	-0.211778	0.0668713	0.161784	-0.08994	-0.695848	-0.616707	-0.115715	-0.845951	-1.2825	0.248442	-1.56894
ARHGAP21;S472;RLEDSVLMKYCPRSASQGALTSPPVSFNNHR	0.107611	0.00117617	-0.750476	0.762226	-1.59213	-1.9672	-1.30738	-2.18456	0.210727	0.423952	1.63903	-0.136785	0.885443	-0.228229	0.622707	0.578537
ARHGAP21;S851;PPSLTTSAPLIRRQLSHDQESVGPPSLDGQH	-0.435308	-0.179174	0.0361305	0.593433	0.199868	-0.00244013	0.37454	-0.0153088	0.645949	0.681557	1.49831	0.486972	1.24752	0.379055	0.532639	1.12071
ARHGAP21;S875;PSLDGQHSSKTERSKSYDEGLDDYREDAKLS	0.218656	0.0014684	0.0322923	-0.423167	0.26439	0.209243	0.56252	0.0162952	-0.656666	-0.0685881	0.595561	-0.48095	0.12005	-0.214166	0.552376	1.3926
ARHGAP21;S914;GIKITDSQKSSEDSGSRKGSSSEVFSDAARE	0.064402	0.118878	-0.155017	0.207362	1.70784	1.48488	2.37686	1.16884	-0.100637	0.241122	1.5601	-0.43561	1.66609	1.00991	2.33854	1.41593
ARHGAP21;S918;TDSQKSSEDSGSRKGSSSEVFSDAAREGWLQ	-0.449411	0.0699411	0.00562669	0.784606	0.801711	0.77769	1.46996	1.02455	1.23584	1.35974	2.18454	1.47738	0.80943	0.582119	1.83644	0.913579
ARHGAP22;S22;SKRRTFAARYFTRSKSLVMGEQSRSPGRPLV	0.737909	0.225102	-0.552197	-0.120845	0.0971635	0.227429	0.219588	0.405803	0.427045	0.469005	-0.0539058	0.762962	-0.433375	0.483322	1.34009	-0.217003
ARHGAP22;S387;WGSEEVTRDHRGEPGSPGLPTHRTSSLDGPA	1.10513	-0.5933	-0.194729	0.0651317	2.63847	2.74974	2.64997	2.03532	-1.50949	0.0201816	0.126998	-1.28131	-0.00571641	1.08951	-0.143435	1.3588
ARHGAP22;S424;TSPPRLGSQTGPAATSPGKKMHTLPVWKSSF	0.560153	-0.0361768	-0.394408	-0.207903	0.42641	0.272567	0.625608	0.620525	-0.919339	-1.05585	-0.849143	-0.632392	-0.576447	-0.833717	0.757923	0.159719
ARHGAP23;S1248;DSGLSSLESTKARASSAASLPSGDLGALQGL	-0.557884	-0.28856	-0.307411	0.782586	-1.59223	-1.54307	-1.22412	-1.01703	-0.748549	-1.0279	-0.967143	-0.414041	-2.02538	-1.7359	-1.00111	-2.42882
ARHGAP23;S1251;LSSLESTKARASSAASLPSGDLGALQGLPQR	-0.396052	-0.0362873	0.252786	0.112462	-0.227628	-0.47649	-0.412374	0.226035	1.00575	-0.774297	-1.17281	0.466036	-0.0804836	-0.734512	-0.0477178	-2.4255
ARHGAP23;S145;DALSQLGQEGWHRARSDDYLSRATRSAEALG	0.295746	-0.817395	-0.0852878	0.45788	0.615389	0.673552	0.808614	0.494611	-0.680249	0.214722	0.457824	-0.353131	-0.393285	0.3172	-0.313477	0.44373
ARHGAP23;S155;WHRARSDDYLSRATRSAEALGPGALVSPRLE	1.65806	-0.758485	0.277199	-0.10333	4.56331	3.86146	4.13999	3.70024	4.10316	3.30292	3.66679	3.02347	2.73156	1.71396	1.68678	1.1245
ARHGAP23;S166;RATRSAEALGPGALVSPRLERCGWASQRPSA	0.173674	-1.38152	0.979098	0.247524	3.11519	2.50209	2.03095	2.67662	3.88977	2.71501	2.57094	2.98485	0.395591	-1.15064	-3.38197	-1.02841
ARHGAP23;S215;LQGLDDIGYIGYRSYSPSFQRRTGLLHALSF	-0.357216	-0.612404	0.877453	-0.3524	0.631088	0.673696	0.674517	0.138514	-0.138396	0.550323	1.0222	-0.343852	0.586021	0.571254	-0.799437	1.02275
ARHGAP23;S344;TEDSLASIPFIDEPTSPSIDLQAKHVPASAV	1.03921	0.0532813	0.106795	-0.873753	0.618813	0.73574	-0.223589	0.64953	0.123657	-0.0114669	-1.40162	0.163222	1.6699	2.40057	1.10783	2.06203
ARHGAP23;S388;SPSSPTFTFALSRHYSQDCSSIKAGRRSSYL	-0.733898	0.676235	0.130121	-0.174105	0.952443	0.369309	0.952015	0.237049	0.570192	0.150549	1.87794	-0.0466313	0.550082	-2.62828	-1.3481	0.909685
ARHGAP23;S413;RRSSYLLAITTERSKSCDDGLNTFRDEGRVL	0.643404	-0.0782522	0.456133	-0.793571	0.399244	0.517029	-0.0138092	0.40612	0.360877	0.517851	-0.202912	0.499607	-0.0421393	0.468147	-0.337478	0.766947
ARHGAP23;S467;SWGTSEDADAPSKRHSTSDLSDATFSDIRRE	0.00480306	-0.289824	0.0152585	0.474317	0.873403	0.877695	0.743334	0.595921	-0.309402	0.289238	0.479934	-0.262714	0.331795	0.354587	-0.737311	0.805249
ARHGAP23;S983;KRREARGLGSSTDDDSEQEAHKAAVGTQEPP	0.918336	0.0135915	-0.47144	-0.675524	0.771587	0.7321	0.135872	0.266734	-0.488324	-0.496834	-1.25974	-0.945695	-1.85849	-1.45077	-2.58046	-2.44649
ARHGAP24;S300;WDKPESPQRSSVDNGSPTALSGSKTNSPRNS	-0.0997694	0.00538188	0.464805	-0.393261	0.493254	0.698165	0.178542	-0.41713	-1.5071	-0.520194	-0.572708	-2.05179	1.88397	2.40043	-0.200147	1.64597
ARHGAP24;S307;QRSSVDNGSPTALSGSKTNSPRNSIHKLDIS	-0.37568	-0.602945	1.8	-0.976592	-0.26459	0.0864377	-0.481683	-0.582714	-2.97625	-1.75691	-1.85497	-2.75602	1.26696	1.84433	-0.738497	3.18577
ARHGAP28;S133;KNKQPVRDVRDIFGVSESPPSDSCEHATQLD	0.818557	0.14891	-0.609106	-0.215325	-0.567255	-0.115294	-0.401635	0.495809	0.0118652	0.155024	-1.20458	1.09831	-0.0729426	2.01305	3.05521	1.04132
ARHGAP28;S135;KQPVRDVRDIFGVSESPPSDSCEHATQLDGT	0.031919	-0.409274	0.0645482	0.641306	0.157521	0.154507	0.210398	0.209881	0.789916	0.704886	0.613615	0.68607	0.802082	1.25999	0.756822	-0.0567455
ARHGAP28;S138;VRDVRDIFGVSESPPSDSCEHATQLDGTKEE	0.0957437	-0.483822	0.155734	0.0701226	1.15082	0.961053	1.03019	0.498436	-0.0275185	0.339394	0.873433	-0.452927	2.57694	2.11632	1.16464	2.41239
ARHGAP28;S3;_____________MLSNESLHPPSFSRSNSQ	0.591724	-0.0546769	-0.971462	0.444406	-1.5741	-1.52454	-1.52421	-1.92141	-1.12432	-0.172715	-0.041171	-0.922199	-0.478766	0.0905936	-0.199802	0.192026
ARHGAP28;T110;TLTRTQAAAVKKRYNTYTQTLRKKNKQPVRD	-0.00294763	-0.0959498	0.0711501	0.142239	-1.3609	-1.33859	-1.28842	-1.30457	0.978783	0.730847	0.573061	0.802484	0.266798	0.624662	0.548621	-0.62917
ARHGAP28;T114;TQAAAVKKRYNTYTQTLRKKNKQPVRDVRDI	0.263845	-0.3067	0.0434352	-0.0784903	-1.01817	-0.997869	-0.739288	-0.923291	0.458118	0.293174	0.207889	0.364104	0.379359	1.02452	1.474	-0.364122
ARHGAP29;S521;ARLPDSCHKLEEDRCSNSADMTGPSFVRSWK	0.0910309	-0.607208	0.133744	0.249745	0.153967	0.463223	0.509138	-0.33867	-1.41729	0.385684	0.803104	-1.10287	-0.392858	0.875529	-0.643553	0.898934
ARHGAP29;S937;DERDTDHSMKPLFFSSKEDIRSSDCESKSFE	-0.258708	-0.591119	0.901784	-0.643894	-0.279978	-0.0337732	-0.216543	0.149683	-0.064451	0.147553	-0.250486	0.394775	-0.565241	0.171388	-0.303906	0.453078
ARHGAP31;S343;GQRLSVEKATIRPAKSMDSLCSVPVEGKENK	0.252755	0.407353	-0.439436	-0.518886	0.225621	-0.0173986	-0.142427	0.159347	1.64196	0.879687	0.713602	1.35216	-0.487119	-1.41947	-0.68163	-0.848405
ARHGAP31;S346;LSVEKATIRPAKSMDSLCSVPVEGKENKGNF	0.536087	1.00122	-0.3327	-0.681961	2.01883	1.91014	2.49499	1.48057	1.38835	1.90617	2.87419	1.28646	2.00974	1.2782	3.17211	2.96213
ARHGAP31;S464;PGKSVFTSSLFQMEPSPRHQRKALNISEPFA	0.189504	-0.138897	-0.28061	0.0321761	1.29565	1.36961	1.00622	0.795822	0.246983	1.05298	0.995863	0.182228	0.234801	0.518861	-0.944148	0.721586
ARHGAP31;S765;VSSPARIEIGGPRNLSPPLTPAPPPPTPLEE	-0.182918	0.278368	-0.167947	-0.103276	-0.0208955	-0.00874253	0.191259	0.552762	1.61107	1.13563	1.06158	1.98755	-0.464821	-0.643086	0.842796	-0.109865
ARHGAP31;S850;NARHAVPENKGPGLPSPTKEVDIIPQEEGGA	0.368824	0.62815	-0.643538	-0.679782	0.137465	0.463327	-0.16961	0.485975	0.58981	0.886249	-0.136005	1.14857	-1.32624	-0.460823	-0.463839	-0.133586
ARHGAP31;T769;ARIEIGGPRNLSPPLTPAPPPPTPLEEEPEV	0.00602344	0.222806	0.0768994	-0.382545	1.37633	1.64947	1.60888	1.39787	0.298459	1.16027	1.19277	0.751996	-0.56449	0.0459827	0.0484952	0.853266
ARHGAP32;S357;ALKGGRAEGTLRSAKSEESLTSLHAVDGDSK	-0.402695	0.262093	0.393629	-0.490569	-0.701491	-0.697059	-1.08075	-0.553728	0.664001	-0.538405	-1.30907	0.0416604	-1.0015	-1.05698	-1.54409	-3.0508
ARHGAP32;S360;GGRAEGTLRSAKSEESLTSLHAVDGDSKLFR	0.202991	0.18321	0.0790758	-0.253447	0.736417	1.04717	0.638011	1.06949	-0.167907	0.0292454	-0.780607	0.177647	-1.33041	-0.236181	-0.690537	-0.964718
ARHGAP32;S363;AEGTLRSAKSEESLTSLHAVDGDSKLFRPRR	0.201973	0.103064	0.199521	-0.505149	1.32777	1.38761	0.999115	0.862335	0.179829	0.48519	0.252684	-0.144964	0.129011	0.277496	-0.930758	0.0451279
ARHGAP32;S603;TSWDKSVEERDVINRSPTQLQLGKMKAGERE	0.788598	0.295695	-0.773539	-0.280079	-1.4236	-1.51709	-1.5356	-1.19522	0.567093	0.41128	0.138912	0.923282	-1.08323	-1.19904	0.0921831	-0.208198
ARHGAP35;S1134;IRNINKAQSNGSGNGSDSEMDTSSLERGRKV	-1.24708	0.987152	0.13547	0.103699	-0.7923	-0.704719	-0.603995	-0.757147	-0.139792	-0.326643	0.149649	-0.264033	1.92256	1.02289	1.42314	1.67822
ARHGAP35;S589;ISSRFIRPSDRNQKNSLSDLNIDRINLVILG	0.0546013	-0.702982	0.0816026	0.475552	0.58572	0.711807	1.18009	1.14089	-0.259695	0.314204	0.604952	0.58018	-0.773878	-0.0212122	0.867002	0.633911
ARHGAP35;S975;ACSTTEEVFNSPRAGSPLCNSNLQDSEEDVE	-0.0389267	-0.0664702	0.039208	-0.0929086	-0.524083	-0.695939	-0.405442	-0.694706	0.773588	0.618608	1.0827	0.577173	0.205122	-0.388122	0.14655	0.056019
ARHGAP35;S985;SPRAGSPLCNSNLQDSEEDVEPPSYHLFRED	-0.0347219	-0.0703929	0.0820449	-0.0744531	-0.392814	-0.555465	-0.274686	-0.50719	0.824315	0.62354	1.03709	0.654341	0.225835	-0.325442	0.229077	0.0629359
ARHGAP35;Y1105;PMDAVVKPRNEEENIYSVPHDSTQGKIITIR	0.15073	0.224951	-0.196379	-0.302941	-0.319904	-0.29044	-0.261138	-0.0553836	0.0604966	-0.165824	-0.375869	0.246802	-0.98101	-0.893099	-0.0604197	-0.75303
ARHGAP42;S680;SDCQSVASITIPGNVSPPIDLVKKGPYGLSG	-0.328993	-0.164527	0.125537	-0.325572	-0.840476	-0.548093	-0.910899	0.14628	-0.391545	-0.349627	-1.09726	0.67144	-3.24272	-2.68212	-2.32575	-1.28668
ARHGAP42;S704;GPYGLSGLKRSSASSSLRSISAAEGNKSYSG	-0.960469	0.333421	0.334729	0.0514467	-0.199024	-0.213797	-0.582185	-0.125906	1.63823	1.1246	1.01037	1.43329	1.64655	0.765945	-0.0108961	1.24671
ARHGAP42;S707;GLSGLKRSSASSSLRSISAAEGNKSYSGSIQ	-0.578882	0.223094	0.271982	0.413161	0.566033	0.420552	-0.109522	0.0998836	3.07859	2.71304	2.65772	2.41375	3.25097	2.25034	0.358089	2.14316
ARHGAP42;S778;GSVVAAKAQLFENAGSPKPVSSGRQAQAMYS	0.159417	-0.226853	-0.513349	0.927339	0.458124	0.296991	1.02183	0.492424	1.97707	2.07431	2.81848	2.06619	1.60836	1.5448	2.80867	1.3015
ARHGAP5;S1174;KTLFSKAKSYYRRTHSDASDDEAFTTSKTKR	0.792523	0.664707	-1.49243	0.50468	1.22533	1.29607	0.724629	1.41748	1.13118	1.19982	0.303665	1.49942	1.20168	1.65859	1.65479	1.56778
ARHGAP5;S1177;FSKAKSYYRRTHSDASDDEAFTTSKTKRKGR	0.883375	0.550482	-1.38786	0.653546	1.35867	1.60092	1.24989	1.58358	0.442576	1.25739	0.61866	1.17908	0.369568	1.47218	1.60173	1.60589
ARHGAP5;S1219;PVETWKGGIDNPAITSDQEVDDKKIKKKTHK	0.490129	0.483633	-0.294079	-0.645816	-0.343327	-0.110086	-0.385332	-0.00191857	-0.393625	-0.303285	-1.01982	0.0185016	-0.0737786	0.714941	1.28678	0.683792
ARHGDIA;S24;EQLAQIAAENEEDEHSVNYKPPAQKSIQEIQ	0.788856	-0.537719	0.0666665	0.165023	0.806488	0.818914	1.12389	0.828059	0.277077	0.571297	0.579327	0.400469	0.183185	1.09798	1.41464	0.154781
ARHGEF1;S111;PSRGSLGAKGRGGGRSRSDVDMDPGSATAVL	0.0470204	-0.0753869	-0.883267	0.325621	-1.40789	-1.57454	-1.10495	-1.69178	-0.2054	0.094107	0.801902	-0.25315	-0.495293	-0.873862	-0.00168703	-0.453534
ARHGEF1;S113;RGSLGAKGRGGGRSRSDVDMDPGSATAVLGP	0.27818	-0.258424	0.140782	-0.576011	0.172047	0.489346	-0.173079	0.653206	0.128675	0.462504	-0.599403	0.789387	-0.348913	0.748264	-0.0767912	1.0412
ARHGEF1;T133;DPGSATAVLGPTRRATPEPGDDGEPGRSGLE	0.545441	-0.181275	-0.407613	0.276032	1.42784	0.998268	0.693571	0.822619	0.385237	0.805349	1.33239	0.417003	-0.0510298	-1.78935	-2.55859	1.72921
ARHGEF10;S107;PYSVIDITPLQEDQPSSPDANTEEEGVGLRV	-0.137821	0.82	0.335612	-0.673288	1.37048	1.66966	1.49472	1.40942	0.672019	1.65394	1.81498	1.31764	1.65773	1.63332	1.86041	4.16121
ARHGEF10;S108;YSVIDITPLQEDQPSSPDANTEEEGVGLRVP	-0.219218	0.754229	0.292378	-0.524058	1.1695	1.47926	1.22534	1.2545	0.835924	1.50362	1.40575	1.27853	1.56204	1.77627	1.71201	3.13139
ARHGEF10;S1219;LGDSLGLPTQKNDLSSSSGSLNLSHGSSSLE	0.025028	0.215662	-0.592098	0.142903	-1.53569	-1.80816	-1.10727	-1.27494	0.108012	-0.287217	0.467836	0.356742	0.245843	-0.779062	1.68099	0.777607
ARHGEF10;S1220;GDSLGLPTQKNDLSSSSGSLNLSHGSSSLEH	-0.0842373	0.18657	-0.32844	-0.375253	-2.13436	-2.35049	-2.69942	-2.18846	-2.11445	-2.89579	-3.21203	-2.43565	0.894854	-0.0600926	-0.13891	0.403563
ARHGEF10;S1221;DSLGLPTQKNDLSSSSGSLNLSHGSSSLEHR	-0.449719	-0.177485	-0.137442	0.508224	-1.09934	-0.820129	-1.09987	-0.717771	-2.11499	-1.48354	-1.75977	-1.45528	1.08049	1.74217	0.986369	2.21822
ARHGEF10;S1223;LGLPTQKNDLSSSSGSLNLSHGSSSLEHRSV	-0.156156	-0.295869	-0.256282	0.306903	-1.32933	-1.385	-1.08422	-0.561073	-0.162657	-0.547493	-0.520262	0.504817	0.982357	0.812344	2.32643	1.82866
ARHGEF10;S7;_________MEQGEASPPVPAEHEAKCDTSN	0.587967	0.183403	-0.424963	-0.406216	0.0126952	0.0974901	0.0388662	0.351557	-0.10707	-0.18001	-0.668415	0.257	0.83613	1.38258	2.30555	1.38969
ARHGEF10;T99;LVVPTKVNPYSVIDITPLQEDQPSSPDANTE	-0.69012	-0.107998	1.4947	-0.658688	0.655455	0.979861	1.12153	1.39793	0.928312	0.928485	0.840975	1.53332	0.487915	0.995828	1.52853	1.63921
ARHGEF11;S1488;ELAHRELLNSLGGESSGGTTPVGSFHTEAAR	0.0701413	-0.859723	0.312763	0.12282	-1.54187	-1.44305	-1.61656	-0.134764	-1.07662	-2.14572	-3.32762	-0.255099	0.0597386	0.958469	1.74185	0.240652
ARHGEF11;S253;PLCGETSQRTCEGRLSVDSQEADSGLDSGTE	0.128378	0.0519611	-0.04584	-0.38336	0.04381	0.0618591	-0.347657	0.0809009	0.211657	0.0735392	-0.406516	0.238421	0.104475	0.0665955	-0.414158	0.366678
ARHGEF11;S256;GETSQRTCEGRLSVDSQEADSGLDSGTERFP	0.11242	0.0879727	0.0865623	-0.344499	0.251755	0.191123	-0.00402905	-0.114079	-0.0508231	0.00818969	0.00922821	-0.346076	0.388522	0.0860907	-0.509098	0.305529
ARHGEF11;S291;SLVNRNSVLSDPGLDSPQTSPVILARVGQHH	-0.200644	-0.0539003	0.378193	0.00708113	0.361792	0.353042	0.229907	0.582793	0.97899	0.45204	0.162043	0.874929	0.137837	0.0801911	-0.104715	-0.460889
ARHGEF11;S295;RNSVLSDPGLDSPQTSPVILARVGQHHRRQG	-0.200644	-0.0539003	0.378193	0.00708113	0.361792	0.353042	0.229907	0.582793	0.97899	0.45204	0.162043	0.874929	0.137837	0.0801911	-0.104715	-0.460889
ARHGEF11;S311;PVILARVGQHHRRQGSDAAVHPLNHQGIDQS	0.147877	-0.339001	0.6015	-0.300461	1.81432	1.30179	1.54141	0.751721	0.792584	0.499385	1.46254	-0.307097	1.42634	-0.227612	-0.909442	0.365716
ARHGEF11;T1492;RELLNSLGGESSGGTTPVGSFHTEAARWTDY	0.0783465	-1.29661	0.802807	-0.237264	-1.18014	-0.841418	-1.02601	0.0790485	0.117026	-0.243728	-1.47246	1.00539	-0.40713	1.51797	1.47652	0.0607032
ARHGEF12;S1327;QMSFKTGTGDIATCDSPRTSTESCAAQDSVI	-0.264596	0.3722	-0.0459815	-0.289613	-0.749775	-0.531578	-1.07301	-0.303185	-0.317954	-1.07661	-2.20191	-0.417719	-1.05097	-0.360807	-0.803813	-2.26816
ARHGEF12;S341;RSEGVQDAEPQSLVGSPSTRGAPHIIGAEDD	0.449371	0.464182	-0.0631458	-0.476241	1.14509	1.23128	0.987011	0.2298	-1.04935	0.131559	0.4551	-1.29473	0.559986	0.581282	-0.567058	1.46596
ARHGEF12;S342;SEGVQDAQEPQSLVGSPSTRGAPHIIGAEDD	0.0915851	-1.14961	-0.155425	0.58965	-0.240275	0.23118	0.672777	0.270009	-0.734144	0.411501	0.253927	0.0541509	-2.09255	0.558843	0.534608	-1.70637
ARHGEF12;S637;QKSRHPKHLSTPSSVSPEPQDPAKLRQSGVA	-0.0127258	0.337992	-0.263113	0.0904242	-1.10862	-0.895399	-1.06019	-1.03045	0.64611	0.81393	0.431655	0.696919	1.04192	1.79261	1.54737	0.687525
ARHGEF17;S142;TEMRKLFGGPSSRRPSMDSEALGSTSPDRVS	0.446521	-0.588436	0.251829	-0.452633	-0.428368	-0.151965	-0.862642	-0.244012	-1.28284	-0.748389	-1.75413	-0.848015	-0.464895	0.780125	-0.823929	0.589861
ARHGEF17;S145;RKLFGGPSSRRPSMDSEALGSTSPDRVSWEP	0.695728	1.54622	-1.14153	-0.0337743	2.78069	2.11434	1.77111	1.83257	2.21915	1.24671	1.5864	1.21137	0.823674	-2.02908	-1.55557	0.0214334
ARHGEF17;S152;SSRRPSMDSEALGSTSPDRVSWEPPTRDPRQ	0.159022	-0.491451	0.498664	-0.29249	0.246562	-0.0396995	-0.283132	-0.526102	-0.38437	-0.467575	-0.239058	-1.13325	1.77107	0.929719	-0.640032	1.14523
ARHGEF17;S324;DELNPGGLGSAGGVGSPEPPTSPRTSMDEWG	-0.302986	-0.130284	0.442733	0.369234	0.44545	0.462682	0.413669	0.723637	0.753098	0.501617	0.410076	0.855923	0.0104148	-0.0525155	-0.305762	-0.106241
ARHGEF17;S330;GLGSAGGVGSPEPPTSPRTSMDEWGTGTQPC	-0.332867	-0.452155	0.505763	0.554192	1.04629	0.959541	1.3996	1.02845	0.700484	0.869184	1.56564	0.730272	0.0883218	-0.191498	-0.0932307	0.161516
ARHGEF17;S377;APFRVAKVSFPAYLASPAGSRGSSRYSSTET	-0.218474	0.338249	0.286046	-0.197579	0.265618	0.18373	0.480789	-0.0322025	0.260262	0.208119	0.76522	-0.0781174	1.35895	0.79426	1.22494	1.00023
ARHGEF17;S381;VAKVSFPAYLASPAGSRGSSRYSSTETLKDD	0.108618	0.321248	0.228931	-0.814686	-0.0757125	-0.228749	-0.0201138	-0.251782	0.546064	0.15332	0.436219	0.250741	1.12458	0.40644	1.3604	1.033
ARHGEF17;S389;YLASPAGSRGSSRYSSTETLKDDDLWSSRSS	-0.341064	-0.281317	0.224479	0.387446	-0.0266378	-0.0985485	0.169185	0.523665	-0.0496624	-1.20795	-1.48191	-0.260351	0.622143	0.800354	1.5308	-1.2534
ARHGEF17;S414;WSSRSSVGWGVYRSPSFGTGDGLLLRPQTRS	0.0933154	0.0774622	-0.237318	0.713985	1.50084	1.09371	1.40806	1.73312	-0.398357	-1.41216	-1.08295	-0.525667	1.25504	-0.0458108	1.19755	0.634707
ARHGEF17;S456;LRDGGLDLDKNRQRKSLSNPDIASETLTLLS	-0.284502	0.0851565	-0.583575	0.857969	-1.55979	-1.32991	-1.14088	-1.15246	-1.14514	-0.53819	-0.4348	-0.486073	-0.941509	-0.2315	0.219575	-0.18426
ARHGEF17;S458;DGGLDLDKNRQRKSLSNPDIASETLTLLSFL	-0.11458	0.794558	-0.301275	-0.150076	0.41463	0.1719	0.301453	-0.0969838	0.22166	-0.0984757	0.450012	-0.343568	1.19044	-0.111497	0.414564	0.59937
ARHGEF17;S516;SAGSPMEQSESTLSQSPTSPTTRPTLKDLTA	0.0555212	-0.322919	0.0843718	0.126486	0.451731	0.13576	0.332869	-0.315533	-0.478922	-0.346319	0.424574	-1.10248	0.245102	-0.717545	-1.33385	-0.25845
ARHGEF17;S519;SPMEQSESTLSQSPTSPTTRPTLKDLTATLR	0.279393	-0.495006	-0.0978513	0.49551	0.857909	0.915019	1.02953	0.146044	-2.10375	-0.919362	-0.416156	-2.29066	-1.47245	-0.823527	-2.18314	-1.41054
ARHGEF17;S689;LGAGTEDSLGGRALVSPETPPTPGALRRRRK	0.12146	0.0194462	-0.201363	0.330694	-1.05307	-0.86905	-1.21989	-1.07417	-1.10447	-0.356808	-0.59504	-0.724949	0.623074	1.13988	0.173231	1.64534
ARHGEF17;S728;TELSNGEASEAYRSLSDPIPQRHRAATSEEP	0.485615	0.651256	-0.409687	-0.618901	0.0331094	-0.00793343	-0.201617	0.309631	0.654948	-0.12293	-0.762441	0.619448	-0.301747	-0.411587	0.670173	-0.638027
ARHGEF17;S79;GPPAAPAQPRPLRSLSPSVRQLSRRFDAAGL	1.46414	-0.245097	-0.474209	0.219427	0.577828	0.626091	0.530014	0.301481	-0.273788	0.289555	-0.161199	-0.271429	-0.739962	0.572	0.142352	-0.880139
ARHGEF17;S906;AHHDFHLDPKLTSVLSPRLTRRGSKKRPARS	-0.113975	-0.140109	1.31037	-1.44486	-0.168206	-0.114837	0.0644456	0.0404792	-1.31959	-1.73303	-1.74857	-1.3661	-0.384179	-0.421168	0.334122	-0.0659789
ARHGEF17;T695;DSLGGRALVSPETPPTPGALRRRRKVPPSGP	-0.366477	0.243491	0.124992	0.0940764	-0.50252	-0.700841	-1.16095	-0.679392	0.158619	-0.513596	-0.704606	-0.284446	2.37181	1.23882	0.282321	1.68692
ARHGEF19;S178;AEGAEEGPGPPRANLSPSSSFRAQRSTRGST	0.418168	0.118557	-0.514686	-0.00516898	-0.0397194	-0.0887661	0.0838747	0.206917	-0.240238	-0.381886	-0.447019	0.0223528	-0.454915	-0.390213	0.763406	-0.113458
ARHGEF2;S122;SVSLRSKTTTRERPTSAIYPSDSFRQSLLGS	1.46524	-1.25435	0.330916	-0.35799	2.14733	2.15398	1.44439	2.25405	0.619456	0.656818	-0.634786	0.791536	-0.180979	1.14322	-0.555916	0.158899
ARHGEF2;S142;SDSFRQSLLGSRRGLSSLSLAKSVSTTNIAG	1.00439	0.198368	-0.319389	-0.249424	1.07617	1.12155	1.12279	1.50449	0.658021	0.431052	-0.162182	1.04059	0.648068	1.34167	2.53576	1.05498
ARHGEF2;S151;GSRRGLSSLSLAKSVSTTNIAGHFNDESPLG	0.0675338	-0.114631	0.259514	-0.111419	-0.0934844	-0.0020467	-0.305072	0.212625	0.66451	0.509601	-0.0147039	0.883993	0.646392	0.96297	0.591605	0.92728
ARHGEF2;S163;KSVSTTNIAGHFNDESPLGLRQILSQSTDSL	-0.0204468	-0.0329602	-0.14077	-0.0988911	-1.38158	-1.44111	-1.16621	-1.51647	-3.09163	-2.94803	-2.55111	-3.12582	0.710134	0.516659	1.03686	0.84448
ARHGEF2;S172;GHFNDESPLGLRQILSQSTDSLNMRNRTLSV	-0.144059	0.177642	0.521655	-0.0915382	0.928751	1.22062	0.581037	0.889811	1.07731	1.25233	0.48482	0.953606	0.908057	1.75426	-0.0492425	0.453712
ARHGEF2;S174;FNDESPLGLRQILSQSTDSLNMRNRTLSVES	0.641733	0.320302	-0.207564	-1.62025	-0.424359	-0.431724	-1.15701	-0.44435	-0.565771	0.495779	0.368681	0.540632	-4.3668	-5.53973	-5.36825	0.698811
ARHGEF2;S177;ESPLGLRQILSQSTDSLNMRNRTLSVESLID	0.0277855	0.0931914	0.582146	-0.641224	0.175461	0.164073	-0.524409	0.202792	0.355456	-0.35745	-1.2088	0.0162099	1.8797	1.6741	0.516088	1.27226
ARHGEF2;S646;GMPPPALPRGLFRLESFESLRGERLLKDALR	0.119412	-0.18017	0.35648	-0.326618	-0.0115193	0.226123	-0.289353	0.278821	0.583516	0.824474	0.0816263	0.970382	0.945726	1.70922	0.778542	1.78021
ARHGEF2;S885;AEAPWARRPLDPRRRSLPAGDALYLSFNPPQ	-0.131291	-0.200451	0.157772	0.0195925	-0.225408	-0.219206	-0.0884124	-0.150559	0.0143343	0.0226152	0.141284	0.0653259	-1.04248	-0.983181	-0.860709	-1.02043
ARHGEF2;S931;SLHRPFDDREAQELGSPEDRLQDSSDPDTGS	-0.127661	-0.404183	0.472781	-0.738806	-1.13058	-0.728574	-1.45567	-0.834089	-0.547511	-0.234718	-1.34458	-0.237231	-0.805132	0.572695	-1.04469	-0.318434
ARHGEF2;S939;REAQELGSPEDRLQDSSDPDTGSEEEVSSRL	0.278703	0.201123	0.543321	-1.07295	0.227053	0.0554679	0.256917	-0.457873	1.06262	0.634278	0.911324	0.100178	-0.00413164	-0.403024	-0.275616	-1.49017
ARHGEF2;S940;EAQELGSPEDRLQDSSDPDTGSEEEVSSRLS	0.184166	-0.133356	0.886769	-0.940683	0.573546	0.529377	0.752214	0.74992	0.542233	0.43441	0.64762	0.757956	0.162392	-0.18044	0.761827	1.30069
ARHGEF2;S946;SPEDRLQDSSDPDTGSEEEVSSRLSPPHSPR	0.234821	0.289225	0.674367	-1.31763	0.398078	0.246813	0.364712	-0.258442	1.01856	0.651515	0.91214	0.160152	0.157149	-0.399107	-0.260646	-0.818287
ARHGEF2;S955;SDPDTGSEEEVSSRLSPPHSPRDFTRMQDIP	-0.263355	-0.273436	-0.301661	0.62607	0.352556	0.599187	0.264954	0.742185	-2.46527	-3.28953	-4.50929	-2.90032	-1.87237	-0.163326	-1.26889	-5.01777
ARHGEF2;S959;TGSEEEVSSRLSPPHSPRDFTRMQDIPEETE	-0.287986	-0.996377	0.670592	-0.0238496	-1.83132	-1.46143	-2.25612	-0.633962	0.91761	-0.188861	-2.21466	1.22138	-0.988782	0.99745	-0.451096	-2.48366
ARHGEF2;S975;PRDFTRMQDIPEETESRDGEPTASES_____	0.669056	0.569823	-0.0635993	-0.968689	-0.077905	-0.0934442	-0.175585	0.0939395	1.28524	0.966062	0.60891	1.43989	0.978607	0.842207	2.07089	1.69139
ARHGEF2;T944;LGSPEDRLQDSSDPDTGSEEEVSSRLSPPHS	0.377076	0.26808	0.686729	-1.34469	0.273137	0.308978	0.488607	-0.327184	0.230629	0.724221	1.14275	-0.104862	-0.458934	-0.497779	-0.284959	0.0574487
ARHGEF26;S112;SPDYRAASPRLRRPKSPLVSYAASGGSPKST	0.164259	0.027674	0.570256	-0.465377	2.05717	2.08819	1.80606	1.40125	0.430897	1.0533	1.20187	0.101042	2.10752	2.00711	0.586063	2.48859
ARHGEF26;S123;RRPKSPLVSYAASGGSPKSTSNGTVASPAAL	0.556895	0.609973	-0.037815	-0.482463	2.01638	1.80843	1.84471	1.82806	1.58481	1.18415	1.29241	1.36268	3.32861	2.48059	3.38531	3.45482
ARHGEF26;S302;LGHEGEEGEVDNDMDSPGSLRRGLRSTSYRR	-0.471263	0.365355	-0.266285	0.268899	-0.100675	-0.30977	-0.0615426	-0.329502	0.729533	0.63527	1.3727	0.570653	2.25453	0.986929	1.54102	2.3794
ARHGEF26;S390;AVLYQNYKEKALDIDSDEEPEAKEQKAEERI	0.421378	-0.0520546	0.227784	-0.719082	0.528211	0.649261	-0.0224987	0.263085	-1.15647	-0.885676	-1.59026	-1.26679	1.94336	2.39491	0.902855	2.29238
ARHGEF26;S79;PVRVPADPDDRTVSRSPQLLSAHRRPVTNGR	0.710489	0.441317	-0.559089	-0.397404	-0.878854	-1.01335	-0.931611	-1.46034	0.164696	0.308122	0.497465	-0.255129	2.23936	2.03049	2.409	1.90139
ARHGEF40;S1445;AVSSFEHAGPSLPGLSPGACSLPARVEEEAW	-1.1088	0.365852	-0.221918	0.609263	-1.96716	-2.88306	-1.93309	-1.73185	3.08825	0.509929	1.83172	2.25633	0.852743	-2.87914	0.184464	-1.3345
ARHGEF40;S1450;EHAGPSLPGLSPGACSLPARVEEEAWDLDVK	-0.676719	-0.0561347	0.0747413	0.503302	-1.34704	-1.67347	-0.775955	-1.25064	1.20994	0.873522	2.20741	1.24587	0.0313621	-1.4873	0.393358	0.258499
ARHGEF40;S1481;QISLASETLDSSGDVSPGPRNSPSLQPPSPG	0.0337099	0.280022	-1.09138	0.868563	0.116881	-0.0824415	0.516032	-0.284968	-1.31555	-0.797079	0.257305	-1.33865	1.43066	0.764572	1.80534	1.60321
ARHGEF40;S1489;LDSSGDVSPGPRNSPSLQPPSPGSSTPALTS	0.1856	0.0694739	-0.788916	0.309732	-1.28	-2.11966	-1.75697	-2.3297	-0.508482	-1.64083	-0.601074	-1.88303	0.20066	-2.43429	-2.00119	-1.99629
ARHGEF40;S1494;DVSPGPRNSPSLQPPSPGSSTPALTSGGILG	-0.0186793	-0.0924723	0.227487	0.0503992	0.464881	0.682975	0.713932	0.941766	-0.293879	-0.134449	-0.418532	0.186048	-0.185893	0.613452	0.915794	0.357165
ARHGEF40;S397;AGRGAGSRGGEGTSLSPRDKEETRQQEVLVS	0.208722	0.527198	-0.643641	-0.35148	-0.567243	-0.115621	-0.502852	-0.406974	-0.314058	0.395099	-0.372993	0.0983044	-0.214542	1.30969	1.03555	0.320761
ARHGEF40;S968;QELERRIQQQLGEEASPRSHRRRRADSASSA	0.247487	0.179654	-0.253115	-0.350066	0.28432	0.392216	-0.270083	0.256862	-0.0959774	-0.0300562	-0.793172	-0.0416184	0.73306	1.01098	-0.00506367	1.05329
ARHGEF5;S1110;SQQRLDSLAEPHGLSSPRHRRKALVSSDSYL	0.235056	-0.436902	0.095447	0.374559	0.541118	0.654926	0.782569	1.05048	0.875315	0.996279	0.772446	1.40779	0.859621	1.64734	2.02676	1.39409
ARHGEF5;S169;SLTLAVSKEKEEEETSPDTSIPRGSWPPCKT	0.651924	0.405078	-1.11322	0.406891	-0.151915	-0.376273	0.201918	-0.85863	-0.187644	0.785105	1.95698	-0.169862	0.746975	0.0571556	1.1935	1.79857
ARHGEF5;S593;PLSSYTGVTQHLRSNSFPGSHRTEQTPDSLG	-1.18474	-0.0884966	0.865013	-0.0158391	-0.77132	-1.02731	-1.36963	-0.778079	-1.62771	-2.67462	-2.57635	-2.13206	1.21091	-0.537703	-1.58037	0.430306
ARHGEF5;S851;SEPPPLPPKSRGRSKSIQGGVIHSGGQAKPR	0.230879	0.178758	-0.411816	-0.414612	-0.573989	-0.407262	-1.20548	-0.634096	-0.640002	-0.368873	-1.24052	-0.504874	-1.27721	-0.854453	-2.15807	-0.682711
ARHGEF7;S340;LFPNLLLMLSASPRMSGFIYQGKLPTTGMTI	0.328687	0.125815	0.0733812	-0.271533	0.98334	0.944512	0.966868	0.612982	0.0385508	0.558015	0.891171	0.0343469	-0.136151	-0.39561	-0.494182	0.719326
ARHGEF7;S516;TMKKLLPKRKPERKPSDEEFAVRKSTAALEE	-0.19822	0.00955728	-0.0919371	0.163424	-0.149332	0.0235133	-0.411116	0.377599	-0.89256	-0.934152	-1.58492	-0.37196	-0.0973267	0.249153	-0.138148	0.64769
ARHGEF7;S525;KPERKPSDEEFAVRKSTAALEEDAQILKVIE	-0.0562792	0.0513468	-0.061488	0.150979	0.118187	0.137026	-0.129619	0.327695	0.958064	0.827176	0.516152	1.14514	-0.56873	-0.659448	-0.930608	-0.258179
ARHGEF7;S560;SAKTRQTLNSSSRKESAPQVLLPEEEKIIVE	0.688224	0.485109	-0.661992	-0.380947	0.226043	0.155988	-0.0162936	0.476927	0.544121	0.115025	-0.391368	0.74197	-0.839601	-0.966893	0.106626	-0.457353
ARHGEF7;S7;_________MTDNTNSQLVVRAKFNFQQTNE	1.11158	0.835673	-0.265378	-0.8188	1.52433	1.44421	1.53252	1.64055	1.38341	0.984085	0.707311	1.46674	-0.559742	-0.684616	1.15165	-0.0998127
ARHGEF7;T526;PERKPSDEEFAVRKSTAALEEDAQILKVIEA	-0.134619	0.104195	0.161455	0.031359	-0.00994859	0.102993	-0.0259177	0.121256	0.571967	0.710572	0.570176	0.750269	-0.821728	-0.636374	-0.871178	-0.466389
ARID1A;S1609;APLPRPMENRTSPSKSPFLHSGMKMQKAGPP	-0.164202	0.568315	-0.812033	-0.306531	0.202775	-0.507653	0.311156	-0.259939	-0.673697	-1.38031	0.227389	-1.05999	-0.886946	-3.97968	-1.20978	-0.376526
ARID1A;S365;AVSGGAQQRSHHAPMSPGSSGGGGQPLARTP	-0.110044	0.295051	-0.0488278	-0.520245	0.987536	0.77525	1.31038	1.59386	0.777267	0.349063	0.965204	1.46944	-2.12722	-3.49718	-0.687746	-0.101015
ARID1A;S697;FSPHTSPHLPGIRGPSPSPVGSPASVAQSRS	0.526602	0.790055	0.272071	-1.08029	1.5422	1.51159	0.7115	0.639424	0.532144	0.603103	0.136827	-0.258135	2.0612	1.58329	-0.13808	1.70734
ARID1A;S699;PHTSPHLPGIRGPSPSPVGSPASVAQSRSGP	-0.849158	0.803753	0.282725	0.254201	0.824596	0.664579	0.694416	0.438391	1.67378	0.908635	1.3037	0.80336	2.19751	0.98376	0.697922	0.265824
ARID1A;S703;PHLPGIRGPSPSPVGSPASVAQSRSGPLSPA	0.138746	0.369595	-0.136781	-0.249198	1.27279	1.17209	0.74178	0.354434	0.385122	0.259193	0.0888057	-0.670242	1.36394	1.10545	-0.569172	-0.478288
ARID1A;S716;VGSPASVAQSRSGPLSPAAVPGNQMPPRPPS	-0.334709	0.324004	0.0712691	0.0641151	1.05668	0.887346	1.05954	1.14379	0.69198	0.177052	0.509301	0.59509	0.287032	-0.702499	0.0662581	0.169026
ARID1A;S731;SPAAVPGNQMPPRPPSGQSDSIMHPSMNQSS	-0.131051	0.373518	-0.794287	-0.0444274	-4.32986	-4.38659	-3.59082	-3.43116	0.757896	-0.0822302	0.122669	1.27384	-4.09146	-4.21058	-0.730934	-4.11469
ARID1B;S1755;EEEEEDSEKIESEGKSSPALAAPDASVDPKE	-0.383741	0.167247	0.788414	-0.779195	-0.0458804	0.0929175	0.261019	0.239943	0.170683	-0.0710536	-0.0662542	0.246045	0.123392	0.234524	0.942479	0.269398
ARID1B;S1756;EEEEDSEKIESEGKSSPALAAPDASVDPKET	-0.323754	0.37872	0.433518	-0.62234	-0.546352	-0.287473	-0.165511	-0.317479	0.112815	0.188385	0.102744	0.246905	0.388418	0.950876	1.53127	0.499461
ARID1B;S749;VGSPVGSNQSRSGPISPASIPGSQMPPQPPG	-0.10714	-0.293966	0.305843	0.223218	-0.38637	-0.960277	-0.734775	-0.221772	1.98063	0.000332009	0.0669157	1.2097	0.495168	-1.14257	-0.294828	-1.76175
ARID4A;S147;GTPVIAKKTNRGRRSSLPITEDEKEEESSEE	-0.443537	0.221866	0.551217	-0.521443	-0.692026	-0.472271	-1.15374	-0.114144	-0.859607	-1.44369	-2.47382	-0.636303	-1.70258	-1.46428	-2.16009	-1.58415
ARID4A;S159;RRSSLPITEDEKEEESSEEEDEDKRRLNDEL	-0.245595	0.0968464	0.476523	-0.375483	-0.0615421	-0.338949	0.591583	-0.523609	0.826513	0.769764	2.17237	0.375492	1.26211	0.103209	1.67919	1.03753
ARID4A;S160;RSSLPITEDEKEEESSEEEDEDKRRLNDELL	-0.267177	0.389743	0.394801	-0.517078	0.0291437	-0.258483	0.31251	-0.557443	0.960253	0.829814	1.98841	0.402467	1.60188	0.124804	1.13	1.4499
ARID4A;S560;SDEEEEKSQEREETESRCDSEGEDEEDDTEP	0.860859	-0.995477	-0.155061	-0.149204	-1.63727	-1.61664	-1.34438	-1.77493	-1.2788	-0.462982	-0.335212	-0.978034	-1.95412	-0.927435	-0.901238	-1.08875
ARID4A;S564;EEKSQEREETESRCDSEGEDEEDDTEPCLTG	0.7772	-1.10055	-0.185043	0.0614792	-3.30919	-3.16389	-2.83642	-2.96556	-1.12798	-0.187259	-0.191787	-0.278119	-2.72826	-1.32464	-0.810356	-1.04021
ARID4A;S867;YEKEKKLKRKILGQQSPEKKLRLDNGMEMTT	0.354327	0.399376	-0.921915	0.240811	1.00271	1.32088	1.15464	0.179876	-2.85854	-1.21972	-1.09043	-2.95623	-2.35399	-1.10187	-2.44241	-2.13227
ARID4B;S295;EEEEEEDDEKEKEDNSSEEEEEIEPFPEERE	-0.592142	-0.380728	-0.00421484	0.693738	1.08844	1.29673	1.54782	0.615871	-0.760429	0.059814	0.515622	-1.11807	-3.47286	-2.48963	-3.78379	-4.69974
ARID4B;S296;EEEEEDDEKEKEDNSSEEEEEIEPFPEEREN	-0.368195	-0.213499	0.289775	0.048478	0.410529	0.673191	0.49731	0.988246	0.376523	0.517934	0.0794994	0.943484	-4.25277	-3.5262	-3.72302	-3.52417
ARID4B;S482;SLGSKKSLLECIPAQSDEEKEAHITKLEENE	-0.147777	0.195166	-0.0155022	-0.0607557	-0.212308	-0.152448	-0.189403	0.342391	-0.254019	-0.956072	-1.44362	-0.109618	0.060767	0.258454	1.00009	-0.439649
ARID4B;S703;VSKSPERLRKDMEAISEDTDFEEEDEITKKR	-0.174642	0.179476	0.275809	-0.227768	1.11794	1.24912	1.47851	1.17124	-0.0184354	0.173822	0.365428	0.0503434	-1.05667	-0.753215	-0.291517	-0.951434
ARID4B;T706;SPERLRKDMEAISEDTDFEEEDEITKKRKDV	-0.138445	0.202893	0.135184	-0.0788368	0.600893	0.643563	0.72154	0.699471	0.275363	0.212145	0.264675	0.320367	-0.609923	-0.638948	-0.300928	-0.573002
ARL13B;S328;RVVDSYREALSQQLDSEDEQDQRGSESGENS	0.415323	-0.37826	-0.00196356	-0.332305	0.0382102	0.0640063	-0.33726	0.0490001	-0.237522	-0.158456	-0.703247	-0.13606	-0.920163	-0.555102	-1.32987	-0.51073
ARL6IP4;S111;QAEALPGPSLDQWHRSAGEDNDGPVLTDEQK	0.632492	-1.57355	0.359838	0.580774	-1.66058	-2.14714	-1.42775	-0.241709	3.51599	2.2495	2.3729	4.60088	-3.3673	-4.14905	-1.32773	-1.82947
ARMC10;S43;TRGPRRGGRRLRPSRSAEDLTDGSYDDILNA	-0.113258	-0.151505	0.462094	0.0452009	0.444193	0.602521	0.271934	0.884661	0.477575	0.377922	-0.180134	0.823671	0.0827954	0.519651	-0.0217374	0.507698
ARMCX3;S110;RARATRARRAVQKRASPNSDDTVLSPQELQK	0.0855709	-0.362405	0.148051	-0.162268	-0.941981	-1.06233	-0.502964	-0.312707	0.888089	0.124022	0.215945	1.1377	-0.68083	-0.708198	1.24968	-0.854665
ARNT;S77;CDDDQMCNDKERFARSDDEQSSADKERLARE	-0.0842338	-0.374226	-0.0878122	0.30425	-0.557926	-0.547082	-0.134546	0.281465	-0.447942	-0.842382	-0.874757	0.201555	0.00779106	0.277956	1.90483	0.513491
ARPP19;S67;DFLMKRLQKGQKYFDSGDYNMAKAKMKNKQL	0.184376	-0.0216253	-0.111519	0.00939667	0.735087	0.648458	0.658184	0.652109	0.526291	0.647926	0.802784	0.607459	0.570354	0.239004	0.355288	1.1155
ARPP21;S256;KSEESQKRFILKRDNSSIDKEDNQSVCSQES	0.34668	-0.0625214	0.593919	-0.35135	1.00907	0.714137	0.845003	0.642431	1.8287	1.33806	1.65549	1.2929	5.37739	4.48726	4.58444	4.82229
ARPP21;S257;SEESQKRFILKRDNSSIDKEDNQSVCSQESL	0.527788	-0.126838	0.233656	-0.643973	-0.731732	-0.475014	-0.458716	-0.19399	0.0181709	0.315808	-0.171139	0.702744	2.45337	3.56837	4.39389	3.76638
ARPP21;S32;TEPESAPENGILKSESLDEEEKLELQRRLAA	-0.283743	0.919375	0.801463	-0.897186	0.764981	0.947745	-0.260544	0.778151	2.43216	1.7533	0.475513	2.0702	4.01204	3.7312	1.82038	3.59426
ARPP21;S381;DSSNRNLKPTMTKTASFGGITVLTRGDSTSS	-0.100664	-0.290248	0.802945	0.31123	2.51442	2.64377	2.47114	2.66255	2.38208	2.66957	2.54525	2.61006	4.2292	4.58758	3.62535	4.73276
ARRB1;S413;KGMKDDKDEEDDGTGSPHLNNR_________	-0.0129776	-0.066562	-0.253465	-0.122341	-0.69552	-0.43811	-1.10171	-0.251354	-0.949709	-0.838394	-1.83283	-0.456766	-2.03711	-1.23894	-2.1102	-1.3246
ARVCF;S141;GFPDGPESRDIPSYGSLSRGLGVRPPRTGLL	0.390411	0.0323896	0.0588842	-0.429388	0.527011	0.556113	0.422398	0.248658	-0.917233	-0.530826	-0.570181	-0.951512	0.0428016	0.189028	-0.161244	0.554601
ARVCF;S273;AATAPLAQPERGSLGSLDRVVRRSPSVDSTR	0.0859784	0.393785	-0.0794504	-0.409304	1.0368	1.14205	0.423044	0.966838	-0.0809459	-0.297279	-1.13676	-0.265477	-0.533004	-0.378832	-1.5294	-0.849026
ARVCF;T573;KAKGKKDAEMDRNFDTLDLPKRTEAAKGFEL	-0.446292	0.122893	0.38038	-0.417839	-0.809998	-0.691747	-0.349513	-0.144126	0.613273	0.113404	0.0768495	0.951019	-0.654307	-0.487535	1.0493	-0.534614
ASAP1;S1010;QPPSEVTQRSHTGDLSPNVQSRDAIQKQASE	0.713176	-0.0188614	-0.594911	-0.102179	0.0250714	0.143596	-0.315801	0.408306	-0.303619	-0.202201	-1.07944	0.235572	0.719281	1.43976	1.40336	1.66331
ASAP1;S697;HVEYEWNLRQDEMDESDDDLDDKPSPIKKER	0.259359	0.00821965	-0.742531	-0.0213375	-1.65159	-1.88711	-1.60622	-1.93754	0.00931828	-0.0320152	0.414299	-0.1612	1.2122	0.594178	1.4124	1.15702
ASAP1;S706;QDEMDESDDDLDDKPSPIKKERSPRPQSFCH	-0.25717	-0.369703	-0.668274	0.578235	-1.89827	-1.26287	-1.27609	-1.45733	-2.68877	-0.954037	-1.20342	-1.55376	-2.56458	-0.258915	-0.763831	-0.803811
ASAP1;S718;DKPSPIKKERSPRPQSFCHSSSISPQDKLAL	0.471529	-0.429408	-0.182851	0.262612	1.43471	1.09233	1.77673	0.864773	-0.389289	0.158372	1.3879	-0.4977	-0.605713	-1.45877	-0.664165	0.116076
ASAP1;S819;KKRPPPPPPGHKRTLSDPPSPLPHGPPNKGA	0.330133	0.175435	0.234763	-0.590423	2.1183	2.23202	1.65945	2.15983	0.50258	0.582515	-0.0779146	0.649903	1.00419	1.2078	0.44812	1.76471
ASAP1;S823;PPPPPGHKRTLSDPPSPLPHGPPNKGAIPWG	0.351371	0.0994338	0.392226	-0.701328	2.7568	2.85463	2.61925	2.7419	0.464904	0.756926	0.517338	0.66646	0.83656	1.00798	0.830586	1.90885
ASAP2;S701;HVEYEWRLLHEDLDESDDDVDEKLQPSPNRR	0.352594	0.0793687	0.0929972	-0.246187	0.32962	0.572999	-0.0240712	0.467665	0.0317036	0.178523	-0.749391	0.177144	-0.828754	0.142998	-0.933616	-0.720945
ASAP3;S786;HCSGDRSDLPSLRSESPEALENRSSPASSSS	0.554682	0.379504	-0.53634	-0.248643	0.274118	0.298924	0.441093	0.258162	-0.192484	-0.2456	-0.397624	-0.234011	-0.571188	-0.147311	0.77763	-0.896738
ASF1A;S105;LEDAESSNPNLQSLLSTDALPSASKGWSTSE	-0.384733	0.724439	0.307707	-0.560162	2.38906	2.84866	2.80108	2.57008	-0.870224	-0.123537	-0.233907	-0.442808	-1.76885	-0.865474	-0.664353	-0.75057
ASF1A;S96;INWEDNTEKLEDAESSNPNLQSLLSTDALPS	0.271564	-0.0825525	-0.484849	0.154087	0.810659	1.39779	0.943302	1.18462	-0.853679	0.779902	0.113415	0.305178	-3.42816	-1.43917	-2.33456	-1.00222
ASH2L;S96;EGTGDTSEVMDTQAGSVDEENGRQLGEVELQ	0.0940361	0.0425496	0.156471	-0.278378	0.368843	0.458776	0.517868	0.747966	0.590887	0.474504	0.267217	0.912625	0.258829	0.557552	1.2642	0.742455
ASPSCR1;S116;AGKQESIAVRSKAPGSPVSSLSADQASSSTL	-0.318623	0.000334018	0.188088	-0.0684997	-1.24215	-1.01861	-0.950777	-0.449364	0.427377	0.144499	-0.276907	0.985288	0.115871	0.782695	1.66069	0.455479
ASUN;S150;KEELAEAEVIKDSPDSPEPPNKKPLVETDET	-1.42716	1.12702	0.986757	-0.76648	2.2687	2.13964	1.58628	1.90052	1.45755	0.290372	0.301292	0.467934	3.32789	1.30374	0.245272	1.90713
ASXL2;S1115;LRMGHADYKNTTGEISSKEDESDEDRVGDEQ	-0.64685	0.116896	0.34578	0.475429	1.3873	1.42501	1.46349	0.978705	0.697664	0.502304	0.674061	-0.0750644	-0.160942	-0.0370869	-1.18276	-2.34317
ASXL2;S1121;DYKNTTGEISSKEDESDEDRVGDEQEPISVK	-0.0854418	-0.480099	0.286514	0.260702	0.76212	0.626856	0.755663	1.15743	1.3499	0.525374	0.336228	1.27947	-0.577652	-0.669141	-0.321372	-1.48286
ASXL2;S143;SRWKRKVSSRLSHPPSPPSGCPSPTIPASKV	0.334849	0.755217	-0.587329	-0.0225476	1.3412	1.26421	1.30289	1.22017	0.692264	0.659045	0.776106	0.679802	0.858196	0.388036	1.23582	1.09861
ASXL2;S150;SSRLSHPPSPPSGCPSPTIPASKVISPSQKH	0.460298	0.685417	-0.466317	-0.129741	1.64339	1.47782	1.61909	1.44531	0.658592	0.57026	0.85846	0.586016	0.844592	0.11263	1.17162	1.18318
ASXL2;S395;VVPQSECKEEAVQIPSPSQKEENQDEARPDS	0.389291	0.430719	-0.196998	-0.0966815	1.19823	1.16556	1.61535	0.957681	0.190252	0.521645	1.07026	0.155199	-0.576965	-0.63288	0.483812	-0.340853
ASXL2;S477;TSRNNKSENQEALAISPSKSKNAGLQKPIIK	-0.236827	-0.131261	0.473833	-0.288002	0.141604	0.268997	0.324415	0.421131	-0.75199	-0.845475	-0.980546	-0.607692	-1.89097	-1.51829	-1.34612	-1.82971
ATAD1;S237;ALLCVREYVNSTSEESHDEDEIRPVQQQDLH	0.848265	-0.698802	-0.594386	-0.161513	-2.40205	-2.45315	-2.56055	-2.84929	-2.12573	-1.16755	-1.10419	-1.9383	-0.50633	-0.0669737	-0.744718	0.699019
ATAD2;S1216;KQNRLESNIDLKNNSSSSNIENELEEPKETT	-0.325046	0.643356	-0.844241	0.303037	-1.72655	-1.73743	-2.24617	-2.00775	-0.338053	-0.513825	-0.850786	-0.695038	0.20492	-0.207753	-1.1343	-0.640243
ATAD2;S147;RNRNIAPTAEHLHEQSGDVEVRRSCRIRSRY	0.355129	-0.812469	-0.603584	1.14629	0.547067	-0.00129844	1.11306	-0.520269	0.0158247	1.2102	3.45918	-0.188722	2.35535	0.908249	1.53919	3.31533
ATAD2B;S78;SGGALDEARKAEVDGSLSDSHVSPPAKRTLK	-0.184094	0.688726	-0.920709	0.110432	-0.668031	-0.840978	-0.596193	-1.10342	0.0258472	-0.0404526	0.533098	-0.362742	0.0966621	-0.787468	-0.0101261	-0.478121
ATAD2B;S80;GALDEARKAEVDGSLSDSHVSPPAKRTLKQP	0.157029	0.748393	-0.741288	0.0879229	-0.561131	-0.267944	-0.154739	-0.358746	0.796895	1.41419	1.32349	1.27706	-1.32597	-0.4675	0.475856	-0.62079
ATAT1;S110;PHPTARLLLATDPGGSPAQRRRTSSLPRSDE	-0.0044975	-0.045373	0.431972	-0.141431	0.405093	0.525937	-0.188213	0.612006	1.15142	0.929534	0.0573495	1.22847	2.24271	2.50052	1.10407	2.35112
ATAT1;S67;PRRATPPAHPPPRSSSLGNSPDRGPLRPFVP	-0.167396	0.067879	0.543871	-0.215167	1.02992	0.894133	0.986865	1.23452	1.2764	0.440279	0.407696	1.04842	0.65121	0.0847449	0.615494	-0.0407226
ATAT1;S71;TPPAHPPPRSSSLGNSPDRGPLRPFVPEQEL	-0.139379	-0.273801	0.349819	0.448104	0.901196	0.797624	1.30136	1.27429	1.34038	0.960295	1.34288	1.49477	0.146126	-0.0447294	1.02339	-0.035658
ATF2;S212;QSLQQPATSTTETPASPAHTTPQTQNTSGRR	0.200464	-1.03601	-0.0549845	0.429857	0.539576	1.08483	1.6493	1.03418	-2.36349	-0.757232	-0.681236	-1.31561	-5.34543	-2.60322	-2.29515	-4.01229
ATF2;T53;GPARNDSVIVADQTPTPTRFLKNCEEVGLFN	0.601876	0.147645	-0.642226	-0.400336	0.0926968	0.283853	0.492855	-0.29036	-2.05614	-0.985808	-0.788818	-1.91118	-1.37722	-0.382286	-0.0319509	-0.684234
ATF7;S246;IPGIPGPPVNNSGSISPSGHPMPSEAKMRLK	0.346484	-0.701717	-0.237811	-0.272547	-2.97338	-2.25235	-3.24353	-2.20381	-2.34654	-1.34425	-3.19095	-1.2568	-4.90541	-1.91997	-3.83106	-3.47714
ATF7;S97;SDDDEKKGAAGPLDMSLPSTPDIKIKEEEPV	-0.875988	-0.982224	0.520162	0.571458	0.0825692	0.354227	-0.405204	0.403953	-0.202258	-0.428182	-1.49623	-0.304857	-2.95202	-1.78731	-4.65901	-4.34927
ATF7;T101;EKKGAAGPLDMSLPSTPDIKIKEEEPVEVDS	2.57551	-0.697332	-0.931484	-0.559007	4.59703	5.00976	4.24653	3.51517	-0.704586	2.12038	1.29999	-0.269809	-0.563887	2.36432	-0.331723	1.80906
ATF7;T51;KFGPARTDSVIIADQTPTPTRFLKNCEEVGL	0.181358	0.287118	-0.271129	0.113491	1.82468	1.72441	2.10398	1.44972	0.108738	0.256415	0.804244	-0.190555	-0.103909	-0.330484	0.271766	-0.578359
ATF7;T53;GPARTDSVIIADQTPTPTRFLKNCEEVGLFN	0.267138	0.344116	-0.37778	0.0565912	1.63731	1.53968	1.9416	1.42409	0.193402	0.17387	0.594852	-0.0178187	-0.108142	-0.267467	0.734735	-0.580871
ATF7IP;S120;VAVKNKQEDLNSEALSPSITCDLSSRVTTEP	-0.637785	-0.921741	0.128309	0.891427	-0.75287	-0.220208	-0.278555	-0.62516	-1.78098	-0.471722	-0.673993	-1.364	-2.92729	-0.690721	-2.64115	-3.01361
ATF7IP;S519;LPVETSQDLEDKMEGSFGSPSKQESSENLPK	-0.86699	-0.0242638	0.383529	0.0469636	-0.280218	-0.695692	-0.0243239	-1.11602	-1.02907	-1.77076	-0.522949	-2.35497	-0.213101	-1.76245	-1.61406	-2.83804
ATF7IP;S522;ETSQDLEDKMEGSFGSPSKQESSENLPKEAF	0.905604	1.28846	-0.878772	-1.41152	-2.34164	-2.08399	-2.65459	-1.92214	0.231253	-0.0934369	-1.39232	0.604875	-1.04763	-0.331954	1.00334	-0.305889
ATG2B;S1015;DSFSPFKSAVHYDEDSGSEEETLQYFSAVDP	-0.255877	0.79514	0.54477	-0.853566	1.46885	1.63669	1.56166	1.49295	0.234877	-0.417991	-0.829583	-0.269971	0.466578	0.76606	1.06603	-1.00889
ATG2B;S1017;FSPFKSAVHYDEDSGSEEETLQYFSAVDPNY	-0.22667	0.685244	0.589906	-0.833822	1.50542	1.65389	1.59374	1.54859	0.251524	-0.439876	-0.855485	-0.252847	0.510779	0.816075	1.1011	-0.991746
ATG2B;S1571;WHLYGGKDFATAPPTSPAKSYIPHSSPSQTP	0.343997	-0.139905	0.204488	0.141021	1.74382	1.73273	1.79364	1.95328	2.14813	2.02664	1.89025	2.30051	1.35272	1.58818	1.85891	1.45306
ATG2B;S1741;TEVELLLTPDPEVTKSPGADVTCSLPRHLST	-0.215931	0.264108	-0.999048	1.26543	-0.0043887	-0.110602	0.326211	-0.555435	-1.33459	-0.937336	-0.143813	-1.76532	0.590608	0.439009	0.413452	-0.724436
ATG2B;S239;SGVSLFWDEFSASAKSSPVCSTAPVETEPKL	-0.27379	0.186336	-1.76417	1.21394	-3.60184	-3.81346	-3.85307	-3.47095	-1.88294	-2.22493	-2.19098	-1.79106	-1.03423	-1.73465	-1.29214	-1.53931
ATG2B;S240;GVSLFWDEFSASAKSSPVCSTAPVETEPKLS	0.431014	0.679786	-1.24617	0.302429	-1.68762	-1.52626	-1.16297	-2.39735	-2.19716	-0.594109	0.196996	-2.05317	-0.845999	-0.306699	0.12011	0.127657
ATG2B;S379;YRIQMELNRYYLRKDSLSMGVSSEKSFYETE	0.0675035	0.076478	0.0588978	0.0981274	1.21581	1.5234	0.702539	1.08898	0.824071	1.55011	0.777517	1.00637	1.02358	1.89749	-0.291963	1.62248
ATG2B;S496;HPASLQKAALSSRSASVDESRPEFICRLALG	0.397678	-0.269326	0.29928	-0.495306	-0.700987	-0.494983	-0.79113	-0.524151	0.885462	0.905445	0.145838	0.959021	0.19457	1.33711	0.771108	0.00753399
ATG4B;S383;SLDSSDVERLERFFDSEDEDFEILSL_____	0.273235	-1.26984	0.145318	0.601981	1.36737	1.48598	1.36493	1.71195	1.17513	1.07509	0.343661	1.24614	-1.40878	0.17925	-0.981453	-2.54625
ATG9A;S14;__MAQFDTEYQRLEASYSDSPPGEEDLLVHV	-0.0754627	-0.194437	0.339075	-0.163564	0.171037	0.562498	0.532453	-0.0777451	-2.13715	-1.00941	-1.03444	-2.03343	0.639551	2.10486	0.993539	0.913627
ATG9A;S18;QFDTEYQRLEASYSDSPPGEEDLLVHVAEGS	-0.357234	-0.592611	0.809216	-0.0244077	-0.250944	-0.0953877	-0.228759	0.456159	-1.45615	-1.85387	-2.39916	-1.06745	1.02896	1.6259	1.3888	1.14359
ATG9A;S656;GSRHRADVASALRSFSPLQPGAAPQGRVPST	0.466394	0.730637	0.298788	-0.990675	1.12259	1.21089	0.293952	0.826464	-0.0190818	-0.279063	-1.26742	-0.402283	2.29777	2.26887	0.919636	2.1328
ATG9A;S828;GQPASRHPEPVPEEGSEDELPPQVHKV____	-0.438688	-0.104388	-0.361861	1.0088	-0.376795	-0.337349	0.332426	-0.386499	-2.70818	-1.92387	-0.924299	-2.3569	0.593738	0.642753	1.36928	1.17068
ATN1;S101;APKKTKTEQELPRPQSPSDLDSLDGRSINDD	-0.174071	-0.221346	0.41249	0.0162361	0.965426	1.39461	1.40786	1.53761	0.00309119	0.740645	0.447005	0.808962	-2.02763	-0.61367	-0.621313	-0.742937
ATN1;S107;TEQELPRPQSPSDLDSLDGRSINDDGSSDPR	-0.599254	-0.180322	0.635947	0.39514	1.9186	2.00262	2.70243	1.65302	0.0855796	0.849699	1.97425	0.0600555	-0.0896625	-0.00536534	0.191797	0.05708
ATN1;S34;EAPGPREELRSRGRASPGGVSTSSSDGKAEK	-0.566119	0.404915	-0.0414481	0.584947	0.514262	0.583215	1.03631	0.696496	0.501015	0.616078	1.18611	0.66935	0.72155	0.580294	1.4956	0.694931
ATN1;S646;PGSYKTATPPGYKPGSPPSFRTGTPPGYRGT	-0.685876	0.430805	-0.411514	0.354264	-0.380141	-0.540802	-0.186466	-0.524282	-1.53942	-1.72126	-0.974155	-1.7257	0.819691	-0.271862	0.526525	0.523203
ATN1;S724;TQIKQEPAEEYEPPESPVPPARSPSPPPKVV	0.0237501	-0.324429	0.105005	-0.00773542	-0.787007	-1.10502	-0.161923	-1.72546	-0.776008	-0.357142	1.19805	-1.50702	1.61157	0.837461	1.49858	0.847088
ATN1;S731;AEEYEPPESPVPPARSPSPPPKVVDVPSHAS	-0.252906	-0.492044	0.25035	0.423026	-2.50923	-2.45791	-2.45417	-0.732225	1.95232	0.470713	-0.564255	2.9749	-0.884405	-0.505354	1.26777	-0.590354
ATN1;S733;EYEPPESPVPPARSPSPPPKVVDVPSHASQS	-0.462656	-0.750414	0.362926	0.74457	-0.742752	-0.905015	-0.451199	-0.0624231	1.32791	0.905169	1.32685	1.8491	-0.42643	-0.957671	0.0152968	0.168685
ATN1;S77;PSAPKASKQGRSEEISESESEETSAPKKTKT	0.256505	0.183548	0.126935	-0.375672	0.386499	0.47971	-0.0856851	0.498715	0.825141	0.499011	-0.347167	0.754465	-0.222872	0.120271	-0.648255	-0.501614
ATN1;S79;APKASKQGRSEEISESESEETSAPKKTKTEQ	0.247631	0.0117708	0.153301	0.354724	-0.269549	0.324718	-0.187755	0.938986	0.673614	1.21321	-0.0805098	2.05653	-2.58492	-0.52897	-0.684265	-0.698376
ATP13A1;S896;NAPERVVERRRRPRDSPVLSNSGPRVSRSTK	0.481564	0.00447238	-0.920367	0.37267	-1.07098	-0.893803	-0.695432	-0.972342	-2.21785	-1.36691	-1.33461	-1.67404	-0.770967	0.227768	0.842964	0.136381
ATP2A2;S663;TSKAFTGREFDELSPSAQRDACLNARCFARV	0.25352	-0.240033	0.0993941	0.256891	1.17699	1.10582	1.29242	0.537161	-0.147164	0.777226	1.5034	-0.264621	0.816657	0.65327	-0.030467	1.47
ATP2B1;S224;ASQHHDIRVVNAFRSSLYEGLEKPESRSSIH	-0.558843	-0.454129	0.679941	1.13767	2.30118	2.35303	2.90454	2.08525	1.35323	2.51159	3.73889	1.66465	4.10616	4.00728	3.49414	5.18946
ATP2B1;S234;NAFRSSLYEGLEKPESRSSIHNFMTHPEFRI	-0.00102184	-0.182244	0.13947	0.207162	0.477223	0.255555	0.0666091	0.291189	0.0217754	-0.43214	-0.454786	-0.334821	4.19781	3.47763	2.80945	3.59572
ATP2B1;S236;FRSSLYEGLEKPESRSSIHNFMTHPEFRIED	0.620666	-0.350654	-0.19708	0.486351	0.912272	0.917847	1.14832	0.89982	0.7799	1.67119	2.04535	1.33862	2.33746	2.67238	2.92276	3.92671
ATP2B1;S237;RSSLYEGLEKPESRSSIHNFMTHPEFRIEDS	0.409329	0.00690902	-0.00445767	-0.251906	-0.133339	0.26252	0.312268	0.077162	-0.419359	0.832855	0.734141	0.400542	1.83159	3.22666	3.45395	3.80899
ATP2B1;S252;SIHNFMTHPEFRIEDSEPHIPLIDDTDAEDD	-0.142248	-0.163661	0.281737	-0.11294	0.428151	0.496159	0.408841	0.757345	0.231556	0.122547	-0.0968731	0.503207	-0.48238	-0.354268	-0.311668	-0.0343313
ATP2B1;S275;DDTDAEDDAPTKRNSSPPPSPNKNNNAVDSG	0.277695	-1.46492	-0.43928	3.79512	6.11575	5.45226	6.80504	5.57986	4.03081	4.60919	6.77874	3.82863	3.47128	2.51654	2.46583	2.39805
ATP2B1;S279;AEDDAPTKRNSSPPPSPNKNNNAVDSGIHLT	-0.344863	1.33827	-0.415307	-1.08729	-1.86104	-1.61918	-1.96869	-1.69142	-3.68432	-4.15201	-4.80225	-3.80005	1.80084	1.87659	2.64476	1.39223
ATP2B1;T262;FRIEDSEPHIPLIDDTDAEDDAPTKRNSSPP	-0.21969	-0.23516	0.403952	-0.0202041	-0.354443	-0.378776	-0.464317	-0.135727	0.714751	0.309512	0.120546	0.697015	-0.121463	-0.229221	-0.424057	-0.389948
ATP2B4;S329;AKTQDGVALEIQPLNSQEGLDSEDKEKKIAR	-0.801131	-0.426177	1.02048	-0.178149	-1.22958	-1.04319	-1.21094	-0.278547	3.30681	2.68529	2.13322	3.83845	0.739961	0.996512	1.03129	1.16013
ATP6V0A2;S102;CFGMSRSGYTLVRKDSEEEVSLLGNQDIEEG	0.00483362	-0.205231	0.347562	0.149883	0.504844	0.422585	0.367788	0.123188	-0.284243	-0.103319	0.1324	-0.582481	1.25295	1.00059	0.0944919	1.02037
ATP7A;S1424;NYELHPRSHTGQRSPSEISVHVGIDDTSRNS	0.0633329	-0.242727	0.107136	0.244228	0.50922	0.497961	0.663453	0.367887	0.612544	0.957828	1.26022	0.633591	0.195063	0.299223	0.131108	0.373113
ATP7A;S1427;LHPRSHTGQRSPSEISVHVGIDDTSRNSPRL	0.0180674	-0.476473	0.30609	0.402774	0.872815	0.793781	1.38546	0.539228	0.673386	1.34268	2.29894	0.660952	0.2949	0.245798	0.422482	0.653646
ATP7A;S1458;GLLDRIVNYSRASINSLLSDKRSLNSVVTSE	0.603659	-0.943484	0.328018	0.289247	1.88813	1.80193	1.45092	1.8527	1.05924	1.20022	0.796823	1.14704	0.0829724	0.426443	-0.96781	0.409174
ATP7A;S1461;DRIVNYSRASINSLLSDKRSLNSVVTSEPDK	0.467062	-0.764079	0.41526	0.194143	1.50698	1.41505	0.999995	1.56041	1.18738	1.03202	0.50823	1.20315	0.322099	0.499541	-0.795595	0.380158
ATP7A;S357;QYRVSIASEVESTASSPSSSSLQKMPLNIVS	0.319609	-0.139592	-0.302276	0.44287	0.721273	0.633277	1.07765	0.844933	-0.143502	0.190796	0.705783	0.258425	0.776649	0.664084	1.7545	1.71305
ATP7A;S362;IASEVESTASSPSSSSLQKMPLNIVSQPLTQ	-0.381686	-0.10332	0.176843	0.137977	-0.155746	-0.363833	0.142118	0.255931	-1.091	-1.96655	-1.58826	-1.10634	1.48813	0.737985	2.27391	0.943057
ATR;S431;CQAQQENLSGNNDEVSPKRRKLSSSLSSYKK	-0.100236	-0.112348	-0.350482	-0.285367	-2.19034	-2.10036	-1.6625	-2.81076	-0.88301	-0.208582	0.366684	-1.32307	-2.78086	-2.14348	-2.14767	-3.62539
ATR;Y1894;DSLNWGARLEMTQNSYRAKEPILALRRALLS	2.3205	1.77929	-1.5162	-2.38688	1.16062	0.290797	0.510692	0.3755	-0.0669404	-2.32166	-2.50269	-1.47908	1.37008	-1.02223	2.92787	-0.499485
ATRX;S1041;GKKWKDKSCEKKEELSDSVDKLPGKGDSCDS	-0.177487	0.807379	-0.672275	0.273217	0.847448	1.65998	0.918049	0.957277	-1.62014	0.148947	-0.737893	-0.824842	-1.79437	0.510839	-1.18636	-0.402999
ATRX;S1089;FSLPAKSPGKRPECSSSDTEKSLKGQCCDST	-0.0723679	0.071754	-0.855809	0.801286	-2.4252	-2.36764	-2.53757	-3.51396	-0.178781	1.09228	1.57944	-0.702232	-0.190386	0.106395	-1.96723	-0.795238
ATRX;S1090;SLPAKSPGKRPECSSSDTEKSLKGQCCDSTE	-1.2371	0.20768	-0.953753	1.87048	-0.349121	0.0809223	0.0429989	-0.399712	-2.52233	-0.991771	-0.554305	-2.00523	0.213743	1.11896	-0.353318	0.648562
ATRX;S1194;DITSSSSDIGDDDQNSAGEESSDEQKIKPVT	0.162875	0.932735	0.0147936	-0.963572	0.892678	0.802036	0.605967	0.857588	0.592684	0.178327	0.0881379	0.540612	1.75794	0.751455	1.66054	2.47065
ATRX;S1199;SSDIGDDDQNSAGEESSDEQKIKPVTENLVL	0.0388218	0.67224	0.266969	-0.644642	0.746879	0.777966	1.2748	0.532189	0.0992868	0.425235	1.12987	0.0798819	1.12328	0.806232	2.19464	1.75323
ATRX;S1223;VTENLVLPSHTGFCQSSGDEALSKSVPATVD	-0.0914852	-0.139868	0.166846	0.386695	0.920231	0.9654	1.42741	1.15466	0.415529	0.700166	1.16328	0.767339	0.243626	0.436409	1.27534	0.788221
ATRX;S1224;TENLVLPSHTGFCQSSGDEALSKSVPATVDD	0.164331	0.00351668	-0.180406	0.490905	1.36595	1.28719	1.53964	1.50807	0.734313	0.784748	1.06625	0.968226	0.498207	0.313135	0.993143	0.893842
ATRX;S1287;DDEPDGGGKKRIGKQSEESPADDGELRREQL	0.462874	-0.78827	1.59955	-0.957723	2.57253	2.69037	2.0976	3.25204	1.10233	0.865363	-0.0997785	1.74609	0.429665	0.846247	0.0703937	2.25213
ATRX;S1290;PDGGGKKRIGKQSEESPADDGELRREQLAVN	-0.622908	0.240299	-0.543641	0.379393	-1.44489	-0.679779	-1.08815	-0.521169	-1.95498	-1.20646	-2.33106	-0.959415	-3.00284	-0.533272	-0.994072	-2.45337
ATRX;S1335;KPRYRHRLLRHKLTLSDGESGEEKPTKPKEH	0.285783	0.779454	-0.00185554	-0.470318	0.676149	0.951497	-0.124536	0.887388	1.16709	0.859506	-0.616445	1.18999	-0.0357493	0.605983	-0.758387	-0.189794
ATRX;S1339;RHRLLRHKLTLSDGESGEEKPTKPKEHKEAK	0.467384	0.600248	-0.108158	-0.59054	1.35841	1.34284	0.801586	0.881514	0.855394	0.763583	0.283915	0.381018	0.956991	0.794699	-0.0933519	0.517834
ATRX;S1512;REREKLREVIEIEDASPTKCPITTKLVLDEN	0.0368113	0.666266	-0.731545	0.121957	0.772428	0.634704	0.993369	0.639575	-0.850304	-0.955697	-0.451476	-0.937303	-0.054093	-0.73085	0.644285	-0.139422
ATRX;S315;DSEKTSKVCDQTSKFSPKKSSSSCNGEEKKL	-0.306314	0.971444	-0.724222	0.251815	0.871291	0.92836	1.03562	1.32723	-1.03795	-1.49401	-1.592	-0.786106	-0.568704	-0.850148	0.66031	-0.670435
ATRX;S590;RKELFVKLTPVSLSNSPIKGVDCQEVSQEKN	-0.150913	-0.478787	0.560778	-0.833712	-1.72459	-1.04228	-1.81095	-0.837498	-2.6512	-1.89964	-3.32066	-1.53593	-2.40565	-0.205495	-1.38453	-0.429607
ATRX;S626;GVARSSEKCRPREEISDHENNVTILLEDSDL	-0.270346	-0.0471245	0.0874609	0.198352	0.28032	0.240051	0.322296	0.369988	-0.433441	-0.717544	-0.653433	-0.529268	1.00147	0.83198	0.912928	0.507573
ATRX;S717;HKVPKAKQPVIGDQNSDSDEMLAVLKEASQM	-0.171925	0.294813	-0.241331	0.292991	0.192303	0.272146	-0.166934	0.272364	-0.141264	-0.100602	-0.483544	-0.0155686	0.602589	0.550221	-0.202677	0.823077
ATRX;S719;VPKAKQPVIGDQNSDSDEMLAVLKEASQMGH	-0.337788	0.0348004	-0.359421	0.68759	0.295074	0.26658	0.118942	0.425968	0.25799	-0.0364242	-0.204735	0.204488	0.465666	0.330946	-0.0648419	-0.218988
ATRX;S766;GKTGKDDNGKRKRKNSTSGSDFDTKKGKSTE	0.180498	-0.764454	0.722649	1.06048	2.02791	1.53062	1.08483	1.72206	2.24693	1.77795	1.94249	1.92749	3.96388	2.29659	0.329698	4.02043
ATRX;S770;KDDNGKRKRKNSTSGSDFDTKKGKSTETSII	-0.26729	-0.955061	0.685724	1.06703	2.68108	2.59367	2.04525	2.57345	1.82603	1.77541	1.46412	1.6258	3.21934	3.14919	0.448469	2.6239
ATRX;S828;IGAARKSVPEKKEEDSSEDEKQGKKVVDNGG	-1.29632	2.39244	-2.17515	1.43144	-0.0624186	0.403695	0.00099016	0.00122278	-1.86173	-1.29211	-1.46394	-1.63731	1.93301	2.08806	2.11555	1.39163
ATRX;S829;GAARKSVPEKKEEDSSEDEKQGKKVVDNGGH	-1.43428	2.57326	-2.11077	1.78342	0.16106	0.485905	0.468663	0.0628866	-1.34425	-0.828008	-0.366112	-1.28949	2.4571	2.00565	2.62118	1.6689
ATRX;S897;SGVEFREMLCKPGVSSDGAEKPSVKEENVNS	-1.14863	1.65279	-0.307256	0.703636	0.888098	1.15399	1.45705	0.796721	0.0188921	0.466277	1.20315	0.0131567	1.45864	1.09402	1.80182	1.23701
ATRX;S912;SDGAEKPSVKEENVNSPEDKRVSKTKEKTKH	-0.704492	0.551579	-0.216301	0.132585	0.88567	1.25942	0.476699	1.0492	-1.66269	-1.34497	-2.12829	-1.44829	-0.49675	0.0673698	-1.51398	-0.304683
ATRX;S92;SRSKRKPSIVTKYVESDDEKPTDENVNEKAA	-0.0323606	-0.0548561	-0.238349	0.166581	0.0397533	0.430539	-0.0650352	0.411142	-1.08316	-0.137004	-0.735965	-0.237637	-1.17784	-0.0716279	-0.980222	0.598442
ATRX;S940;TKHLRSRQSRKGKGGSSDGTDRFPKKEQSDE	0.0146713	1.44591	-0.98151	-0.139554	-0.422596	0.0466427	-0.287148	-0.507589	-0.2903	0.942882	0.720537	0.263024	-1.75037	-0.955302	-0.834612	-0.204703
ATXN1;S213;PQQHLSRAAGLVNPGSPPPPTQQNQYIHISS	-0.747192	-0.0781687	0.399574	0.722033	1.01897	0.893736	1.39893	0.818496	0.795127	0.865908	1.84638	0.56787	2.776	2.02115	2.11893	2.33302
ATXN1;S382;PSADLEAQQTTHREASPSTLNDKSGLHLGKP	-0.185665	0.558451	-0.331869	-0.520111	-0.0195605	0.362974	-0.788346	0.310819	-2.754	-2.67365	-4.10982	-2.39541	1.05766	1.79248	0.249534	1.71836
ATXN2;S126;SAQYKARVALENDDRSEEEKYTAVQRNCSDR	-0.425986	-0.152696	0.564421	0.321954	1.63945	1.92587	2.33413	1.61654	-0.214078	1.08396	1.84572	0.323341	-0.293867	0.331667	0.236499	1.22809
ATXN2;S388;GIIPAEAVSMPVPAASPTPASPASNRALTPS	-0.147081	-1.34729	1.96739	-0.129687	-1.41853	-1.19427	-1.57899	0.302942	3.46223	2.13029	0.58745	4.32632	0.628798	1.87918	1.65236	0.822131
ATXN2;S432;NSPAGSKENVKASETSPSFSKADNKGMSPVV	0.416453	0.508436	-0.225447	-0.430513	0.71556	0.720097	1.0431	1.51432	-2.41635	-2.83389	-2.94594	-1.65627	-1.96613	-2.11828	0.499446	-0.541812
ATXN2;S444;SETSPSFSKADNKGMSPVVSEHRKQIDDLKK	-0.100718	-0.278427	0.0488824	0.637422	0.273796	0.323747	0.65411	0.515808	0.477296	0.722673	1.00732	0.789505	1.38035	1.72694	2.10372	1.61491
ATXN2;S518;SFIDSSSSSSNCTSGSSKTNSPSISPSMLSN	-0.481123	-0.485306	0.0916721	0.56689	-0.58932	-0.470587	0.128823	-1.12159	-0.472579	0.365909	1.22511	-0.850287	-1.99585	-1.21362	-1.78812	-3.09026
ATXN2;S519;FIDSSSSSSNCTSGSSKTNSPSISPSMLSNA	-0.159102	-0.394576	-0.573798	0.722164	-0.299496	-0.27468	0.515905	-0.411386	-6.14176	-5.30551	-4.33717	-5.88776	0.150702	0.576135	1.49709	0.451961
ATXN2;S523;SSSSSNCTSGSSKTNSPSISPSMLSNAEHKR	-0.0848473	0.0387297	-0.00566347	0.115022	0.268801	0.250242	-0.00948063	-0.266546	-0.0921076	0.289353	0.407586	-0.440028	0.761886	0.559053	-0.759008	0.541247
ATXN2;S527;SNCTSGSSKTNSPSISPSMLSNAEHKRGPEV	0.236682	-0.0248785	-0.0656914	-0.143146	0.201896	0.277268	-0.450477	0.113837	-0.106213	0.058373	-0.64996	-0.0501709	0.298429	0.477099	-1.02548	0.755948
ATXN2;S550;EHKRGPEVTSQGVQTSSPACKQEKDDREEKK	-0.129488	-0.427678	-0.155836	0.59776	-0.830928	-0.91745	-0.0914595	-0.586938	-0.859137	-1.17105	-0.623595	-0.912455	-1.088	-0.755024	0.69191	-2.24177
ATXN2;S551;HKRGPEVTSQGVQTSSPACKQEKDDREEKKD	0.50145	0.197331	-0.824149	-0.0613917	-0.408896	-0.463885	-0.0147291	-1.14348	-0.948489	0.0854543	0.935844	-1.0752	-0.906344	-0.881437	-0.335654	-0.364597
ATXN2;T401;AASPTPASPASNRALTPSIEAKDSRLQDQRQ	0.99164	0.630394	-1.10436	-0.321899	1.36667	1.58905	1.92305	0.837906	-1.4632	-0.0561997	0.288878	-1.25044	-0.436272	0.694131	1.61142	0.536521
ATXN2;T521;DSSSSSSNCTSGSSKTNSPSISPSMLSNAEH	-0.34894	-0.0827642	-1.12246	0.867452	-4.78619	-4.92984	-4.46285	-4.55654	-5.45881	-5.38398	-4.77529	-5.07941	0.265753	-0.258302	1.03974	0.693416
ATXN2L;S109;IGSVRGQTTGKGPPQSPVFEGVYNNSRMLHF	0.225118	-0.432427	0.0255365	0.446977	2.05238	1.86523	2.18711	1.7747	0.60787	1.00357	1.67604	0.626618	0.850225	0.422971	0.458809	1.37226
ATXN2L;S27;QPQQPPPTQQAVARRSPGGTSPPNGGLPGPL	-1.10166	-0.735369	0.286723	1.00885	-2.92736	-3.13986	-2.25084	-2.11273	0.474415	-0.0699156	0.925402	1.04239	-2.20651	-3.18444	-1.34522	-1.73977
ATXN2L;S337;EEKHSAVQRQGSGRESPSLVSREGKYIPLPQ	-0.165205	-0.220028	0.533495	0.195001	0.29275	0.275175	-0.448448	0.471573	1.07237	0.259254	-0.680426	0.759937	0.709911	0.697662	-1.02669	-0.460807
ATXN2L;S493;TSSVVDPGAGSISPASPKLSLTPTDVKELPT	-0.749775	0.338333	-0.222032	0.639946	1.36863	0.801565	1.81246	-0.204357	-1.33535	-1.24444	1.02474	-2.86652	-3.08961	-5.32889	-5.14137	-5.32031
ATXN2L;S555;EELRKFGAQFKLQPSSSPETGLDPFPSRILK	-1.05962	1.57264	-0.929507	1.35101	2.04091	1.99364	2.11307	1.75531	0.58262	-0.140176	0.209564	-0.261018	3.18817	2.35209	2.52267	0.270939
ATXN2L;S556;ELRKFGAQFKLQPSSSPETGLDPFPSRILKE	0.556711	-0.127582	-0.346903	-0.18071	0.0210894	-0.0790326	-0.107918	-0.837695	-0.657527	0.145919	0.550305	-1.03025	1.17521	1.10769	0.242477	1.38359
ATXN2L;S591;KEKEVDGLLTSDPMGSPVSSKTESILDKEDK	0.162521	0.0663566	0.0534616	-0.302021	0.384702	0.489385	-0.0820129	0.454171	0.292938	0.273942	-0.417842	0.375775	-0.101106	0.163958	-0.768631	0.199157
ATXN2L;S627;VGGTEGPEQLPAPCPSQTGSPPVGLIKGDEK	-0.296713	0.243082	0.196597	-0.0289226	0.0247418	0.0206832	-0.0662433	0.0782308	0.954369	0.339691	0.0992531	0.588647	1.40121	1.31429	1.18282	0.141736
ATXN2L;S631;EGPEQLPAPCPSQTGSPPVGLIKGDEKEEGP	-0.237226	-0.144395	0.172613	-0.5023	-4.77575	-4.32176	-4.83219	-4.64386	-1.48785	-0.33873	-0.821581	-0.8243	-1.35735	-0.209294	-1.47411	0.499103
ATXN2L;S677;EFNPTKPLLSVNKSTSTPTSPGPRTHSTPSI	-0.515927	0.016788	-0.257001	0.102869	0.15871	0.548237	-0.0848088	0.745538	-3.91495	-3.31778	-4.05676	-3.02254	-1.34307	-0.589473	-1.4856	0.386208
ATXN2L;S681;TKPLLSVNKSTSTPTSPGPRTHSTPSIPVLT	0.0327074	0.274252	-0.359657	-0.0483865	0.459977	1.16992	0.485149	0.730898	-2.93233	-1.15682	-1.96175	-1.84672	-2.17111	-0.12913	-1.54155	0.273302
ATXN2L;T629;GTEGPEQLPAPCPSQTGSPPVGLIKGDEKEE	-0.200458	0.0521927	0.493113	-0.109855	1.23547	0.915376	1.63641	1.0201	1.91475	1.32891	2.29711	1.42833	2.19157	1.02765	2.39199	1.39419
ATXN3;S268;IQLSMQGSSRSMCENSPQTSSPDLSSEELRR	-0.552065	-0.390851	0.571856	-0.352089	-2.21178	-2.28691	-2.24333	-1.58763	-3.32002	-4.58253	-4.99409	-3.42758	1.28282	1.06815	1.65322	0.185161
ATXN3;S273;QGSSRSMCENSPQTSSPDLSSEELRRRREAY	-0.250427	-0.499834	-0.191234	0.399717	-2.97088	-3.04393	-2.80143	-2.84966	-4.1265	-4.20474	-3.97763	-4.06984	0.315926	0.303625	0.499582	0.0547893
ATXN7L3B;S92;LPGDPGDGPQTELQRSPPEFQ__________	-0.715504	-0.145521	0.227821	-0.0988279	-1.74289	-1.81432	-1.96732	-1.64461	-1.7859	-2.23074	-2.23587	-1.90958	-1.22807	-1.89669	-2.27532	-1.4715
AU022751;S103;ALRCAESSRAESDQSSPAGRELRQQASPRAP	0.0507592	-1.02966	-0.0894963	0.524921	-0.679781	-0.957667	-0.816885	-1.43223	-0.241707	0.234098	0.919623	-0.718758	0.973083	0.54496	-0.838217	0.542637
AU022751;S99;PVPEALRCAESSRAESDQSSPAGRELRQQAS	0.373702	-1.22162	0.484941	0.230083	1.54255	1.38286	1.94618	1.49709	0.949085	0.986177	1.42247	0.852265	-0.495504	-0.0654105	0.117846	-0.959533
AVEN;S82;PGGRGGGASTRVEEDSDSETYGEENDEQGNF	-0.0918335	-1.02536	0.235468	0.614904	-1.34705	-1.25042	-1.18335	-1.1559	-0.369646	-0.333711	-0.59606	-0.376762	-0.0530624	1.07422	0.148976	-1.05907
AVEN;S84;GRGGGASTRVEEDSDSETYGEENDEQGNFSR	-1.29386	0.640499	0.806462	0.580228	1.80704	1.88692	2.37134	1.50741	2.27056	2.15064	3.0393	1.61698	1.3522	0.91733	0.760676	-0.428957
AVEN;T86;GGGASTRVEEDSDSETYGEENDEQGNFSRRK	-0.986746	0.658602	0.826998	-0.731782	0.661428	0.134297	0.509038	0.830747	0.453758	-1.89555	-1.42867	-0.50077	0.572397	-2.05072	-0.191964	-1.54144
AW554918;S64;VDVKVKASRVTDASVSMESLKGAGDSVAEQS	0.675476	1.14212	-1.19752	-0.0566683	0.486533	0.499574	0.791113	0.574355	0.514317	0.166112	0.00200295	0.442399	-0.832527	-0.525618	1.52279	-1.64362
AW554918;S67;KVKASRVTDASVSMESLKGAGDSVAEQSK__	0.337408	1.03064	-0.427482	-0.929553	-0.230654	-0.219128	-0.623242	-0.467022	-0.309676	-0.797286	-1.37016	-0.749348	-0.0696151	-0.28835	-0.0500019	-0.767746
AXIN1;S490;LDEHVQRVMRTPGCQSPGPGHRSPDSGHVAK	0.118295	-0.359812	-0.308657	0.128685	-1.38352	-1.46889	-1.72675	-1.69548	-0.44399	-0.188924	-0.232868	-0.560039	0.122408	-0.0197626	-1.02384	0.240262
AXIN1;S497;VMRTPGCQSPGPGHRSPDSGHVAKTAVLGGT	0.646396	-0.638442	-0.629834	0.167915	-2.87763	-2.54212	-2.78267	-2.96705	-2.15535	-0.50462	-0.781043	-1.39714	-1.97669	-0.30608	-1.37858	-0.0626231
AXIN1;S80;TPRRSDLDLGYEPEGSASPTPPYLRWAESLH	0.610483	-0.652648	0.017755	0.0567758	1.33197	1.50237	2.05666	0.778844	-1.83301	-0.26488	0.463134	-1.69068	-0.928863	0.386942	0.176766	-0.154956
AXIN1;T84;SDLDLGYEPEGSASPTPPYLRWAESLHSLLD	0.444305	-0.591726	0.24873	-0.0864398	0.726092	0.874275	0.922421	0.875873	-0.431703	0.00207141	-0.228928	-0.130467	-0.809662	0.257921	0.0465612	-0.355224
BABAM1;S53;AEDRALGAQASVGSRSEGEGEAATADGGAAS	0.688634	0.196049	-0.00451666	-0.977709	-0.119716	0.138725	0.278871	-0.101841	-0.796542	-0.0978382	-0.248098	-0.435031	-0.56153	0.53989	1.38093	0.5564
BACH1;S448;QRRSECPWLGIRISESPEPGQRTFTTLSSVN	-1.01808	0.757516	0.301031	0.261612	-1.28893	-0.591581	-0.974265	0.0816806	1.52779	1.41971	0.27812	2.5638	0.614974	2.2137	2.53729	1.15649
BAD;S113;NLWAAQRYGRELRRMSDEFEGSFKGLPRPKS	0.897969	-0.835665	-0.0118668	0.152961	1.32589	1.18174	1.4639	1.56287	0.691142	0.647628	0.598566	0.985463	-0.741842	-0.29881	0.374435	-0.333433
BAD;S119;RYGRELRRMSDEFEGSFKGLPRPKSAGTATQ	0.471751	-0.193294	0.144628	-0.351095	1.96931	1.97942	1.76308	1.7021	1.14842	1.4749	1.30455	1.08488	-0.528859	-0.281363	-0.972782	-0.160361
BAD;S70;HHGGAGAMETRSRHSSYPAGTEEDEGMEEEL	0.512291	-0.926129	-0.721155	2.04247	2.96098	2.56849	3.43469	3.62526	2.13236	1.94202	2.7121	2.89323	-0.667976	-1.12496	0.776979	0.0226535
BAG3;S138;RFRTEAAAATPQRSQSPLRGGMTEAAQTDKQ	0.876214	-0.658675	-0.605777	-0.508546	-0.195825	0.742157	-0.159467	0.802501	-2.06115	0.0298905	-1.74298	-0.0507488	-4.63292	-0.966782	-2.09139	-0.695659
BAG3;S179;AAAQPPTAHGPERSQSPAASDCSSSSSSASL	-0.187547	-0.0213821	0.0746457	-0.0391608	0.344362	0.327791	-0.115031	0.262765	0.140286	0.141015	-0.102617	0.123432	-0.180425	-0.558977	-1.57384	0.161366
BAG3;S270;KIQGDDWEPRPLRAASPFRSPVRGASSREGS	-0.109267	0.0136429	0.0554848	0.193697	-0.131072	-0.110323	0.11327	0.139315	0.902665	0.46867	0.388546	0.842904	-0.232113	0.0568801	0.661094	-1.11932
BAG3;S274;DDWEPRPLRAASPFRSPVRGASSREGSPARS	-0.138411	0.0467305	0.0925809	0.135692	-0.895863	-0.784393	-0.703268	-0.18335	1.22146	0.436162	-0.12809	1.39589	-0.405052	0.210901	1.07192	-1.30864
BAG3;S281;LRAASPFRSPVRGASSREGSPARSGTPVHCP	0.38023	0.334174	-1.03857	0.132166	0.0617541	-0.568948	0.854556	1.19642	2.87037	0.562708	1.20781	3.08452	-7.45221	-9.07171	-3.21616	-8.44241
BAG3;S285;SPFRSPVRGASSREGSPARSGTPVHCPSPIR	0.116092	-0.121305	-0.551524	-0.460663	-2.969	-2.91681	-1.73608	-1.19649	0.869255	-0.592535	-0.849757	1.84274	-9.21383	-8.32295	-3.14326	-9.38947
BAG3;S297;REGSPARSGTPVHCPSPIRVHTVVDRPQPMT	0.183336	0.16173	0.0527998	-0.0644226	0.807477	0.834931	0.150495	0.71832	0.479371	0.410166	-0.239158	0.409479	0.763946	0.692685	-0.654021	0.888087
BAG3;S360;QVIRREADSKPVSQKSPPPAEKVEVKVSSAP	0.111182	-0.632873	-0.42551	0.627581	-1.22343	-1.30638	-1.26526	-1.76924	-1.63315	-0.65954	-0.109671	-1.6176	-0.843697	-0.87152	-1.99474	-0.200464
BAG3;S382;VEVKVSSAPIPCPSPSPAPSAVPSPPKNVAA	-0.232975	0.218487	0.123483	0.351193	1.50218	1.22939	0.861086	0.714818	0.503384	0.21777	0.441709	-0.394454	1.97404	0.761125	-0.944195	0.678139
BAG3;S390;PIPCPSPSPAPSAVPSPPKNVAAEQKAAPSP	0.0144579	-0.110568	0.158414	0.485795	1.50613	1.15546	0.969224	0.854261	0.754328	0.454902	0.796178	0.0352557	2.04367	0.829669	-0.448598	1.09076
BAG3;S404;PSPPKNVAAEQKAAPSPAPAEPAAPKSGEAE	-0.0517319	0.259727	0.63152	-1.00957	-1.60326	-1.36738	-1.44435	-0.787598	0.670234	0.0334773	-0.710471	1.09519	-0.496026	0.113223	1.29384	-0.123627
BAG3;T291;VRGASSREGSPARSGTPVHCPSPIRVHTVVD	0.0451905	0.0403881	-0.0655222	0.0287023	0.544388	0.445577	0.0426404	0.251044	0.330657	0.23102	0.0324472	0.0477146	0.858108	0.414433	-0.637558	0.620485
BAG6;S1085;AVSRAAKAAGARPLTSPESLSRDLEAPEVQE	-0.170257	-0.174867	-0.334349	0.664735	-0.165409	-0.17099	0.785553	-0.259667	-0.726073	-0.00993506	1.15711	-0.510889	-1.6412	-1.45262	-0.0497345	-1.35075
BAG6;S1121;LRSDIQKRLQEDPNYSPQRFPNAHRAFADDP	-0.0281833	0.0334373	0.585977	-0.578459	-0.359201	-0.10475	0.0229581	-0.282913	-1.24393	-1.03811	-1.18211	-1.24647	-1.83829	-0.876708	-0.766666	-2.06312
BAG6;S968;TLPEEPMEVQGAERTSPEPQRENASPAPGTT	-0.0137246	-0.442229	0.397632	-0.0836132	0.652149	0.585202	0.576037	0.541486	0.610783	0.749581	0.91717	0.605245	0.418061	0.216668	-0.254712	0.805826
BAG6;S977;QGAERTSPEPQRENASPAPGTTAEEAMSRGP	-0.00729723	-0.34495	0.351793	-0.0769015	0.34682	0.299393	0.0903453	0.309074	0.626956	0.592939	0.474054	0.602816	0.436535	0.27136	-0.448534	0.648057
BAHD1;S182;KRPRLGDLGEGSRDLSPELAPDEGAR_____	0.107049	0.302528	-0.0285472	-0.0258256	0.929826	1.08299	0.476205	1.01381	0.562747	1.05491	0.603519	1.0151	-0.164515	-0.137268	-1.07375	1.36464
BAIAP2;S260;QQMANSNGSILPSALSASKSNLVISDPIPGA	1.27566	0.0236955	-0.738342	0.0179946	5.13222	4.78734	5.52363	4.29729	1.02564	1.73755	2.8591	0.77191	4.2611	3.77424	5.11641	4.7742
BAIAP2;S262;MANSNGSILPSALSASKSNLVISDPIPGAKP	-0.806223	0.0877152	-0.0268809	-0.446966	-4.79567	-5.0051	-5.41126	-4.39645	-1.25273	-3.3464	-4.23722	-2.01014	0.336643	-0.491981	-0.499409	-2.41542
BAIAP2;S326;YNPWADRKAAQPKSLSPPQSQSKLSDSYSNT	0.599276	-0.720873	-0.0709205	-0.0306811	0.134316	0.144704	-0.0310743	0.443152	0.711293	0.618574	0.0163972	0.989544	1.67749	2.4294	2.20712	1.88389
BAIAP2;S367;NSYATTENKTLPRSSSMAAGLERNGRMRVKA	0.68226	0.670083	-1.48715	-0.332838	-0.256285	-0.334686	-0.206013	-0.0442078	0.438701	0.0155182	-0.305884	0.58057	-2.19157	-2.15332	-0.147947	-2.29997
BAIAP2;S455;GSDRLHMSLQQGKSSSTGNLLDKDDLALPPP	0.910704	0.539691	-0.267228	-0.686297	0.941742	0.95083	1.21566	1.05081	1.2702	1.28041	1.22972	1.49118	1.63545	1.89151	3.64454	2.31374
BAIAP2;T341;SPPQSQSKLSDSYSNTLPVRKSVTPKNSYAT	-0.61766	0.648036	-0.073522	0.30778	1.42282	1.63075	2.13616	1.49375	0.935903	1.0504	1.48181	0.843301	1.98177	2.43599	3.36705	1.0573
BAIAP2L1;S261;IKTPISTPVSGTPQPSPMIERSKMIGKDYDT	0.00249901	-0.113937	0.570753	0.0176903	1.11707	1.1705	0.813545	1.25145	1.17289	1.16602	0.830221	1.31741	0.748375	0.758253	-0.101199	1.22882
BAIAP2L1;S413;TKLLEENEAMSVPTPSPAPVRSISTVDLTEK	0.323078	0.149705	-0.150205	0.342386	1.44627	1.09294	1.27455	1.71862	1.12999	0.182673	0.29281	1.10685	0.993011	-0.138044	1.12035	0.792439
BAIAP2L1;T257;MIEEIKTPISTPVSGTPQPSPMIERSKMIGK	-0.0114476	-0.225146	0.690279	-0.121379	1.06758	1.15274	0.881985	1.24017	1.12273	1.21778	0.948276	1.34569	0.629562	0.768601	0.0554765	1.32271
BAP1;S292;QESQLPEESKPASSKSPLGLEAGRTPVASEC	-0.753553	-0.173717	1.20431	-0.993038	-1.25185	-1.00203	-0.880685	-0.882406	-0.310655	-0.736874	-0.966166	-0.411303	-1.42835	-0.81324	-0.638736	-2.0875
BAP1;S327;GAEEVAGSCPQTTTHSPPSKCKLVVKPPGSS	0.0888068	-0.0755805	-0.212687	-0.553043	-0.927804	-0.599356	-0.954583	-0.893166	-2.95188	-1.34397	-1.35777	-1.92319	-4.41098	-3.8828	-4.41423	-0.948879
BAP1;S395;GVGRSRVPVRAPQQYSEDEDDYEDEDEDVQN	-0.330232	-0.101848	0.193562	0.428631	-0.138067	-0.0286494	0.443776	0.059938	0.390537	0.653204	1.09349	0.602899	-0.279535	0.119687	0.745977	-0.277591
BASP1;S128;PGPAAGGEAPKAGEASAESTGAADGAAPEEG	0.184931	0.0842196	-0.114414	-0.465578	-1.1495	-0.990198	-0.53201	-0.694186	0.34776	0.704817	0.899273	1.02133	-0.730612	-0.196663	1.62568	0.66054
BASP1;S131;AAGGEAPKAGEASAESTGAADGAAPEEGEAK	0.570018	0.27151	-0.43004	-0.582917	-0.806105	-0.850188	-0.767847	-0.889338	-0.400368	-0.499316	-0.610936	-0.461873	0.707984	0.796061	1.68897	0.731474
BASP1;S169;AGPEAKSDAAPAASDSKPSSAEPAPSSKETP	-0.0667939	-0.0563862	0.0287548	-0.0396193	-0.677259	-0.640174	-0.260854	-0.128559	0.994519	0.60191	0.59041	1.30206	0.970249	1.24774	2.68569	0.938737
BASP1;S173;AKSDAAPAASDSKPSSAEPAPSSKETPAASE	0.663526	-1.30176	0.258822	-0.0297984	0.103457	0.832064	0.272664	0.444598	-1.6139	0.298525	-0.83345	-0.546971	-2.36085	1.07969	-1.22137	-0.504705
BASP1;S192;APSSKETPAASEAPSSAAKAPAPAAPAAAEP	-1.39108	1.00829	0.344298	-0.100892	0.666658	1.193	-0.107007	1.52556	0.927129	0.0776963	-1.69528	1.11275	-0.689668	-0.1152	-1.93274	-1.49664
BASP1;S218;AAAEPQAEAPAAAASSEQSVAVKE_______	0.0190385	0.166104	-0.106863	-0.225991	-1.33914	-1.13914	-0.982392	-1.13304	-1.53565	-1.11823	-1.10959	-1.15213	0.502202	1.11502	1.77599	1.23356
BASP1;S92;AAAAKEEAPKAEPEKSEGAAEEQPEPAPAPE	0.232338	-0.615669	-0.1046	0.220972	-0.109907	-0.144287	-0.412451	-0.0817771	-0.328641	-0.208556	-0.516305	-0.198336	-0.594809	-0.358119	-1.23202	-0.324539
BASP1;T132;AGGEAPKAGEASAESTGAADGAAPEEGEAKK	0.0849546	0.255329	-0.048632	-0.0734487	-0.774955	-0.763538	-0.723985	-0.525197	0.380998	-0.255437	-0.613228	0.227599	-0.20228	0.0365536	0.640328	-1.23368
BAZ1A;S1367;SKRRGRKGADHTPEHSPSFTNFRVSTSRSSR	0.172286	0.238679	-0.314632	-0.124399	0.978837	0.84414	0.850736	0.5704	-0.240491	-0.386336	-0.25424	-0.69674	0.803558	0.428285	0.37986	0.0545376
BAZ1A;S1409;SLQHSESKRRGRKRQSTESSPVPLNRRSSGR	-0.118642	-0.568949	0.21186	0.0428209	-0.356604	0.178542	0.0874449	-0.0210809	-0.436148	0.338971	-0.314089	-0.0490258	-2.00231	0.384433	-0.5678	-2.22156
BAZ1A;S712;SAAVPGEEEREDFDTSTENKNIEQKDLDPDV	-0.717831	-0.160841	-0.622822	0.726129	-3.26357	-3.14075	-2.82548	-2.62487	-1.60418	-1.33448	-1.05327	-0.817947	-4.00625	-3.87919	-2.86868	-2.97118
BAZ1A;T1363;LSPHSKRRGRKGADHTPEHSPSFTNFRVSTS	0.252094	0.496185	-0.128005	-0.365629	1.02278	0.59149	0.541353	0.65588	0.923651	-0.475348	-0.534848	-0.0650384	2.09218	0.70796	1.17244	0.0381014
BAZ1A;T711;NSAAVPGEEEREDFDTSTENKNIEQKDLDPD	-0.221674	0.141854	-0.189485	0.0535392	-2.72938	-2.58445	-2.5101	-1.44333	-0.430544	-1.00943	-1.54117	0.641273	-2.18137	-1.97145	-0.0127752	-0.828568
BAZ1A;T729;ENKNIEQKDLDPDVVTEDEDDPGSHKRSRRG	0.249354	0.436478	0.0102709	-0.668105	1.21657	1.28124	0.946409	0.733738	0.202814	0.621827	0.517768	-0.0177718	0.503803	0.44556	-0.260664	0.897944
BAZ1B;S1338;VDDLVLQTKRISRRQSLELQKCEDILHKLVK	-0.0291982	0.799633	-1.09116	0.592341	0.762621	1.27407	0.643106	1.13208	-1.63303	-0.550991	-1.33446	-0.732494	-2.49671	-1.20303	-1.88155	-0.960945
BAZ1B;S1464;KRRKFPDRLADDEGDSDSESVGQSRGRRQKK	-0.403537	0.277998	-0.761664	-0.00139001	-2.3332	-2.38846	-2.60466	-2.24271	-2.54319	-2.81962	-2.96307	-2.50117	0.00877781	-0.56175	-0.399041	0.0541754
BAZ1B;S1466;RKFPDRLADDEGDSDSESVGQSRGRRQKK__	-0.805792	0.397972	-0.256667	1.13459	0.321441	0.58515	0.358807	0.186489	-0.00128173	0.384979	0.295367	-0.194044	-0.483515	0.136683	-1.35462	-1.70125
BAZ1B;S1468;FPDRLADDEGDSDSESVGQSRGRRQKK____	-0.54194	0.726244	-0.12589	0.0204457	0.591852	0.659165	0.618666	0.93659	0.728253	0.33414	0.257421	0.879194	-0.3576	-0.79052	-0.058897	-0.312243
BAZ1B;S158;VDEEAVEKKSDGACDSPSSDKENSSQMAQDL	0.220095	0.663928	-1.31388	0.197898	1.10568	1.17379	1.57994	0.726977	-0.376399	-0.261572	-0.0948351	-0.85062	-1.26491	-0.536105	0.418089	-3.05422
BAZ1B;S161;EAVEKKSDGACDSPSSDKENSSQMAQDLQKK	0.302677	0.68595	-1.21235	0.162656	0.911399	0.858721	1.50582	1.35667	-1.31924	-1.62021	-1.34432	-0.936331	-2.77347	-2.81093	0.0916994	-2.64964
BAZ1B;S312;KYMTLNPSTKRRNTGSPDRKPSKKPKRDSSS	0.335755	0.152373	-1.43298	0.546937	-2.69493	-2.61511	-2.72862	-1.73571	-0.470577	-0.836563	-1.62332	0.421658	-2.76505	-2.19855	-0.690806	-2.04861
BAZ1B;S361;LNGPPLKVKNSKNSKSPEEHLEGVMKIMSPN	-0.837177	-0.0230252	0.589425	-0.166741	0.444597	0.713568	1.03386	0.286867	-1.45771	-0.78815	-0.248914	-1.49651	-2.92195	-2.3898	-2.68147	-2.95961
BAZ1B;S706;ELVRLCLRRCDVQEDSEGSETDDNKDSTPFE	-0.102114	-1.12142	0.327611	0.391035	0.317917	0.70251	0.206497	0.654431	0.444809	0.798604	-0.255428	0.649423	-1.85481	0.257123	-1.93027	-2.59342
BAZ1B;S709;RLCLRRCDVQEDSEGSETDDNKDSTPFEDNE	-0.257811	-1.10139	0.229068	0.8021	0.998086	1.24703	1.03486	0.869174	0.55286	1.21966	0.889454	0.465997	-1.35872	0.214215	-2.10933	-2.3337
BAZ2A;S1040;DGLGRRRSSRIMEETSGIEEEEEEENTTAVH	0.36561	-0.153446	0.0172439	0.0120623	0.931737	1.09265	1.11216	0.769901	-0.943323	-0.104584	-0.0390617	-0.703889	-0.91063	-0.152507	-0.543646	-0.117238
BAZ2A;S1172;RASVKRELTGSNASTSPARSRGRPRKPKPGS	-1.06071	-0.260015	0.447318	-0.288258	-1.45883	-1.55496	-1.46731	-0.863745	-2.78196	-3.8087	-3.81912	-2.71791	-1.68983	-2.53757	-1.84096	-1.98949
BAZ2A;S133;QYPLNGILGGNRQPSSPSHNTNLRAGSQEFW	-0.514877	0.346045	-0.223138	0.457625	0.791163	0.500881	0.420888	0.799211	-0.56939	-1.32841	-1.08831	-0.810796	1.12335	-0.41224	-0.238488	0.692479
BAZ2A;S1354;ASSKPMNTPGAANPCSPVQLSSTHLPGGTPK	0.521546	0.351775	-0.542158	-0.218604	0.331113	0.811585	0.984131	0.078556	-2.68855	-0.964245	-0.858196	-2.18049	-1.77264	0.0653041	0.167358	-0.457693
BAZ2A;S1381;GTPKRLSGDSEEMSQSPTGLGQPKRRGRPPS	0.102759	0.316276	-0.500123	-0.347788	-0.472242	-0.65462	-0.399674	-0.687671	-0.797858	-1.14729	-0.847598	-1.11484	-0.0214296	-0.631825	0.391977	-0.533355
BAZ2A;T1039;EDGLGRRRSSRIMEETSGIEEEEEEENTTAV	0.0995729	-0.11471	-0.399477	0.164585	0.835475	0.762291	1.05212	0.342472	-1.07654	-0.657868	-0.139046	-1.38007	-0.562195	-0.538935	-0.588456	-1.00491
BAZ2B;S1437;GKHPLGSVPSATTAQSPVGKTDASLFSSGSG	0.100036	0.295681	-0.271842	-0.0216652	1.05562	0.922263	1.00105	1.29941	1.34875	0.547279	0.357903	1.21947	0.22814	-0.14234	0.829911	-0.527279
BAZ2B;T1969;TNDSKKTKKGNVAGDTEDEDSASTSSSLKRG	0.292921	1.02227	-0.623703	-0.568549	0.269236	0.0229741	0.328618	-0.6131	0.226407	0.239901	1.00953	-0.522142	0.90743	-0.228177	0.715687	0.299089
BBX;S159;NPGYRWCPTTNKPVKSPTPTVNPRKKLWAFP	1.12724	-0.184108	0.0932796	-0.743436	1.39968	1.4771	0.890654	1.48976	0.942889	1.06981	0.112757	1.21295	-1.81195	-1.09045	-1.67516	-0.833858
BBX;S791;KTKITHLVRTADGRVSPAGGTLDDKPKEQLQ	-0.458641	0.0178427	0.111333	7.55109e-05	0.112697	-0.00462568	-0.343542	0.0295785	-0.677555	-1.248	-1.45243	-1.04448	-1.09352	-1.78676	-2.60329	-1.86557
BCAR3;S192;SLPRGNLLRNKEKSGSQPACLDHVQDRKALT	-0.112118	0.402824	0.233163	-0.512136	-0.142341	0.411236	-0.0230682	0.228689	-0.224868	0.698106	0.0303459	0.508545	-3.34448	-1.9198	-2.45941	-1.75071
BCAR3;S213;DHVQDRKALTLKAHQSESHLPIGCKLPPQSP	0.194065	-0.157407	-0.695996	0.262032	-1.06665	-0.868538	-0.612302	-0.916605	-1.93372	-1.21753	-1.16082	-1.47165	-2.59582	-1.55194	-0.999219	-2.0156
BCAR3;S245;MDTSPCPSSPVFRTGSEPTLSPALVRRFSSD	0.0627301	0.193053	-0.301755	0.383753	2.03817	1.95673	2.52477	2.29912	-0.631252	-1.06582	-0.761018	-0.63564	-3.14446	-3.13603	-1.52266	-3.91339
BCAR3;S250;CPSSPVFRTGSEPTLSPALVRRFSSDARTGE	0.171433	0.199347	-0.584289	-0.0831147	1.07747	1.29422	1.0654	1.44875	-0.841121	-0.69549	-1.30314	-0.41068	-3.33404	-2.5133	-2.26155	-2.8913
BCAR3;S270;RRFSSDARTGEALRGSDSQLCPKPPPKPCKV	0.121068	-0.0648228	0.332834	-0.586125	1.00045	1.1908	0.935547	1.72098	0.420011	-0.127676	-1.0438	0.803498	-1.5421	-0.771835	-0.328769	-1.39903
BCAS3;S260;EEIEQELTSKQGGRCSPVPGLSSSPSGSPLH	-0.501112	-0.876468	0.692646	0.391272	-1.05476	-1.09088	-1.29912	-0.791414	1.50747	1.03702	0.735513	1.42167	1.77775	1.83955	0.622295	1.0555
BCAS3;S268;SKQGGRCSPVPGLSSSPSGSPLHGKLTSQDS	-0.365394	-0.662508	0.568203	0.773088	-0.543108	-0.715835	0.37485	-0.892708	1.07906	1.51418	3.03061	0.831718	1.83845	1.57132	2.27409	1.31581
BCAS3;S335;TITKRTGKVKSPPQISPSKSMGGEFCVAAVF	0.344624	0.507493	0.170389	-0.90475	-0.913672	-0.780212	-0.875803	-0.510343	0.319983	-0.102295	-0.678764	0.515172	-0.578748	-0.20183	0.861992	-0.325714
BCKDK;S31;SLWPLLGSSLSLRARSTSATDTHHVELARER	0.718631	-0.511618	-0.195922	0.48937	3.26432	2.77444	2.86967	2.63485	2.05006	1.27266	1.42584	1.06472	-1.4062	-2.10408	-2.66709	-3.60943
BCL2L13;S302;DSSGAGEKSENNSSNSDIVHVEKEEVPEEAF	0.0331726	-0.415838	-0.0100277	0.280991	-0.163475	-0.483753	-0.0925874	-0.884336	-1.72618	-1.08549	0.11598	-1.94147	0.0533939	-1.12233	-1.31435	0.849292
BCL2L13;S343;VPTVEAPEMMRAEKTSPTPSVFVELGEEELE	-0.609408	-0.634898	-0.145342	1.72174	-1.95339	-1.94862	-1.72399	-2.1338	2.99638	3.47284	3.99111	2.87234	4.14911	4.4775	3.16094	3.12958
BCL2L13;S347;EAPEMMRAEKTSPTPSVFVELGEEELEAVTA	-1.57099	1.22199	-0.513149	1.34007	-2.03464	-1.76488	-1.6827	-2.13236	2.26971	2.73612	3.3318	2.20313	3.50897	3.23955	2.81086	2.77055
BCL2L13;S387;GAAQLSEERAGSRKKSHTGEAAAVRGAKSGL	0.667148	-1.0578	0.468564	-1.0577	-0.832973	-0.575422	-1.5582	0.404256	-2.2837	-1.75458	-3.15083	-0.407553	-4.1239	-3.4705	-3.87737	0.741268
BCL6;S308;PYFPCDKASKEEERPSSEDEIALHFEPPNAP	0.183668	1.3979	-0.557621	-0.484087	-1.02208	-0.93671	-0.908998	-1.43381	2.58391	2.88193	3.0999	2.37452	2.57962	2.29535	3.12105	2.69889
BCL6;S309;YFPCDKASKEEERPSSEDEIALHFEPPNAPL	-0.445128	1.47632	-0.630787	0.182117	0.148179	-0.0320956	0.0776219	0.304791	3.65744	2.68253	2.8971	3.43763	3.78957	2.29559	3.98196	3.12493
BCL6;S334;PPNAPLNRKGLVSPQSPQKSDCQPNSPTESC	0.114976	0.434659	0.0329076	-0.857911	0.346205	0.369923	-0.616633	0.0278168	-1.12237	-1.39194	-2.29923	-1.49678	0.953418	0.609813	-1.07059	0.856294
BCL6;S367;KNACILQASGSPPAKSPTDPKACNWKKYKFI	-0.280512	-0.1482	-0.0745596	-0.14347	-2.14895	-1.88668	-1.90503	-2.44591	-3.52939	-2.55663	-2.40288	-3.45577	-0.225483	0.601602	-0.244339	0.16582
BCL7B;S122;DSQPPTLGQEILEEPSLPASEVADEPPTLTK	-0.446469	-0.125404	-0.232931	0.55958	1.35125	1.8743	1.96215	1.75108	-0.242692	0.241111	-0.275063	-0.00548104	-2.49496	-0.254752	-0.682915	-3.6399
BCL7B;S126;PTLGQEILEEPSLPASEVADEPPTLTKEEPV	-0.421165	0.379331	0.110557	0.311829	1.63631	1.54436	1.94922	1.72399	0.656251	0.388034	0.956434	0.610626	1.09171	0.405939	1.39889	0.88495
BCL7B;S88;DVYQLKVDSSTNSSPSPQQSESLSPAHTSDF	-0.418122	0.597631	-0.67546	0.142044	-1.77183	-2.21997	-1.95913	-2.40562	-1.77478	-2.82775	-2.21275	-2.90049	-0.991028	-2.69664	-2.1414	-3.38315
BCL7B;S92;LKVDSSTNSSPSPQQSESLSPAHTSDFRTDD	-0.2109	0.431098	-0.307246	0.216433	1.02781	0.743776	0.591318	0.91308	1.34619	0.203504	0.057111	0.681868	-2.27681	-3.3548	-3.30592	-4.04808
BCL7B;S96;SSTNSSPSPQQSESLSPAHTSDFRTDDSQPP	0.00840846	0.0182161	-0.0072175	0.360293	0.990855	1.07042	1.61924	1.04224	0.000668399	0.512089	1.09859	0.258466	0.101966	0.471302	1.37717	0.50664
BCL7C;S100;GPLILLDLNDENSNQSFHSEGSLQKGAEPSP	-0.623753	0.118241	0.423282	0.0243044	1.63503	1.79622	1.8173	2.10006	-0.440013	-0.862643	-1.10673	-0.342779	-0.305395	-0.0120917	0.207837	-0.835909
BCL7C;S122;LQKGAEPSPGGTPQPSRPGSPTGPPEVITED	-0.975599	-0.108586	-0.3324	0.46458	-3.28164	-2.9132	-3.47566	-3.59781	-3.97858	-2.50836	-2.46798	-3.62145	-3.87264	-3.36655	-5.76179	-2.58463
BCL7C;S126;AEPSPGGTPQPSRPGSPTGPPEVITEDTQPP	-1.02943	-0.357736	-0.100709	0.253897	-4.15984	-3.88362	-3.89304	-3.47811	-4.23596	-4.88704	-5.53941	-4.21917	-3.18905	-2.05833	-2.16605	-4.96955
BCL7C;S97;RGGGPLILLDLNDENSNQSFHSEGSLQKGAE	-1.51531	0.409277	1.03582	0.794596	2.34883	2.17397	2.62523	2.29225	1.68374	0.902733	1.88617	1.07916	2.63931	1.11429	1.18379	1.06827
BCL7C;T118;SEGSLQKGAEPSPGGTPQPSRPGSPTGPPEV	-1.10127	-0.256632	-0.0971485	0.0184721	-5.33365	-4.94083	-5.84378	-5.05516	-3.94453	-3.71143	-4.69503	-3.72447	-4.93791	-4.10714	-6.42917	-4.97408
BCL9;S278;PAPKPTAAPRPLDRESPGVENKLIPPVGSPG	0.427491	0.157937	-0.27901	-0.060928	0.897612	1.34365	1.29076	1.20319	-0.549176	0.137574	-0.48111	-0.0815224	-1.3224	0.634282	0.724783	-1.07498
BCL9;T115;ERSISADSFDQRDPGTPNDDSDIKECNSADH	0.399814	0.618268	-0.714773	-0.0553419	-0.0725058	0.108909	0.39887	-0.360207	-0.730246	0.297598	0.706611	-0.47586	-0.886956	-0.308918	0.483419	0.0259667
BCL9L;S1014;VPSPGWVASPKTAMPSPGVSQNKQPPLSINS	0.887085	0.805667	-1.3423	0.0471261	-2.97978	-2.53583	-2.68167	-2.04523	-0.684903	-0.00801066	-0.910328	0.693174	-3.5199	-1.89215	-0.0727139	-1.2988
BCL9L;S116;VSPFSSLKGKVKRERSVSVDSGEQREAGTPS	0.31129	0.0638396	0.119266	-0.443551	1.30747	1.80254	1.13786	1.67974	-1.96565	-1.28131	-2.40143	-1.35249	-1.3178	0.404932	-0.672416	-0.234091
BCL9L;S118;PFSSLKGKVKRERSVSVDSGEQREAGTPSLD	-0.127784	-0.0224597	0.619482	-0.49304	2.73041	3.18612	3.19543	3.06926	-4.03293	-3.14951	-3.34151	-3.38602	-1.62409	-0.276448	-0.313183	-0.231187
BCL9L;S21;NKTRLPHPRRREAPGSPPLSPRGHCPPAPAK	0.168772	0.0463582	-1.03391	0.459954	-3.4335	-3.61463	-3.52415	-2.91546	-3.64496	-4.15668	-4.27955	-3.19299	-0.768026	-1.28706	0.11826	-0.279862
BCL9L;S25;LPHPRRREAPGSPPLSPRGHCPPAPAKPMHP	0.291933	-0.484696	-0.466124	0.3463	-1.49528	-1.74256	-1.60409	-1.12985	-2.61572	-3.16269	-3.21668	-2.37918	-0.299867	-0.731655	0.131429	-0.142818
BCL9L;S747;GTPMGIEFGGGRGLLSPPMGQSGLREVDPPM	0.0894905	-0.0690593	-0.127455	-0.0688674	-0.556602	-0.176537	-1.09926	0.35878	-0.323883	-0.499399	-2.13317	0.459309	-3.28412	-1.98334	-2.91227	-2.50098
BCL9L;S88;KGVGAGSHGAKANQISPSNSSLKNPQAGVSP	0.655152	-0.0765674	-0.50376	-0.125469	0.339312	0.256845	0.0096743	0.451657	-0.8288	-1.25078	-1.86694	-0.86497	-0.947523	-0.712135	-0.602947	-1.33281
BCL9L;S923;GRRPSDLTISINQMGSPGMGHLKSPTLSQVH	0.0607363	-0.706763	0.0960632	0.518428	1.99963	1.55366	2.06853	1.80885	-2.091	-2.18758	-1.17805	-2.11714	-0.834314	-2.21668	-1.6129	-0.252711
BCL9L;S931;ISINQMGSPGMGHLKSPTLSQVHSPLVTSPS	0.610075	0.166505	-0.495884	-0.425099	0.287487	0.442137	0.904007	0.798317	-1.4691	-0.986871	-0.896254	-0.608651	-2.88763	-2.17746	0.0380621	-1.09542
BCL9L;S939;PGMGHLKSPTLSQVHSPLVTSPSANLKSPQT	0.13846	-0.00409333	0.252313	-0.0902448	1.92255	1.81122	1.50298	1.83593	0.657569	0.0302214	-0.388634	0.234111	0.137809	-0.0953169	-0.765164	-0.900223
BCL9L;S944;LKSPTLSQVHSPLVTSPSANLKSPQTPSQMV	0.213138	0.0423875	0.312815	-0.298965	1.92178	1.82431	1.43337	1.86063	0.502177	0.0567768	-0.355805	0.273796	0.307415	-0.0676459	-0.695681	0.0716518
BCL9L;S951;QVHSPLVTSPSANLKSPQTPSQMVPLPSANP	0.146643	0.280658	-0.781351	0.652094	-0.944638	-1.05379	-0.854914	-0.98396	-0.667325	-0.58839	-0.286465	-0.581163	-0.537141	-0.857911	-0.198433	-0.495242
BCL9L;S956;LVTSPSANLKSPQTPSQMVPLPSANPPGPLK	0.0296965	0.207363	0.465594	-0.604578	1.51464	1.68427	1.01922	1.66749	0.0998472	-0.141248	-1.02502	0.0951473	-0.729267	-0.391237	-1.42229	-0.681403
BCL9L;S972;QMVPLPSANPPGPLKSPQVLSSSLGVRSPTG	-0.495645	0.0280869	0.669288	0.0153952	2.15416	2.1933	2.04133	2.26693	0.893406	0.521599	0.380627	0.72146	-0.343425	-0.508576	-1.09159	-0.901136
BCL9L;S984;PLKSPQVLSSSLGVRSPTGSPSRLKSPSMAV	-0.571498	-0.0300221	0.57705	0.201937	2.22808	2.07458	2.30526	1.92684	0.855686	0.606995	1.21323	0.37192	0.0616329	-0.749205	-1.04323	-0.770085
BCL9L;S988;PQVLSSSLGVRSPTGSPSRLKSPSMAVPSPG	0.423161	-0.589521	0.46598	-0.545854	2.05737	2.22088	1.85163	2.04491	-1.47838	-1.0563	-1.60498	-1.3119	-0.627077	0.284353	-0.835815	-0.00128196
BCL9L;T933;INQMGSPGMGHLKSPTLSQVHSPLVTSPSAN	0.622603	-1.38583	0.679598	0.554544	2.59464	2.29981	2.32195	2.53954	1.51367	0.756805	0.450866	0.976382	0.430325	0.741647	-0.370449	-1.41282
BCL9L;T954;SPLVTSPSANLKSPQTPSQMVPLPSANPPGP	0.149485	-0.025616	0.425546	-0.483158	1.57227	1.55221	1.15465	1.53977	0.0663876	-0.239204	-0.693081	-0.0946202	-0.232677	-0.364828	-1.06353	-0.300751
BCLAF1;S177;QEKQTKKAEGEPQEESPLKSKSQEEPKDTFE	-0.237471	-0.140847	0.289838	-0.34486	-0.797258	-0.58219	-0.822233	-0.0560405	-0.812756	-1.22916	-1.99827	-0.3593	-0.860131	-0.184108	0.0468585	-0.605321
BCLAF1;S198;SQEEPKDTFEHDPSESIDEFNKSATSGDIWP	-0.236249	0.242791	-0.111068	0.377287	1.48662	1.23685	1.42903	0.975991	0.270516	-0.019342	0.561994	-0.379754	0.529162	-0.438136	-0.571842	-0.660289
BCLAF1;S267;SAKNTPSQHSHSIQHSPERSGSGSVGNGSSR	-0.92241	-0.568039	0.4987	0.614328	-0.840231	-0.696846	-0.90523	-0.211386	-0.656628	-0.774657	-1.02866	-0.17638	0.652837	0.805413	0.00791878	1.05541
BCLAF1;S284;ERSGSGSVGNGSSRYSPSQNSPIHHIPSRRS	-3.62002	1.39878	0.574815	4.3002	0.491629	0.818641	1.41922	1.59215	1.28948	0.91792	2.17436	1.72757	2.23438	1.21943	1.05113	0.495303
BCLAF1;S289;GSVGNGSSRYSPSQNSPIHHIPSRRSPAKTI	0.312968	0.060746	0.0405145	-0.755753	0.00606628	0.280191	-0.236653	0.65129	-0.245664	0.231735	-0.521317	0.818139	-1.80542	-1.28937	-1.08746	0.961828
BCLAF1;S395;DYFSDKESAKQKFHDSEGDDTEETEDYRQFR	-0.784446	0.0787508	0.340563	-0.464893	-2.80302	-2.27138	-3.1368	-1.85629	-0.949259	-1.36538	-2.96635	-0.45097	-0.21318	1.20539	0.10952	-0.349351
BCLAF1;S494;EDKGSDRITVKKEVQSPEQVKSEKLKELFDY	-1.1033	0.87931	0.151886	0.979627	2.32264	2.20966	2.79488	1.06959	0.127342	1.07145	2.95555	-0.744621	1.8995	0.522244	-0.233336	1.04557
BCLAF1;S500;RITVKKEVQSPEQVKSEKLKELFDYSPPLHK	-0.572831	0.452609	-0.358131	0.405223	0.106996	-0.0646578	0.290735	0.106663	-1.00149	-1.35779	-0.727638	-1.12598	0.604588	-0.455185	0.555879	0.27507
BCLAF1;S510;PEQVKSEKLKELFDYSPPLHKSLDAREKSIF	-0.196071	0.145811	-0.216819	0.506515	0.870897	0.958786	0.789011	1.04267	0.180884	0.361247	0.233804	0.448272	-0.14417	-0.0583207	-0.377843	0.227976
BCLAF1;S523;DYSPPLHKSLDAREKSIFREESPLRIKMIAS	0.074831	0.252348	0.0176168	-0.166163	-0.263582	-0.238926	-0.0643481	0.117584	1.07937	0.925679	0.937464	1.44415	1.09647	1.01513	2.18586	1.78916
BCLAF1;S529;HKSLDAREKSIFREESPLRIKMIASDSHRPE	0.0349342	0.202448	0.0304673	-0.110825	-0.254444	-0.206219	0.0249517	0.134693	1.08553	0.907564	0.91226	1.3958	0.894027	0.994083	2.15959	1.27641
BCLAF1;S646;TSYQKATEEHSTRQKSPEIHRRIDISPSALR	1.14722	0.330988	-0.156993	-1.79345	2.37737	3.01769	2.57161	2.66853	-1.43383	0.231692	-0.676625	-0.208612	-2.09877	0.0450535	0.445915	1.48455
BCLAF1;S656;STRQKSPEIHRRIDISPSALRKHTRLAGEER	0.156147	0.404212	-0.289147	-0.0304367	0.816441	0.879312	0.384815	1.02657	0.394455	0.263262	-0.339605	0.626102	-0.350589	-0.394321	-0.691276	0.15982
BCLAF1;T256;CSDAPMLSTVHSAKNTPSQHSHSIQHSPERS	-0.589312	-0.0634206	-0.0941419	1.09377	-0.099071	-0.375249	-0.63879	0.110125	0.656398	-0.320873	-0.432243	0.42067	2.64536	1.46184	0.815095	1.58521
BCLAF1;T305;PIHHIPSRRSPAKTITPQNAPREESRGRSSF	1.43224	0.383521	-0.984694	-0.207452	0.870932	1.00715	1.47495	0.508514	-2.69397	-1.43843	-1.12007	-2.34294	-2.42819	-1.23738	0.134881	-1.27195
BCLAF1;T400;KESAKQKFHDSEGDDTEETEDYRQFRKSVLA	0.02087	-0.0982421	0.221349	-0.101032	1.71587	1.58968	1.834	1.3567	0.0152501	0.199022	0.750285	-0.214166	0.542322	0.0838305	0.138089	0.598566
BCOR;S1296;TDVLCTGEDEDCQAASPLQKYTDNIEKPSGK	-0.452334	-0.0962146	-0.128286	0.0750397	-0.590746	-0.594587	-0.124517	-0.0472709	-2.16306	-2.49177	-2.21476	-1.79313	-0.566166	-0.687489	0.877657	-0.338296
BCOR;S423;GHTRKTTVQDRKDGGSPPLLEKQTVTKDVTD	0.264745	0.683616	-0.324631	0.270697	0.633029	0.584733	1.3723	0.239068	0.0319986	0.601791	1.67334	-0.059122	-0.262161	-0.468014	1.11051	-0.141222
BCR;S122;PAPVEESEARPDGEGSPSKGRSASARRPAAA	-0.0372609	-0.333598	0.247987	0.276822	1.50695	1.57076	2.20759	1.12544	-2.45399	-1.61356	-0.735259	-2.53729	0.0143504	0.523349	0.678788	-0.01973
BCR;S461;EEQRRHQDGLPYIDDSPSSSPHLSSKGRGSL	-0.236938	-0.358475	0.251192	0.556336	0.952487	0.913394	0.943548	1.03485	0.719999	0.635141	0.718202	0.709739	1.26072	1.21775	0.737783	0.948113
BET1;S50;LTESLRSKVTAIKSLSIEIGHEVKNQNKLLA	0.344031	-0.374921	1.23071	-1.3281	2.19052	2.3269	1.9379	3.12148	2.43754	1.50871	0.330522	2.90062	0.29202	0.856299	1.33748	0.995638
BHLHE41;S122;HQKIIALQNGERSLKSPVQADLDAFHSGFQT	-0.223677	0.108835	-0.0511692	-0.0330114	0.250975	-0.00937567	0.300667	-0.246636	-0.882502	-0.879309	-0.0398477	-1.27316	-0.0121346	-1.1923	-0.881826	-0.0986222
BICD2;S257;DNKTSTPRKDGLAPPSPSLVSDLLSELHISE	-0.417972	-0.0733405	0.283392	-0.146005	-2.81507	-2.36122	-3.02774	-1.90917	-1.3013	-1.19509	-2.35963	-0.436749	-1.04439	0.141727	-0.599488	0.117512
BICD2;S337;LSALRRLQAGKERQTSLDNEKDRDSHEDGDY	-0.229692	-0.425414	0.776319	1.20787	3.85848	3.70548	3.53713	3.75021	1.64286	1.72326	2.01901	1.59815	3.77966	3.1133	1.55842	3.88075
BICD2;S496;MLDYYREGQGKAGRTSPEGRGRRSPVLLPKG	0.754667	0.24115	-2.09642	0.291649	-2.85604	-3.53225	-2.84316	-3.45608	-3.0681	-3.0173	-1.69454	-3.12656	-3.74027	-5.89918	-3.44327	-2.71049
BICD2;S504;QGKAGRTSPEGRGRRSPVLLPKGLLATEVGR	1.25115	0.202517	-0.627519	-0.718256	-0.725721	-0.472409	-0.586426	-0.981136	-1.76257	-0.907975	-1.42657	-1.60217	0.296249	1.8816	2.02756	0.816944
BICD2;S528;LATEVGRADGGTGDNSPSPSSSLPSPLSDPR	0.304687	-1.50841	-0.20042	1.35612	-1.71308	-1.73498	-1.54808	-2.24218	-2.20476	-0.987694	-0.512669	-2.2297	0.864889	1.89272	-0.0785247	0.677483
BICD2;S743;TRRGRSKAASKAKPASPSL____________	0.490349	0.54747	-0.13298	-0.548805	1.12806	1.19353	0.602838	0.758864	-0.49117	-0.156227	-0.600742	-0.584422	-0.177463	-0.219295	-1.13635	0.451727
BIN1;S265;VKAQPSDNAPEKGNKSPSPPPDGSPAATPEI	0.0609143	-0.134128	0.420322	0.0775422	0.233446	0.189627	-0.116559	0.0586909	0.721447	0.715832	0.568129	0.558692	0.656832	0.454575	-0.622169	0.622877
BIN1;S267;AQPSDNAPEKGNKSPSPPPDGSPAATPEIRV	0.0609143	-0.134128	0.420322	0.0775422	0.233446	0.189627	-0.116559	0.0586909	0.721447	0.715832	0.568129	0.558692	0.656832	0.454575	-0.622169	0.622877
BIN1;S273;APEKGNKSPSPPPDGSPAATPEIRVNHEPEP	0.128321	-0.0901066	0.490893	-0.435859	-0.188484	-0.00530304	-1.22041	-0.0828027	0.728348	0.512991	-0.906594	0.708516	1.53281	2.00465	-0.480458	1.61229
BIN1;S293;PEIRVNHEPEPASGASPGATIPKSPSQSSLP	0.148005	-0.127626	0.276603	-0.125136	0.961625	0.955256	0.808744	0.571851	-0.855765	-0.356279	-0.187532	-0.953618	-0.140221	-0.23641	-1.13152	0.371115
BIN1;T277;GNKSPSPPPDGSPAATPEIRVNHEPEPASGA	0.811987	-0.299647	0.285812	0.087492	1.8171	1.62188	1.72848	0.69684	0.502985	1.25629	1.88724	-0.218058	2.74154	2.63545	1.31055	2.27373
BIRC2;S152;HSSPLERGGIHSNLCSSPLNSRAVEDFSSRM	-0.12236	-0.264192	-0.138257	0.964651	0.702275	0.92306	0.947356	1.53553	1.76005	1.85534	1.45336	2.56209	1.07861	2.02518	2.32956	1.64583
BIRC6;S448;EDSSSCSDIPKLEGDSDDLLEDSDSEEHSRS	-0.468792	-0.472618	-0.397224	0.760287	-0.955302	-0.953901	-0.936791	-1.15406	-0.285942	-0.384473	-0.409882	-0.73795	-0.195719	0.260928	-0.791458	-2.03804
BIRC6;S455;DIPKLEGDSDDLLEDSDSEEHSRSDSVTGHT	0.0453814	0.256222	0.0857351	-0.355544	0.414749	0.563023	0.143683	0.335193	-0.0559571	0.00430283	-0.50543	-0.156326	0.0534503	0.436946	-0.373925	-0.0947802
BIRC6;S457;PKLEGDSDDLLEDSDSEEHSRSDSVTGHTSQ	0.150195	0.229724	1.00499	-0.41678	1.36294	1.32196	1.84829	1.63551	2.32943	2.09745	2.57254	2.51166	0.170617	-0.17564	1.38615	0.817376
BIRC6;S461;GDSDDLLEDSDSEEHSRSDSVTGHTSQKEAM	0.47693	0.364681	0.959018	-1.52299	0.925823	0.900503	0.766985	1.19495	1.73621	1.20224	0.857498	1.88036	0.67728	0.229128	1.25852	1.7825
BIRC6;S463;SDDLLEDSDSEEHSRSDSVTGHTSQKEAMEV	-0.391433	-0.307682	0.09892	0.870688	-0.318811	-0.14208	0.481951	0.177049	1.02568	1.67664	2.29048	1.77118	-1.34456	-0.754266	0.218364	-0.304345
BIRC6;S465;DLLEDSDSEEHSRSDSVTGHTSQKEAMEVSL	0.129905	0.144064	1.32861	-0.636723	1.38135	1.41672	2.17227	1.9312	2.41673	2.47358	3.1793	3.06921	-0.161328	-0.432148	1.88746	1.72416
BIRC6;S552;IPFPCLLAGGLLTYKSPATSPISSNSHRSLD	-0.297509	-0.363814	-0.492051	1.08825	-0.462906	-0.11289	-0.935127	-0.15801	-0.778554	-0.420409	-1.55082	-0.489527	-0.172489	1.28863	-1.1213	-0.706356
BIRC6;S556;CLLAGGLLTYKSPATSPISSNSHRSLDGLSR	0.117731	0.653974	-0.39545	-0.470678	-0.420019	-0.535928	-0.522942	0.24948	0.791196	-0.313899	-0.73611	1.05351	-0.469613	-1.13703	0.879179	-0.316609
BLOC1S3;S61;RPTGLRVAGEAAETDSEPEPEPTVVPVDLPP	-0.942514	0.231356	0.556117	-0.761668	-3.5763	-3.4023	-3.9734	-3.64415	1.53376	0.831394	0.116273	0.874475	-5.14449	-5.01177	-6.44818	-6.92564
BLOC1S3;T59;RGRPTGLRVAGEAAETDSEPEPEPTVVPVDL	0.423362	-0.538261	-0.0652171	-1.59697	-5.90068	-5.49099	-5.94827	-5.86666	-0.365308	0.12931	-0.957475	-0.237382	-6.5346	-4.55415	-5.3446	-6.33293
BMP2K;S1010;TPERARRHKKVGRRDSQSSNEFLTISDSKEN	-0.183055	-0.609604	-0.00726902	0.404249	-2.09416	-1.98686	-2.04797	-2.48903	-0.418053	0.386173	0.570811	-0.520068	-0.0340088	0.593915	-0.910616	-0.152813
BMP2K;S1012;ERARRHKKVGRRDSQSSNEFLTISDSKENIS	-0.0579655	-0.775658	0.276695	-0.0139334	-1.48468	-1.61729	-1.47119	-1.92418	-2.45186	-2.14123	-1.68517	-2.74428	0.685693	0.526159	-0.281103	0.5264
BMP2K;S1013;RARRHKKVGRRDSQSSNEFLTISDSKENISV	-0.6681	1.32823	-0.927615	1.38857	-0.0128662	0.189597	0.619825	0.00756668	1.73942	2.56039	3.40074	2.1387	2.44153	2.28587	3.29385	2.95596
BMP2K;S908;PAVGPDARPLPARPRSVDIFGSTPFQPFSVS	-0.525207	0.259133	-0.176351	-0.0520174	-1.19966	-1.27226	-1.57128	-1.3689	-1.45675	-1.73335	-1.77621	-1.7299	0.417787	-0.32337	-0.931262	0.0592657
BMPR2;S863;QNQFIGEDTRLNINSSPDEHEPLLRREQQAG	0.0111379	0.0298811	0.189323	0.214139	1.62241	1.50168	1.51544	1.75536	2.36188	2.14257	2.2647	2.48019	1.26858	0.680181	0.922338	1.68275
BMS1;S642;DSGQKPASESLVDETSDIESLLKEEEEYKED	0.0386054	0.758714	0.374864	-0.922515	-0.581058	-0.216374	-1.04422	-0.0576264	2.77904	2.58769	1.33186	3.19206	2.34327	2.97768	2.52291	3.20042
BMS1;S646;KPASESLVDETSDIESLLKEEEEYKEDNSSS	-0.454744	0.0141589	-0.100773	0.320624	-2.144	-1.93551	-2.40811	-1.15465	2.8835	2.14673	1.05955	3.42095	1.98381	2.55055	2.50647	1.84827
BMS1;S820;SEDIEEEEVKEETDPSEEESARKKHLDKKRK	-0.945767	0.265219	0.168657	0.332452	-0.198745	-0.551139	-0.142291	-1.53145	2.70992	2.44782	3.74127	1.08591	1.10348	-0.38627	-1.46348	-1.86426
BMS1;T641;RDSGQKPASESLVDETSDIESLLKEEEEYKE	0.919593	1.83119	-1.72458	-0.697207	1.13786	1.1503	1.79152	1.33506	4.38693	3.65929	3.53112	4.24553	-1.13268	-0.806053	3.13326	-2.32797
BMS1;T817;DTQSEDIEEEEVKEETDPSEEESARKKHLDK	0.469529	-0.0044951	-0.565915	-0.473534	-1.22867	-1.60873	-1.20982	-2.7691	1.02836	1.4861	2.59653	-0.217027	-0.63321	-1.51343	-1.92152	-1.98188
BNIP2;S114;DDLPKPKTTEVIRKGSITEYTATEEKGDGRR	0.700464	0.112098	-0.360241	0.321722	1.83045	1.62435	1.1408	1.36593	-0.0207287	0.208206	0.0850305	-0.150826	0.579777	-0.0808458	-1.18829	1.14562
BNIP3;S79;SQTPQDTNRAEIDSHSFGEKNSTLSEEDYIE	-0.721228	1.31465	-0.129621	0.364083	2.90479	2.77427	3.30067	2.13092	1.40496	2.102	3.7181	1.10295	2.56421	0.823542	1.57103	3.22454
BNIP3;S85;TNRAEIDSHSFGEKNSTLSEEDYIERRREVE	-0.193912	0.201018	0.192237	-0.521763	-2.59691	-2.36924	-2.95342	-2.57356	-1.70066	-1.78075	-2.56477	-1.83172	1.68672	2.27447	1.11575	1.26802
BNIP3;S88;AEIDSHSFGEKNSTLSEEDYIERRREVESIL	0.468505	-0.00803617	0.0653864	-0.49207	-1.37033	-1.18593	-1.49006	-1.29344	-0.482552	-0.0190635	-0.483604	-0.137892	0.99564	1.69446	1.35887	2.0437
BNIP3;T66;SSSKSSHCDSPPRSQTPQDTNRAEIDSHSFG	0.116695	-0.605594	0.45533	-0.139769	-0.478751	-0.570754	-0.753309	-0.500298	0.20369	0.375847	0.393607	0.38404	-0.0942727	-0.41416	-1.10285	0.917941
BNIP3L;S117;QIMFDVEMHTSRDHSSQSEEEVVEGEKEVEA	0.00114094	0.368654	0.200416	-0.465404	-0.336278	-0.441445	-0.818874	-0.588731	-1.09796	-1.98302	-2.48936	-1.86226	2.51324	2.14795	1.49314	0.754297
BNIP3L;S119;MFDVEMHTSRDHSSQSEEEVVEGEKEVEALK	-0.200806	-0.850607	0.447448	-0.0959629	-1.25147	-1.17036	-1.09595	-0.139814	-1.60846	-2.47177	-3.17299	-1.01588	0.426094	1.12252	2.00037	0.436202
BNIP3L;S94;HESGQSSSRGSSHCDSPSPQEDGQIMFDVEM	1.6919	-0.166933	-1.09066	0.207375	1.314	1.322	1.59138	1.66353	0.348815	0.761571	0.399999	1.0607	0.601964	1.79917	3.46224	1.70796
BOD1L;S1685;TEIRAGSLSSEDVDGSQENRIQVGPKKETEG	-0.162998	0.389916	0.693319	-0.898931	0.582577	0.692787	0.729384	1.2249	3.76139	2.63086	2.00022	3.70092	3.65343	3.92892	5.15559	2.73511
BOD1L;S2001;VLVSGEVPECEVGHMSPRKNEECDGLMASTA	-0.163994	0.47108	0.545708	-0.448709	0.825892	0.49272	-0.117211	1.5494	5.31106	2.97221	1.91724	4.99109	3.31	1.73584	2.24241	2.09869
BOD1L;S240;AKVSERTSRKLSSQPSTDVSTDKERGSEDAT	0.902374	0.136318	-0.597488	-0.13109	0.705465	0.715758	0.682662	0.533777	2.71377	2.93483	2.65722	2.69181	3.77519	4.3894	4.65445	3.70411
BOD1L;S2714;EEEKQISQRNRKPDYSSSEEELDDSPDVLDS	-0.222557	0.511462	0.0197736	0.0159977	1.37249	1.41153	1.79733	0.686029	2.00736	2.99103	4.028	1.81935	1.61529	1.25897	1.31209	2.16223
BOD1L;S2715;EEKQISQRNRKPDYSSSEEELDDSPDVLDSR	0.142691	0.0435673	-0.695547	0.79015	0.797655	0.680151	1.04637	0.0062493	0.840885	1.59855	2.45001	0.41426	0.95548	0.844007	0.465554	0.333247
BOD1L;S2716;EKQISQRNRKPDYSSSEEELDDSPDVLDSRI	0.727683	0.0192213	-0.498413	-0.280076	1.37924	1.04871	1.50536	-0.0548142	1.47656	1.93579	2.92124	0.291066	1.56515	1.09785	0.823752	0.0295541
BOD1L;S2751;RQYSETEPHDTKEENSGDVEEFSSVTSKTNS	-0.215588	0.237162	0.247268	-0.38966	0.450856	0.348761	0.694216	-0.678075	1.26235	2.00732	3.1236	0.477884	1.68543	1.04765	0.462683	1.25307
BOD1L;S2794;SEGTGEKTEPNEDDGSIKSQEDDHPIIIKRR	0.269207	-0.217232	-0.351919	0.0730774	-2.41362	-2.20899	-1.67834	-2.67139	0.503747	1.79727	2.42823	0.834354	1.58378	2.62872	3.10517	2.49911
BOD1L;S2797;TGEKTEPNEDDGSIKSQEDDHPIIIKRRRGR	-0.0722439	-0.222937	-0.444888	0.260325	-2.74254	-2.66494	-2.17295	-2.90434	1.04779	1.73295	2.3078	1.16393	1.76624	2.29388	2.80409	1.89458
BOD1L;S2909;DAESSEPERKRQKSVSETSEDKKDEESDEEE	-0.34128	-0.773923	0.572137	0.527774	-0.393441	-0.517175	-0.00405068	0.212864	3.43477	3.09014	3.5204	3.88017	2.39995	2.10671	3.08153	2.88577
BOD1L;S2912;SSEPERKRQKSVSETSEDKKDEESDEEEEEE	-0.206841	-0.453501	0.508894	0.391707	0.0024659	-0.0243877	0.0929606	0.379208	2.82169	2.92429	3.15231	3.31556	2.43362	2.17848	2.29873	3.56884
BOD1L;S2920;QKSVSETSEDKKDEESDEEEEEEEEEEPLGA	-0.19573	-0.809797	0.212457	0.608918	-0.663733	-0.377097	0.081709	-0.0111695	1.1163	1.5957	1.61224	1.80513	1.62074	3.14691	3.62246	1.97518
BOD1L;S2953;RSATRSEAQRSKAQLSPSVKRKREVSPPGAR	0.389449	1.21316	-0.862571	-0.194752	-0.238096	-0.0707801	-0.42038	0.241574	2.65398	2.25126	1.40974	2.99547	1.35868	1.65628	2.77862	1.55158
BOD1L;S480;RHAYVHKPYLYSKYYSDSDDELTVEQRRQSI	0.421588	0.74344	0.842653	-1.28959	1.79386	1.44119	0.888308	1.71854	5.27337	3.05075	2.08161	4.10883	4.02096	2.76388	2.84555	1.51648
BOD1L;S482;AYVHKPYLYSKYYSDSDDELTVEQRRQSIAK	0.270562	0.600213	0.479964	-0.81938	1.50658	1.37999	1.06848	1.39663	4.09093	2.99638	2.44347	3.41493	3.0615	2.55635	2.58776	1.64199
BOD1L;S632;HTHGKGEPSRPARRLSESLHSADENKTESKV	0.19939	-0.172201	0.395504	0.0125636	1.6129	1.34643	1.10202	1.66206	3.66884	2.83317	2.57858	3.39675	3.57281	2.73325	2.41695	3.08964
BOD1L;S637;GEPSRPARRLSESLHSADENKTESKVEREYK	0.0848542	-0.444883	0.51371	-0.02272	2.70661	2.54591	2.97093	2.52773	2.73788	2.94655	3.6525	2.7259	2.61786	2.15943	2.53095	3.14382
BOD1L;T2911;ESSEPERKRQKSVSETSEDKKDEESDEEEEE	-0.248291	-0.85253	0.334573	0.375675	-0.223047	-0.369639	0.0845407	-0.299876	2.97044	2.18946	2.31544	2.2258	2.22554	2.6477	2.49502	-0.541443
BOD1L;Y2713;EEEEKQISQRNRKPDYSSSEEELDDSPDVLD	0.429277	0.667361	-0.678209	0.240433	1.46782	1.34128	1.30703	1.25384	4.30488	4.26606	4.35254	4.20304	3.93911	3.4282	3.90671	3.95153
BOP1;S11;_____MAGACGKPHMSPASLPGKRRLEPDQE	-1.1962	1.53713	-0.222101	-0.0139279	0.0865142	0.285952	0.228975	-0.222719	0.219484	0.508405	1.00377	-0.0123158	0.335761	-0.430564	-0.390929	0.215496
BOP1;S112;TEEAGALAQDEYEEDSSDEEDIRNTVGNVPL	-0.469449	0.782507	0.247359	-0.335555	1.81103	1.6612	2.29913	0.336716	-0.259002	0.471737	2.12119	-1.44826	1.12551	0.0577568	-0.136002	-0.0408541
BOP1;S113;EEAGALAQDEYEEDSSDEEDIRNTVGNVPLA	-0.464114	0.92131	0.569075	-0.646685	0.485387	0.751488	0.371799	0.829644	0.918357	0.839995	0.430946	1.21248	-0.252918	-0.347121	-0.258122	0.625733
BPTF;S1302;KPDPKDQVLDDVSIQSPGPNCQRQNSVESDL	-0.188505	0.201321	0.204276	-0.0722433	-0.294393	-0.145837	0.161001	-0.0949591	0.552325	0.716245	0.912602	0.748172	0.04957	0.433501	1.19373	0.223854
BPTF;S1312;DVSIQSPGPNCQRQNSVESDLDARISEPAGK	0.279546	-0.553613	0.0258572	0.156938	-0.528777	-0.648451	-0.322744	-0.425267	-0.34011	-0.270486	0.0264697	-0.139442	0.529317	0.511738	1.08633	0.974319
BPTF;S1315;IQSPGPNCQRQNSVESDLDARISEPAGKGLE	0.587221	-0.218444	0.0949106	0.045565	0.752246	0.183035	0.25769	0.496391	0.972977	-0.0184945	0.263941	0.468072	1.98926	0.319138	0.756985	1.46266
BPTF;S2462;LVATQCQPQSSVQGQSPVRVQSPPLTRIRPS	-0.0113435	0.334172	-0.107712	-0.0925586	0.584595	0.450992	0.665109	-0.353676	-0.657909	0.0185863	0.936554	-1.19918	-1.23479	-1.96722	-2.3849	-1.25896
BPTF;S2468;QPQSSVQGQSPVRVQSPPLTRIRPSTPSQVT	0.397096	-0.672392	0.912226	-0.0713315	-0.982788	-0.609928	-0.92889	0.672415	1.02665	0.560336	-0.884965	2.38374	-2.36603	-0.691797	-0.0440314	-0.811475
BRAF;S347;DEDHRNQFGQRDRSSSAPNVHINTIEPVNID	-0.122881	-0.835915	-0.251136	0.609015	-2.6562	-2.93738	-2.67622	-2.78489	-0.816954	-0.723414	-0.115585	-0.774701	-0.616939	-1.33705	-1.43199	-0.28358
BRAF;S713;IELLARSLPKIHRSASEPSLNRAGFQTEDFS	0.321992	0.381004	-0.127425	-0.446598	0.85438	1.07702	0.582737	0.0413057	-1.27189	-0.0714619	-0.168089	-1.49232	-0.736483	-0.177935	-1.95655	-0.140057
BRAT1;S730;PSLHCPYTVGLPRASSPRPHPEFLQTLCRLP	0.104581	-0.506707	-0.055551	0.506943	-1.0317	-0.907943	-0.46686	-0.100021	0.155854	0.266676	0.253292	1.15558	-1.29126	-0.54719	0.999308	0.00801448
BRAT1;S788;RDKTVPCSSPREAGDSPNSASVEAALQRWRE	0.4608	0.275428	-0.492548	-0.288663	-1.16739	-1.17783	-1.11953	-1.09242	-0.800638	-0.728922	-0.79883	-0.58083	-0.913874	-0.873409	0.0346012	-0.292834
BRCA1;S717;TSCSSPRKSQGPVNPSPQRTGTEQLETRQMS	0.320194	0.684725	-0.697483	-0.330238	0.687511	0.431466	1.45662	1.27218	1.4169	0.576375	1.26044	1.76586	-2.00223	-2.88485	1.32654	-1.61948
BRCA1;S831;GTEGLKPPLRHALNLSQEKVEMEDSELDTQY	0.12084	-0.396385	0.354812	-0.527227	0.403836	0.50789	-0.401001	0.587246	-0.764276	-1.17944	-2.41618	-0.819326	-0.997637	-0.513048	-2.30498	-1.23401
BRD1;S1183;DRAMNHLSRVHGEPASDLSDID_________	0.0676113	0.30904	0.205626	-0.495526	1.18328	1.24461	1.0335	1.0285	0.544045	0.549942	0.354313	0.383353	-0.12232	-0.10552	-0.415826	-0.150355
BRD1;S1186;MNHLSRVHGEPASDLSDID____________	0.073594	0.351521	0.0546854	-0.419948	0.561252	0.632996	0.0985211	0.464174	0.544462	0.337644	-0.274193	0.334214	0.0513551	0.109115	-0.745657	-0.263807
BRD1;S934;LPRLETLLQPRKRSRSTCGDSEVEEESPGKR	0.0327134	0.489941	-0.300186	0.193936	-0.480918	-0.168671	-0.541551	-0.126376	-0.577614	-0.0176264	-0.518695	0.0697028	-1.61802	-0.913554	-1.13567	-0.364804
BRD1;S939;TLLQPRKRSRSTCGDSEVEEESPGKRLDTGL	-0.220613	0.237476	0.148503	-0.144002	0.494269	0.645761	0.0765237	0.462072	-0.323378	0.038237	-0.324162	-0.128759	-0.927644	-0.969228	-2.1562	-0.0128583
BRD2;S251;ADTTTPTPTAILAPGSPASPPGSLEPKAARL	-0.448279	-0.186178	0.331449	0.177027	0.427586	0.377183	0.234246	0.751335	0.838751	0.225322	-0.00881069	0.823736	0.35103	0.0207795	-0.210518	-0.0860307
BRD2;S254;TTPTPTAILAPGSPASPPGSLEPKAARLPPM	-0.492744	-0.171839	0.413979	0.222213	0.167417	0.17283	-0.0585937	0.835848	1.18712	0.440372	-0.0315791	1.46716	0.00325784	-0.238446	-0.258241	-0.0125053
BRD3;S262;TTTPTTSAITASRSESPPPLSEPKQAKVVAR	0.343485	1.05775	-0.641887	-0.284331	0.982758	1.18989	1.21294	0.0181533	-0.605586	0.509127	0.872095	-1.09166	0.592854	1.15399	0.719803	0.235258
BRD3;S581;RQLKKGGKQASASYDSEEEEEGLPMSYDEKR	-0.00275646	0.567793	0.183578	-0.757905	0.158111	0.268429	0.144923	0.426153	-0.170897	-0.0553896	-0.15373	0.288971	-0.404943	-0.700195	0.111555	1.19533
BRD4;S1049;PPQPAKPQQVIQHHPSPRHHKSDPYSAGHLR	0.594899	-0.575756	-0.358584	0.438357	1.97608	1.70249	1.50957	1.41242	0.777603	0.81285	0.825883	0.313933	-2.60557	-2.8811	-4.09855	-3.29213
BRD4;S1068;HKSDPYSAGHLREAPSPLMIHSPQMPQFQSL	-0.0486807	0.204508	0.045452	0.00627355	1.16208	0.913787	1.2127	1.32745	1.43669	0.656429	0.942661	1.2979	0.541738	-0.415515	0.828726	0.15522
BRD4;S1074;SAGHLREAPSPLMIHSPQMPQFQSLTHQSPP	-0.689719	-0.00321891	0.0640639	0.186744	-3.2343	-3.3754	-2.94201	-2.68393	1.08587	0.395717	0.809886	1.34036	0.573816	-0.305381	1.25287	0.717452
BRD4;S1087;IHSPQMPQFQSLTHQSPPQQNVQPKKQVKGR	-0.169324	0.498963	0.12557	-0.258227	1.11208	1.22483	1.02628	1.36931	0.933367	0.546597	0.127976	0.946611	-0.109072	-0.0211008	0.174492	-0.385545
BRD4;S1154;VQPQPLVVVKEEKIHSPIIRSEPFSTSLRPE	0.0136216	0.0317856	0.0487291	-0.514097	0.374513	0.729296	0.65858	0.746942	-1.61845	-0.299944	-0.238671	-0.444685	-1.93772	-1.32107	-0.912974	1.41577
BRD4;S603;KEPVPTKTKPPPTYESEEEDKCKPMSYEEKR	-1.8171	1.12438	0.0818771	0.752562	1.47644	1.99331	1.7578	1.59465	-0.791027	0.0385159	0.285231	-0.488294	-0.188453	0.000716651	-1.04526	0.182785
BRD7;S279;QSGEDSGCWQREREDSGDAETQAFRSPAKDN	-0.882829	0.431942	-0.0761876	0.554691	-0.122638	-0.135735	0.106083	-0.0328577	-0.498169	-0.840118	-0.438719	-0.674622	-0.171296	-0.713951	-0.317488	-1.04319
BRD7;S289;REREDSGDAETQAFRSPAKDNKRKDKDVLED	0.716127	-0.233006	-0.945196	0.56399	0.570402	0.588177	0.813316	1.17224	-0.582993	-0.516281	-0.797424	0.143917	-1.79783	-1.06184	0.325737	-1.03503
BRD8;S582;GKGDERPLSAVKTEASPESMLSPSHGSNLIE	-0.147866	0.0179757	-0.00954668	0.354958	0.964494	0.940178	0.852785	1.16209	0.891416	0.700159	0.606731	1.01323	0.0571598	-0.143471	-0.206542	0.109068
BRD8;S588;PLSAVKTEASPESMLSPSHGSNLIEDPLEAE	-0.360954	0.175808	0.125794	0.190499	1.45736	1.56758	1.54789	1.55565	0.428959	0.576285	0.623936	0.550183	-0.368511	-0.294583	-0.442831	-0.215846
BRD8;T264;ITDDSPQKKMLGQKATPPPSPLLSELLKKGS	-0.159138	-0.137483	0.566472	-0.720133	-0.73188	-0.619772	-0.393183	-0.414646	-0.715221	-0.85867	-0.87802	-0.534482	-3.60266	-3.27759	-2.46813	-3.30566
BRD9;S103;RKEEKKRKREKEHCDSEGEADAFDPGKKVEV	-0.301765	0.596953	-0.763715	0.0473227	-1.14359	-1.16839	-1.07368	-2.52339	-3.10775	-1.57591	-0.358114	-3.63918	-0.670362	-1.38768	-2.49645	-0.163847
BRD9;S56;ELSGSGHDSSYYDDRSDHERERHREKKKKKK	0.338082	-0.58358	-0.118419	0.689554	1.8308	1.55076	1.92245	1.23597	0.222137	0.651968	1.47772	-0.0859851	1.62131	1.15131	0.762261	1.44434
BRD9;S588;GEQPDVAHDPYEFLQSPEPAAPAKN______	-0.842938	0.499959	0.0565686	-0.106304	0.750996	0.753769	0.409038	1.21932	-2.22059	-3.25747	-3.75746	-2.30246	1.03868	0.365865	0.482834	0.306411
BRF1;S357;ALANLSKDGSGEDATSSPRCEEDTEDEELEA	-0.31995	-0.412971	0.223322	-0.282155	-0.783932	-0.268683	-0.869892	-0.988235	-3.69824	-2.36935	-2.93114	-3.43824	-3.02913	-1.33894	-3.75402	-2.29216
BRF1;S358;LANLSKDGSGEDATSSPRCEEDTEDEELEAA	-0.105234	-0.359322	0.0958267	-0.0704633	-2.29577	-2.20403	-2.08098	-1.71021	-1.98992	-2.15213	-2.3737	-1.50533	-0.742199	-0.307792	0.412125	-0.220111
BRF1;T365;GSGEDATSSPRCEEDTEDEELEAAASHMNKD	0.12225	-0.250948	-0.241058	0.175945	-1.30441	-1.09105	-0.58738	-1.39921	-1.18929	0.0954523	0.735058	-0.672223	-1.46831	-0.563617	-0.0470661	-0.138722
BRPF1;S459;DIHTPPGSARRLPALSHSEGEEEEDEEEDEG	-0.225047	0.258411	0.0484457	0.228184	1.12419	1.14696	1.05579	0.920518	0.290525	0.500096	0.661319	0.181474	-0.269691	-0.49473	-1.01148	-0.283607
BRPF1;S461;HTPPGSARRLPALSHSEGEEEEDEEEDEGKS	-0.333346	0.110875	-0.0391659	0.518211	1.11553	1.09213	1.17778	0.94275	0.71711	0.476645	0.591358	0.282089	-0.630035	-0.627222	-1.02586	-2.0831
BRPF1;S859;LTPHPAACDKDGQTDSAAEESSSQETSKDLP	-0.250901	-0.766696	0.495175	-0.131271	-1.51275	-1.15417	-1.65113	-1.24744	-1.29598	-0.450918	-1.01754	-0.692353	-1.01914	0.169206	-1.52939	0.344744
BRPF3;S17;RKPRRKSRQNAEGRRSPSPYSLKCSPTRETL	0.429119	0.377534	-0.622143	0.065045	-0.0620465	-0.0776936	-0.109645	0.04408	0.269156	-0.140045	-0.53971	0.157196	-0.429374	-0.136179	0.474911	-1.25462
BRPF3;S19;PRRKSRQNAEGRRSPSPYSLKCSPTRETLTY	0.412128	0.2626	-0.239025	0.313352	1.19191	1.07634	1.92719	0.792367	-0.0233585	0.369074	1.38002	-0.243212	-0.507888	-0.545349	0.900772	-0.880945
BRSK1;S488;AWRSRLNSIRNSFLGSPRFHRRKMQVPTAEE	0.726365	0.324765	-0.311581	-0.353748	0.669772	0.590286	0.849957	0.624566	1.04556	1.03952	1.15717	1.1011	0.17652	0.159534	1.43097	0.515594
BRWD1;S1682;HRNASAVARKKLLHNSDDQSLKSETEELKDQ	-0.68059	0.325674	0.0351734	-0.792911	-1.65585	-1.65863	-1.01158	-0.695316	-0.442626	-1.39896	-1.18229	0.0733984	-3.02401	-3.55038	-0.387921	-2.51763
BRWD1;S1686;SAVARKKLLHNSDDQSLKSETEELKDQNQSL	-0.633777	0.630463	-0.169649	-0.500587	-1.53419	-1.68545	-1.05021	-0.786416	-0.229515	-2.15445	-2.21328	-0.56751	-2.82107	-3.42787	-0.424275	-5.01063
BRWD1;S1689;ARKKLLHNSDDQSLKSETEELKDQNQSLLIS	-0.596739	0.294862	0.3509	-0.608288	-1.03536	-0.830871	-1.3453	-0.34423	-0.372037	-1.25681	-2.26795	-0.225503	-3.71861	-3.48136	-3.56066	-4.11987
BRWD1;S1716;LLISGPHSVHNSISDSESDSDLRATRKTWNA	-1.5271	0.714984	0.365232	0.339929	-2.2556	-2.0911	-1.99435	-1.21353	-0.703823	-1.54177	-1.57134	-0.155561	0.319695	-0.354899	0.936827	0.568386
BRWD1;S1751;SHTAATCKTKSRPIESSEEDSRCHGSDHGPS	0.170342	-0.952617	0.792718	0.131542	1.1463	1.29678	0.316825	1.18654	1.51708	1.82711	0.808469	1.67419	0.674523	1.43021	-1.60505	1.18705
BRWD1;S1752;HTAATCKTKSRPIESSEEDSRCHGSDHGPSS	0.376088	-0.930652	0.427078	0.387881	1.00921	0.895319	0.32925	0.960442	2.33808	1.49959	0.501283	1.7022	0.718677	1.33325	-0.766117	-1.52668
BRWD1;S1756;TCKTKSRPIESSEEDSRCHGSDHGPSSTGDP	-0.114074	-0.767738	1.36397	-0.634551	-1.18717	-0.765045	-1.09985	-0.307427	0.123698	0.0480069	-1.00488	0.747586	0.746242	2.40519	1.73941	1.34355
BRWD1;S1782;STGDPSTSGQKLRADSISEEADSEPESSVLC	-0.522893	0.104276	0.0933433	0.748045	0.489346	0.232313	0.965335	0.490353	2.95618	2.65819	3.74712	2.84012	1.48409	0.343165	1.63993	1.14679
BRWD1;S1784;GDPSTSGQKLRADSISEEADSEPESSVLCKN	0.0861718	0.0530226	-0.118893	0.329953	0.507245	-0.049046	0.908499	-0.866193	1.34406	1.95267	4.11148	0.470724	2.60361	0.591207	1.19555	2.43453
BRWD1;S1789;SGQKLRADSISEEADSEPESSVLCKNTHLCK	-0.710227	-0.0808476	0.356732	1.06049	1.56739	1.28562	2.24429	1.67663	3.57349	2.80095	3.89337	3.16967	1.60874	0.705696	2.11494	-0.10296
BRWD1;S1810;VLCKNTHLCKKAKILSDSEDCEEKCGERRGP	0.458837	1.90929	-0.556372	-0.759603	0.878137	0.370874	1.82009	1.36857	3.7424	1.94442	3.09296	3.60151	0.855261	-1.33783	4.90609	0.398743
BRWD1;S1812;CKNTHLCKKAKILSDSEDCEEKCGERRGPEV	0.0882711	0.793404	0.358918	-0.714026	1.58536	2.23918	1.25348	1.75008	1.48602	1.56392	-0.173384	1.32342	1.91306	4.14177	2.27079	0.649709
BRWD1;S1847;VSEALREAILAPQCLSHRGSETDVDSDGGAV	0.465881	2.07066	-0.191483	-0.715045	3.04519	3.15961	3.0791	3.17162	3.0443	3.43641	3.63491	3.68266	2.57298	1.59929	3.60727	5.2345
BRWD1;S1851;LREAILAPQCLSHRGSETDVDSDGGAVREKS	-0.227862	1.57071	-0.245349	-0.255027	1.71829	1.33517	1.83543	0.407563	1.92698	2.05968	3.67583	0.855543	3.3977	1.05683	1.90788	2.81017
BRWD1;S1857;APQCLSHRGSETDVDSDGGAVREKSYSNENG	-0.555931	-0.0484308	0.659429	1.07298	1.94611	1.61302	1.7114	1.90556	3.65726	2.92126	3.45035	3.27889	3.48239	1.99826	1.54721	2.61402
BRWD1;T1853;EAILAPQCLSHRGSETDVDSDGGAVREKSYS	0.671416	1.73117	-1.60671	0.245912	0.698471	0.578202	0.94505	0.0377047	1.84707	3.07318	4.23995	2.2001	1.73213	0.483999	2.38963	4.0662
BTF3;S114;LTEMLPSILNQLGADSLTSLRRLAEALPKQS	-0.282563	0.439163	0.525919	-0.94129	0.682716	0.35928	0.672746	0.00987715	0.308386	0.516717	1.77279	0.0235768	0.00253471	-2.12701	-1.39883	1.44713
BUD13;S148;DTSPPRKARHDTPDPSPPRKARHDTPDTSPP	-0.155718	-0.275702	-0.207177	0.72992	-0.236694	0.0757479	0.240178	-0.253636	-1.30609	0.221851	0.649424	-0.607602	-1.64479	-0.636802	-1.184	-0.0168282
BUD13;S161;DPSPPRKARHDTPDTSPPRKARHDTPDPSPP	-1.37953	-0.766093	-0.201279	2.4296	2.00284	2.14314	3.22586	2.9449	-2.78169	-2.64422	-1.71733	-2.06608	-2.74751	-2.03876	-0.836159	-3.41608
BUD13;S200;DPSPPRRVRHDTPDLSPPRRVRHDTPDLSPP	0.100685	-0.392275	-0.149659	0.536287	0.835976	0.548202	0.641504	0.748598	0.872261	0.371865	0.538892	0.591932	-0.187528	-0.824643	-0.901482	-0.961843
BUD13;S226;DLSPPRRVRHDTPDPSPPRRVRHDLDASPPR	-0.827338	-0.370558	0.155498	0.779667	-0.57371	-0.939055	-1.22561	-1.08797	1.80055	0.409459	0.29315	0.390284	0.473062	-0.533382	-2.50162	-3.34015
BUD13;S238;PDPSPPRRVRHDLDASPPRKSHRNSSAVSPR	1.15304	0.0953366	-1.16724	-0.101258	-1.30994	-1.5591	-1.70596	-1.49466	-0.6279	-0.380525	-0.43991	-0.332473	-1.75803	-2.28915	-1.59699	-0.329483
BUD13;S341;PSHPSLSTNSKYEHDSDLSPPRKRQAKAHFE	0.185633	-0.0706368	-0.150333	0.136042	0.835513	0.91904	0.681347	0.837408	0.122879	0.577308	0.402801	0.406455	-0.151036	0.113309	-0.436044	0.681443
BUD13;S344;PSLSTNSKYEHDSDLSPPRKRQAKAHFEAKK	0.0799869	0.0352271	-0.0284848	-0.0187172	0.857241	0.816775	0.475555	0.860478	0.692021	0.572298	0.280641	0.709364	0.450396	0.187291	-0.352263	0.69188
BUD13;T131;HDDQDSSPPRRVRHDTPDTSPPRKARHDTPD	-0.065741	0.0675067	-0.149147	0.342835	-0.26406	-0.159836	-0.0416922	0.58854	0.752031	0.382997	0.0416355	1.42434	0.189484	0.537462	1.78535	0.743927
BUD13;T134;QDSSPPRRVRHDTPDTSPPRKARHDTPDPSP	-0.223336	-0.22848	-0.267209	0.191639	-0.162047	0.175892	-0.282136	0.320118	-2.24154	-2.14308	-3.09189	-1.8774	-1.40396	-0.0531713	-0.949634	-1.61221
BUD13;T144;HDTPDTSPPRKARHDTPDPSPPRKARHDTPD	0.430032	-0.566142	-0.223319	0.885369	-0.130081	-0.27008	0.365757	-0.927201	-1.13869	0.221538	1.51519	-1.20141	-0.422018	-0.410687	-0.73051	0.230333
BUD13;T157;HDTPDPSPPRKARHDTPDTSPPRKARHDTPD	-0.231533	-1.23719	-0.655892	1.4888	1.45082	0.63891	2.12262	1.41619	-1.25093	-2.35377	-0.62749	-1.72765	-1.10821	-2.91065	-0.485715	-2.90026
BUD13;T196;HDTPDPSPPRRVRHDTPDLSPPRRVRHDTPD	-0.243075	-0.239534	-0.160729	0.804915	0.824717	0.738426	1.04201	1.1234	1.16184	0.625412	0.704091	1.09018	0.471917	0.52612	1.00734	-0.700813
BUD13;T222;HDTPDLSPPRRVRHDTPDPSPPRRVRHDLDA	-0.962855	-0.00406296	-0.180894	0.769037	-0.577216	-1.4899	-1.18604	-1.59072	2.68178	0.481044	1.45303	0.55445	0.144432	-2.96054	-3.44238	-4.60076
BVES;S295;QMSLCTQISMLEMRNSITSSSDGEDGLHHFL	0.129568	-0.207076	0.369574	0.00333749	0.876028	0.81898	1.01596	0.759618	1.21772	1.46175	1.83183	1.25985	1.68594	1.52509	1.60417	2.16465
BVES;S298;LCTQISMLEMRNSITSSSDGEDGLHHFLRGS	0.424476	-0.333116	0.25583	0.0469223	1.05191	1.10016	1.35471	0.540962	0.0711997	1.12393	1.69796	0.0833515	1.56138	2.0095	1.51749	2.29926
C2CD2;S647;KLFFRRRHQQKDPGLSQSHNDLVFLQQPEGR	-0.260359	0.733038	-0.0806642	0.0681065	4.99466	5.21272	4.93766	4.61509	-0.362366	0.460545	0.586608	-0.349131	-0.826003	-0.742394	-1.64613	-0.211159
C2CD2;S649;FFRRRHQQKDPGLSQSHNDLVFLQQPEGRQK	-0.597424	0.069185	0.0020078	0.006943	-1.1988	-1.36016	-1.49229	-0.959472	-1.19972	-1.92917	-1.95716	-1.24506	0.316122	-0.720354	-0.527442	0.179126
C2CD2L;S660;KLIFRRRPRQKEAGLSQSHDDLSNTTATPSV	-0.324445	-0.0834731	0.0579327	0.530546	0.134238	0.2624	0.163462	-0.173378	-0.0707143	0.192326	0.158464	-0.454734	0.0458013	0.645239	-0.675718	-1.21096
C2CD2L;T672;AGLSQSHDDLSNTTATPSVRKKAGSFSRRLI	-0.594242	0.012429	1.03651	0.428821	2.61392	2.73238	2.75351	3.93565	4.64549	3.2612	2.53742	5.10722	4.69765	4.93013	5.90665	4.04559
C2CD5;S259;TLDKLSSPAAFLPACSSPSRELKEIPFNEDP	-0.462123	1.09777	0.0860932	-0.83597	-1.06291	-1.91662	-2.19515	-1.32577	-0.423072	-2.57242	-2.08667	-1.24656	3.11604	-1.25256	0.0111829	2.94946
C2CD5;S280;LKEIPFNEDPNPNTHSSGPSTPLKNQTYSFS	0.185457	0.426909	-0.256455	0.119507	1.63855	1.60553	1.5759	0.546859	0.74506	1.94556	2.73371	0.330108	2.37105	1.95475	0.783689	2.84894
C2CD5;S281;KEIPFNEDPNPNTHSSGPSTPLKNQTYSFSP	1.08945	0.542882	-1.21828	0.0687395	0.629344	0.514266	0.038405	0.0201318	-0.25699	0.192642	-0.117055	-0.426165	1.64767	1.5198	0.925981	1.98894
C2CD5;S284;PFNEDPNPNTHSSGPSTPLKNQTYSFSPSKS	-2.15278	2.54323	0.768169	-0.424815	0.905692	1.10994	0.69872	0.667097	0.662249	0.0801943	0.460493	0.0197749	5.25349	3.27585	2.98113	4.50343
C2CD5;S293;THSSGPSTPLKNQTYSFSPSKSYSRQSSSSD	0.227452	0.655183	-0.16603	-0.0193136	2.30646	2.21222	2.03484	1.81711	2.09713	2.3319	2.56172	1.84685	4.00891	3.30216	2.96955	4.28532
C2CD5;S295;SSGPSTPLKNQTYSFSPSKSYSRQSSSSDTD	0.418712	-0.191373	0.0931093	-0.0498542	0.978288	0.827458	0.917968	0.912211	0.544714	0.465941	0.592844	0.535747	2.54073	2.24536	2.50667	2.81593
C2CD5;S659;PIPEPRQRSRLLRSQSESSDEVTELDLSHGK	-0.0272108	-0.454235	-1.22669	0.569614	-1.27882	-1.85681	-1.49201	-2.87102	-0.692501	-0.70583	0.450656	-2.27256	0.363409	-0.920475	-2.0245	-2.45472
C2CD5;S661;PEPRQRSRLLRSQSESSDEVTELDLSHGKKD	-0.327004	0.153495	-0.710117	0.447907	-1.20836	-1.67584	-2.07812	-2.12782	-0.471596	-0.606581	-0.0595873	-1.20145	1.98182	-0.147606	-1.5903	1.62793
C2CD5;S662;EPRQRSRLLRSQSESSDEVTELDLSHGKKDA	0.570401	-0.421771	-1.34976	1.07453	-2.37896	-2.6964	-2.82648	-3.07413	-1.00608	-0.725248	-0.52912	-1.43489	-0.568601	-0.919118	-2.01416	-1.38315
C2CD5;S817;LQTTKPHVEKSLQRASTDNEELLQFPLELCS	-0.267994	-0.285233	0.16478	0.332899	-1.00413	-0.354319	-0.800366	-0.683658	-0.905522	-0.125575	-1.15665	-0.602173	-2.55612	0.0721309	-1.76384	-3.20705
C2CD5;T278;RELKEIPFNEDPNPNTHSSGPSTPLKNQTYS	-0.40424	0.0157805	1.14626	-0.575014	0.847181	0.823164	0.616612	1.04705	1.18077	0.602355	0.438003	1.08509	1.43428	0.834779	0.54119	1.53649
C2CD5;T818;QTTKPHVEKSLQRASTDNEELLQFPLELCSD	-0.732625	0.0611789	1.00044	-0.781044	-1.72301	-1.58342	-2.50331	-0.227124	0.402113	-1.91369	-3.92077	0.606712	0.0411327	0.11272	0.069441	-1.12595
C530008M17RIK;S867;KFAKDLPSFLVPGLPSPQKAASRTESTTTLD	-0.0017016	0.607485	-0.53739	0.0967807	-0.72184	-0.686164	-1.12421	-0.552619	0.312064	-0.273397	-0.981627	0.172056	-1.38009	-1.3738	-1.53908	-2.23703
C78339;S27;PPEQDGSGGDHEPVPSEPGSPTTTVAATAAA	-0.188825	-0.0331577	-0.221809	-0.0769698	-2.00491	-2.08139	-1.84772	-2.31474	-0.19737	0.0781059	0.607703	-0.333137	-0.96217	-1.33949	-1.1479	-0.844496
C78339;S31;DGSGGDHEPVPSEPGSPTTTVAATAAAPRSP	-0.682019	1.87107	-0.0898227	-0.510674	2.69953	2.75279	2.81771	2.44016	2.60855	3.28922	4.27888	2.96968	0.164723	-1.65099	-0.374544	2.69218
CAAP1;S183;EKQILKILEGDNGLDSDMEEEADDGCKVAPD	-0.169897	0.28513	0.0411184	-0.411938	-0.242533	-0.023359	0.385211	-0.157294	-0.293057	0.0676566	0.326631	-0.147895	-0.716646	-0.0488735	0.956711	-0.591053
CAAP1;S307;DIEKSVNEILGLAESSPKEPKVATLTVPPAE	0.26379	-0.520982	0.222537	-0.277764	-0.73941	-0.527709	-1.19519	0.302116	-0.078259	-0.640147	-2.10901	0.683843	-1.25554	-0.25494	-0.562749	-0.486707
CAAP1;S71;GGAERSERRKRRSTDSSSSVSGSLQQETKYL	0.674716	-0.453334	0.259954	-0.333696	0.0660145	0.0780185	-0.154826	-0.514504	-1.1158	-0.285965	-0.271365	-1.22784	-0.606303	-0.210007	-1.54508	0.0984357
CAAP1;S74;ERSERRKRRSTDSSSSVSGSLQQETKYLLPS	0.8574	-1.05036	0.0910151	-0.172481	-0.196594	-0.20583	-0.322228	-1.2458	-0.439709	1.2979	1.7857	-0.527305	-0.89904	-0.292925	-2.38092	0.472594
CABIN1;T2118;VIPSATTKSPPEITVTPPTPTLLSPKGSISE	0.0699893	-0.195674	0.00278256	0.0531347	0.468153	0.49822	0.398531	0.412612	0.795236	0.501225	0.133976	0.450531	-1.34632	-0.799631	-1.34773	-2.66703
CABIN1;T2121;SATTKSPPEITVTPPTPTLLSPKGSISEETK	0.392328	0.124787	0.324657	-0.33442	2.02601	1.75392	2.71837	1.50581	0.314582	0.791342	2.28667	0.193983	-0.588042	-1.57845	0.248458	0.348092
CACNA1S;S393;VDDLREGKLSLDEGGSDTESLYEIEGLNKII	0.134497	-0.970468	0.650957	1.71041	3.89963	3.51324	4.66595	2.65342	4.06429	4.87834	6.87259	3.05226	2.4577	2.09661	1.21879	0.564896
CACNA1S;S397;REGKLSLDEGGSDTESLYEIEGLNKIIQFIR	-0.217366	0.33167	-0.595094	1.62097	1.31949	1.29637	1.27178	1.37819	3.54031	3.13104	2.97553	3.22945	0.331725	0.533363	0.00944543	-1.66888
CACNB1;S193;QNRLSSSKSGDNSSSSLGDVVTGTRRPTPPA	0.315363	0.953568	-1.10433	0.717139	-0.093626	-0.101928	-0.198519	-0.843844	0.938284	2.13617	2.75385	0.96821	0.506243	0.0120869	-0.411449	1.57092
CACNB1;S44;GKYSKRKGRFKRSDGSTSSDTTSNSFVRQGS	0.294513	-0.813689	1.55328	-0.143825	0.709734	0.753011	0.214204	0.907078	2.69013	2.39007	1.6403	2.65429	1.28078	1.75069	-0.0961738	1.21757
CACNB1;S47;SKRKGRFKRSDGSTSSDTTSNSFVRQGSAES	-0.21764	0.219149	0.470151	0.0862505	-0.301498	-0.186886	-0.602802	-0.713976	1.52611	1.9412	1.85935	1.25334	1.36269	1.3908	-0.305305	1.24507
CACTIN;S148;PGSSASSLDSPRRSRSPGTATLALSQQQSLQ	0.128726	0.524417	-0.77228	0.171916	-1.85889	-1.62168	-1.64553	-1.16868	-0.51193	-0.45504	-0.949556	0.225809	-1.44942	-0.721645	0.534496	-0.623964
CAD;S1796;LPDGRFHLPPRIHRASDPGLPAEEPKEKPPR	-0.116754	-0.296687	-0.106272	0.587038	-0.156871	-0.265836	0.685921	-0.251759	-1.24497	-0.67869	0.570851	-1.03959	-0.284334	-0.499611	0.931034	0.243407
CAD;S1837;PDGPCYPAPPVPRQASPQNLGSSGLLHPQMS	0.0221127	-0.840289	-0.428407	0.48657	-3.07277	-3.14116	-3.56076	-3.5303	-4.45238	-3.9586	-4.09773	-4.64648	0.891621	1.05807	-1.01062	0.714007
CADM1;T454;FTHEAKGADDAADADTAIINAEGGQNNSEEK	0.224638	-0.495134	-0.0303289	0.0176548	-0.459161	-0.315021	-0.68386	0.19183	0.64585	0.642911	-0.135169	1.34055	-1.54341	-0.83949	-1.05353	-0.461598
CALCOCO1;S478;RLPSYGLCESGNTSSSPPGPREPSSLVVINQ	0.996207	0.338457	-0.710641	-0.0660352	-0.088454	-0.0486415	-1.10929	0.51261	-0.30634	-1.03596	-2.78444	0.0929159	0.965515	1.3988	0.878651	1.29268
CALD1;S194;KEEKEEEEQEKLKGGSLGENQIKDEKIKKDK	-0.0954886	0.244632	-0.643426	0.479625	-1.64455	-1.50435	-1.97473	-2.15272	0.478675	0.527571	-0.0445485	-0.237756	-0.980993	-0.144742	-1.99913	-3.22158
CALD1;S200;KEEKEEEEQEKLKGGSLGENQVEKMVEEKTP	5.02359	-5.73828	0.402273	1.12739	0.562174	-1.22729	-0.175334	-0.78987	2.31453	1.1475	1.68255	0.783744	3.10454	3.02361	1.87315	0.164574
CALD1;S248;GEFMTHKLKQTENAFSPSRSGGRASGDKEAE	0.161455	0.260174	-0.0387013	-0.0688848	0.228436	0.555526	-0.307386	-0.293162	-1.27221	-0.586933	-1.43749	-1.61831	-0.287119	0.87434	-1.79268	-0.923533
CALD1;S463;NIKSMWEKGSVFSAPSASGTPNKETAGLKVG	-0.163207	0.338444	-0.665985	-0.197392	-2.50405	-2.56347	-2.24717	-3.13864	-2.15259	-1.9131	-1.34414	-2.71723	0.0698781	-0.115814	0.175094	-0.918496
CALD1;S465;KSMWEKGSVFSAPSASGTPNKETAGLKVGVS	0.14807	0.438311	-0.77238	-0.519743	-1.8876	-2.16192	-1.79417	-2.89233	-2.25116	-2.06734	-1.1848	-3.06875	-0.179672	-1.13764	-0.62059	-0.978955
CALD1;S496;SRINEWLTKSPDGNKSPAPKPSDLRPGDVSG	-0.2913	-0.420621	0.195385	0.506358	2.0997	1.83747	2.173	2.031	0.580456	0.0913067	0.589205	0.259011	0.125278	-0.607355	-0.441473	-0.765086
CALD1;S526;GKRNLWEKQSVDKVTSPTKV___________	0.846723	0.849902	-1.10757	-0.355636	1.3976	1.72908	1.36924	0.602945	-2.59474	-0.824529	-0.901298	-2.43344	-1.93363	-0.866556	-1.68717	-0.541239
CALD1;T467;MWEKGSVFSAPSASGTPNKETAGLKVGVSSR	0.0585398	-0.78907	-0.095745	0.634268	0.348707	0.329853	0.901839	0.412384	-1.02295	-0.545253	0.0163973	-0.775088	-0.116146	0.40685	0.841135	0.052042
CALU;S69;GAEEAKSFDQLTPEESKERLGMIVDKIDADK	0.1172	-0.552284	1.09072	-0.404222	1.1451	1.10021	1.12218	0.780449	0.605545	1.02097	1.37637	0.458006	1.34015	1.19389	0.270837	1.93834
CAMK1;T177;DFGLSKMEDPGSVLSTACGTPGYVAPEVLAQ	-0.458918	-0.383934	0.315853	-0.461347	-1.79905	-1.71027	-2.3658	-1.52844	-3.5637	-3.38672	-3.85356	-3.07149	-2.92145	-3.24695	-4.41157	-1.21064
CAMK2D;S330;SAAKSLLKKPDGVKESTESSNTTIEDEDVKA	0.734258	0.945521	-0.126343	-1.40794	0.544622	0.622758	0.500203	0.18369	2.49071	2.13807	1.6378	1.90148	0.656694	1.07753	1.75878	-0.393341
CAMK2D;S333;KSLLKKPDGVKESTESSNTTIEDEDVKATVC	0.138691	-0.0461882	-0.00980146	-0.409268	-1.45501	-1.36626	-2.16359	-1.69509	-2.07959	-1.33572	-1.73882	-1.75533	-0.0609831	-0.2647	-1.9632	1.84831
CAMK2D;S347;TTVIHNPDGNKESTESSNTTIEDEDVKARKQ	-0.363003	-0.0648548	0.174747	-0.180685	-0.929079	-0.906777	-1.38708	-1.02169	-1.30333	-1.79831	-2.36433	-1.7523	-0.271585	-0.248535	-1.53774	-1.50428
CAMK2D;S367;TTVIHNPDGNKESTESSNTTIEDEDVKARKQ	0.125495	0.0767303	-0.0642683	-0.361527	-1.38857	-1.25149	-1.99556	-1.98029	-3.06988	-1.81121	-1.91586	-2.85904	0.11146	-0.00960727	-2.08441	2.13436
CAMK2D;T331;AAKSLLKKPDGVKESTESSNTTIEDEDVKAT	-1.05263	-0.182423	2.16723	-0.594331	2.18943	2.41084	2.14514	2.35554	1.84301	1.65292	1.55579	1.70092	1.74609	1.68135	0.228663	1.73054
CAMK2D;T336;LKKPDGVKESTESSNTTIEDEDVKATVCRAC	0.332501	0.426915	1.53883	-2.46099	-0.523205	-0.411174	-0.688531	-0.547193	1.95045	1.59206	1.14883	1.79505	0.64883	0.483488	0.906168	1.58349
CAMK2D;T337;KKPDGVKESTESSNTTIEDEDVKATVCRACR	0.0556022	0.482932	0.372608	-0.96752	0.849478	0.417334	-0.0418664	-0.546893	0.978576	0.466292	0.796184	-0.558679	2.10422	0.210878	-1.49317	0.495807
CAMK2D;T351;HNPDGNKESTESSNTTIEDEDVKARKQEIIK	0.520928	-0.20854	0.00990365	-0.340273	0.932481	0.833829	1.13585	-0.186777	-0.819334	0.65822	1.7752	-1.06367	-0.0241188	-0.309229	-0.936813	1.23381
CAMK2D;T371;HNPDGNKESTESSNTTIEDEDVKARKQEIIK	-0.0936414	-0.118586	0.159379	-0.238392	-0.350275	-0.29323	-0.28168	-1.06173	0.39438	0.28523	0.197609	-0.682976	-0.651129	0.121634	-1.15436	-3.3937
CAMK2G;S127;KKSDGGVKPQSNNKNSLVSPAQEPAPLQTAM	-0.715679	-0.221811	0.217716	0.364556	-1.87288	-1.73446	-1.64162	-1.52428	-2.7008	-2.75914	-2.75404	-2.52061	2.22242	2.53223	2.42027	1.96719
CAMK2G;S153;PQTTVVHNATDGIKGSTESCNTTTEDEDLKA	0.08025	-0.281203	0.585429	-0.421946	-2.17771	-2.13479	-2.22707	-1.51346	1.82132	1.15254	0.567814	2.1354	1.57872	1.84492	2.39223	1.7698
CAMK2G;S156;TVVHNATDGIKGSTESCNTTTEDEDLKAAPL	0.111622	-0.622555	0.859631	-0.554803	-1.20123	-0.950859	-1.54395	-0.477408	1.26598	0.976956	-0.204967	1.77163	1.11039	2.14161	1.27242	1.74613
CAMK2G;SNaN;PQTTVVHNATDGIKGSTESCNTTTEDEDLKV	-0.209829	0.257554	-0.415657	-0.0772517	0.250862	-0.133351	0.344228	0.477057	-0.747748	-2.314	-2.1001	-1.27356	-2.4023	-3.57873	-1.58753	-4.2634
CAMK2G;T140;SLLNKKSDGGVKEPQTTVVHNATDGIKGSTE	-0.53056	-0.623587	0.703685	-0.0392504	-1.63179	-1.57376	-2.06945	-1.07206	-1.926	-2.34991	-2.97317	-1.58297	1.04099	0.976353	-0.0452886	1.56156
CAMK2G;T154;QTTVVHNATDGIKGSTESCNTTTEDEDLKAA	0.0334728	-0.148946	0.138311	-0.792379	-0.559784	-0.018143	-0.829419	0.0537855	-2.49844	-1.65523	-2.84108	-1.46643	-0.7801	0.744661	-0.292253	1.55825
CAMK2G;T159;HNATDGIKGSTESCNTTTEDEDLKAAPLRTG	-0.356948	-0.347352	0.169909	0.384223	-0.96256	-1.00258	-1.20581	-1.08478	-0.768601	-0.903586	-0.988175	-1.02976	0.794432	0.694663	-0.46253	0.0565855
CAMK2G;TNaN;QTTVVHNATDGIKGSTESCNTTTEDEDLKVR	-0.271891	-0.391581	0.575878	-1.13313	-1.10607	-0.274652	-1.15196	-0.179126	-3.39828	-2.10856	-3.5097	-1.92729	-1.81114	0.543718	-0.731312	1.37083
CAMKK2;S99;ASDPESRSPLSGRKMSLQEPSQGGPASSSNS	-0.318406	-0.205753	-0.0188974	-0.0718622	-2.48204	-2.4913	-2.31938	-2.15736	-1.70587	-1.9143	-1.83588	-1.47511	-1.65091	-1.77113	-1.10632	-1.38725
CAMLG;T16;MEPVPAATDGGERPATPSGLSASQRRAELRR	-0.131993	-0.158339	-0.252428	0.0129129	-1.87195	-2.09201	-1.74177	-1.80819	-1.35674	-1.88691	-1.5482	-1.50754	-2.36429	-2.99837	-1.99947	-2.86063
CAMSAP1;S1069;QDQKIKAPVHFVEPLSPTGVPGHRKPPRLGQ	0.163113	-0.306347	0.103902	0.0720351	0.737017	0.525866	0.918112	0.480119	-0.319371	-0.332145	0.258701	-0.530649	0.842462	0.361641	0.798291	0.696636
CAMSAP1;S1133;TLPQSRSLPPSTHPRSPSDPGGELPEKCLFD	0.284498	0.605244	-0.091819	-0.285789	1.19306	1.24083	1.52953	1.10924	0.0484802	0.303314	0.614033	0.127361	0.284979	0.292894	1.37548	0.738548
CAMSAP1;S1353;GLGKPKSKPKKPRPKSVHREESYSDSGTKCS	-0.794445	0.141163	-0.159891	0.228597	-4.20379	-4.1872	-4.3052	-4.03574	-0.383144	-0.631172	-0.621933	-0.359613	-0.663907	-1.11772	-1.2922	-0.844185
CAMSAP1;S499;VDPSSGDSVSLARSISKDSLASNIIHLTPQN	0.288048	-0.419743	0.22046	0.0823158	0.275043	0.332052	0.296148	0.111479	-0.0543912	0.36628	0.330738	-0.0542567	0.488987	1.04869	0.326507	0.582413
CAMSAP1;S502;SSGDSVSLARSISKDSLASNIIHLTPQNQPH	0.170682	-0.706212	0.308261	0.269103	0.168052	0.153993	0.343582	-0.106673	0.0633536	0.337196	0.521853	-0.200622	0.924629	1.5105	0.764948	0.187121
CAMSAP1;S505;DSVSLARSISKDSLASNIIHLTPQNQPHPSA	0.159142	-0.912036	0.219832	0.286363	-0.791802	-0.8298	-0.853596	-0.748884	-0.528065	-0.284033	-0.312033	-0.359404	0.690142	1.02297	0.288337	1.03408
CAMSAP1;S553;DEELVAIIRTDVSPPSPQMPRTSPQAPGLVA	0.234111	0.444589	0.0367255	-0.582152	1.18146	1.27721	0.702642	0.448522	-0.399599	0.260092	0.0757312	-0.764296	0.367378	0.356788	-1.28127	0.680937
CAMSAP1;S560;IRTDVSPPSPQMPRTSPQAPGLVASIRSPQR	0.41901	0.189149	-0.412047	-0.0291829	1.62738	1.66165	1.37799	1.22973	-0.0238375	0.827154	0.895605	0.154504	-0.52115	-0.564668	-1.26167	0.767529
CAMSAP1;S734;PSSHDSEPWTILRQDSDSDVVDVEDTEQDFI	0.482971	-0.704124	-0.163957	0.0490245	-1.15594	-1.1451	-1.24186	-1.62367	-1.7048	-0.802008	-0.685858	-1.68593	0.425412	0.966645	-0.200963	1.03986
CAMSAP1;S736;SHDSEPWTILRQDSDSDVVDVEDTEQDFIGE	0.358301	-0.703633	-0.454181	0.438654	-2.14181	-2.13074	-1.63518	-3.18303	-2.09827	-0.256287	0.912518	-2.2245	-0.157145	0.430277	-0.499303	0.549043
CAMSAP1;T559;IIRTDVSPPSPQMPRTSPQAPGLVASIRSPQ	0.485209	0.131109	-0.428247	-0.594161	0.808173	1.21845	1.08116	1.0516	-0.917532	0.670314	0.532094	0.271209	-2.80621	-1.68771	-1.27142	0.557721
CAMSAP2;S1131;PPEKADVSVEKLDGESDKEQFDDDQKVCCGF	0.214868	-0.296208	-0.220393	-0.036078	-1.50035	-1.62213	-1.99221	-1.56535	0.216848	0.248575	0.0289419	0.329395	0.310513	-0.113815	-0.781458	1.03949
CAMSAP2;S1296;DSESVHSGKRTPRSESVEGFLSPSRCGSRNG	1.8601	-2.20254	-2.394	2.79192	-0.971097	-1.45017	-0.630663	-1.17637	0.0049036	1.10227	1.81662	0.56466	-1.35614	-0.346774	-0.0193026	-1.10364
CAMSAP2;S450;SAQSSTPNRGIIRSVSNEGLTLNNSRASKHI	0.343009	-0.195516	0.21428	-0.338476	0.840387	0.902768	0.646038	0.691986	0.423671	0.788928	0.562731	0.490803	0.571564	0.884383	0.162838	1.17182
CAMSAP2;S584;QDLSILNSNIKLNQSSPDNLTDTKGALSPIT	0.261572	0.64978	-0.614686	0.265994	1.16344	0.833815	0.945395	0.949855	-0.174792	-1.0186	-0.856333	-0.702602	0.15636	-0.944613	-0.0710418	-1.07417
CAMSAP2;S847;DIKESMETPPGRWLKSPTTPVDPERQWNLTS	0.420088	0.216131	-0.346546	-0.747352	-0.548565	-0.246239	-0.664883	-0.0220124	-0.77092	-0.373881	-1.19914	0.0495074	-1.49123	-0.59744	-0.193997	0.359937
CANX;S553;RDEEEEEEKLEEKQKSDAEEDGVTGSQDEED	0.147608	-0.516032	-0.683045	1.06209	-1.67009	-1.86189	-1.33897	-3.407	-2.31967	-0.199535	1.64086	-2.94836	0.872498	0.528723	-1.26058	1.10398
CANX;S563;EEKQKSDAEEDGVTGSQDEEDSKPKAEEDEI	0.147608	-0.516032	-0.683045	1.06209	-1.67009	-1.86189	-1.33897	-3.407	-2.31967	-0.199535	1.64086	-2.94836	0.872498	0.528723	-1.26058	1.10398
CANX;S582;EDSKPKAEEDEILNRSPRNRKPRRE______	0.0858128	0.154241	-0.216204	-0.483528	-0.545266	-1.31547	-0.65843	-0.371069	1.02332	-0.469928	0.529961	0.914934	-0.721458	-3.78258	-0.692748	-0.0495577
CAP1;S307;VRSGPKPFSAPKPQTSPSPKPATKKEPALLE	-2.58426	1.8014	1.00277	0.908696	1.73373	2.32218	1.72383	2.26712	0.833869	0.555462	0.256607	0.835661	1.22114	0.99044	-0.510256	0.227024
CAP1;S309;SGPKPFSAPKPQTSPSPKPATKKEPALLELE	-0.564078	0.479314	-0.467715	0.465795	0.662209	1.24699	1.31448	0.666003	-2.12435	-0.65198	-0.559626	-1.62731	-1.95906	-0.287499	-0.766115	-1.34714
CAP1;S34;EAVSHTSDMHCGYGDSPSKGAVPYVQAFDSL	-0.72352	-0.323763	-0.118389	0.301785	-1.20995	-0.887919	-0.553232	-0.87637	-3.76499	-3.66766	-3.77652	-3.72853	-2.22521	-0.785409	-0.664763	-3.55345
CAP2;S199;GQIRSPTKTHTPSPTSPKSNSPQKHTPVLEL	0.289528	-0.649461	0.366119	0.380712	0.96888	0.480779	0.517247	-0.45495	-0.488776	-0.0681034	0.979752	-1.58949	0.203566	-1.17314	-3.24385	-0.631057
CAPG;S338;YSPNTQVEILPQGRESPIFKQFFKNWK____	-0.148102	-0.598196	0.539742	-0.0460572	-0.407465	-0.286858	-0.0105639	0.126105	0.519185	0.707501	0.789174	1.11667	0.371807	0.870611	1.46184	1.41365
CAPRIN1;S304;STEYVNRQFMAETQFSSGEKEQVDEWTVETV	-0.753055	-0.421769	-0.393438	0.732356	-3.9472	-3.90147	-4.54408	-3.47464	-2.44196	-3.05738	-3.91324	-2.35365	1.46026	1.55231	0.135283	0.628679
CAPZB;S263;AIPDNHKFKQLQRELSQVLTQRQVYIQPDN_	0.64702	-0.537118	0.625997	-0.245341	1.79793	1.68588	1.64538	1.70119	1.03286	1.32781	1.42195	1.22436	0.874093	0.729159	0.413657	2.08033
CARHSP1;S31;QTSVGLLDTPRTRDRSPSPLRGNVVPSPLPT	-0.744064	-0.31747	0.594297	0.817373	0.883992	0.624785	1.05628	1.34134	1.97702	0.700068	1.01538	1.68843	1.0519	0.19442	0.897041	-0.613663
CARHSP1;S33;SVGLLDTPRTRDRSPSPLRGNVVPSPLPTRR	-0.744064	-0.31747	0.594297	0.817373	0.883992	0.624785	1.05628	1.34134	1.97702	0.700068	1.01538	1.68843	1.0519	0.19442	0.897041	-0.613663
CARHSP1;S42;TRDRSPSPLRGNVVPSPLPTRRTRTFSATVR	-0.744064	-0.31747	0.594297	0.817373	0.883992	0.624785	1.05628	1.34134	1.97702	0.700068	1.01538	1.68843	1.0519	0.19442	0.897041	-0.613663
CARHSP1;S53;NVVPSPLPTRRTRTFSATVRASQGPVYKGVC	0.399307	0.219856	-0.229451	0.0408565	1.12599	1.12915	1.02984	0.589989	-0.125366	0.479573	0.652994	-0.320479	0.469854	0.541328	-0.106168	0.640452
CARS;S390;GDQKALQEGEGDLSISADRLSEKRSPNDFAL	0.157272	-0.0609892	-0.273449	-0.129852	-0.518764	-0.761296	-0.841562	-1.18929	-2.50751	-2.1761	-1.67694	-2.83154	0.0138747	-0.964716	-1.55906	0.44535
CASC3;S115;EEDYSEEENSKVELKSEANDAADSSAKEKGE	0.339959	0.693621	-0.306009	-0.0977525	0.950388	1.14114	1.27135	1.40813	-0.318482	-0.198656	-0.411246	0.22525	-0.211181	0.312352	1.73779	0.629724
CASC3;S145;EEKPESKGTVTGERQSGDGQESTEPVENKVG	-1.70489	0.948426	0.830922	1.40297	0.921782	1.3419	1.07081	1.42714	0.295478	0.512401	0.554192	0.6546	0.777164	0.780166	-0.403548	0.764927
CASC3;S360;SYRSRRLEQTPVRDPSPEPDAPLLGSPEKEE	-0.65645	-0.0874766	0.492581	0.54917	1.76551	1.48149	2.0717	2.20297	1.35291	0.378153	1.04491	1.32571	-0.147327	-1.39509	0.0583308	-0.666557
CASC3;S370;PVRDPSPEPDAPLLGSPEKEEVASETPAAVP	-0.524876	-0.121567	0.45111	0.659015	1.38681	1.23552	1.5474	1.87007	1.04023	0.255644	0.512003	1.10363	-0.102561	-0.773432	-0.0208939	-0.621151
CASC4;S332;DFHKLKQSRFFDENESPVDPQHGSKLADYNG	-0.433975	-0.202648	0.301247	0.349854	-1.07428	-0.84314	-1.00943	-0.518452	2.47199	2.49088	2.0738	2.92304	1.60821	2.27572	1.90806	1.88848
CASC4;S340;RFFDENESPVDPQHGSKLADYNGDDGNVGEY	0.43325	-0.262035	0.176052	0.187931	1.42021	1.36489	1.00656	1.43048	2.46106	2.5849	2.29003	2.64431	2.98465	2.90482	2.0834	3.72439
CASK;S544;GSITFKIVPSYRTQSSSCEDLPSTTQPKGRQ	-1.03687	0.66173	0.251649	0.826913	0.134783	0.37579	-0.0877184	-0.352776	0.0893259	0.646556	0.737594	-0.322743	2.35121	2.33622	0.0264141	1.50331
CASK;S545;SITFKIVPSYRTQSSSCEDLPSTTQPKGRQI	0.162178	0.171206	-0.0265503	-0.159942	-1.22305	-1.19574	-0.830776	-1.4784	-0.0780095	0.304882	0.757712	-0.171089	1.11154	1.2896	1.86364	1.1324
CASKIN2;S403;PRVGLSPDSPAGDRNSVGSEGSVGSIRSAGS	0.212788	-0.150592	-0.100199	-0.290073	-0.947472	-0.753251	-0.679765	-0.515583	-1.41811	-1.30024	-1.66883	-0.979408	-1.39516	-0.455354	0.212272	-0.929192
CASKIN2;S696;GGGSEPLPLPPARSPSQESIGARSRGSGHSQ	-0.274026	-0.275445	-0.591429	1.06858	-1.2575	-1.407	-0.66484	-1.01986	-0.0366436	0.0174246	0.84886	0.252557	-0.145024	-0.451451	0.964574	-0.112833
CASKIN2;S699;SEPLPLPPARSPSQESIGARSRGSGHSQEQP	-0.500554	0.0385651	-0.0199025	0.239941	-2.32528	-2.08931	-2.22115	-1.83545	-0.366637	-0.497358	-0.950018	-0.089168	-0.766743	-0.0784542	-0.184497	-1.04116
CASKIN2;S855;TSPSLTPTRGTPRSQSFALRARRKGPPPPPP	0.535667	0.126808	0.0111314	-0.403185	1.22264	1.58463	0.896646	1.09231	-0.10492	0.717104	-0.15316	0.115921	-0.731227	0.62246	-0.948183	-0.0167327
CASP3;S12;____MENNKTSVDSKSINNFEVKTIHGSKSV	0.211554	0.0895041	-0.430195	0.26737	-1.15802	-0.88312	-1.29425	-1.0349	0.155775	0.616973	-0.057179	0.425329	0.225852	1.36193	0.489862	0.344983
CASP7;S16;MTDDQDCAAELEKVDSSSEDGVDAKPDRSSI	-0.391595	-0.12036	-0.534403	0.164588	-2.1213	-1.89752	-2.40027	-2.69294	-0.902088	-0.393677	-0.828391	-1.44541	-1.90054	-0.944007	-3.20581	-3.37579
CASP7;S17;TDDQDCAAELEKVDSSSEDGVDAKPDRSSII	-0.152862	0.081153	0.0493584	-0.456065	0.421538	0.660193	0.166695	0.942843	-2.00845	-2.81421	-4.05781	-2.09492	-0.39027	0.637382	0.239152	-1.74528
CASP7;S18;DDQDCAAELEKVDSSSEDGVDAKPDRSSIIS	0.150586	-0.159842	-0.515075	0.34814	-3.72776	-3.62216	-3.67745	-3.75722	-0.281363	0.214618	0.113363	-0.0826052	-0.211087	0.40591	0.0615387	0.020424
CASP8;S208;GKIEDYERSSTERRMSLEGREELPPSVLDEM	0.258774	-0.119388	0.133779	-0.298849	1.21918	1.411	1.50078	1.29312	-0.999208	-0.212525	-0.130092	-0.508554	-0.399475	0.259421	0.462532	1.02527
CASP8;S233;SVLDEMSLKMAELCDSPREQDSESRTSDKVY	-0.10227	-0.0480675	-0.313912	0.188187	-1.83587	-1.81239	-1.68423	-1.60469	-0.367418	-0.320071	-0.264285	-0.0912062	-1.26811	-1.19193	-0.655953	-0.918729
CAST;S144;TSSTGSKHAHKEKALSRSNEQMVSEKPSESK	-0.175876	-0.057314	0.322657	0.101423	0.372191	0.411177	-0.10028	0.667073	1.51999	1.11477	0.481244	1.60823	1.13832	1.08176	0.177964	1.10603
CAST;S146;STGSKHAHKEKALSRSNEQMVSEKPSESKTK	0.439773	0.0485743	-0.64268	0.0156859	-1.42861	-1.53308	-0.993377	-1.73414	-1.33437	-0.760052	-0.0257563	-1.2411	1.06799	0.949606	2.13347	1.71397
CAST;S200;KVVGKKKEQKPFTPASPVQSTPSKPSDKSGM	0.617835	0.179361	0.0804881	-0.713692	1.08587	1.20986	0.519735	0.924974	0.405352	0.646063	-0.142432	0.434258	0.362838	0.784356	-0.32539	1.01216
CAST;S284;KLLEKNEGITQPLPDSPKPMGTDQAIDALSS	-0.154344	-0.122606	0.223092	0.293774	2.00082	1.95199	2.23995	2.04976	0.834487	0.844736	1.22349	0.872598	0.746336	0.569862	0.91736	0.756744
CAST;S305;TDQAIDALSSDFTCSSPTGKQSEKEKSTGEI	0.0922291	-0.039875	0.24632	-0.168209	0.648434	0.667487	0.350153	0.844393	0.456787	0.1364	-0.35379	0.500156	0.706854	0.764428	0.378461	0.700062
CAST;S425;GKPLLPEPEETSKSLSESELIGELSADFDRS	0.365097	0.28298	0.125203	-0.558905	0.314601	0.495487	0.287584	0.867971	0.778737	0.445351	-0.322812	1.15092	0.35615	1.03248	1.71542	0.728226
CAST;T205;KKEQKPFTPASPVQSTPSKPSDKSGMDAALD	0.743786	-0.649231	-0.449627	0.0335983	1.22137	1.21781	1.71409	0.359963	-3.00224	-1.78913	-1.09432	-3.32414	-0.904062	0.0620823	-0.312369	-1.14937
CAST;T290;EGITQPLPDSPKPMGTDQAIDALSSDFTCSS	-0.793791	-0.95217	0.903468	0.0482142	1.51438	2.54057	1.472	2.27451	-2.05522	-0.813137	-2.62422	-1.19835	-4.58731	-0.916377	-4.49836	-4.15811
CAST;T460;KPSTPAEKKSNDTSQTPPGETVPRASMCSIR	0.0197599	0.244894	-0.28977	0.444145	1.07247	0.997675	1.40482	0.23532	-1.58921	-0.501389	0.642863	-1.82882	-1.08026	-1.51883	-1.72978	-0.635384
CASZ1;S719;LPASLLGAKDTEHEESSNDDLVDFSALSSKN	0.527069	0.829186	0.0449807	-0.847848	1.91971	1.75817	1.37403	1.44844	1.41701	0.43781	-0.124138	0.442709	3.57128	3.09508	2.87682	1.64911
CASZ1;S720;PASLLGAKDTEHEESSNDDLVDFSALSSKNS	0.419423	-0.657117	1.13301	-0.303528	1.54214	1.45503	1.3927	1.63811	2.47271	1.69218	1.21029	2.03841	2.92661	3.33495	2.75912	1.55817
CAV2;S20;TEKADVQLFMADDAYSHHSGVDYADPEKYVD	0.0294528	-0.153667	-0.121974	0.469718	0.589201	0.378886	0.840775	0.564157	3.17708	3.20235	3.90395	3.27145	2.99616	2.31551	3.19964	3.37554
CAV2;S23;ADVQLFMADDAYSHHSGVDYADPEKYVDSSH	-0.165019	0.210137	-0.0443079	0.318983	1.24135	1.36776	1.53424	1.60936	2.89753	2.89118	2.86674	3.19968	3.21446	3.56946	4.21277	3.31313
CAV2;Y19;ETEKADVQLFMADDAYSHHSGVDYADPEKYV	-1.98127	4.46023	0.183663	0.00852153	7.31028	7.70411	7.36298	7.02276	8.231	7.77998	8.21659	7.57346	10.1318	8.17765	9.01584	9.08855
CBFB;S134;RSHREEMEARRQQDPSPGSNLGGGDDLKLR_	0.590362	0.55289	1.39473	-2.21887	-0.267518	-0.401854	-0.955215	-1.28372	2.40436	1.97921	1.69519	1.21368	3.3474	2.56294	1.31909	2.59603
CBLB;S476;MNRLASVRKCTDRQNSPVTSPGSSPLAQRRK	-0.509515	-0.381298	0.305455	0.448414	-1.94224	-1.90915	-2.27113	-2.06712	1.53579	1.5737	1.39809	1.33704	0.270605	0.281831	-1.42251	-0.269339
CBLB;S480;ASVRKCTDRQNSPVTSPGSSPLAQRRKPQPD	-0.856045	-0.546138	0.324244	0.971596	-2.08126	-2.01157	-2.00629	-2.11985	1.64382	1.95881	2.25453	1.6093	0.166074	0.282515	-1.09099	-0.283903
CBLB;S484;KCTDRQNSPVTSPGSSPLAQRRKPQPDPLQI	-0.614478	-0.684987	0.246188	1.00133	-1.79412	-1.79237	-1.65905	-2.13008	0.967566	1.42543	1.92014	0.695248	0.391108	0.568724	-0.933406	-0.439726
CBLB;S521;PVPPRLDLIQKGIVRSPCGSPTGSPKSSPCM	0.0984019	0.0768679	-0.451082	0.0265102	-0.911517	-1.37064	-0.614264	-1.58063	-1.30218	-2.08178	-1.15367	-2.37584	1.56675	0.497676	1.74048	-0.806728
CBLB;S525;RLDLIQKGIVRSPCGSPTGSPKSSPCMVRKQ	-0.130057	0.0614149	-0.380623	0.457829	-0.11424	-0.303445	0.589004	-0.713428	-2.00611	-1.90667	-0.761474	-2.67134	1.13156	0.87076	1.85016	-0.491873
CBLB;S529;IQKGIVRSPCGSPTGSPKSSPCMVRKQDKPL	-0.554983	0.547891	-0.22072	0.370053	-0.517792	-0.662931	-0.118509	-0.505439	-0.782137	-1.84926	-1.5003	-1.49292	1.82335	1.3866	2.64499	-0.798528
CBX1;S89;AHETDKSEGGKRKADSDSEDKGEESKPKKKK	-0.149655	-0.503218	-0.319095	-0.0215031	-4.32273	-4.36164	-5.0338	-3.98086	-3.71007	-4.27834	-5.18929	-3.59829	-0.268784	-0.308621	-1.35649	-0.392323
CBX3;S93;NSQKAGKEKDGTKRKSLSDSESDDSKSKKKR	0.529276	-0.803758	-2.39537	2.3462	-0.423481	-0.798641	0.548934	-1.3333	-1.90709	-0.276682	1.78166	-1.87322	0.255755	0.195844	1.30177	0.250583
CBX3;S95;QKAGKEKDGTKRKSLSDSESDDSKSKKKRDA	0.526523	-0.14899	-0.577147	-0.885383	-0.293708	0.735968	-0.421475	0.274766	-2.35872	-0.0604006	-1.82153	-0.726716	-2.97489	0.528906	-1.40277	0.598017
CBX3;S97;AGKEKDGTKRKSLSDSESDDSKSKKKRDA__	-0.170062	3.36356	-1.47887	0.269355	3.93946	3.78482	3.18103	3.71968	4.72037	2.94467	2.28609	3.67382	5.91628	4.11881	5.30456	3.07209
CBX5;S11;_____MGKKTKRTADSSSSEDEEEYVVEKVL	-0.0812791	1.52589	1.17762	-1.77605	2.8497	2.77487	3.06999	2.59488	3.51439	3.02696	3.63924	3.13476	-0.515823	-2.00788	-0.120241	0.115812
CBX5;S12;____MGKKTKRTADSSSSEDEEEYVVEKVLD	0.349067	1.54652	1.11814	-2.71844	3.58402	3.30984	3.55262	2.22752	1.86231	1.90237	3.04735	0.770496	1.08068	-1.09246	0.0303085	1.76083
CBX5;S13;___MGKKTKRTADSSSSEDEEEYVVEKVLDR	-0.336664	1.52616	1.13248	-0.986884	2.64966	2.59	3.14275	2.81102	4.40764	3.81041	4.59557	4.35985	-1.22564	-2.70188	-0.187765	-0.517572
CBX5;S14;__MGKKTKRTADSSSSEDEEEYVVEKVLDRR	0.116257	1.46942	0.651722	-1.77188	4.50832	3.92492	5.11133	1.37305	0.818697	1.58964	4.56728	-1.92141	1.92125	-0.683865	-0.443161	-0.583852
CBX5;S92;ENNKPREKSEGNKRKSSFSNSADDIKSKKKR	2.81862	-2.25561	0.0730232	0.101694	1.83487	1.708	2.53565	1.959	2.64119	3.67578	3.6999	3.37709	2.25524	4.61603	5.71482	3.66691
CBX5;S93;NNKPREKSEGNKRKSSFSNSADDIKSKKKRE	0.288436	0.188917	-0.177546	-0.0131294	1.63513	1.82599	1.39059	0.951944	-1.25764	-0.261642	-0.416549	-1.49834	0.492368	1.17477	-0.643334	0.569758
CBY1;S20;GSIFSPKKTPPRKSASLSNLHSLDRSTRELE	0.309452	0.307818	-0.482927	-0.0782133	-0.366822	-0.164957	-0.381744	0.318912	-1.13109	-1.56534	-2.50441	-0.715963	-1.02719	-0.0812154	0.688628	-1.17681
CBY1;S26;KKTPPRKSASLSNLHSLDRSTRELELGLDYG	0.665618	-0.0432089	0.120495	-0.260676	2.14254	2.4134	2.85629	2.39165	-0.414502	0.572357	0.769864	0.320999	-1.44805	-0.211863	0.98027	0.231214
CC2D1A;S390;GVLETAMRLANHDEGSDDEEEETPKKNTPAA	-0.0599967	-0.374403	0.354736	0.130468	0.885218	0.644304	0.718079	0.312284	0.368625	0.417665	0.963182	-0.140744	1.43637	0.659979	-0.185982	1.00282
CC2D1B;S406;KLASEDAALVDDDEESDTPAQAPLAKKPAQT	-0.771686	-0.588677	0.997296	-0.6967	-1.42878	-1.19995	-2.36208	-0.342512	-1.55438	-3.05714	-5.04303	-1.39056	-1.2033	-0.624786	-2.32571	-2.03781
CCAR2;S612;SKDEVQNEGTAAESDSPLKEDGLLPKRPSSG	-0.0238356	-0.383953	0.00828535	0.043453	-1.05444	-1.04886	-0.898626	-0.480721	-1.04439	-1.48559	-1.73838	-0.710806	-2.15457	-1.86074	-1.04594	-2.1299
CCAR2;S674;EDEFAGAKLEETEVRSVASNQSEMEYSSLQD	0.424015	-0.0253425	0.249004	-0.44991	1.50001	1.57389	1.74315	1.36404	0.264715	0.154631	-0.021367	-0.0761147	-0.508861	0.289259	0.489893	-1.56735
CCAR2;S677;FAGAKLEETEVRSVASNQSEMEYSSLQDMPK	0.426478	0.121234	0.164989	-0.471798	1.29179	1.4162	1.38928	1.17483	0.265075	0.119327	-0.306564	-0.0854326	-0.481665	0.42772	0.336764	-1.63039
CCAR2;S680;AKLEETEVRSVASNQSEMEYSSLQDMPKELD	0.465317	0.206558	0.034125	-0.394354	0.620235	0.71505	0.434413	0.624336	0.46129	0.0414041	-0.712528	0.134372	-0.138022	0.618874	0.30782	-1.34905
CCDC102A;S12;____MSHGPSPRLAESPQLSKSSLLTILGSP	0.202408	0.301294	0.291947	-0.170971	2.1899	2.18433	2.44258	1.8398	0.0214491	0.676272	1.32594	0.079348	1.44085	1.1339	1.4528	2.45882
CCDC102A;S26;ESPQLSKSSLLTILGSPSPERMGPADSLPPT	-2.47501	1.74354	0.24368	1.14475	2.71013	2.90724	2.93002	3.0859	1.87834	1.18678	1.69685	1.67977	1.98702	0.625327	0.781994	0.670973
CCDC102A;S28;PQLSKSSLLTILGSPSPERMGPADSLPPTPP	-0.212617	1.06143	-0.788132	0.25573	0.983903	1.07697	0.914835	1.32169	0.409524	0.350592	0.190294	0.828657	1.41211	1.01995	1.93932	2.17124
CCDC102A;S536;IRSTRFGTEEAGDGASDLDEDEDLQIQVA__	0.411539	0.319104	0.0540655	-0.366362	2.91635	3.16386	2.84759	2.47105	1.17292	1.59107	1.09359	0.752079	-0.156931	1.00675	-0.161686	-1.12762
CCDC12;S165;LASAVDATTGQEACDSD______________	-0.183334	0.263228	0.378076	-0.331156	0.807611	0.864654	0.49733	0.825855	0.660243	0.319126	-0.102125	0.463352	0.19181	0.102955	-0.529887	-0.209523
CCDC132;S494;SILQLHEFKFLEQSRSPSVSPSKQPSATSSK	0.273158	-0.136798	-0.548569	0.206019	-2.00545	-1.75156	-1.89697	-2.4933	-1.61578	0.166691	0.460711	-1.15301	-1.62326	-0.795473	-1.93291	0.252907
CCDC132;S498;LHEFKFLEQSRSPSVSPSKQPSATSSKPVTL	0.0767365	0.108368	-0.16606	-0.430092	-1.82028	-1.9813	-2.50874	-2.37938	0.199973	0.112466	-0.0613185	-0.282029	0.248216	-0.531357	-1.78499	0.0770873
CCDC132;S559;YESDEQEKSAYQDYDSDSDVPEELKRDYVDE	0.126363	0.305648	-0.255389	-0.338198	-1.38163	-1.4681	-0.999327	-2.56255	-0.687721	0.368835	1.56368	-1.32353	-0.554877	-0.931582	-1.05836	-0.642951
CCDC132;S561;SDEQEKSAYQDYDSDSDVPEELKRDYVDEQT	0.170954	0.0208793	-0.0452596	-0.0314396	-0.54704	-0.616395	-0.126658	-1.19015	-0.569729	0.181105	1.10644	-0.822113	-0.480961	-0.638801	-0.390675	-0.290999
CCDC141;S1266;YRMHPGTGGLGKAQESALPSPIAFADGGHSK	-0.201782	-0.0538363	0.0809783	0.989572	1.19882	0.980132	1.09777	1.35922	1.04372	0.393546	0.563967	0.880452	2.04176	1.34837	1.40571	1.14563
CCDC141;S1270;PGTGGLGKAQESALPSPIAFADGGHSKKDTF	-0.0938251	-0.55733	0.7954	0.368817	1.103	0.650685	0.312334	0.533166	1.55017	0.880857	1.09694	0.742325	-0.89227	-2.45099	-4.28919	-1.90786
CCDC174;S149;SQIEEERDDDDKEEFSDKDIPPPQDPSEEWV	0.0669284	-0.172149	0.0574058	-0.241959	-0.385851	-0.455544	-0.80244	-0.546836	-0.304689	-0.59626	-0.958196	-0.605778	0.308503	0.173811	-0.678793	-0.224869
CCDC25;S204;LMKVENMSSNQDGNDSDEFM___________	0.245383	0.0663198	0.384101	-0.734696	0.815613	0.861347	0.533468	0.388342	0.0734075	0.306639	0.105848	-0.237949	0.532881	0.625597	-0.343484	0.578515
CCDC43;T137;EKQRKAALLAQYADVTDEEDEADKKDDAGAS	0.204739	-0.216258	0.171587	0.226658	0.814756	0.842911	0.536896	1.2275	0.993776	0.641135	0.0254545	1.23195	0.869072	1.16245	0.822019	0.919927
CCDC6;S233;EAEKRILQEKLDQPVSAPPSPRDISMEIDSP	0.389143	0.382603	-0.068586	-0.474711	0.85965	0.89001	0.897701	0.9418	0.471479	0.326132	0.122184	0.514169	0.98454	1.11823	1.84671	1.12286
CCDC6;S237;RILQEKLDQPVSAPPSPRDISMEIDSPENMM	0.413892	0.431198	-0.132995	-0.469958	0.728538	0.761814	0.773298	0.867469	0.513987	0.289942	0.027172	0.571681	1.02364	1.19136	2.06005	1.0877
CCDC6;S316;LQREMERREALCRQLSESESSLEMDDERYFN	-1.46973	0.0918954	0.241416	1.35251	2.15492	1.8654	1.96466	1.84012	0.00927899	-0.989146	-0.383177	-0.986087	3.17584	1.71221	0.585076	0.333965
CCDC6;S318;REMERREALCRQLSESESSLEMDDERYFNEM	-0.213207	0.291702	0.387289	-0.310945	1.4058	1.27762	1.04695	0.38151	0.471097	0.549851	0.892702	-0.576777	2.75425	2.05555	0.395496	1.38977
CCDC6;S321;ERREALCRQLSESESSLEMDDERYFNEMSAQ	-0.123173	0.342121	0.553182	-0.376268	2.16772	1.95631	1.35639	1.90894	-0.160522	-0.416018	-0.451255	-0.304257	3.09941	1.50502	0.491843	4.10768
CCDC6;S360;SPIPYTPSPSSSRPISPGLSYASHTVGFTPP	-0.372135	-0.330612	0.371615	0.0758268	-0.0780706	-0.202078	0.270989	0.802526	0.0288216	-0.840263	-0.686641	0.521749	1.78968	1.28744	3.17949	2.18595
CCDC6;T373;PISPGLSYASHTVGFTPPTSLTRAGMSYYNS	-0.475528	-0.192011	0.0247356	0.579455	-0.0195585	-0.115725	0.113958	0.269645	-1.09366	-1.53484	-1.32322	-1.05909	2.18897	1.81926	2.22694	1.7001
CCDC66;S427;AQVDYKAFTTISSSHSDPEETADTSTASPKK	0.249641	-0.0561867	-0.168158	-0.27074	-1.8007	-1.73731	-1.82619	-1.52883	0.00604781	-0.070351	-0.438198	0.266818	-0.188748	0.181015	0.556831	0.189841
CCDC8;S142;VRKMPVSYLGSKFLGSDVESEDDQELVEAFL	-0.022318	0.228384	0.367938	-0.461336	0.681919	1.09528	0.904382	1.33935	0.911812	0.840911	-0.0274414	1.3408	-2.43443	-0.992245	-0.72865	-2.38733
CCDC8;S146;PVSYLGSKFLGSDVESEDDQELVEAFLRRGE	0.0162974	0.191814	0.335963	-0.54149	0.588108	1.12105	0.88657	1.39899	0.720898	0.846493	-0.19182	1.37992	-2.95828	-1.07898	-0.781094	-2.53369
CCDC80;S512;KDRILSNEYEDKYDLSQPTSSQGEEERQVDS	0.503145	0.43856	-0.562861	-0.279685	-0.167309	-0.0931542	0.252347	-0.768617	-1.15708	-0.210835	0.352426	-1.26638	0.0765943	0.466327	0.995846	0.462157
CCDC80;S516;LSNEYEDKYDLSQPTSSQGEEERQVDSVPSQ	-0.794793	0.727249	-0.0773887	0.0969784	0.112211	-0.0569803	0.274069	0.306127	-1.01045	-1.80519	-1.29077	-1.16972	1.69673	0.356344	1.77751	1.21148
CCDC86;S18;TPLRRSRRLEGLKPLSPENLPVPEVSRAKRA	0.129974	-0.102026	0.020891	-0.34074	-0.163581	-0.420701	0.207784	-0.467716	-0.732172	-0.792584	0.0859468	-0.969174	0.656098	-0.134994	1.16032	0.710579
CCDC86;S225;LDSEAAHAKEEVIPGSPEPCPGQQAPGPEPS	-0.135541	0.0513739	0.0718081	0.314238	0.725773	0.781012	0.848464	1.14353	1.18324	1.25198	1.29098	1.68707	0.159087	0.102651	0.626691	1.10188
CCDC86;S252;PEPSQPAQELTVQAPSSPERQLEPGKLPPAG	-0.195385	0.0419685	0.120872	0.287707	0.537772	0.631219	0.688055	1.01306	1.12231	1.19686	1.18451	1.66511	0.108529	0.163969	0.673719	1.05921
CCDC88A;S1362;KLIKSKKDINRERQKSLTLTPTRSDSSEGFL	-0.458836	0.0505246	0.537927	0.349582	2.14848	2.30065	1.61215	1.90571	1.52011	1.72444	1.28523	1.26454	2.23566	2.37318	-0.0282536	1.80148
CCDC88A;S1501;QGISDDSSTGSRVHASRPASLDSGRTSTSNS	-0.078402	-0.1099	-0.310115	0.379926	-0.254062	-0.123723	-0.226148	-0.925364	-0.583425	0.32755	0.542463	-0.924177	-0.678179	-0.0548308	-1.6001	-1.21109
CCDC88A;S1505;DDSSTGSRVHASRPASLDSGRTSTSNSNNNA	0.202717	-0.179798	-0.817913	0.548807	-0.987318	-1.24193	-0.662494	-1.85565	-0.329388	0.569396	1.83821	-0.626286	-1.36736	-2.00557	-1.7985	-1.16686
CCDC88A;S1594;SETIESRAHHKMKAGSPGSEVVTLQQFLEES	0.118648	-0.779627	-0.140927	0.946319	2.82419	3.05004	3.15991	2.92412	-0.386363	0.66108	0.721012	0.124927	-2.58617	-1.25343	-2.11154	-1.95469
CCDC88A;S1739;ASSVISTAEGTTRRTSIHDFLSKDSRLPVSV	-0.217752	-0.0111893	-0.853762	0.749923	-0.0639429	0.0105571	-0.0331258	0.2622	-2.89361	-2.32356	-2.22237	-2.15285	-1.49216	-1.51005	-1.27095	0.0175895
CCDC88A;S233;RDGVHFLPHASSSAQSPCGSPGMKRTESRQH	0.0391625	0.0938413	-0.175573	-0.456794	-3.856	-3.95896	-3.54173	-4.28262	-0.786222	-0.471571	0.233412	-0.997657	1.4469	1.03517	1.78871	1.64694
CCDC88A;S237;HFLPHASSSAQSPCGSPGMKRTESRQHLSVE	-0.424593	-0.117098	0.500709	-0.443778	-1.99633	-1.70437	-1.67671	-0.904356	0.543232	-0.183298	-0.980173	1.09251	0.506422	1.50581	2.58677	0.387786
CCDC88A;T1478;SAAFRSKQLVNNKDTTSFEDISPQGISDDSS	-0.394554	0.0793822	-0.160068	-0.295977	-3.02696	-2.84326	-3.33214	-2.34848	-0.332935	0.30996	0.0618737	0.964535	-3.76886	-4.21963	-4.05535	-0.124602
CCDC93;S304;VSEYAGKQSELSAEESPEKLGTSQLHQRKVI	-0.181149	-0.14074	0.0766478	-0.189349	-0.166497	-0.411383	0.466541	-0.566554	-2.23632	-1.59701	-0.0201563	-2.12683	-4.22298	-5.41942	-3.8915	-2.76152
CCDC94;S211;AALLEEARHRRLLEDSESEDEAPPSRPRAAA	0.324962	-0.20782	0.131796	-0.0316712	1.31395	1.65558	1.43025	1.16985	-1.40668	-0.378732	-0.70482	-1.16505	-1.72458	-0.263917	-1.43914	-1.17103
CCDC94;S213;LLEEARHRRLLEDSESEDEAPPSRPRAAARP	0.377812	0.0790487	0.239105	-0.321725	1.75925	1.96865	1.57214	1.17684	-1.43055	-0.696957	-1.01025	-1.7618	-0.785956	0.115231	-1.57706	-1.06205
CCDC94;S309;TPGTSSLSQLGAYGDSEDSDS__________	-1.4514	0.0719908	0.976678	-0.881726	-3.94118	-4.20374	-4.41325	-3.31595	-3.1302	-5.78685	-6.40476	-3.98248	0.665331	-0.845728	-0.380362	-2.17702
CCDC94;S312;TSSLSQLGAYGDSEDSDS_____________	-1.09031	0.193916	0.525402	-0.664752	-3.61983	-3.70759	-3.86117	-3.55299	-2.62868	-3.9742	-4.23002	-3.39618	0.225325	-0.560138	-0.7463	-1.88691
CCDC97;S254;QQQEEEEACFEEEEDSDEEDQRSDKDSEAWV	-0.0365964	-0.386515	-0.37176	0.332236	-1.49049	-1.57657	-1.41533	-1.62611	0.0720826	0.469708	0.872022	0.211655	-3.18455	-3.37881	-3.41094	-2.64282
CCDC97;S261;ACFEEEEDSDEEDQRSDKDSEAWVPDSEERL	-0.117744	-0.217069	-0.337524	0.098914	-1.34108	-1.51156	-1.20288	-1.41861	1.00479	0.437431	0.610795	0.578397	-2.69072	-2.87438	-2.33658	-4.13853
CCM2;S329;LETIGVKDGRGIITDSFGRHRRALSTTSTST	0.338937	-0.186466	-0.19678	0.353967	1.06634	0.970072	1.14469	1.02857	1	0.96261	1.06907	0.954869	1.0848	1.16598	1.40383	0.782125
CCM2;S388;ISSDIEALGCSMDQDSA______________	-0.740151	1.34036	-0.47297	0.47769	1.78167	1.94153	2.25459	2.34358	1.9599	1.57026	1.74796	2.26705	-0.353474	-0.647084	1.21738	-0.535648
CCND3;S264;AALRESLREAAQTAPSPVPKAPRGSSSQGPS	1.2525	-0.0725761	-0.906922	-0.210582	-1.6539	-1.65405	-1.91014	-1.66142	0.493662	0.717546	0.0644241	0.727465	0.796992	1.57502	1.77736	1.28771
CCND3;S279;SPVPKAPRGSSSQGPSQTSTPTDVTAIHL__	-0.132651	-0.578706	0.408849	0.0798422	-0.382963	-0.382922	-0.42517	-0.493865	-2.44851	-1.74827	-1.38521	-2.11656	1.36157	1.16623	0.39754	2.84574
CCND3;S282;PKAPRGSSSQGPSQTSTPTDVTAIHL_____	-0.117996	1.05798	0.307437	-0.560294	0.766547	1.0439	1.26964	1.13144	1.43674	1.88974	2.11936	2.07327	1.78619	1.86641	3.45134	3.5495
CCND3;T283;KAPRGSSSQGPSQTSTPTDVTAIHL______	-0.510485	0.395477	-0.0253183	0.874409	1.76167	2.25232	1.59016	1.86538	1.66661	3.58543	3.55092	2.81293	0.325218	0.868867	-1.04771	3.6083
CCNE2;S20;SRLQAKQHAQPNQPDSPQETQIIQAKKRKTA	0.590963	-0.204859	-0.348066	-0.229538	0.468997	0.118191	0.971113	0.217477	-1.71675	-1.66332	-0.609695	-1.74028	-2.59414	-3.41799	-1.32886	-2.01086
CCNK;S325;SAQQQQQQAQQPKKPSPQPSPPRQAKRAVVV	-0.258009	0.431453	-0.310634	0.642058	0.640842	0.639486	1.18839	0.446316	0.531708	0.958487	1.79434	0.515741	1.60673	1.41101	2.22971	1.51747
CCNK;S329;QQQQAQQPKKPSPQPSPPRQAKRAVVVSPKE	0.00421692	0.451701	-0.413749	0.0294107	-0.0349603	0.0789714	-0.151351	0.633646	0.820581	0.288183	-0.411882	1.24214	1.07388	1.31795	2.11934	1.23173
CCNK;S341;PQPSPPRQAKRAVVVSPKEENKATEPPPPPK	0.0267406	0.949261	-0.499935	-0.148602	0.412035	0.359718	0.470575	0.352165	-0.0427398	-0.455748	-0.390015	-0.280597	1.79301	1.32604	2.41292	1.17839
CCNL1;S341;LNLDGTPALSTLGGFSPASKPSSPREVKAEE	-0.246185	0.386916	0.501883	-0.558627	0.379764	0.426687	0.562084	0.273935	1.21881	0.742856	0.731139	0.716032	-0.592466	-0.535625	-0.247163	-1.89263
CCNL1;S344;DGTPALSTLGGFSPASKPSSPREVKAEEKSP	-0.251552	0.369514	0.488176	-0.55337	0.520158	0.559652	0.786755	0.395663	1.24213	0.805498	0.900057	0.737119	-0.655648	-0.600155	-0.157123	-1.95542
CCNL1;S347;PALSTLGGFSPASKPSSPREVKAEEKSPVSI	-0.25269	0.366294	0.487933	-0.552091	0.547328	0.585592	0.831196	0.420246	1.24908	0.818311	0.932985	0.743214	-0.669107	-0.612465	-0.138032	-1.97219
CCNL1;S358;ASKPSSPREVKAEEKSPVSINVKTVKKEPED	0.304239	0.892024	-0.355226	-0.665982	0.774451	0.678222	0.0105861	0.091831	0.402961	0.244331	-0.132691	-0.240524	0.513634	-0.242253	-1.2711	0.0623467
CCNL1;S361;PSSPREVKAEEKSPVSINVKTVKKEPEDRQQ	0.486605	-0.370358	-0.693845	0.889394	-0.0548299	-0.0547816	0.419673	-0.146414	-0.394328	0.19944	0.581231	-0.233311	-0.20913	0.574055	1.01954	-0.381676
CCNL2;S345;APKLESPKEGKGGKPSPPSGKSAKRKMEGPK	-1.06944	1.43712	0.206701	-0.384526	-1.14331	-0.665766	-1.21818	-0.271036	1.56098	1.79907	1.29826	2.6186	-1.2693	-1.47959	-0.953376	1.18896
CCNL2;S366;SAKRKMEGPKKAQGHSPVNGLLKGQESRSQS	0.0416018	0.415806	-0.275859	-0.737438	-1.42193	-1.24658	-0.913666	-1.0367	-0.650794	-0.508632	-0.466046	-0.173037	-1.3447	-0.936229	0.887685	-0.392715
CCNY;S326;DKYKDLRKPMRKRSASADNLILPRWSPAIIS	0.278519	0.194493	-0.0481436	-0.0163155	0.597811	0.669564	0.0606176	0.691375	1.00209	0.95857	0.253177	1.1305	0.535381	0.679445	-0.245449	0.895481
CCNY;S83;IFLSKSQTDVREKRKSLFINHHPPGQTSRKY	-0.103643	-0.644516	0.199823	0.655903	0.26453	0.218791	0.658898	-0.524985	-0.49314	0.627206	1.68515	-0.803281	0.122257	0.269268	-0.813931	0.0288332
CCNYL1;S276;DKYKDLCRAAMRRSLSADNFIGIQRSNAILS	0.130827	-0.138131	0.11608	-0.0175171	0.400264	0.491054	0.0697404	0.708532	0.413895	0.270992	-0.385971	0.65701	-0.376409	-0.0182991	-0.616738	-0.0774107
CCNYL1;S35;IFLSKSQTDVREKRKSNHLNHVSPGQLTKKY	0.45533	0.31062	-0.825756	0.0240736	0.916013	0.756561	1.62068	0.107026	-2.47939	-1.66128	-0.375976	-2.81616	-0.00891248	-0.254831	1.13199	-0.0624961
CCNYL1;S42;TDVREKRKSNHLNHVSPGQLTKKYSSCSTIF	0.189014	0.447776	-0.637437	0.0040549	0.161032	0.197991	0.423386	0.369105	-2.7728	-2.96808	-3.04285	-2.67256	-0.55467	-0.290794	0.969673	-0.863714
CCNYL1;S66;DDLNMEFNPSDHPRASTIFLSKSQTDVREKR	0.683318	0.526268	-0.794898	-0.498422	-0.429978	-0.484295	-0.394726	-0.878057	-0.73599	-0.650093	-0.645797	-1.0957	0.638213	0.774586	1.43302	0.105052
CCPG1;S187;PSPAPRRRRNRKKTVSISESEEPPLAEPEDE	0.112767	-0.457357	0.176967	0.116568	-0.65259	-0.685501	-0.367325	-0.303756	0.125948	-0.284141	-0.343731	0.188737	1.0159	1.42172	2.14102	0.43427
CCPG1;S189;PAPRRRRNRKKTVSISESEEPPLAEPEDEPS	0.283551	-0.451744	-0.361132	0.599785	-0.759371	-0.69586	-0.280953	-0.972603	-1.06502	-0.408051	-0.0438058	-1.06495	0.840572	1.76063	1.74229	0.437705
CCPG1;T185;HEPSPAPRRRRNRKKTVSISESEEPPLAEPE	-0.099386	0.652854	1.01912	-1.03576	2.15209	2.32048	2.23819	1.8082	0.500136	0.736106	0.838576	0.199128	2.3871	2.37211	2.09532	2.5636
CCSER2;S222;DNAKSITCEKMVRSQSFSHSIQNVFLPPSSI	-0.208434	-0.223246	0.17024	-0.0287872	-0.039749	-0.356545	0.0999041	-0.821275	-0.53887	-0.276606	0.903156	-1.09845	0.619491	-0.607248	-0.647263	0.47484
CD2AP;S299;PKKPTAPTKASNLLRSPGAVYPKRPEKPVPP	0.294185	-0.041018	0.690883	-1.34277	-0.897105	-0.68792	-0.550025	-0.465115	1.43146	0.811785	0.140523	1.36021	-0.0997111	1.05117	2.10147	-0.902799
CD2AP;S353;SKPKLDPEQLPVRPKSVDLDAFVARNSKETD	0.0508704	0.017937	0.0824525	-0.219603	-0.00407201	-0.0763253	-0.625508	0.384347	1.02981	0.00587992	-0.920798	0.93109	0.138217	-0.0867579	-0.459641	-0.53615
CD34;S343;TENGGGQGYSSGPGASPETQGKANVTRGAQE	-0.911599	0.191333	-0.213914	1.06848	1.49449	1.82939	1.45548	2.20558	1.02514	0.859429	0.154039	1.43784	-2.78294	-1.95245	-2.73312	-3.36151
CD3EAP;S187;TSGKRKSTRKGTDASSDTQEAVNRHGAMEVK	-0.29965	-0.0225958	-0.301958	-0.201882	-2.95898	-3.3145	-3.87684	-3.54577	-2.09248	-2.46551	-2.39528	-2.64015	-0.314172	-2.04013	-3.38143	-0.398715
CD44;S744;VEDRKPSELNGEASKSQEMVHLVNKEPSETP	0.196931	0.50452	-0.42862	-0.038019	0.813782	0.968193	0.319041	0.87766	0.30102	0.399315	-0.361414	0.454893	0.157638	0.46057	-0.350812	0.491718
CD44;S756;ASKSQEMVHLVNKEPSETPDQCMTADETRNL	-0.683457	-0.640841	1.27102	-0.176195	-0.3404	-0.336249	-0.170775	0.115852	1.86388	0.87373	0.674914	1.58562	-0.716461	-0.554485	-0.65529	-2.20258
CD44;S773;TPDQCMTADETRNLQSVDMKIGV________	0.556277	1.18934	-1.08168	0.060888	0.939755	0.961656	1.25052	0.831351	0.212538	0.379546	0.577375	0.2675	0.0314413	0.0416711	1.7477	0.0868867
CDC23;S578;PTSDTPGTFFLPASLSANNTPTRRVSPLNLS	-0.0839778	-0.143467	-0.100205	-0.148464	-2.33631	-2.44145	-2.39549	-2.26076	0.401124	-0.196736	-0.33892	0.14561	-2.48459	-2.63929	-2.35873	-3.4092
CDC23;S588;LPASLSANNTPTRRVSPLNLSSVTP______	-0.3763	0.239586	-0.0698453	-0.127542	0.894417	1.1184	1.1733	1.47853	-1.13636	-1.19774	-1.45422	-0.643241	-0.874122	-0.392561	0.450802	-0.381256
CDC23;T582;TPGTFFLPASLSANNTPTRRVSPLNLSSVTP	-0.473945	-0.38641	-0.234199	0.606301	-1.79816	-1.48828	-0.986966	-1.80594	-2.25962	-1.09829	-0.529643	-1.88626	-3.5563	-2.32231	-2.33892	-3.21746
CDC23;T596;NTPTRRVSPLNLSSVTP______________	-0.0703271	0.120652	-0.226468	-0.101272	0.644171	0.564506	0.599413	0.89767	-0.493019	-1.14174	-1.34491	-0.556372	0.126264	-0.107236	0.598624	-0.446445
CDC26;S42;EARKKQKEDVEGVGTSDGEGAAGLSSDPKSR	-0.503355	-0.788717	0.72828	-0.455514	-0.506008	-0.410843	-0.801402	0.577085	-2.55958	-3.36071	-4.25891	-1.86408	-0.666642	-0.514547	-0.502144	0.240237
CDC37L1;S29;PRTGGETEEESDLDVSPSSSHYSPVPDGGAQ	-1.51291	2.2539	-0.667903	1.18662	1.66669	1.89696	1.94934	1.67385	-0.0115124	0.0640075	0.649189	-0.0715734	3.73118	2.77238	3.35476	3.16223
CDC42BPA;S838;LSPESISPGSPPSLRSAPGTPHSVTLRNPRP	-1.95255	-0.0808282	0.199272	2.11254	-0.26114	-0.138092	-0.279219	-0.522267	0.813804	1.34375	2.03234	0.566681	2.53374	2.06993	-0.514848	1.45351
CDC42BPA;S845;PGSPPSLRSAPGTPHSVTLRNPRPQESRTVF	-0.907438	0.531565	0.807803	-0.49676	1.34611	1.34027	0.728938	1.08928	1.78637	1.24661	1.0162	1.21901	1.88803	0.856935	-0.639183	1.22401
CDC42BPA;S903;ARSSAQNGSALKREFSGGSYNTKRQPMPSPS	-1.38986	0.366778	1.06274	0.446683	0.476229	0.766701	0.481651	1.55496	3.62092	2.90381	2.38882	4.1729	1.00781	0.942588	0.829095	1.17486
CDC42BPA;S906;SAQNGSALKREFSGGSYNTKRQPMPSPSEGS	-1.14231	0.488572	0.76169	0.321289	0.266982	0.548428	0.161744	0.798046	2.72981	2.49855	2.13075	2.99832	0.666723	0.638787	-0.128423	0.761352
CDC42BPA;S959;DSPRHSTASNSSNLSSPPSPISPQKTKSLSL	-0.814034	1.40525	-0.217916	-0.484315	-0.176659	-0.260797	-0.488904	-0.627837	0.640164	0.310505	0.667116	0.116387	1.1466	-0.470975	-0.356649	0.870302
CDC42BPA;S962;RHSTASNSSNLSSPPSPISPQKTKSLSLEST	-0.420226	-0.172567	0.219583	0.283946	-0.0277913	0.0509351	-0.287555	0.373768	0.955882	0.629151	0.147829	1.14565	-1.04759	-0.958062	-1.61543	-1.12028
CDC42BPA;S973;SSPPSPISPQKTKSLSLESTDRGSWDP____	-0.668653	1.12644	0.135135	0.130024	2.77736	2.7383	3.21051	2.89485	2.07373	1.37967	1.90369	1.75861	2.46152	1.64646	3.22876	1.36546
CDC42BPA;S976;PSPISPQKTKSLSLESTDRGSWDP_______	-0.436613	0.879932	0.37781	-0.38804	2.10516	2.13728	1.98245	2.32119	2.99953	2.16535	1.87734	2.74107	2.09379	1.57707	2.04836	1.29059
CDC42BPB;S1692;KHSTPSNSSNPSGPPSPNSPHRSQLPMEGLD	-0.336106	-0.391801	0.152553	0.162425	-0.775185	-0.145927	-0.201322	-0.283932	-2.44966	-0.511805	-0.530474	-1.05646	-2.79826	-1.01503	-1.55613	0.354154
CDC42BPB;S1695;TPSNSSNPSGPPSPNSPHRSQLPMEGLDQPS	0.0838483	-1.89691	-1.22698	4.07	2.71933	2.11231	2.92194	2.62634	0.270211	0.546548	1.85036	0.380304	5.28382	4.70039	3.93641	4.17237
CDC42EP1;S101;LQQVRRVGVPPRRMASPAAPSPAPPPISPII	0.360441	0.423005	-0.706129	-0.0905993	-0.176511	-0.263493	-0.257973	0.411317	1.15047	0.377738	-0.0810332	1.4809	-1.49145	-1.71488	-0.0569451	-1.35125
CDC42EP1;S113;RMASPAAPSPAPPPISPIIKNAISLPQLNQA	-0.557467	-0.0113055	0.138406	0.663604	1.02191	1.16367	0.788452	0.932012	-0.0660381	-0.637076	-1.30501	-0.791125	1.03398	1.82129	0.0363874	-1.83333
CDC42EP1;S121;SPAPPPISPIIKNAISLPQLNQATYDSLVMG	0.403859	-0.152005	-0.303303	-0.291566	-2.1075	-2.08598	-2.20722	-2.36503	-0.646371	0.0367025	0.0989033	-0.441128	-0.785217	-0.652082	-0.955938	0.377211
CDC42EP1;S147;SLVMGKLSFDSTPASSTDGHSGYGLESGFCT	-0.161962	0.230431	-0.714189	0.298126	0.718542	0.263904	1.95817	1.17172	1.37159	0.339072	1.87763	1.41194	-3.53875	-4.85757	-0.0551421	-4.2089
CDC42EP1;S207;FPSEPTPNPELRRSDSLLSFRFDLDLGPSLL	0.418155	-0.241065	0.111079	-0.209467	0.744641	0.571346	0.331716	0.826656	0.998106	0.370335	-0.0602753	0.842683	0.64206	0.354147	0.205854	0.290804
CDC42EP1;S210;EPTPNPELRRSDSLLSFRFDLDLGPSLLSEL	0.418155	-0.241065	0.111079	-0.209467	0.744641	0.571346	0.331716	0.826656	0.998106	0.370335	-0.0602753	0.842683	0.64206	0.354147	0.205854	0.290804
CDC42EP1;T143;ATYDSLVMGKLSFDSTPASSTDGHSGYGLES	-0.336728	-0.182044	0.332955	0.351029	1.37639	1.31776	1.71036	1.64129	0.763959	0.63361	1.08546	0.956425	0.854446	0.538933	1.27342	1.06788
CDC42EP1;T162;STDGHSGYGLESGFCTISRLPRVEKHSNRDR	-0.146202	-0.635841	0.284495	0.24855	0.404536	0.860089	0.0702127	0.375656	-0.50166	-0.126801	-1.39648	-0.728183	-1.96904	0.226945	-2.79738	-3.53079
CDC42EP3;S100;FRANSTSDSMFTETPSPVLKNAISLPTIGGS	0.659481	-0.465318	-0.0695992	0.159443	2.10726	2.38003	2.09034	1.93601	-1.37908	0.123301	-0.0507335	-0.755639	0.219374	1.45303	0.166472	2.15502
CDC42EP3;S108;SMFTETPSPVLKNAISLPTIGGSQALMLPLL	0.394935	-0.454738	-0.623939	0.627045	-1.70485	-1.35693	-1.72439	-0.509258	0.226528	0.712489	-0.31105	1.74585	-0.231378	1.2387	1.57381	2.09183
CDC42EP3;S144;HSKQESFGRPKLPRLSCEPVMEEKVQEQSSL	-0.1082	0.32402	0.380717	-0.586369	0.829216	0.79602	-0.300175	1.4417	1.25331	-0.451925	-2.13043	1.02062	1.14438	0.751364	-0.21387	0.0070101
CDC42EP3;S89;HSGQFPGHNDFFRANSTSDSMFTETPSPVLK	0.6005	-0.367259	-0.226788	0.441628	2.62006	2.7067	2.66702	1.6777	-1.86496	-0.237443	0.258434	-1.99669	0.996145	1.7215	-0.0367375	1.6427
CDC42EP4;S116;LGSLRDSALFVKNAMSLPQLNEKEAAEKDSS	-0.408424	0.116358	0.217113	0.408094	1.75542	1.12404	2.1887	0.487661	1.00124	0.536324	2.5165	-0.508604	-1.57013	-3.70092	-3.01852	-4.05892
CDC42EP4;S136;NEKEAAEKDSSKLPKSLSSSPVKKADARDGG	0.47347	0.668209	-0.12402	-0.996891	0.854339	0.892207	0.107617	0.0403267	-0.137722	0.288214	-0.149285	-0.628483	-0.236362	-0.488985	-2.09441	0.0527514
CDC42EP4;S140;AAEKDSSKLPKSLSSSPVKKADARDGGPKSP	0.375594	0.652885	-0.100997	-0.402943	0.541646	0.584078	-0.07772	0.364892	0.98017	0.790439	0.0811351	0.765338	-0.911292	-0.996511	-1.84217	-1.04117
CDC42EP4;S64;DTSFLTSKAREADDESLDEQASASKLSLLSR	-0.16639	-0.614016	0.102342	0.34784	0.919524	0.456671	0.699357	0.623481	0.434519	0.041721	0.799469	0.126985	0.77397	-0.809204	-0.811369	0.742384
CDC5L;T430;TPSNGAEGLTPRSGTTPKPVTNATPGRTPLR	1.05639	0.0662115	-0.339802	-0.712628	0.972813	0.876025	1.44046	0.441961	0.133458	0.789457	1.41867	0.0444853	-0.935268	-0.725039	0.602876	-0.291031
CDC5L;T438;LTPRSGTTPKPVTNATPGRTPLRDKLNINPE	-0.89898	0.400922	0.250447	0.29886	-0.131412	-0.271561	-0.155286	0.17861	0.134702	-0.954357	-0.827238	-0.157607	-0.120455	-1.14637	-0.549446	-1.34588
CDCA2;S626;EIPTQRKRRLPQKADSPELDPAHHQSQVSDK	-0.322264	-0.468434	0.163569	0.163204	-1.0541	-0.999873	-1.13312	0.0628455	-0.194758	-1.25496	-2.10319	0.336752	-1.43988	-1.08123	-0.383049	-1.64098
CDCA7L;S182;LRRKKSSRQPKGKEDSASDAEDESRAESQEN	-0.116487	-0.204846	0.164153	-0.660645	-2.84804	-2.92913	-2.88155	-2.93406	-4.41439	-3.64517	-2.987	-3.81017	-1.69192	-2.69889	-2.30889	1.22118
CDCA7L;S184;RKKSSRQPKGKEDSASDAEDESRAESQENSD	-0.140068	-0.569405	0.253523	-0.340572	-1.31755	-1.46379	-1.37508	-1.63088	-3.45318	-2.67371	-1.90274	-3.13991	-0.866478	-1.78966	-2.06069	1.28911
CDH11;S714;EYQYMPRPGLRPAPNSVDVDDFINTRIQEAD	0.159639	-0.410526	0.105354	0.186303	0.585708	0.503305	0.580425	0.905712	0.716126	0.494453	0.428644	0.982329	0.580472	0.525462	0.885284	0.95329
CDK1;T14;__MEDYIKIEKIGEGTYGVVYKGRHRVTGQI	0.105776	0.282107	0.109622	-0.228506	2.34701	2.63339	2.5275	1.64502	-0.0714158	1.05578	1.19061	-0.371509	2.1081	3.08775	1.78192	1.95187
CDK1;Y15;_MEDYIKIEKIGEGTYGVVYKGRHRVTGQIV	0.107812	0.196376	-0.00990729	-0.231423	1.14789	1.35957	0.746233	0.879473	0.566559	0.839173	0.148368	0.328167	2.56954	3.31047	1.68268	2.0793
CDK11B;S13;___MSQSDDRDSKRDSLEEGELRDHRMEITI	0.332826	0.181055	-0.856583	-0.00616032	-1.61358	-1.67024	-1.33588	-1.9824	-1.57439	-1.05329	-0.559481	-1.60714	-0.423994	-0.4236	0.331753	-0.177539
CDK11B;S236;EKVEERDLLSDLQDISDSERKTSSAESSSAE	-0.104412	-0.160194	0.0690901	0.022104	0.690315	0.650192	0.508667	0.943159	0.415405	0.148124	-0.0492884	0.58652	-3.33208	-3.56157	-3.58064	-3.03563
CDK11B;S31;EGELRDHRMEITIRNSPYRREDSMEDRGEED	0.242544	0.137774	-0.556992	0.453833	1.03848	1.26386	1.28815	0.590239	-0.679363	0.615401	0.875835	-0.532669	-1.05984	-0.15188	-0.89031	-0.496523
CDK11B;S707;TWPAKSEQQRVKRGTSPRPPEGGLGYSQLGD	-0.144173	-0.342642	0.394358	0.395925	0.651626	0.521004	0.668732	0.976558	1.18842	0.638348	0.684853	1.23166	0.36635	0.0365038	0.320146	0.041605
CDK11B;S718;KRGTSPRPPEGGLGYSQLGDDDLKETGFHLT	0.562224	-0.287213	-0.525245	0.187077	-1.05234	-1.35478	-1.02127	-1.48666	0.450782	0.673362	1.30614	0.305706	-0.386633	-1.02548	-0.527795	-0.0951499
CDK11B;T706;PTWPAKSEQQRVKRGTSPRPPEGGLGYSQLG	-0.144173	-0.342642	0.394358	0.395925	0.651626	0.521004	0.668732	0.976558	1.18842	0.638348	0.684853	1.23166	0.36635	0.0365038	0.320146	0.041605
CDK12;S1079;KETTSGTTAEPVKNNSPAPPQPAPVKAEPGP	0.110986	0.523616	-0.333995	-0.359242	0.438071	0.427956	-0.185218	0.0182479	0.0808735	0.0337455	-0.412085	-0.303647	0.173364	-0.152896	-1.27323	-0.142604
CDK12;S273;YDSYKKSPGSTSRRQSISPPYKEPSAYQSST	0.00710415	0.140147	-0.225266	0.227257	0.492579	0.401905	0.198423	0.37554	0.877479	0.657662	0.534406	0.686269	0.127356	-0.227888	-0.641325	-0.280381
CDK12;S275;SYKKSPGSTSRRQSISPPYKEPSAYQSSTRS	0.0329583	0.150934	-0.249932	0.248212	0.594329	0.491714	0.293515	0.453042	0.893251	0.68699	0.588516	0.693169	0.128483	-0.263311	-0.672545	-0.265914
CDK12;S300;QSSTRSPSPYSRRQRSVSPYSRRRSSSYERS	-0.0718963	0.528962	-0.245255	0.0777025	1.1096	1.16654	0.840886	0.261495	0.0141886	0.449262	0.493655	-0.717672	0.162006	0.215523	-1.39246	-1.00833
CDK12;S302;STRSPSPYSRRQRSVSPYSRRRSSSYERSGS	-0.0397862	0.26991	-0.318987	0.332873	1.09339	0.942726	0.927613	0.363934	0.686251	0.854339	1.28029	0.0378868	0.620986	0.0679965	-0.742449	-0.359115
CDK12;S305;SPSPYSRRQRSVSPYSRRRSSSYERSGSYSG	0.88392	-0.565333	0.189866	-0.30651	1.17342	1.0653	0.621679	1.9724	4.19637	2.85767	1.47122	4.35991	-0.185978	0.323583	0.591367	-0.834633
CDK12;S331;GSYSGRSPSPYGRRRSSSPFLSKRSLSRSPL	0.166034	-0.385079	-0.272172	0.607922	3.10556	3.06319	2.82344	2.13038	-0.297124	0.788637	1.18717	-0.732399	0.947626	1.03718	-1.22417	0.807745
CDK12;S332;SYSGRSPSPYGRRRSSSPFLSKRSLSRSPLP	0.427796	1.03371	-1.04955	0.380389	-0.91547	-1.19582	-0.737635	-2.08815	0.489286	0.834802	1.89314	-0.442668	1.1286	0.206475	0.734093	-0.184433
CDK12;S333;YSGRSPSPYGRRRSSSPFLSKRSLSRSPLPS	0.600973	0.834817	-0.667902	-0.331406	1.0064	0.880546	1.07772	0.220538	0.00381767	0.0961209	0.449369	-0.714854	0.676625	0.425675	0.931927	-0.417476
CDK12;S340;PYGRRRSSSPFLSKRSLSRSPLPSRKSMKSR	0.207144	-0.0590361	-0.157752	0.0470526	-0.865004	-1.0814	-0.912544	-0.902247	-0.305579	0.0164763	0.623572	0.105938	0.609272	-0.461178	0.27131	2.4818
CDK12;S342;GRRRSSSPFLSKRSLSRSPLPSRKSMKSRSR	-0.200603	0.00219759	-0.762788	0.974776	-2.65542	-2.70351	-2.03147	-1.59805	0.903768	-0.657175	-1.04466	0.946741	-1.18581	-0.503378	1.95749	-3.77959
CDK12;S344;RRSSSPFLSKRSLSRSPLPSRKSMKSRSRSP	0.511073	0.283702	-0.438578	-0.231081	-1.33766	-1.36017	-1.40513	-1.37436	-0.958819	-0.243714	0.000179591	-0.359293	0.207596	-0.207978	0.427281	2.53443
CDK12;S381;SSHSKKKRSGSRSRHSSISPVRLPLNSSLGA	-0.561465	0.233786	0.103547	-0.110304	-1.18323	-1.46089	-1.51237	-1.38296	0.302511	-0.248039	0.163093	-0.0346437	-0.901885	-2.51185	-2.48133	-1.00829
CDK12;S382;SHSKKKRSGSRSRHSSISPVRLPLNSSLGAE	0.904459	0.579992	-0.858036	-0.93971	-0.373816	-0.174705	-1.25532	-0.403597	0.479107	0.502437	-1.01189	0.566734	-1.56047	-0.773852	-1.77454	-1.1478
CDK12;S384;SKKKRSGSRSRHSSISPVRLPLNSSLGAELS	-0.179241	-0.127397	-0.0668669	0.431289	-0.161483	-0.175958	0.0118255	0.304409	0.537626	0.228898	0.224049	0.843206	-0.607821	-0.611526	0.114601	-0.552292
CDK12;S677;LTDLPLPPELPGGDPSPPDSPEPKAITPPQQ	-0.20771	-0.116204	-0.283163	0.39954	0.407553	0.290348	0.540108	0.201216	-0.326912	-0.256786	0.214102	-0.493509	-0.272635	-0.629846	-0.526398	-0.630383
CDK12;S681;PLPPELPGGDPSPPDSPEPKAITPPQQPYKK	-0.0842687	0.00518338	-0.193894	-0.0165787	0.753842	0.616624	0.880557	0.237275	-0.366965	-0.235606	0.330297	-0.823832	-0.00290241	-0.414004	-0.416022	-0.640146
CDK12;T889;FGLARLYNSEESRPYTNKVITLWYRPPELLL	-0.76481	-0.334708	-0.0208615	1.15278	-0.234018	-0.216244	0.320352	-0.631262	0.556579	1.72965	3.02537	0.705578	-0.486996	-0.744827	-1.23421	0.202517
CDK13;S1054;TIKAPRKDLSLGLDDSRTNTPQGVLPPAQLK	-0.842896	1.12646	-0.462559	0.972817	1.83571	1.73826	2.14022	2.37962	5.56148	4.41355	4.67675	5.46406	2.15001	1.21421	3.05587	0.689807
CDK13;S316;REDKSEPKAYRRRQRSLSPLGGRDESPVSHR	-0.0108897	-0.132707	-0.459218	0.00536685	-2.47088	-3.04537	-3.16234	-2.72021	0.306122	-1.10127	-1.05318	-0.456117	1.4923	-0.369518	-0.204031	0.00159417
CDK13;S318;DKSEPKAYRRRQRSLSPLGGRDESPVSHRAS	-0.527223	-0.348196	-0.289784	0.53252	-2.9265	-3.40553	-3.46238	-3.08552	0.985986	-0.180074	0.0390242	0.33989	2.1411	0.473442	0.147058	0.609581
CDK13;S326;RRRQRSLSPLGGRDESPVSHRASQSLRSRKS	-0.315167	0.0604606	-0.362089	0.0262081	-2.14945	-2.83542	-2.615	-2.44186	0.965493	-0.530059	0.0983627	0.166088	1.50111	-1.07712	-0.128228	0.188036
CDK13;S396;GDVSPSPYSSSSWRRSRSPYSPVLRRSAKSR	-0.293392	0.261923	-0.185633	1.25972	1.81113	2.12245	2.0386	2.05796	1.44821	1.34418	0.774716	1.27145	1.51603	3.00894	2.1489	-0.660566
CDK13;S398;VSPSPYSSSSWRRSRSPYSPVLRRSAKSRSR	-0.805819	-0.0740983	0.507616	0.282155	-1.49402	-1.63479	-1.25621	-0.959832	3.01669	1.65446	1.72076	2.71157	0.0732657	-0.459132	0.548936	-1.74823
CDK13;S401;SPYSSSSWRRSRSPYSPVLRRSAKSRSRSPY	-0.572103	0.0459318	0.144798	0.390962	-0.441454	-1.01185	-0.283931	-0.492084	3.43487	1.46714	2.15719	2.33	0.797627	-0.942186	0.625275	-2.45109
CDK13;S438;SRSRHRLSRSRSRHSSISPSTLTLKSSLAAE	-0.351492	0.820534	-0.443028	0.118606	1.62754	0.936142	1.89733	0.835593	1.82721	1.46203	3.53677	1.21324	1.04084	-2.1971	0.107508	1.27561
CDK13;S440;SRHRLSRSRSRHSSISPSTLTLKSSLAAELN	-0.416976	0.465402	-0.0178574	0.379698	1.53729	1.47881	1.56832	0.991058	1.17236	1.50293	2.14571	0.780458	1.86071	1.1852	0.668819	1.51347
CDK13;T1056;KAPRKDLSLGLDDSRTNTPQGVLPPAQLKSQ	-0.286624	0.22142	-0.450661	-0.301339	-4.32272	-4.40989	-3.75826	-3.8513	0.914425	0.129579	0.401983	0.971912	-2.50954	-2.75615	-0.300768	-3.15039
CDK13;T1058;PRKDLSLGLDDSRTNTPQGVLPPAQLKSQSN	-0.211118	-0.324286	0.09417	0.0369875	-1.06796	-0.638614	-1.02397	-0.426177	0.846886	0.970256	-0.0547503	1.32233	-2.71406	-0.986842	-1.74528	-2.83229
CDK13;T871;FGLARLYSSEESRPYTNKVITLWYRPPELLL	-0.574645	-0.116952	-0.0818644	0.775568	0.389981	0.467346	0.516552	0.39259	0.165236	0.479433	0.72837	0.237858	0.581918	0.676466	0.0712229	0.422731
CDK14;S24;PAEKIGKMKKLRRTLSESFSRIALKKEDTTF	0.13843	0.0275126	-0.0923244	-0.309925	-0.645013	-0.687912	-0.926019	-0.583388	-0.163471	-0.30534	-0.558498	-0.0745085	-0.13523	-0.389213	-0.436827	0.324313
CDK14;S78;DTIPEDKKVRVQRTQSTFDPFEKPANQVKRV	0.308662	-0.213817	0.270437	-0.177299	1.59179	1.61787	2.16275	1.61827	0.519253	0.975524	1.50845	0.781467	0.915078	1.23681	2.28647	1.69191
CDK14;S95;FDPFEKPANQVKRVHSENNACINFKSSSAGK	0.173273	0.2926	0.113112	-0.39099	1.06414	0.574232	1.08387	0.749759	1.17384	-0.122369	0.442094	0.28704	2.7755	1.25555	2.76707	1.00086
CDK16;S60;GESDQASATSSDEVQSPVRVRMRNHPPRKIS	-0.463845	-0.021351	0.0258061	0.0348542	-0.585405	-0.473638	-0.988618	-0.348322	-2.3286	-2.64401	-3.2886	-2.31331	-1.05869	-0.919799	-1.92449	-1.41289
CDK16;S75;SPVRVRMRNHPPRKISTEDINKRLSLPADIR	-0.233532	0.0323973	-0.127044	0.132242	0.095077	0.286621	-0.269489	0.0338684	-0.57691	-0.148859	-0.609762	-0.45708	-0.23323	0.168154	-1.31041	0.107487
CDK17;S104;SPTGVCLRNRIHRRISMEDLNKRLSLPADIR	-0.459769	0.279944	-0.67033	1.04712	-1.67001	-1.67123	-1.54276	-0.926513	0.658949	-0.270889	-0.62404	0.837138	0.92449	1.00591	2.02058	-0.348261
CDK17;S113;HPPRKISTEDINKRLSLPADIRLPEGYLEKL	-0.0494544	-0.771448	0.375746	0.124748	-0.706045	-0.396927	-0.767867	-0.302254	0.105142	0.040801	-0.964064	0.196815	-1.62727	0.108836	-1.27508	-2.61479
CDK17;S147;SPPFDQPMSRRSRRASLSEIGFGKMETYIKL	0.405756	0.3986	-0.844589	0.4538	1.52624	1.30527	1.89665	0.986641	0.16669	0.687813	1.71343	0.0361396	-0.159384	-0.828361	0.331732	0.122941
CDK17;S72;NGSRLDIVHENLKMGSDGESDQASGTSSDEV	-0.422846	-0.640987	0.483841	0.15056	-0.790187	-0.678661	-1.05395	-0.515347	-0.721202	-0.572919	-0.91932	-0.400335	0.319378	0.557067	-0.70037	0.967226
CDK17;S89;GESDQASGTSSDEVQSPTGVCLRNRIHRRIS	-0.741267	-0.4069	0.402096	0.238723	-1.61827	-1.84134	-1.58236	-1.15311	-1.58143	-2.91808	-2.88679	-1.87411	1.52402	0.800228	1.45031	-0.0376228
CDK18;S109;NPGLPKPLTRMSRRASLSDIGFGKLETYVKL	0.366482	-0.0451697	-0.389737	-0.188132	-0.262601	-0.525467	-0.575877	-0.223875	0.208225	-0.141922	-0.106834	0.309956	-1.20821	-2.11859	-1.4672	-0.51357
CDK18;S66;SPGMQYQQRQNQRRFSMEDLNKRLSLPMDIR	0.452217	-0.149306	-0.266178	0.0129581	0.147507	0.41622	0.163622	-0.179044	-1.46296	-0.292961	-0.503584	-1.25404	-1.36697	-0.157631	-1.34107	-0.61537
CDK4;S300;SAFRALQHSYLHKEESDAE____________	0.201045	-0.386298	0.0380003	0.225888	1.70409	1.57368	1.7182	1.63679	0.0652585	0.210078	0.501282	0.152939	1.09284	0.834663	0.876502	1.54237
CDK5RAP2;S1357;RTVEGNLPYHHLLPESPEPSASHALSDDEMS	-0.597032	0.606117	0.216597	0.253702	1.6698	1.83459	1.89432	2	1.6786	1.47101	1.44927	1.79056	0.963502	1.00815	1.41798	0.672831
CDK5RAP2;S1367;HLLPESPEPSASHALSDDEMSEKSFLSRDPK	-0.625459	2.31865	-0.114145	-0.00909075	2.3129	3.02411	2.8274	3.52936	2.27098	2.34328	1.57177	3.39467	2.84906	3.81261	5.77408	4.20731
CDK5RAP2;S1372;SPEPSASHALSDDEMSEKSFLSRDPKPDSDT	-0.127907	0.0400099	0.322238	-0.0196371	0.92713	0.704265	0.999876	1.12305	2.44414	1.77057	2.10052	2.38058	2.03071	1.11211	2.15532	1.90958
CDK7;S127;GVLKLADFGLAKSFGSPNRAYTHQVVTRWYR	0.0299727	0.102282	-0.22175	0.0375716	-0.349092	-0.56142	-1.12166	-0.63335	0.449058	-0.214966	-0.666594	-0.0997992	0.563856	-0.202527	-1.35961	-0.476316
CDKN1A;S78;VWERVRSLGLPKVYLSPGSRSRDDLGGDKRP	-0.177137	0.188739	-0.243281	-0.102801	-1.0258	-0.830254	-1.29046	-0.611826	-0.592526	-0.992025	-1.89748	-0.47514	-2.12515	-1.48201	-1.86594	-2.64554
CDKN1B;S10;______MSNVRVSNGSPSLERMDARQAEHPK	0.639046	-0.867524	0.255726	-0.262621	-0.401452	-0.274852	-0.420134	0.129648	0.044988	0.110597	-0.596812	0.601451	0.311079	1.46742	1.41228	1.09409
CDKN1B;S106;PPRPPKSACKVLAQESQDVSGSRQAVPLIGS	0.564583	-0.905843	-0.160201	0.794092	-0.556032	-0.415244	0.00318567	-0.303215	-0.59013	0.342664	0.538501	0.079793	0.777188	2.13343	2.34266	1.72528
CDKN1B;S178;QNKRANRTEENVSDGSPNAGTVEQTPKKPGL	-0.632069	-0.750538	0.75226	0.0357732	-1.03038	-0.293065	-0.808791	-0.815473	-0.381055	0.500597	-0.566907	-0.257081	-3.02725	-0.0754388	-2.80253	-4.02319
CDON;S1181;VAPIPTQHTCCQDNISDINSDSTEDTAEFSR	-0.444063	-0.0635969	0.134332	0.330101	-0.153067	-0.225	-0.187954	0.453754	0.281602	-0.555302	-0.757599	0.461462	0.390538	-0.00600959	0.634328	0.042438
CDON;S1187;QHTCCQDNISDINSDSTEDTAEFSRGDSSGH	-0.215999	-0.684879	0.407043	-0.532269	-3.09543	-2.61208	-2.77964	-3.07188	-4.21733	-3.0672	-3.41413	-3.84085	-2.14157	-0.281615	-1.56669	-1.39087
CDR2L;S179;LCTSSRCEDAFRLHSSSLELGPRPLEQENER	-0.266399	-0.909844	0.431037	-0.114458	-2.28611	-1.73356	-2.4698	-0.83421	-0.886828	-0.708218	-2.30396	0.556749	-3.45168	-1.50754	-2.29916	-1.47636
CDS2;S32;DKESESEAKLDGETASDSESRAETAPLPTSV	-0.165883	0.163535	0.107987	-1.40666	-1.56789	-1.75825	-1.97347	-1.36476	-3.73547	-3.88287	-3.70008	-3.19514	-2.87296	-4.57528	-3.49643	-0.0613569
CDV3;S131;REVDYSGLRVQAMQISEKEDDDNEKREDPGD	1.2904	-1.08738	-0.233909	0.178805	1.20027	1.28884	0.912143	0.805358	-0.658909	0.837966	0.560856	-0.174217	-1.2482	-0.0167019	-1.78093	0.61667
CDV3;S63;DGGSLGSGARSGDGGSLGSGSRSGDGGSSGS	-0.00653299	0.131046	0.0840443	0.158631	0.893024	0.716281	0.412094	0.0289695	0.535261	0.66664	0.912147	-0.248126	1.71614	0.995732	-0.687172	0.794364
CDV3;T205;GVYRPPGARLTTTRKTPQGPPEIYSDTQFPS	1.11148	-0.321394	-0.479421	-0.164706	0.0220838	0.363096	0.100057	-0.027315	-1.04619	0.231705	-0.368094	-0.467818	-1.47802	0.441592	-0.220751	-0.149837
CEBPZ;S629;KAKPDLRSQLDDHPESDEENFVDVGDDSDDE	-0.213264	-0.0590639	0.317674	0.276407	0.833519	0.722639	0.861407	0.845893	1.08344	0.504341	0.582219	0.715215	0.862513	0.603373	0.610333	-0.372376
CEBPZ;S641;HPESDEENFVDVGDDSDDEKFTDADKETATD	-0.213264	-0.0590639	0.317674	0.276407	0.833519	0.722639	0.861407	0.845893	1.08344	0.504341	0.582219	0.715215	0.862513	0.603373	0.610333	-0.372376
CELF2;S27;RGWKALRETATELSGSPPSNGTANKMNGALD	0.0327981	0.131233	-0.185827	0.0624168	-0.315616	-0.215729	-0.639206	-0.442025	-0.490752	-0.310274	-0.722686	-0.549161	-0.800498	-0.512577	-1.53897	-0.90386
CENPC;S291;RSDRSFSSRLWVMIPSKDRHLSAHKPSPENT	-0.757264	-0.723632	0.195641	1.82814	1.81021	1.56295	1.90561	1.61917	1.92163	1.55807	2.21537	1.37025	0.875457	0.387817	-0.720139	-1.22381
CENPC;S517;SDESSVDRNPSKENNSPVVYPNKKKQTKRNH	-0.880594	0.122419	0.647938	-0.0679378	-0.30125	0.112395	0.149296	0.327952	-0.690373	-0.483366	-0.689655	-0.170633	-3.26381	-2.37553	-2.25758	-2.8132
CENPC;S612;SRPKRGCKYRNNVMTSPNVHLKSHTEEYTSK	-0.0264014	0.410697	-0.398591	-0.0837129	0.29377	0.0957816	0.0998781	0.28331	-0.403705	-1.0651	-1.04977	-0.652612	-1.73597	-2.57811	-1.88549	-2.28526
CENPC;S699;VPDKKLHHKLVLPSNSPNVRRSNRIRLKPLE	0.114807	0.661858	-0.757135	0.260435	1.04262	0.917062	1.16672	0.482504	-1.01501	-0.531075	0.201371	-1.21137	-2.14052	-2.84664	-2.3411	-1.90795
CENPF;S247;LRRDGSAAHFLGEEVSPNKSSMKTGRGDCSS	-0.668174	0.118779	0.0799835	-0.338032	-0.600908	-0.0288759	-0.666546	0.187761	-3.54752	-3.00444	-3.99766	-2.59408	-3.05138	-1.73722	-2.46613	-1.46254
CENPT;S279;QSLAAFSLSGKHSLPSPSRPGVEDVERVMGP	-1.34982	-0.0957257	0.162598	0.677371	-2.15498	-1.22681	-1.82933	-0.882182	-1.99254	-1.82174	-3.46826	-1.21665	-1.2602	1.83276	0.346118	-2.27133
CENPU;S182;ERPAEPVTPRRTRLHSAQLSPVDETPATQSQ	-0.106369	0.0256843	-0.585312	0.669935	0.952559	0.746652	1.39853	0.821654	-0.555267	-0.433912	0.493286	-0.5515	-2.56417	-3.20858	-1.96982	-2.57868
CENPU;S186;EPVTPRRTRLHSAQLSPVDETPATQSQLKTQ	0.121166	0.358125	0.649529	-1.25497	2.88082	2.73359	2.78029	2.35677	0.632187	0.257301	0.49335	-0.049968	-1.87788	-2.62894	-2.42317	-2.40947
CENPU;T191;RRTRLHSAQLSPVDETPATQSQLKTQKKVRP	0.645516	0.17497	-0.482815	-0.265144	0.787753	1.05861	1.37506	0.7377	-2.05418	-0.576508	-0.206436	-1.27473	-3.0311	-2.03937	-1.11015	-0.732886
CEP112;S170;AHREQYTGKLRMRSHSVSPTYREDKQHITSK	-0.3597	0.714072	0.482818	-0.381777	0.806667	1.35814	0.912653	1.26603	0.64205	1.39828	0.810769	1.38194	-1.20394	-0.141911	-0.580934	0.417998
CEP112;S172;REQYTGKLRMRSHSVSPTYREDKQHITSKIC	-0.653179	1.63324	0.341596	-0.158767	2.70292	2.64034	2.17295	2.15719	2.01458	1.5053	1.60397	1.22678	2.68914	1.16802	0.407446	1.7115
CEP131;S47;RPGSASATRSIFRSMSVATGSEPRKKALEAT	-1.14008	0.845008	0.0294361	0.906056	0.696623	0.920987	1.24764	1.23914	1.63566	1.46447	1.77132	1.91377	1.06713	1.04316	1.95835	0.638092
CEP162;S160;LTSSIDYSKLNQELDSDDSAQLKALHRYPRN	0.515236	0.678246	-0.200355	-0.736804	0.211208	0.167287	0.0858559	0.414421	-0.455022	-0.873469	-1.18053	-0.311753	0.694557	0.352296	1.62348	1.2722
CEP162;S163;SIDYSKLNQELDSDDSAQLKALHRYPRNTEP	0.445493	0.621482	-0.257027	-0.439602	1.21789	1.07345	1.44409	0.995353	-0.69919	-0.656349	-0.126202	-0.745128	0.734743	0.0718837	1.57584	1.2942
CEP164;S157;SAAKEPKEASALENTSDVSEESEIHGHLKDA	0.223368	0.0339301	0.419274	-0.588854	0.277901	0.379391	0.398175	-0.265925	0.348988	0.726844	0.796586	-0.137916	-0.374668	0.183963	-0.502364	-1.05301
CEP164;S160;KEPKEASALENTSDVSEESEIHGHLKDARHS	-0.460227	0.0427419	0.622263	-0.61327	-0.475955	-0.155601	-0.298862	-0.248189	-1.0387	-1.12329	-1.61991	-1.09682	-1.20369	-0.219482	-0.633523	-1.84989
CEP164;S163;KEASALENTSDVSEESEIHGHLKDARHSGSE	-0.363556	-0.227655	0.479379	-0.578363	0.198778	-0.0148244	-0.136614	0.718214	-0.461878	-2.08073	-2.62022	-0.762442	0.0493665	-0.692182	-0.0986695	-1.20163
CEP164;T156;ESAAKEPKEASALENTSDVSEESEIHGHLKD	-0.0575584	0.170642	0.365066	-0.672359	-0.135854	0.135416	-0.262647	0.0584104	-0.134553	-0.370575	-1.21709	-0.234746	-1.15783	-0.203474	-0.799556	-1.83704
CEP170;S1008;DGRKFVQSSGRIRQPSIDLTDDDQTSSVPHS	-1.09554	-0.716356	2.1476	-0.144771	-1.68535	-1.33062	-1.17522	-0.638842	3.34967	2.96432	2.69588	3.89569	2.53498	3.39895	3.26555	2.77211
CEP170;S1040;ISDIMSSDQETYSCKSHGRTPLTSADEHNIH	-0.835146	-0.697618	0.0103957	0.719932	-1.27848	-0.828004	-2.03658	-0.693605	-1.78008	-1.78917	-3.44859	-1.47293	-2.63221	-1.0479	-4.3145	-3.33844
CEP170;S1048;QETYSCKSHGRTPLTSADEHNIHSKLEGGKA	-0.535566	-0.304404	-0.176178	0.25916	-1.63646	-1.64165	-1.61309	-0.984861	-2.47679	-2.79452	-2.88538	-1.92166	-3.03087	-3.30326	-2.66576	-2.28063
CEP170;S1102;PTRTSLLRRARLGEASDSELADADKASVASE	0.522136	0.644354	-0.510773	-0.311034	0.410483	0.369765	0.321052	0.64579	0.788977	0.324451	-0.0438115	0.893579	0.340845	0.225214	1.43813	0.396818
CEP170;S1104;RTSLLRRARLGEASDSELADADKASVASEVS	0.0553816	1.16931	-0.250133	-0.931717	0.656917	0.616131	0.672382	0.79922	-1.01708	-1.5927	-1.62656	-1.03274	1.91779	1.12402	2.91333	2.22841
CEP170;S1116;ASDSELADADKASVASEVSTTSSTSKPPTGR	0.0297498	0.254381	0.0308882	-0.458204	0.0659263	-0.0997919	-0.314435	0.91672	1.8596	0.475066	-0.204848	2.18433	-0.157799	-0.995357	0.442552	0.126712
CEP170;S1119;SELADADKASVASEVSTTSSTSKPPTGRRTI	0.477756	0.444926	-0.552761	0.113026	0.511403	0.420591	1.16251	0.522521	0.504178	0.275841	0.741876	0.370821	-0.0881115	0.0703464	2.18705	-0.913605
CEP170;S1123;DADKASVASEVSTTSSTSKPPTGRRTISRID	0.336724	-0.400894	-0.645606	0.632409	-0.190986	0.287482	0.187356	0.695502	-1.49093	-0.28887	-0.872062	-0.00372193	-3.75297	-1.82106	-1.53315	-1.29455
CEP170;S1150;SRIDLLAQPRRTRLGSLSARSDSEATISRSS	0.115269	0.122226	-0.00715503	0.110816	1.1299	0.996816	0.991692	1.06486	1.69331	1.23177	1.18641	1.40289	1.58035	1.23518	1.31518	0.812374
CEP170;S1152;IDLLAQPRRTRLGSLSARSDSEATISRSSAS	2.06484	-1.06086	-1.29378	0.790028	2.72802	2.61336	2.19689	1.19839	-2.02455	-0.891269	-1.39541	-3.10633	0.721341	2.65884	-0.526701	-1.62669
CEP170;S1157;QPRRTRLGSLSARSDSEATISRSSASARTAE	0.639227	0.494408	-1.21871	0.356691	-2.49731	-2.27708	-3.11742	-2.40909	-0.103428	0.583363	-0.372471	0.474946	-2.14023	-1.43263	-2.43317	-0.829394
CEP170;S1188;AVIRSGARLVPSDKLSPRTRANSISRLSDSK	-0.146213	-0.0567828	0.827326	-0.71858	-0.684132	-0.473835	-0.361022	0.398655	-0.296454	-0.655173	-1.06168	0.631019	-2.23231	-1.8627	-0.275248	-0.569129
CEP170;S1195;RLVPSDKLSPRTRANSISRLSDSKVKSMSST	0.203845	0.0940252	0.0581727	0.249995	1.77945	1.77109	2.37396	1.43309	0.416472	1.02905	1.85486	0.339255	0.553981	0.696929	1.37124	0.630922
CEP170;S1200;DKLSPRTRANSISRLSDSKVKSMSSTHGSPS	0.263056	0.800897	-0.354196	-0.187326	1.2307	1.59209	1.29757	1.18904	-0.0594158	0.379505	-0.219642	-0.0259353	0.0789826	1.29449	0.987544	-0.214288
CEP170;S1505;LEALNNMGFPNAILPSPPKQKSSPVNNHSSP	0.818298	0.223875	-1.26352	0.188456	1.35665	1.33294	1.7429	1.3481	-1.7093	-1.17371	-0.909526	-1.31331	-3.68015	-3.27697	-1.67817	-2.87459
CEP170;S355;NPPQMVWERTEEDSKSIKSDVPVYLKRLKGN	0.494255	0.13536	-0.457061	0.0791262	0.479175	0.358076	0.44788	0.995943	0.895089	0.149522	-0.234126	1.12934	0.00699718	-0.0656089	1.33649	-0.12775
CEP170;S358;QMVWERTEEDSKSIKSDVPVYLKRLKGNKHD	0.438192	0.0809411	-0.40383	0.0878049	0.518471	0.397666	0.359204	0.926043	0.798028	0.147655	-0.26063	0.976151	0.0275585	-0.109101	0.811214	-0.0611155
CEP170;S378;YLKRLKGNKHDDGTQSDSENAGAHRRCSKRA	-0.174187	3.37532	-0.117957	-1.59267	3.55776	4.36887	4.14023	3.72701	1.78018	3.52309	3.64393	2.97644	1.88936	2.14221	4.26941	6.14711
CEP170;S463;VSLPFLQTALLRSSGSLGHRPSQEMDVMLKN	-0.193955	-0.236241	-0.125892	0.314629	-0.368335	-0.260025	-0.76331	0.0619515	-0.314886	-0.42195	-1.10145	0.0734244	-0.159855	0.121014	-0.70785	0.272215
CEP170;S485;QEMDVMLKNQATSASSEKDNDDDQSDKGTYT	-0.306223	-0.363044	-0.159314	0.938987	1.15973	1.13894	0.814064	1.15451	1.08353	0.893244	0.57215	0.885294	-0.0665611	0.0777896	-1.372	-1.14226
CEP170;S494;QATSASSEKDNDDDQSDKGTYTIELENPNSE	-0.0709489	0.0837771	-1.27238	-0.36075	-5.77706	-6.17933	-3.78057	-6.12976	-1.18959	-0.646803	2.17879	-1.09793	-5.65529	-6.80415	-1.25022	-4.92528
CEP170;S829;KGDKKESSKSLVRQGSFTIDKPSSNIPIELI	-0.226883	-0.356608	0.216028	0.346768	0.232098	0.151015	0.117403	0.271011	-0.236639	-0.304062	-0.191209	-0.213272	0.825017	0.509102	0.0500827	0.897274
CEP170;S872;ALALTSASRLRERSDSLDTDSSMDTTLILKD	-0.526445	-1.44584	1.16466	0.195138	-0.280604	0.416964	-0.375126	0.354625	0.520328	0.760784	-0.978251	0.691245	-2.4218	0.85759	-2.49252	-3.97748
CEP170;S922;DEGPDTPSYNRDNSISPESDVDTASTISLVT	0.0175124	0.138557	0.960961	-1.33053	-0.88251	-0.861384	-1.09296	-0.354695	1.19593	0.535857	0.0555433	1.50289	1.65789	1.22249	2.00325	2.79414
CEP170;S925;PDTPSYNRDNSISPESDVDTASTISLVTGET	0.111339	0.234728	0.79575	-0.823796	1.94982	1.72441	2.26591	1.65718	0.977097	0.945937	1.90029	0.820874	1.4574	0.264391	1.60386	2.33077
CEP170;T1012;FVQSSGRIRQPSIDLTDDDQTSSVPHSAISD	0.143434	-1.88714	2.65639	-0.487252	-1.03837	-1.06556	-0.865923	-0.0490077	4.37336	3.3912	2.88958	4.70434	3.24799	3.97017	3.81571	3.27971
CEP170;T1044;MSSDQETYSCKSHGRTPLTSADEHNIHSKLE	-0.54616	0.157615	0.102791	-0.453131	-0.449207	-0.209236	-0.34081	-0.0147882	-2.69363	-2.45993	-2.6458	-2.13785	-3.45123	-3.24166	-2.94029	-2.19737
CEP170;T1047;DQETYSCKSHGRTPLTSADEHNIHSKLEGGK	-0.579082	0.0899829	-0.645385	0.335285	-1.8698	-2.07462	-1.80172	-1.58342	-3.62205	-4.33351	-4.04685	-3.62358	-2.26025	-3.18582	-1.99832	-2.7335
CEP170;T1120;ELADADKASVASEVSTTSSTSKPPTGRRTIS	0.103445	0.16364	-0.625013	0.538643	0.348082	0.143468	0.655913	0.0381508	-1.00522	-0.584376	0.364998	-0.954924	0.3506	-0.414938	0.555295	0.928459
CEP170;T1121;LADADKASVASEVSTTSSTSKPPTGRRTISR	-0.46019	-0.129949	-0.0319275	0.397876	-0.349055	-0.787077	-0.81248	-0.0738809	1.50559	-0.0406457	-0.0587491	1.11147	-1.20094	-2.82989	-2.37691	-2.48917
CEP170;T498;ASSEKDNDDDQSDKGTYTIELENPNSEEVEA	-0.203361	-0.212298	0.199536	0.056874	1.36348	1.10412	1.57443	0.493404	-0.399218	-0.242568	0.792478	-1.23098	1.48995	0.717701	0.389741	0.334314
CEP170;T500;SEKDNDDDQSDKGTYTIELENPNSEEVEARK	-0.0131432	-0.35032	0.836586	1.09758	6.56256	6.36549	6.79113	7.02487	5.77554	5.01776	5.28942	5.79701	6.48708	6.13092	6.70477	5.69748
CEP170;Y499;SSEKDNDDDQSDKGTYTIELENPNSEEVEAR	-0.535977	-0.53036	0.378891	0.525084	0.128237	0.247916	0.450729	1.16388	-2.07123	-2.58414	-2.86816	-1.39035	-0.702941	-0.232351	0.592185	-0.463554
CEP170B;S1122;PTRASRLRRARLGDASDTEAVDGERGTAANP	-0.157306	0.380161	-0.145578	-0.328464	-0.814419	-0.581509	-1.26882	-0.817072	0.402163	0.615057	-0.109406	0.483174	-0.420357	-0.0226453	-1.22908	-0.118809
CEP170B;S1186;SDSETAPARTGFSGRSAELYSTSRKPTIAEA	0.229425	0.828785	-0.488412	-0.168509	1.06577	0.970895	0.789234	1.56684	1.70387	0.661326	0.0781087	1.79494	1.00276	0.463545	1.81605	0.707191
CEP170B;S1306;AREIHDVAGDGDSLGSPGPTRSPSLGNVPNT	0.0695348	0.0217616	-0.128988	-0.105302	0.838681	1.08621	0.725085	0.82326	-0.506899	0.508664	0.332377	0.0562559	-1.2205	-0.696418	-1.5156	0.589715
CEP170B;S360;HTRTLKGHKHEDGTQSDSEDPLAKTASVSGA	0.0480673	-0.113301	-0.665203	1.05526	-1.58531	-1.60769	-1.26682	-2.11449	0.45287	1.50745	2.33034	0.457228	-0.569442	-0.454404	-0.864069	-0.33509
CEP170B;S478;SSLKREKTEERLGNTSPVPRASTRSFGSVGR	0.485446	0.648258	-0.47531	-0.0661176	1.06445	1.10857	1.47575	0.293608	-0.145431	0.724307	1.38665	-0.504555	1.02008	1.28851	1.61507	0.821555
CEP170B;S534;KTPPVLPAPLTPRGASPVTPSTTPPPPTDPQ	0.398281	0.0972286	-0.0490745	-0.519219	-0.425875	-0.577684	-0.187385	-0.536649	0.0573084	-0.0643233	0.327055	-0.0164257	1.44642	1.06053	2.34734	1.68118
CEP170B;S653;GMAPQMEQQSLLVPGSPGGQKWVSRWASLAD	0.234096	0.403275	-0.480373	0.0591777	0.813853	0.75428	0.971177	0.926746	0.374365	0.200015	0.306998	0.464282	0.347326	0.169359	1.32007	0.380791
CEP170B;S843;VSSNGRMVIQLRSGRSPEPDPAPPKETLTFA	-0.192768	0.452502	-0.27823	0.58281	1.53514	1.6522	2.42603	1.20943	-0.285241	0.686076	1.79758	-0.211777	-0.0333834	0.234589	1.22258	0.192063
CEP170B;S965;DTASTISLLSGKNGPSPTTPQTPGPQKESPL	0.150389	0.0531302	0.513544	-1.06761	-0.420496	-0.611455	-0.748918	-0.745179	-1.52938	-1.50023	-1.19975	-1.60303	0.157122	-1.02376	-0.970776	1.51013
CEP170B;T537;PVLPAPLTPRGASPVTPSTTPPPPTDPQLTK	0.0929963	0.159895	0.0513456	-0.651051	-1.29323	-0.980265	-1.12001	-0.6404	-0.221146	-0.0621388	-0.673533	0.501043	-0.297403	0.619422	1.39081	0.980338
CEP170B;T541;APLTPRGASPVTPSTTPPPPTDPQLTKARKQ	0.333844	0.196098	-0.372639	-0.304022	-1.37163	-1.04755	-0.943854	-1.15212	-1.11054	-0.247508	-0.38666	-0.478968	0.165562	1.34407	2.02358	1.47992
CEP41;S114;SEADAEIAAKTNGKGSPEEQSPSPVQFINST	0.235666	-0.0989488	-0.034248	-0.587355	-1.4619	-1.16156	-1.69404	-1.17296	-0.497367	0.0344655	-0.743317	0.0845642	-0.989433	-0.0431705	-0.687456	0.442875
CEP55;S422;PFPLQREPESRVKATSPKSPSAALNDSLVEC	0.462877	0.419064	-0.873381	0.0607295	-0.312419	-0.404599	-0.0886384	-0.700913	-0.54699	0.0308298	0.610725	-0.498954	2.03051	1.74691	2.67487	2.69797
CEP55;S425;LQREPESRVKATSPKSPSAALNDSLVECPKC	0.338406	0.166029	-0.628476	0.132826	1.36886	1.4781	1.92288	1.28786	-0.942872	-0.0983383	0.38285	-0.569332	1.85052	2.3924	3.42772	2.76832
CEP63;S488;LSETVMKLELGLHEGSLPTSPLGSIATRFLE	-0.0349624	0.565452	-0.741897	0.514432	2.16342	2.18873	2.6735	1.58887	-0.264233	0.64528	1.57536	-0.38908	-0.786353	-0.836029	-0.33819	-0.716437
CEP63;S492;VMKLELGLHEGSLPTSPLGSIATRFLEEEEL	0.839423	0.0468612	-0.826729	0.193851	1.98323	1.78617	2.33221	1.66951	-1.52877	-1.20474	-0.610363	-1.55002	-1.7089	-1.8	-0.456396	-1.5263
CEP85;S16;MAMQEKYPNDRSHATSPGSNVIQKGSSLGTE	0.105989	-0.367018	0.212052	0.436945	0.927385	1.0311	1.27787	0.505688	-0.480021	0.780427	1.46339	-0.288279	-0.248586	0.195667	-0.527413	0.779647
CEP97;S338;LLSSESTFMPVASGLSPVSPTVELRLQGINL	-0.216708	0.399375	0.411088	-0.349415	1.83205	2.08096	2.46257	1.89127	0.184798	0.821075	1.25965	0.481225	-0.503459	-0.0339854	0.781788	0.34465
CEP97;S341;SESTFMPVASGLSPVSPTVELRLQGINLGLE	-0.559026	0.446147	0.647541	-0.0195414	2.0977	2.09415	2.81003	1.8147	1.16305	1.25775	2.28271	0.791774	0.574438	0.173096	1.09686	-0.0775562
CEP97;S725;DSDDVAGDGKRHLACSPERFDASSDSETHRV	0.176893	-0.59894	0.299036	0.347486	1.6357	1.54732	2.0633	1.43222	-1.76606	-1.19305	-0.426075	-1.6679	1.59613	1.62704	1.84734	2.13318
CEP97;S732;DGKRHLACSPERFDASSDSETHRVASTSQDE	0.132787	-0.977472	-0.728168	2.35618	1.27255	0.827938	1.78088	0.574418	0.168809	1.11408	2.90848	0.0402709	4.25687	3.48039	3.34717	4.12198
CERS2;S341;MAHKFITGKLIEDERSDREETESSEGEETAA	0.539265	0.50717	1.13334	-2.47177	1.86608	1.74879	1.2281	0.962316	0.551556	0.0877374	-0.258401	-0.524347	1.57091	0.847043	0.00781986	1.01165
CERS2;S348;GKLIEDERSDREETESSEGEETAAGAGAKSR	0.726072	0.552559	0.964388	-2.44705	1.47677	1.23437	0.95256	0.765516	0.741037	0.238408	0.193953	-0.00444097	1.89051	0.639321	0.900973	2.29697
CERS2;S349;KLIEDERSDREETESSEGEETAAGAGAKSRL	0.753633	0.610445	0.712773	-2.27027	1.40445	1.13985	1.23624	0.84384	1.12972	0.159182	0.13982	0.176356	1.71861	0.816785	2.03538	0.811519
CERS2;T346;ITGKLIEDERSDREETESSEGEETAAGAGAK	0.621711	0.616909	1.01493	-2.40388	1.55924	1.44219	1.04142	0.848929	0.756708	0.0208056	-0.422927	-0.289527	1.62753	1.04541	0.798735	0.717837
CERS5;S350;ASKALSRGKVSKDDRSDVESSSEEEDETTHK	-1.12751	0.280999	0.174594	0.612726	-0.560243	-0.151813	0.145858	0.255982	4.42605	5.06455	5.37018	5.4548	-1.61237	-1.08119	-0.231529	-0.00823178
CERS5;S354;LSRGKVSKDDRSDVESSSEEEDETTHKNNLS	-0.586575	0.596358	0.805382	-0.958749	0.762626	0.881836	0.835007	0.626759	4.58633	4.22498	4.21318	4.13289	0.582669	0.365706	0.352882	-0.158804
CERS5;S355;SRGKVSKDDRSDVESSSEEEDETTHKNNLSG	-1.11229	0.378339	0.0726263	0.722648	0.376559	0.388451	1.09549	-0.00521243	3.85961	4.58419	6.04813	3.7696	0.406108	-0.339501	0.106616	0.567391
CERS5;S356;RGKVSKDDRSDVESSSEEEDETTHKNNLSGS	-1.28736	0.350928	0.1586	0.820977	-0.0345962	0.175543	0.838028	0.292841	4.84672	5.2471	6.15649	5.20374	-0.880566	-0.893627	0.0655188	-0.700103
CERS6;S341;ACKTVSKGKVSKDDRSDIESSSDDEDSEPPG	-1.08281	-0.272494	0.460221	0.978334	0.994914	0.624061	1.45688	-0.00394439	1.04155	1.4201	3.41319	0.187913	1.18771	-0.51054	-0.975591	0.157283
CERS6;S345;VSKGKVSKDDRSDIESSSDDEDSEPPGKKPH	-0.680677	-0.159452	1.13304	-0.482662	0.208807	0.104372	0.474975	-0.505566	0.772216	1.26395	2.4361	0.283429	1.01825	0.041559	-0.517295	1.27568
CERS6;S346;SKGKVSKDDRSDIESSSDDEDSEPPGKKPHS	-1.04667	-0.400305	1.12906	0.230582	-0.832604	-0.802597	-0.579036	-0.570208	2.24785	1.32641	1.33685	1.72168	-0.419093	-0.310312	-0.735054	-2.6422
CERS6;S347;KGKVSKDDRSDIESSSDDEDSEPPGKKPHSS	-1.2635	-0.523426	0.71671	0.900829	-0.722412	-0.804159	-0.506316	-0.393045	1.91691	1.23309	1.63213	1.71211	-0.337508	-0.842026	-1.15314	-1.68082
CFAP97;S160;KIVKGEDDYYTDGEESSDDGKKYVRSKSAKP	-0.607743	-0.296345	0.126164	0.529027	-0.801676	-0.830459	-0.573597	-0.913624	0.39573	0.206037	0.525526	0.0118703	-0.613	-0.575209	-0.946246	-2.02556
CFAP97;S161;IVKGEDDYYTDGEESSDDGKKYVRSKSAKPS	-0.354975	0.157266	0.39282	-0.407186	-0.818059	-0.849985	-1.0312	-1.05312	-1.46251	-1.37302	-1.1808	-1.59032	0.489889	-0.196258	-0.720527	0.984101
CFAP97;S19;FGDISEGEVDHSFFDSDFEDAKKCESNSIFD	-0.399821	-0.637817	0.175976	0.415443	0.546712	0.61716	0.686887	0.531551	0.176751	-0.153185	-0.386545	-0.29759	-2.89878	-2.03337	-2.96062	-5.0313
CFAP97;S8;________MDRFGDISEGEVDHSFFDSDFED	-0.609487	-0.885654	0.789093	0.638548	0.1417	0.730704	-0.428723	0.16873	-1.02556	-0.278925	-1.68725	-1.05044	-2.67194	-0.38039	-4.87395	-3.65748
CFAP97;T155;PDRIPKIVKGEDDYYTDGEESSDDGKKYVRS	-0.73645	-0.142418	-0.250949	1.39364	0.189593	0.268354	0.604419	-0.0558732	-1.94006	-1.23034	-0.483738	-1.98687	-1.28229	-1.09084	-1.82562	-1.81718
CFDP1;S203;FLKQTEREKPQALVTSPATPLPAGSGIKRAS	-0.562064	-0.645217	0.203354	0.408689	0.440004	0.79429	0.258601	0.969915	-4.08691	-3.80308	-4.64059	-3.59309	-0.788813	0.458869	-1.17193	-0.557748
CFDP1;T206;QTEREKPQALVTSPATPLPAGSGIKRASGMS	-0.352617	-0.12205	-0.0349305	0.291559	0.439025	0.663135	0.467189	0.615622	-1.4771	-1.60125	-2.14976	-1.60214	-1.49437	-0.482235	-1.30661	-2.76729
CFL1;S3;_____________MASGVAVSDGVIKVFNDM	1.22485	0.498177	0.00830868	-0.717636	1.73057	1.59765	0.935241	1.70087	1.82696	1.23385	0.280589	1.69949	-0.508478	-0.766698	-0.932423	-0.280012
CFL2;S3;_____________MASGVTVNDEVIKVFNDM	1.62022	0.901042	-0.494281	-1.30928	1.79743	0.826876	1.04696	1.64477	2.7125	0.794398	1.15987	2.29904	-2.06173	-5.49387	-2.05703	-1.27924
CGNL1;S284;TKKNRPDVLPFRRQDSAGPILDGARSRRSSS	0.0144597	0.123661	0.146625	-0.338696	0.917188	1.0488	0.786496	0.843414	0.212104	0.605199	0.435188	0.355621	-0.716843	-0.524402	-1.06606	0.0232798
CGNL1;S601;SRAAGSAQGSNQAPNSPSEGNSLLDQKNKLI	-0.0135295	-0.138244	-0.25981	0.310056	0.184965	0.234333	0.0611968	0.356951	-0.123829	-0.333727	-0.752545	-0.127336	-0.612477	-0.183134	-0.552583	-1.24135
CGREF1;S272;VDTLSPEEEARGQAESEGDVPGPREGAEEQV	0.429232	-1.13885	1.31573	-0.0985044	2.24404	2.29047	1.92037	2.19886	1.07255	1.31423	0.873132	1.07636	0.853356	1.57038	-0.395626	1.12537
CHAF1B;S442;PSNRTQDPSSPCTTPSPTTQSPAPSAIKDSP	0.109954	0.0768099	0.0123462	-0.59121	-0.88038	-0.532567	-1.2135	-0.073184	-1.01232	-1.54636	-3.09114	-0.593241	-3.11287	-1.78624	-2.0744	-3.23544
CHAF1B;S465;PSAIKDSPSAIPAGKSPLPQPSEEKTLQPAG	0.201471	-0.553118	-0.292531	0.961432	0.324038	0.568873	0.659297	-0.268644	-1.20407	0.871639	1.51911	-0.792884	-0.237822	0.854818	-0.774721	1.26777
CHAMP1;S108;EQPKEQPSKDTESGKSPSPPERQNPAFDPAE	-0.496505	0.740244	-0.484072	0.448637	0.389812	0.379353	0.630399	0.397248	-0.0809212	-0.188467	0.229508	-0.138166	1.90606	1.38751	2.22202	1.53644
CHAMP1;S416;VPPVSPELRRPGPPLSPEIRSPAGSPELKKP	-0.436839	-1.28999	0.262911	1.45353	1.25214	1.11958	1.61107	2.05816	1.37751	0.899436	1.12131	1.86326	-4.08454	-3.92211	-3.49556	-4.40079
CHAMP1;S421;PELRRPGPPLSPEIRSPAGSPELKKPSSSPD	-0.875883	0.742971	0.520475	-0.425161	2.08328	2.14839	1.77781	2.44034	1.44859	0.890848	0.671404	1.57353	-3.93878	-4.89777	-4.8409	-3.41827
CHAMP1;S425;RPGPPLSPEIRSPAGSPELKKPSSSPDLWKV	-0.590609	-0.363847	0.505195	0.40966	1.45646	1.50016	1.56775	2.14406	1.41638	0.930775	0.784367	1.79534	-4.20632	-4.21026	-3.94246	-4.12685
CHAMP1;S532;KSTLFPEPTKAVLPASPEPRKRALFPESRKH	0.372951	0.898198	-0.746917	-0.276035	-0.0607463	-0.270787	0.0277563	-0.386219	0.114943	-0.0938275	0.372325	-0.153504	1.0904	0.175991	1.70596	0.986034
CHAMP1;S603;EGLLATPKKLLDEALSPSSKKLKKDSQENSD	1.62477	-0.0531626	0.292104	-0.982358	2.2856	2.21786	2.1662	2.44791	1.40159	1.22755	0.656099	1.64195	1.00774	1.50555	2.53096	1.94494
CHAMP1;S617;LSPSSKKLKKDSQENSDAELSSSEYIRADLD	-0.278038	0.287722	-0.127586	-0.545454	0.181823	0.105913	-0.188797	0.518794	-1.9781	-1.8109	-1.68798	-1.1933	-2.72483	-4.07362	-3.41967	0.186933
CHAMP1;S622;KKLKKDSQENSDAELSSSEYIRADLDTLDTK	-0.401755	0.229793	-0.0755185	-0.43161	0.471683	0.026516	-0.188788	0.415019	-1.26814	-1.76806	-1.24482	-1.13191	-1.63794	-4.27595	-3.74562	0.207278
CHAMP1;S641;YIRADLDTLDTKGQESSSDQEQVDVESIDFS	0.195954	0.331694	0.335881	-0.358121	1.14653	1.19771	1.04887	1.03714	1.11752	0.697782	0.296523	0.67448	1.01439	1.34281	1.08043	-0.208076
CHAMP1;S642;IRADLDTLDTKGQESSSDQEQVDVESIDFSK	-0.901295	0.622591	0.137076	-0.58466	-1.02384	-1.22453	-1.5279	-1.08964	-2.20166	-3.51172	-3.68395	-2.91938	1.84515	0.372138	0.329339	0.339572
CHAMP1;S643;RADLDTLDTKGQESSSDQEQVDVESIDFSKE	0.195954	0.331694	0.335881	-0.358121	1.14653	1.19771	1.04887	1.03714	1.11752	0.697782	0.296523	0.67448	1.01439	1.34281	1.08043	-0.208076
CHAMP1;T447;SSSPDLWKVSPDQRKTSPASLDFPEPQKSSC	-0.511027	0.055052	0.558279	-0.643686	-0.877423	-0.938399	-1.65133	-0.727925	-0.394544	-1.1893	-1.84724	-0.581631	-0.807294	-1.64949	-2.71935	-0.87168
CHCHD1;S52;KMRSIQESLGQSESLSPHKMTKLLQRFPNKS	-0.239152	-0.0833883	-0.163539	0.435732	0.468864	0.421093	0.450659	0.277877	0.73812	0.363021	0.308184	0.200159	-1.27742	-1.12313	-1.67017	-3.1015
CHD1;S214;KNGKKILGQKKRQIDSSEDEDDEDYDNDKRS	0.207084	0.026922	0.339574	-0.474502	0.370265	0.370932	0.10567	0.268644	0.566176	0.472718	0.192757	0.44142	0.16013	0.121696	-0.354302	0.244845
CHD1;S215;NGKKILGQKKRQIDSSEDEDDEDYDNDKRSS	0.0952935	-0.0615547	0.31393	-0.467176	1.32244	0.995885	1.25647	0.328824	0.325754	0.201844	0.977861	-0.716248	1.19572	0.199574	-0.231877	-0.0944453
CHD2;S1365;NKAPRLKDEHGLEPASPRHSDNPSEEGEVKD	0.389584	-0.0171892	-0.100301	-0.157031	0.463146	0.366198	0.787706	0.323499	0.330063	0.605857	1.12862	0.417848	0.532251	0.362157	1.36557	1.12722
CHD2;S1369;RLKDEHGLEPASPRHSDNPSEEGEVKDDGLE	0.433374	-0.0815446	-0.0155981	-0.243016	-0.251259	-0.2053	0.305371	-0.585436	-0.572958	0.186602	0.798238	-0.539358	0.448407	0.921572	1.60675	0.939033
CHD2;S1373;EHGLEPASPRHSDNPSEEGEVKDDGLEKSPT	0.401167	-0.0173145	0.145726	-0.675588	-0.370597	-0.461155	-0.367912	0.0887956	0.938061	0.251808	-0.0623865	1.14887	0.671593	0.516747	1.88214	1.00213
CHD2;S1794;LHTALSDPRSPPSQKSPHDSKSPLDHRSPLE	-0.611932	0.64643	1.23156	-1.67491	1.2308	1.43626	0.948474	1.2533	1.17312	1.81923	1.96088	1.74643	-1.42061	-2.45801	-2.72733	1.90464
CHD2;S1798;LSDPRSPPSQKSPHDSKSPLDHRSPLERSLE	0.32102	-0.302989	0.179997	-0.601055	-1.09044	-1.00526	-1.03834	-1.54462	-1.36735	-0.968216	-1.04155	-1.72344	0.0130629	0.731792	-0.00646278	-0.470582
CHD2;S1800;DPRSPPSQKSPHDSKSPLDHRSPLERSLEQK	0.0987289	0.755711	-0.267835	-0.0343497	2.29494	2.00234	2.29311	1.82033	1.64729	1.04371	1.56369	0.925608	1.46976	0.332094	1.19983	0.167078
CHD2;S1806;SQKSPHDSKSPLDHRSPLERSLEQKNNPDYN	0.368016	0.895377	-0.128283	-0.650671	1.03074	0.802645	0.400092	1.58673	2.54571	0.516331	-0.56538	2.16982	1.50488	0.658463	1.94859	-0.0302873
CHD3;S1320;QVNYNDAAQEDQDNQSEYSVGSEEEDEDFDE	-0.117805	-0.213357	-0.08689	-0.0540091	-1.78592	-1.69399	-0.95712	-2.22512	-1.9068	-0.65602	0.500388	-1.74647	0.706854	1.03125	1.69612	1.68766
CHD3;S1323;YNDAAQEDQDNQSEYSVGSEEEDEDFDERPE	-0.070157	0.0462159	-0.21986	-0.315247	-5.01188	-4.61273	-4.80452	-4.42679	-1.36285	-0.918195	-1.55994	-0.633069	-0.219687	1.08111	1.33181	0.833507
CHD3;S1326;AAQEDQDNQSEYSVGSEEEDEDFDERPEGRR	0.159429	-0.0720838	0.244101	-0.604438	-2.05474	-1.92498	-1.517	-2.13996	-1.34742	-0.707941	-0.278691	-1.13092	0.949475	1.43204	2.21967	1.83925
CHD3;S1508;PTKTSPTTPEASTTNSPCTSKPATPAPSEKG	-0.437493	0.292037	-0.535988	0.519509	-2.12695	-1.90208	-1.72826	-0.956518	-1.71074	-1.86339	-2.14568	-0.584622	-0.276644	0.113717	1.93394	1.07853
CHD3;S1558;EKNSKVGEKMEAEVDSPSPAPSLGERLEHRK	-0.826933	-1.36146	1.08289	0.925065	1.1525	1.43097	0.95194	1.94215	-0.412362	-0.960263	-2.0519	-0.285341	1.81367	3.31907	1.00234	0.254589
CHD3;S1560;NSKVGEKMEAEVDSPSPAPSLGERLEHRKIL	-0.249151	0.306818	-0.325408	-0.0473314	-1.7522	-1.66586	-2.10532	-2.09423	-0.845279	-0.493758	-0.665672	-1.00505	1.42472	1.34477	0.174029	1.46729
CHD3;S1564;GEKMEAEVDSPSPAPSLGERLEHRKILLEDE	-0.136588	0.346243	-0.0845937	-0.148591	0.374494	0.489655	-0.00994942	0.451198	-0.194794	-0.287547	-0.839821	-0.165606	1.78571	1.85387	1.13746	1.84003
CHD3;S32;KENKPGKPRKRKKLDSEEEFGSERDEYREKS	-0.0382698	0.523207	-0.128144	-0.30437	1.2678	1.17043	1.28671	1.17112	-0.348087	-0.847765	-0.760461	-0.688837	1.91597	1.42592	2.16029	1.16564
CHD3;S38;KPRKRKKLDSEEEFGSERDEYREKSESGGSE	-0.0972804	0.592764	-0.225352	-0.336023	1.23401	1.13327	1.30166	1.19568	-0.652735	-1.28888	-1.21537	-1.01619	2.01826	1.517	2.51705	1.06797
CHD3;S556;QRKNDMDEPPPLDYGSGEDDGKSDKRKVKDP	-0.469286	0.0808632	-0.45683	0.234145	0.27909	-0.128554	0.359932	-0.297963	-3.00117	-3.32884	-2.24713	-3.636	0.738109	-0.887434	-0.252137	-0.119576
CHD3;S672;YKKKKKELQGDGPPSSPTNDPTVKYETQPRF	-0.586162	-0.778809	1.1278	-0.675993	-3.57148	-3.4274	-3.11123	-4.04877	-1.73559	-0.519717	0.405496	-1.66889	0.0705943	0.214991	-0.672479	1.44399
CHD3;T1500;KRSSRASSPTKTSPTTPEASTTNSPCTSKPA	-1.11455	0.193512	-0.477052	0.824344	-3.52684	-3.41927	-2.8619	-3.6496	-4.88958	-4.11863	-3.04811	-4.70699	0.00133698	-0.228588	0.195948	0.295382
CHD3;T1516;PEASTTNSPCTSKPATPAPSEKGDGVRTPLD	0.349024	-0.168863	-0.560889	-0.0406195	-1.52268	-1.71809	-1.69875	-2.03631	-1.38344	-1.03221	-0.66674	-1.56966	-0.384879	-0.892168	-1.10423	-0.0511029
CHD4;S101;VEEEEEVALRSDSEGSDYTPGKKKKKKLGPK	-0.656681	-0.511426	-0.73766	1.39599	-2.31612	-1.81959	-1.75762	-1.7183	-0.759601	0.166515	-0.152612	0.00932727	-3.85702	-1.79927	-2.45546	-3.86649
CHD4;S1524;WSMPELAEVEENKKMSQPGSPSPKTPTPSTP	0.947519	0.435574	-1.20991	-0.391039	0.488434	0.592503	0.206973	-0.512494	-3.20581	-1.50616	-1.35972	-3.14738	-1.02966	-0.663625	-1.70723	0.660375
CHD4;S1528;ELAEVEENKKMSQPGSPSPKTPTPSTPGDTQ	-2.59568	2.36194	0.657169	0.973271	0.987528	2.36842	1.5189	1.86905	-0.26597	1.90172	1.4574	1.30167	-0.17213	1.57031	-0.273013	2.70335
CHD4;S301;PLKIKLGGFGSKRKRSSSEDDDLDVESDFDD	0.0410135	0.300141	-0.521731	-0.0929449	-0.49452	-0.657037	0.1911	-1.63828	-1.47146	-0.275544	1.42782	-1.94307	-0.353082	-1.03444	-0.282112	-0.0434851
CHD4;S302;LKIKLGGFGSKRKRSSSEDDDLDVESDFDDA	-0.0344097	0.285448	-0.755865	-0.119244	-1.11972	-1.36168	-0.881247	-2.13876	-1.24233	-0.952204	0.0583328	-2.10246	-0.185697	-0.919098	-0.63293	-1.38217
CHD4;S303;KIKLGGFGSKRKRSSSEDDDLDVESDFDDAS	-0.0710225	0.218509	-0.580482	0.542128	-1.03243	-0.922629	0.0149284	-1.51166	-1.3103	0.0775085	1.44914	-1.14732	-1.85073	-1.44005	-0.305802	-1.20785
CHD4;S312;KRKRSSSEDDDLDVESDFDDASINSYSVSDG	0.172977	0.607336	-0.335249	-0.712949	-1.24586	-1.37174	-1.32424	-1.58859	-0.435651	-0.141289	0.335076	-0.388556	-0.0411399	-1.06585	-0.245056	1.30581
CHD4;S421;HCEKEGIQWEAKEDNSEGEEILEEVGGDPEE	0.141273	0.382077	-0.32713	-0.19712	0.364566	0.305142	0.285615	-0.0607927	-0.366651	-0.10796	0.144263	-0.589208	0.251568	-0.127132	-0.163614	0.35795
CHD4;S78;PKIPKSKRQKKELGDSSGEGPEFVEEEEEVA	-0.0247989	-0.201099	-0.272078	0.391849	-0.229107	-0.0488587	0.49728	-0.64252	-1.56978	0.188151	1.27342	-1.08478	-1.20113	-0.662955	-0.544019	0.598022
CHD4;S96;EGPEFVEEEEEVALRSDSEGSDYTPGKKKKK	-0.380027	-0.165565	-0.0534011	0.0050612	-0.240341	-0.396089	-0.0768033	-1.47148	-0.711585	0.317537	1.61266	-1.41615	-0.126311	-0.888831	-1.991	-0.288
CHD4;S98;PEFVEEEEEVALRSDSEGSDYTPGKKKKKKL	-0.540244	-0.32607	0.0449913	0.562468	-0.729625	-0.256558	-0.416517	-0.290366	0.30372	0.794262	0.203261	0.667898	-3.01211	-1.17044	-2.18977	-3.50235
CHD4;T1533;EENKKMSQPGSPSPKTPTPSTPGDTQPNTPA	0.329385	-0.325205	0.296531	-0.0528416	-0.255713	-0.0577796	-0.033191	0.290862	0.863774	0.846792	0.325167	1.30549	1.07448	2.1981	2.54451	1.32162
CHD4;T1542;GSPSPKTPTPSTPGDTQPNTPAPVPPAEDGI	-0.649949	-0.250717	0.162581	-0.0611544	-1.5308	-1.53591	-1.32139	-0.797573	-2.27737	-3.37283	-3.67697	-2.22265	0.656325	0.700788	1.75958	-0.430726
CHD4;T1546;PKTPTPSTPGDTQPNTPAPVPPAEDGIKIEE	0.182059	0.378424	-0.401925	-0.106879	0.963351	0.980716	1.20382	0.639844	-1.15784	-0.987503	-0.76473	-1.44834	0.562877	0.773285	1.19897	-0.0834492
CHD7;S2548;AFEEDIETPPIRNIPSPGQLDPDTRIPVINL	-0.277907	0.140738	0.196647	-0.215453	-2.10856	-2.29291	-1.97019	-1.87461	0.574817	-0.320203	-0.113431	0.370717	0.286512	-0.468114	0.779291	-0.435614
CHD7;S2945;KAEGGPCKDGETLEGSDAEENLDKTVESSIL	-0.393299	0.166551	0.126183	-0.532871	-1.74547	-1.89507	-2.56918	-1.55263	-1.22606	-2.21075	-2.86935	-1.40117	0.532158	-0.551702	-1.16203	0.394916
CHD8;S1422;TRHFSTLKDDDLVEFSDLESEDDERPRSRRH	-0.00473749	0.270763	0.506157	-0.559584	1.20934	1.21112	1.30751	1.07393	1.39426	0.54896	0.265006	0.610506	0.969107	1.27862	1.41951	-1.32296
CHD8;S1426;STLKDDDLVEFSDLESEDDERPRSRRHDRHH	-0.00473749	0.270763	0.506157	-0.559584	1.20934	1.21112	1.30751	1.07393	1.39426	0.54896	0.265006	0.610506	0.969107	1.27862	1.41951	-1.32296
CHD8;S1997;CSTPLLHQQCTSRTASPSPLRPDAPVEKSPE	0.0554498	-1.16076	0.3948	0.168631	-0.729851	-0.37917	-0.941993	-0.977077	0.128124	0.66669	-0.292675	-0.224553	-1.21862	0.993057	-2.065	-2.82206
CHD8;S1999;TPLLHQQCTSRTASPSPLRPDAPVEKSPEES	0.218179	-0.231649	0.0610014	-0.0961819	-1.80141	-1.15871	-1.6349	-0.620941	0.682137	1.31079	-0.0422998	2.05324	-2.37752	-0.0159711	-0.101948	-0.490954
CHD8;S2213;HLLDSPSLTPGEDGDSPVPTPRSGSAASMAE	0.105546	-0.722993	-0.153893	-0.22254	-1.79923	-0.905612	-2.40122	-1.58154	-1.688	-0.291188	-2.49507	-1.1362	-3.69978	-0.0888987	-4.21655	-3.40061
CHD8;S551;NTITPVVGKKRKRNTSSDNSDVEVMPAQSPR	-0.848573	0.00875904	-0.131264	0.638703	-2.09022	-2.597	-2.017	-2.1985	-0.548292	-1.32414	-0.11561	-0.870206	0.742548	-1.55704	-0.383573	0.362536
CHD8;S552;TITPVVGKKRKRNTSSDNSDVEVMPAQSPRE	0.122427	-0.578651	0.472338	0.00208089	-0.785957	-0.873746	-0.219792	-0.467432	1.35519	1.21438	1.69051	1.58838	0.962643	1.06177	2.39896	1.20448
CHD8;S555;PVVGKKRKRNTSSDNSDVEVMPAQSPREDEE	0.164763	0.0936847	-0.134077	-0.0835741	-0.412261	-0.628524	0.149077	-0.695408	0.445011	0.563175	1.59676	0.304872	1.91483	1.25433	2.88865	2.05253
CHD8;S564;NTSSDNSDVEVMPAQSPREDEESSIQKRRSN	-0.234297	0.0587744	0.332584	0.0509728	-1.45282	-1.41029	-0.675918	-0.625355	1.74778	1.25883	1.57203	2.28103	0.401902	0.5252	2.9561	0.711985
CHD9;S1467;QTRPFSATKDELAELSEAESEGEEKPKLRRP	0.331745	0.164057	0.262349	-0.902989	0.764119	0.900116	0.589994	0.7916	-0.0551717	0.0420151	-0.439445	0.0459913	-1.1574	-0.778763	-0.928257	-0.540525
CHD9;S1471;FSATKDELAELSEAESEGEEKPKLRRPCDRS	0.328424	0.162707	0.303865	-0.942852	0.886768	1.04555	0.764928	0.878395	-0.172998	0.0169683	-0.419432	-0.0743242	-1.25275	-0.796736	-0.963091	-0.599882
CHD9;S1752;KPAPAIFKDDIEDDVSSPGDLVIADGEGQLM	-1.07658	0.511491	-0.228761	0.465176	-1.33531	-0.941927	-1.22357	-0.614949	-0.574147	-0.724456	-1.33077	-0.13109	-2.53244	-1.81402	-1.94925	-2.79931
CHD9;S1753;PAPAIFKDDIEDDVSSPGDLVIADGEGQLME	-0.75021	0.427711	-0.212454	0.487867	0.236666	0.541457	0.725156	0.362048	-0.731823	-0.297742	-0.131326	-0.598669	-1.62146	-0.916553	-0.866404	-2.02078
CHD9;S2057;EDMKVKSESLTEEPQSSEEESMSSMETRTRV	-0.334141	0.241321	0.489319	-0.552151	0.165426	0.281146	-0.300773	0.331047	-0.987865	-1.07841	-1.57355	-0.813112	0.772972	0.480693	-0.34026	1.62549
CHD9;S2058;DMKVKSESLTEEPQSSEEESMSSMETRTRVK	0.128163	0.573573	0.00861225	-0.769457	-0.741469	-0.75225	-1.19466	-0.36418	0.847906	0.603215	0.185446	1.36298	-0.575195	-1.37509	-0.755521	1.28684
CHERP;S837;SRSKSYSPGRRRRSRSRSPTPPSAAGLGSNS	0.626203	-0.41476	-0.309801	-0.0691435	1.73925	1.66283	2.90904	1.57515	0.0241222	1.15572	2.59875	0.545221	-5.58158	-5.34201	-2.87844	-3.85488
CHERP;S839;SKSYSPGRRRRSRSRSPTPPSAAGLGSNSAP	-0.00593347	-0.301878	-0.0444351	0.00672477	1.2796	1.26725	1.71184	1.3544	0.697732	0.891434	1.30645	0.857745	-6.03446	-5.8657	-5.03893	-5.78071
CHERP;T841;SYSPGRRRRSRSRSPTPPSAAGLGSNSAPPI	-0.69762	-0.037345	-0.0258425	0.571726	1.46454	1.51855	2.39397	1.34235	1.17705	1.34523	2.2794	0.891531	-3.88208	-3.5488	-2.62517	-5.25266
CHM;S168;EAACLPTAEESLSTRSCELPAEQSQCMGPES	-0.388173	-0.204834	0.393928	-0.264891	-1.58779	-1.69724	-1.59219	-0.917797	-0.208543	-1.53994	-1.92677	-0.265898	-2.36261	-2.67658	-1.66933	-3.39395
CHMP2B;S195;AARSLPSASTSKATISDEEIERQLKALGVD_	0.198917	0.400125	-0.194094	-0.360047	0.2825	0.27541	-0.256791	0.0787302	0.101267	0.0674854	-0.361608	-0.0213246	-0.481842	-0.785668	-1.52276	-0.235566
CHMP3;S200;TDALPEPEPAGAMAASEEGEEEEDEEDLEAM	0.279432	-0.478199	0.0555734	0.113027	0.483211	0.545654	0.924941	1.63849	-0.645521	-1.09691	-1.42965	0.324708	-1.24672	-0.62467	1.41271	-0.167944
CHMP4B;S184;EELEQEELDKNLLEISGPETVPLPNVPSVAL	0.149775	0.394958	0.193768	-0.647945	0.281211	0.386426	-0.0372192	0.82921	0.97385	0.52145	-0.2412	1.38446	-1.98783	-1.99128	-1.56121	-1.11001
CHORDC1;S139;ASLKQALDKLKLSSGSEEDKKEEDSDEIKIG	0.488961	-0.650081	-0.203853	0.0659223	-0.951109	-0.388164	-0.681062	-0.619516	-0.729199	1.0955	0.557276	0.468282	-2.25435	0.0301848	-0.958322	0.343705
CHRAC1;S122;LKEKREEEEDNEDDGSDLGEALA________	0.192845	-0.0344983	0.240813	-0.514166	-0.629969	-0.335135	-0.226022	0.0782244	-0.365285	-0.112083	-0.491654	0.447734	-2.84471	-1.82216	-0.699583	-1.4289
CHRNB1;S376;KRPKPERDQLPEPHHSLSPRSGWGRGTDEYF	-1.35282	1.20918	-0.853365	2.06704	1.36715	1.29408	1.40098	0.912841	-0.714615	-0.890009	-0.137159	-1.42508	1.62223	0.554363	-0.193246	-0.716618
CHRND;S273;PAEEDPGPRALIRRSSSLGYICKAEEYFSLK	0.6219	-0.893372	0.924565	-0.0202807	1.58402	1.51967	1.51154	1.27741	1.31164	1.74202	1.84186	1.21233	-0.346189	0.0329076	-1.11874	-0.0284342
CHRND;S274;AEEDPGPRALIRRSSSLGYICKAEEYFSLKS	0.643877	-0.698085	0.701499	0.106658	1.24021	1.10411	1.08122	1.09858	1.63717	1.7243	1.73473	1.58305	-0.174046	-0.10338	-0.803934	0.0611984
CHTF18;S71;AIAGGDTVPRPCPAGSPGNVNRNTRKNVRRD	-0.434267	-0.295649	0.705882	-0.526348	1.60045	1.75412	1.04756	1.42149	-2.88541	-2.4604	-2.85025	-2.84572	-0.844527	-0.867101	-2.95753	0.0611494
CHTF18;S92;RNTRKNVRRDQPAPSSPMVKRPRLDVVKKLN	-0.437152	0.255194	0.186796	-0.574084	-0.478529	-0.749833	-0.786695	-0.372262	-0.0403742	-1.19024	-1.1741	-0.410672	-1.18619	-2.58114	-1.86924	-1.81123
CHTOP;T197;TKGHLDAELDAYMAQTDPETND_________	-0.0184073	-0.0616906	-0.0187711	0.370508	0.689319	0.867697	0.592391	1.22903	0.936598	0.870803	0.253322	1.39646	-0.106299	0.551152	0.317497	0.206909
CIC;S1080;PEIQLPLPPGKRRTQSLSALPKERDSSSEKD	-0.204809	-0.250056	1.19743	-1.51256	-0.813709	-0.280487	-0.615034	-0.442631	-1.06508	-0.57665	-1.35421	-0.659082	-2.17	-0.541544	-1.19342	-1.20904
CIC;S1381;GTTDIDLKCKERVTDSESGDSSGEDPEGNKG	-1.1435	0.540072	0.0821294	1.0181	0.33605	0.362444	0.820197	-0.188382	1.27313	2.02649	3.33853	1.03278	-1.14698	-1.92891	-2.2779	-1.30829
CIC;S1383;TDIDLKCKERVTDSESGDSSGEDPEGNKGFG	-1.40844	0.594106	0.723941	-0.0485083	-0.85776	-0.535157	-1.21693	-0.349821	1.6152	0.816407	-0.0789573	1.45661	-0.476098	-0.333785	-1.63777	-1.73312
CIC;S1386;DLKCKERVTDSESGDSSGEDPEGNKGFGRKV	-0.778337	1.07596	0.205627	-0.236698	0.695005	0.396449	1.25399	0.564398	2.35009	1.325	2.48029	1.70894	1.06042	-0.732991	1.70378	-0.253608
CIC;S1387;LKCKERVTDSESGDSSGEDPEGNKGFGRKVF	-1.60812	0.387456	-0.48887	1.74254	-0.215613	-0.37306	0.790145	-0.283972	0.901573	0.813368	2.54997	0.626667	-0.922947	-2.02585	-0.544873	-2.40437
CIC;S2147;PAPPPPTETWPPTARSSPPPPLPAEERPGTK	-0.061009	0.384306	-0.0612615	-0.125514	0.757698	0.526834	-0.0507341	0.389075	0.997522	0.197017	-0.195986	0.296638	0.533247	-0.516582	-1.6158	-0.673426
CIC;S2148;APPPPTETWPPTARSSPPPPLPAEERPGTKG	-0.407554	0.466568	-0.130876	0.269155	0.984082	0.921595	0.711451	0.0221736	0.0743021	0.42477	0.85387	-0.782222	0.383543	-0.196358	-1.84479	-0.84383
CIC;S2275;RFAELPEFRPEEVLPSPTLQSLATSPRAILG	-0.0690383	-0.270454	0.244842	0.335323	0.713189	0.779609	0.911456	1.14246	0.99345	0.947334	0.882105	1.36163	0.10374	0.442349	0.774885	0.423026
CIC;S2299;SPRAILGSYRKKRKNSTDLDSAPEDPTSPKR	0.0267977	0.278039	-0.270478	-0.0829257	-0.740066	-0.725609	-0.664964	-0.622468	-0.156847	-0.416933	-0.541973	-0.190262	0.632875	0.711454	1.29642	0.23789
CIC;S2304;LGSYRKKRKNSTDLDSAPEDPTSPKRKMRRR	-0.384864	-0.510028	0.70336	-0.0354294	-0.536018	-0.561917	-0.463161	-0.613495	0.80417	1.2632	1.78596	1.01079	0.926567	0.496026	0.00885489	2.09222
CIC;S2311;RKNSTDLDSAPEDPTSPKRKMRRRSSCSSEP	-0.203799	0.283989	-0.161647	0.523858	-0.173836	-0.237041	0.359223	-0.398393	0.325694	0.532512	1.36115	0.153876	0.671905	0.414265	1.26133	0.202123
CIC;S421;LGTPVLLPLPPPQLLSPPPKSPAFGGPGRPS	1.30135	0.570448	-1.32081	0.159171	1.29353	1.40438	0.997762	0.946934	-0.505199	0.533677	0.117529	-0.140589	0.339292	1.06232	0.796381	1.65621
CIC;S426;LLPLPPPQLLSPPPKSPAFGGPGRPSEQPSP	-0.593297	-0.660348	0.210503	0.672807	0.34708	0.135052	0.52482	0.195767	1.01853	0.346847	0.752735	0.340975	-0.177002	-0.4442	-0.770338	-2.45066
CIC;T1379;SFGTTDIDLKCKERVTDSESGDSSGEDPEGN	-2.02911	0.379356	0.0873342	1.49604	-0.205971	-0.513082	-0.241671	-0.106341	2.07139	1.21361	2.28226	1.73995	-0.578516	-2.93099	-2.93829	-1.62153
CIC;T2283;RPEEVLPSPTLQSLATSPRAILGSYRKKRKN	-0.00668144	0.0903391	0.385498	-0.226896	0.896053	0.732151	0.755521	0.65748	1.76648	1.1752	1.23261	1.19763	1.016	0.501113	0.389472	-0.142325
CIC;T2300;PRAILGSYRKKRKNSTDLDSAPEDPTSPKRK	-0.376028	-0.512335	-0.0268552	0.261925	-3.39002	-2.85172	-3.50675	-3.00466	0.239453	0.880265	-0.236585	0.664485	-3.20989	-1.1208	-3.16375	-3.30943
CIC;T408;TRCEEGEEKHPPSLGTPVLLPLPPPQLLSPP	1.25107	0.0131494	-1.01066	0.481967	1.01203	1.04592	1.08866	1.19156	0.463266	1.27723	1.1378	1.26454	-0.163786	0.519972	1.34987	1.67599
CIR1;S202;GRNLTANDPSQDYVASDCEEDPEVEFLKSLT	-0.661629	0.181621	0.471803	0.392434	0.397695	0.720251	0.502613	0.766902	0.041672	0.112328	-0.284621	0.226854	-0.663881	0.114588	-0.660281	-1.02177
CIT;S1957;RYRDREGRTELRRDKSPGRPLEREKSPGRML	-0.18889	-0.317368	-0.51225	0.533292	-0.854965	-0.930234	-0.923124	-1.14827	-0.473635	-0.257724	-0.0454183	-0.677972	-0.240575	-0.300858	-0.987404	-0.770713
CKAP4;S367;RLEEELQQLKVGAHGSEEGAVFKDSKALEEL	0.185319	-0.242256	0.124117	-0.0381002	0.4457	0.636847	0.268534	0.766661	-0.5436	-0.257334	-0.843595	-0.0805334	0.0478385	0.772862	0.149299	0.926142
CKM;S372;VKLMVEMEKKLEKGQSIDDMIPAQK______	1.80663	-2.36731	1.68663	-1.00642	1.34118	1.50116	1.74213	2.53684	-2.84237	-2.89072	-3.98505	-1.71738	-5.67257	-3.13932	-2.36864	-3.95193
CLASP1;S1044;LLHNHLKNSSNTGVGSPSNTIGRTPSRHPSS	0.127539	0.123155	0.798237	-0.757049	-0.0186418	-0.402822	-1.41973	0.290953	2.89989	0.785774	-0.485522	2.32248	1.36401	-0.249213	-1.16583	0.255573
CLASP1;S1110;SLRGVTEAIEKFSFRSQEDLNEPIKRDGKKD	-0.0849795	-0.215894	0.201244	0.0544419	-0.241951	-0.16587	-0.0952195	-0.458295	-0.563772	0.220889	0.622243	-0.364358	0.145411	0.245536	-0.231213	1.15658
CLASP1;S1137;GKKDCDIVSRDGGAASPATEGRGGSEIEGGR	0.12816	0.321126	0.0775172	-0.43017	0.409776	0.992419	0.234163	0.605416	-0.400565	0.873657	-0.0111565	0.382887	-0.436616	1.13494	-0.295249	1.57263
CLASP1;S246;NMIQSANEKNFDDEDSVDGNRPSSASSSSSK	0.340881	-0.684333	-0.225531	0.500193	-2.4182	-1.94622	-1.69256	-1.47564	-0.313611	0.787552	0.430972	1.09399	-2.84342	-0.670061	0.103311	-0.766394
CLASP1;S254;KNFDDEDSVDGNRPSSASSSSSKAPSSSRRN	-0.264753	-0.325155	0.914245	-0.651611	-0.740511	-0.682719	-1.08659	-1.23033	-1.52949	-1.09063	-1.07922	-1.82203	0.262217	0.11052	-1.71944	0.656097
CLASP1;S558;SDSIVSLPQSDRSSSSSQESLNRPLSAKRSP	0.362781	-0.711864	0.174657	0.198141	-0.0885089	-0.00508657	-0.339683	-0.282836	-0.558773	0.3662	0.248651	-0.228084	0.250871	0.77311	-0.769866	1.55984
CLASP1;S562;VSLPQSDRSSSSSQESLNRPLSAKRSPTGST	-0.162787	-0.0780274	0.234639	-0.062319	-1.41433	-1.37152	-1.61104	-0.984158	0.884079	0.391286	-0.114119	1.04729	1.05911	1.12957	1.05931	0.989309
CLASP1;S588;PTGSTASRGSTVSTKSVSTTGSLQRSRSDID	0.27155	0.333918	-0.204196	0.0184522	1.64008	1.6364	1.55691	0.410136	-1.11161	0.103345	0.772617	-1.72307	0.93786	0.824859	-0.723373	0.905898
CLASP1;S590;GSTASRGSTVSTKSVSTTGSLQRSRSDIDVN	0.146707	0.224216	-0.130044	-0.355785	-0.0983973	-0.136638	-0.49459	-0.472891	-0.494157	-0.498657	-0.716878	-0.830362	-0.881699	-1.11487	-1.89798	-1.13944
CLASP1;S594;SRGSTVSTKSVSTTGSLQRSRSDIDVNAAAS	-0.547399	-0.264568	1.15965	-1.23135	-4.43079	-4.02881	-4.83397	-4.62633	-1.20569	-0.57232	-1.25655	-1.23187	-1.67362	-0.870018	-3.3242	-0.951898
CLASP1;S598;TVSTKSVSTTGSLQRSRSDIDVNAAASAKSK	0.215386	-0.157089	0.0798162	-0.0904147	0.339623	0.386297	0.0418367	0.112144	-0.406077	-0.0975978	-0.359181	-0.470794	0.320314	0.564465	-0.532962	0.509732
CLASP1;S600;STKSVSTTGSLQRSRSDIDVNAAASAKSKVS	0.236326	-0.152043	0.198328	-0.235	-0.263739	-0.0731652	-0.781953	-0.0365093	-0.15886	0.0526602	-0.828931	0.204168	0.198701	0.791187	-0.488362	1.10561
CLASP1;S646;PGSYASLGRIRTRRQSSGSTTNVASTPSDSR	-0.669032	-0.408496	0.465703	0.369607	-0.657189	-0.803109	-0.891612	-0.264204	-1.09128	-1.69757	-1.66657	-0.953894	1.25161	0.394018	0.178714	1.38822
CLASP1;S649;YASLGRIRTRRQSSGSTTNVASTPSDSRGRS	-0.526847	-0.838642	0.931294	0.0625868	-1.03901	-1.05397	-1.52862	-0.0397779	-0.913807	-2.03922	-2.96354	-0.497586	1.27532	1.15332	0.583235	1.36486
CLASP1;S672;PSDSRGRSRAKVVSQSQPGSRSSSPGKLLGS	-0.869891	-0.181789	0.114516	0.804217	-1.9589	-1.73154	-2.12619	-1.95993	-0.433647	0.0497285	-0.10673	-0.34505	0.703016	1.10189	-0.788953	0.568491
CLASP1;S676;RGRSRAKVVSQSQPGSRSSSPGKLLGSGLAG	-1.59933	-0.644773	-0.657812	2.34981	-0.892459	-0.901787	-0.678887	-1.51316	-1.57319	-0.581616	0.561097	-1.90599	0.379525	0.127989	-2.1849	-0.829621
CLASP1;S734;TAESVGQSDRFGLGQSGRIPGSVNAMRVLST	0.688038	0.285521	-0.538073	-0.461836	-1.14177	-0.859747	-1.15712	-0.837177	-1.18998	-0.93902	-1.81053	-0.785102	-0.154804	1.16051	1.45564	0.305869
CLASP1;T1048;HLKNSSNTGVGSPSNTIGRTPSRHPSSRTSP	0.0948171	-0.141764	0.11637	-0.703148	-3.27314	-3.03009	-4.00346	-3.50454	-1.31412	-0.978166	-2.02512	-1.428	-0.181908	0.592777	-1.72883	-0.05107
CLASP2;S1004;ALDNKASLLHSMPLHSSPRSRDYNPYNYSDS	-0.139448	-0.588432	-0.0398931	0.242757	-0.55619	-0.474061	-0.517382	0.00168467	-1.30385	-2.14196	-2.92613	-1.39366	-0.702633	0.314188	0.25158	-2.4772
CLASP2;S1005;LDNKASLLHSMPLHSSPRSRDYNPYNYSDSI	-0.421719	-0.197345	0.399173	-0.38648	-0.73545	-0.632339	-1.02491	-0.247357	-2.29903	-2.79581	-3.44821	-2.09333	-1.10227	-1.00636	-1.39544	-0.971683
CLASP2;S14;__MRRLICKRICDYKSFDDEESVDGNRPSSA	-0.353703	0.126448	0.789132	-0.922451	0.0247512	0.381976	0.312505	0.534249	0.280921	0.621779	0.352934	0.903146	-0.842054	-0.180123	0.224299	0.670455
CLASP2;S319;PSYQKSLQTYLKSSGSVASLPQSDRSSSSSQ	1.03684	-1.50114	0.748333	0.197954	1.68027	1.29914	1.22196	1.07394	1.04603	1.19691	1.36877	0.62547	2.56541	2.35648	0.669517	2.46843
CLASP2;S374;VGGSKANPLPGSLQRSRSDIDVNAAAGAKAH	0.0326447	-0.288554	-0.572744	1.18089	-0.541055	-0.507195	-0.0680479	0.0772982	-0.703653	-0.599971	-0.43946	-0.0464835	-0.843996	-0.332443	0.793629	-0.481739
CLASP2;S376;GSKANPLPGSLQRSRSDIDVNAAAGAKAHHA	0.302943	-0.108768	-0.0919728	-0.19163	0.286333	0.34641	-0.238255	0.294982	-0.441916	-0.290071	-0.915202	-0.278743	0.0589511	0.265439	-0.789868	0.702052
CLASP2;S461;KTDSRGRSRTKMVSQSQPGSRSGSPGRVLTT	-0.788845	0.658485	0.165502	-0.330486	0.169189	0.174542	-0.40531	0.406088	1.1654	0.99978	0.860548	1.52814	-1.56808	-2.93024	-3.26269	0.0672718
CLASP2;S465;RGRSRTKMVSQSQPGSRSGSPGRVLTTTALS	0.0522853	0.803738	-0.579819	-0.599712	-0.282874	-0.557776	-0.325416	-0.136136	0.986927	0.508617	0.971264	1.22663	-1.66939	-3.33541	-1.11472	-0.344347
CLASP2;S531;RLSVARSSRIPRPSVSQGCSREASRESSRDT	0.0277315	-1.70226	3.15888	-0.0069928	4.29763	3.99721	4.25784	4.51727	5.20698	3.81105	3.80253	4.4738	3.498	3.32954	2.09065	1.47528
CLASP2;S535;ARSSRIPRPSVSQGCSREASRESSRDTSPVR	-0.483252	0.621395	3.51534	-1.7537	5.2235	5.27892	4.99789	5.19041	5.55133	4.56922	4.46515	4.88573	4.23466	3.24557	2.47283	3.97173
CLASRP;S335;PGREEKITFITSFGGSDEEAAAAAAAAAASG	-0.650541	-0.343301	0.516098	0.734764	0.900455	0.634435	1.26649	1.25101	0.966806	0.394842	1.2496	1.06876	0.777846	-0.362765	0.775211	0.733464
CLCC1;S429;KMHASKRDALRQRFHSGNKSPEVLRAFDLPD	-0.0222125	-0.324565	-0.196568	0.336878	-0.423297	-0.61158	-0.556055	-1.27655	0.563196	1.17154	1.87061	0.0619637	0.992186	0.435255	-0.763907	0.745801
CLCC1;S433;SKRDALRQRFHSGNKSPEVLRAFDLPDTEAQ	-0.00494499	-0.541485	0.0843197	0.488999	0.717978	0.564563	0.53129	0.315388	1.00313	1.20003	1.48759	0.705985	1.37376	1.09715	-0.0227559	0.998367
CLCC1;S58;QVRSGTSEKKEVSPDSSEAEELSDCLHRLDS	0.335433	0.101492	0.00425671	-0.361415	-0.228557	0.346442	-0.466163	-0.0088626	-1.41998	-0.418553	-1.62267	-0.827603	-1.4094	0.589061	-1.07301	-0.293022
CLCN5;S58;RDDVPPLDREIEGNKSYNGGGIGSSNRVMDF	0.157575	0.776129	-0.700774	0.200848	0.326119	0.366017	0.516578	1.06631	1.31634	1.06506	0.934867	2.09671	-0.519656	-0.762189	1.34082	0.769041
CLCN5;S66;REIEGNKSYNGGGIGSSNRVMDFLEEPIPGV	0.0543595	-0.0294344	0.177685	-0.0739832	-0.464814	-0.43348	-0.163843	-1.19121	0.505437	1.55154	2.35955	0.290154	0.361053	0.397067	-0.148887	0.835409
CLIC1;S121;SGLDIFAKFSAYIKNSNPALNDNLEKGLLKA	1.17863	0.537805	-0.381523	-1.00129	-0.776556	-0.447683	-1.04768	-0.411834	1.56813	1.82929	0.538825	2.12755	1.12425	2.52431	2.80069	2.31688
CLIC4;S236;LTNAYSRDEFTNTCPSDKEVEIAYSDVAKRL	0.356719	0.23937	0.110502	-1.04354	-1.29704	-0.989368	-1.68211	-1.01065	-0.109638	0.516241	-0.297639	0.633075	-0.870601	-0.296524	-0.764304	1.52061
CLINT1;S227;IDDTISKFRRKDREDSPERCSDSDEEKKARR	1.30416	0.0561992	-0.633778	-0.408703	1.82469	1.63939	1.28911	1.62261	1.169	1.14636	0.666866	1.20633	0.601268	0.473	0.575167	1.29869
CLINT1;S232;SKFRRKDREDSPERCSDSDEEKKARRGRSPK	0.772587	-0.210906	-0.0092601	-0.580025	1.35227	1.47648	1.29607	1.54182	0.725347	0.991214	0.451219	1.10001	-0.591164	0.244978	0.393607	0.333297
CLINT1;S234;FRRKDREDSPERCSDSDEEKKARRGRSPKGE	0.856864	-0.0790076	-0.302755	-0.259631	0.527662	0.638087	0.45444	0.791616	1.20888	1.00001	0.158453	1.31797	-0.145643	0.990682	1.22056	-0.568439
CLINT1;S299;TIDLGAAAHYTGDKASPDQNASTHTPQSSAK	-0.200768	-0.020839	0.715433	-0.972485	1.00013	2.28997	1.42524	2.25193	-1.23369	1.36948	-0.0272713	1.18868	-2.50425	1.03263	-0.098889	2.87215
CLIP1;S1363;EAALNGNGEDLNSYDSDDQEKQSKKKPRLFC	-1.0492	2.10652	0.755953	-0.855845	0.485506	1.17523	0.236202	1.74569	3.89011	2.97986	1.30838	4.48698	2.34888	3.00051	3.39149	2.58918
CLIP1;S194;SATPQISNLTKTASESISNLSEAGSVKKGER	0.275857	0.313132	-0.125172	-0.208685	-0.409741	-0.490678	-0.969307	-1.07412	0.587861	0.674837	0.482133	0.0069431	0.74926	0.406566	-0.982167	0.163979
CLIP1;S199;ISNLTKTASESISNLSEAGSVKKGERELKVG	0.242501	0.30828	-0.235657	-0.207896	-0.840301	-0.945056	-1.39072	-1.66959	0.492512	0.68473	0.62713	-0.199682	0.748302	0.327137	-1.17586	0.0497231
CLIP1;S203;TKTASESISNLSEAGSVKKGERELKVGDRVL	0.222008	0.309792	-0.327882	-0.226661	-1.19889	-1.32182	-1.74327	-2.16207	0.407286	0.690771	0.740619	-0.369277	0.729613	0.24306	-1.34096	-0.0323687
CLIP1;S309;AVRRVMAATPASLKRSPSASSLSSMSSVASS	-0.430056	0.379443	0.374021	-0.369761	-1.07139	-0.848064	-0.819825	-0.318795	-0.13099	-0.445289	-0.76872	0.419405	-0.65192	-0.394334	0.695348	0.056275
CLIP1;S311;RRVMAATPASLKRSPSASSLSSMSSVASSVS	-0.136662	-0.225099	-0.283139	0.0965739	-3.10083	-2.97851	-3.4625	-2.53334	-2.19242	-2.59511	-3.50484	-1.85018	-1.3199	-0.819178	-1.26547	-1.33053
CLIP2;S295;FAPIHKVIRIGFPSTSPAKAKKTKRMAMGVS	0.306575	0.463086	-0.457042	0.0185197	0.0710633	0.203753	0.410259	0.631415	0.502953	0.350384	0.0800959	0.990422	0.0803374	0.63755	2.23802	0.446364
CLIP2;S889;SLNELRVLLLEANRHSPGPERDLSREVHKAE	-0.013441	0.129449	-0.296503	-0.0365619	-1.6531	-1.56904	-1.96304	-1.0155	-0.0618182	-0.296159	-0.941584	0.581286	-1.47592	-1.48522	-1.18122	-0.310435
CLK1;S137;TSQHHSHGKSHRRKRSRSVEDDEEGHLICQS	0.328786	-0.166238	0.00269035	0.108871	0.452551	0.49578	0.630549	0.576501	0.187674	0.453599	0.480316	0.460059	-0.0942099	0.299838	0.621593	0.434031
CLK1;S139;QHHSHGKSHRRKRSRSVEDDEEGHLICQSGD	0.257476	-0.247528	0.117397	0.319196	1.05046	0.756576	1.28954	0.962704	1.18538	1.06572	1.82657	1.16733	0.937101	0.112391	1.13203	1.22257
CLK4;S136;CASHQSHSKSHRRKRSRSIEDDEEGHLICQS	0.574395	-0.784457	-0.00382627	-0.310523	-2.49726	-2.45948	-1.94564	-3.3918	-2.09738	-0.531853	0.4028	-2.22919	-0.222144	0.565541	0.0717291	0.535883
CLK4;S138;SHQSHSKSHRRKRSRSIEDDEEGHLICQSGD	0.786132	-0.939316	0.190814	-0.439868	-1.64042	-1.26242	-1.39329	-0.816448	-1.0853	-0.387463	-1.26044	0.0707361	-1.56367	0.467104	0.703358	0.469707
CLK4;S340;FGSATYDDEHHSTLVSTRHYRAPEVILALGW	-0.125883	-0.393706	0.0625752	0.462043	1.16289	0.902251	1.30686	0.197966	-1.80233	-1.13785	0.0650541	-2.40343	0.241701	-0.566689	-1.37708	-0.107057
CLK4;T341;GSATYDDEHHSTLVSTRHYRAPEVILALGWS	-0.0480472	-0.564284	0.0472104	0.0542412	0.948226	0.561089	0.840202	0.152178	-1.3291	-1.26435	-0.357997	-1.99439	0.524839	-0.634476	-1.17063	0.00262264
CLOCK;S441;HSPTPSASSRSSRKSSHTAVSDPSSTPTKIP	0.567858	0.663776	-0.467983	-0.38152	1.67983	1.74222	1.55986	1.27757	0.423459	0.652892	0.427971	0.145839	0.081129	0.382053	0.305851	-0.234771
CLOCK;S446;SASSRSSRKSSHTAVSDPSSTPTKIPTDTST	0.214011	0.495677	-0.216285	-0.281635	0.70026	0.697616	0.75483	0.487139	0.0164695	-0.0514487	-0.0298441	-0.241113	0.280211	0.266392	0.668308	-0.193558
CLSPN;S42;PVDSGQGSFETLEPLSERDSDEEIFVSKKPK	0.92774	-0.804308	-0.375811	0.761932	2.65219	2.33414	2.91001	2.60765	0.786191	0.527828	0.861141	0.648959	-0.147611	0.0166481	0.865761	-0.996825
CLSPN;S46;GQGSFETLEPLSERDSDEEIFVSKKPKSRKV	1.34365	-0.480863	0.102768	-0.350774	3.78307	3.58885	2.97347	3.29162	0.929284	1.12435	0.569979	0.735828	2.08909	2.0753	0.577406	2.65186
CLSPN;S65;IFVSKKPKSRKVLQDSDSEAEDRDDAPEKPT	-0.542397	-0.194844	0.117575	-0.231118	-2.41212	-2.76695	-2.62584	-2.36312	-2.63153	-3.8256	-3.60809	-3.122	0.306157	-1.07102	-0.495515	-0.826115
CLSPN;S67;VSKKPKSRKVLQDSDSEAEDRDDAPEKPTYD	-0.344266	-0.259561	-0.37193	0.357478	-3.40995	-3.61399	-3.40071	-3.00186	-2.60796	-3.29158	-3.16235	-2.46254	-1.08142	-1.78055	-0.819689	-1.25041
CLUAP1;S314;KEEEKRLLKSGSNDDSDIDIQEDDESDSELE	-0.24904	-0.321968	0.323896	0.737116	1.59807	1.58302	2.51566	1.5016	1.24068	1.95273	3.20405	1.43118	-0.448926	-0.393848	0.573804	-0.0386949
CLUAP1;S324;GSNDDSDIDIQEDDESDSELEDRRMSKPRTA	-0.254853	-0.324726	0.089153	0.976089	1.12736	1.11926	1.86173	1.28789	1.3132	2.06478	3.13065	1.87638	-0.35803	-0.444474	0.51181	0.858002
CLUAP1;S409;AKPSRRIRKPEPLDESDNDF___________	0.293901	-0.143616	-0.166255	0.177594	0.704263	0.629671	0.565606	0.56666	0.128594	0.217486	0.204403	0.084381	-0.459278	-0.497421	-0.781469	-0.429986
CLUH;S1287;PEPEPEPERAVEDMGSPQTAKEGPSSLNLQG	0.390989	0.808752	-0.96412	-0.495258	1.90508	1.43781	1.66318	1.1571	-3.75473	-4.42098	-3.84753	-4.61722	0.240905	-1.44772	-0.239007	-0.827696
CMTR1;S27;PLKKQKRIGELARHLSSTSDDEPLSSVNHAA	0.068154	-0.49263	-0.109189	0.479601	0.762996	0.618775	0.447816	0.627895	0.0175838	0.142241	0.204705	0.0356894	1.5886	1.23433	0.379625	1.87301
CMTR1;S30;KQKRIGELARHLSSTSDDEPLSSVNHAAKAS	-0.168165	0.198565	0.264898	0.0189674	1.43684	1.532	1.44148	2.08197	1.12472	0.397555	-0.168799	1.32531	0.840387	1.10719	1.67768	0.405672
CMTR1;S48;EPLSSVNHAAKASATSLSGSDSETEGKQPCS	2.27378	-0.786883	0.217137	-0.815626	3.06959	2.44998	2.24729	2.63597	2.99241	1.82865	1.19575	2.23874	4.61654	4.10308	4.18206	3.58908
CMTR1;S50;LSSVNHAAKASATSLSGSDSETEGKQPCSDD	-1.17819	1.19774	-0.0681462	-0.342759	0.308593	0.266734	0.529874	-0.57207	-1.3849	-0.778624	0.566172	-1.9064	-0.550416	-2.19418	-2.09211	-0.23733
CMTR1;S52;SVNHAAKASATSLSGSDSETEGKQPCSDDFK	-0.461347	0.232954	0.536372	-0.583267	0.206799	-0.00821071	0.220353	-0.557893	1.04818	0.763208	1.4944	0.0966193	1.84959	0.759724	0.49452	0.579028
CMTR1;S54;NHAAKASATSLSGSDSETEGKQPCSDDFKDA	-0.631189	0.0956237	0.148978	0.277113	-0.233587	-0.623711	-0.12869	-1.38461	0.775124	0.483373	1.73638	-0.617315	2.49744	1.07012	0.497378	0.0272259
CMTR1;T29;KKQKRIGELARHLSSTSDDEPLSSVNHAAKA	-0.281445	-0.139252	0.221989	0.378228	2.20807	2.14486	1.80059	1.46079	-0.106165	0.34603	0.59455	-0.658798	1.67702	1.2744	-0.864435	1.15484
CNKSR3;S142;HSKSKQPLPVRKGSESPNSFLDQESQRRRFT	-0.454276	-0.371621	0.454457	-0.281965	-1.8648	-1.8533	-1.8453	-1.0389	-1.69047	-2.7418	-3.27249	-1.46338	-0.75256	-0.693919	0.0756907	-1.19348
CNNM4;S661;PDRSPALPTPLSRSASLSYPDRNTDLTSTSL	0.651465	-0.322161	0.206789	0.0516995	0.974088	0.942126	1.50399	0.777544	0.54408	1.12661	1.71193	0.645039	-0.0751839	0.362134	1.09286	0.401105
CNOT2;S165;GIPSRTNSMSSSGLGSPNRSSPSIICMPKQQ	0.0723221	0.259973	-0.334255	0.0351035	0.0546859	0.0779683	-0.429528	-0.283669	-0.233473	-0.0195333	-0.33607	-0.425171	0.246598	0.155694	-1.0658	0.192419
CNOT2;T93;QQSALGLPMRGMSNNTPQLNRSLSQGTQLPS	-0.478064	0.471324	-1.36789	1.31464	-1.30613	-1.13699	-1.44229	-0.760973	-0.557692	-0.631806	-1.1748	-0.0874781	-0.40227	-0.00054568	-0.046359	-0.679403
CNOT3;S299;DDKKRGRSTDSEVSQSPAKNGSKPVHSNQHP	-0.689599	0.758632	-0.203265	0.048015	-1.24892	-0.824905	-0.937326	-0.22384	0.244699	-0.0464407	-0.753999	0.97846	-0.506088	0.36125	1.46083	-0.184823
CNOT4;S298;GNGDNSQQISNSDTPSPPPGLSKSNPVIPIS	0.667779	-1.18334	0.428574	-0.526569	-0.48697	-0.385756	-0.662449	-0.492386	-1.77698	-0.688068	-0.878685	-1.0895	-2.9647	-2.22924	-3.30021	-0.491571
CNOT4;S321;SNPVIPISSSNHSARSPFEGAVTESQSLFSD	-0.480614	0.295615	0.064104	-0.0828003	-1.59756	-1.40018	-1.00915	-1.13367	0.345912	0.617733	0.943758	0.916484	-3.00516	-2.79505	-1.44673	-1.98527
CNOT4;S429;DLIEKELSVQDQPSLSPTSLQNASSHTTTAK	-0.125409	0.234574	0.00049044	0.145061	0.957321	1.0883	1.24881	0.89489	-0.0231599	0.354595	0.563124	0.0271666	0.0525306	0.400986	0.510747	0.0806448
CNPY2;S115;THRKNYVRVVSRNGESSELDLQGIRIDSDIS	-0.439785	0.0630179	0.38145	0.0287598	0.788754	0.821713	0.740921	0.889947	0.517502	0.220518	0.139003	0.391636	0.107424	-0.0257204	-0.33301	-0.374535
CNPY4;S51;LLSMELQEALSRTGRSREVLELGQVLDTGKR	0.0965071	-0.47156	-0.241302	0.290967	-1.06822	-0.889799	-1.04689	-0.915164	-2.37079	-1.47846	-1.57923	-1.72238	-0.430503	0.253039	-0.344745	1.12052
CNTLN;S5;___________MAARSPSSSPPPPPVRRSSR	-0.27473	-0.416339	-0.0185232	0.418042	0.654906	0.560805	0.358814	0.375547	-0.0658144	-0.0664905	-0.0349119	-0.374368	1.00803	0.771758	-0.502756	0.374782
CNTLN;S7;_________MAARSPSSSPPPPPVRRSSRRS	-0.349934	-0.357755	0.454447	0.110167	1.13913	0.902413	0.591123	1.62219	0.0100339	-1.34395	-1.87022	-0.149671	1.21071	0.346419	0.124896	0.344848
CNTLN;S8;________MAARSPSSSPPPPPVRRSSRRSL	-0.241042	-0.00538878	0.10544	-0.0297073	0.133825	-0.00132136	-0.163393	-0.302731	-0.929072	-0.931877	-0.695019	-1.32479	0.936805	0.218873	-0.642747	0.659123
COBL;S128;LYAWDNRRVLLTKTQSEPSLSCQEMFRKSSL	-0.195167	-1.31962	-0.137805	2.70775	0.338046	0.386508	0.221896	1.79567	4.40136	4.10914	3.4109	5.67947	2.75823	3.59561	2.98379	3.39024
COBL;S205;LLRDNVAGEELELSKSLNELGIKELYAWDNR	-1.163	-1.43759	1.65579	0.934827	-0.830704	-0.680925	-0.673081	-0.910391	-0.718617	-0.0732842	0.380175	-0.753506	0.382505	0.846321	-1.83253	0.179905
COBL;S228;ELYAWDNRREMFRKSSLGNDETDKEKKKFLG	-0.0291586	-0.180389	-0.0890779	0.192977	-1.91898	-0.869693	-1.605	-0.183926	0.533304	1.3568	-0.775493	2.34768	-2.18346	1.66919	1.18435	-0.460954
COBL;S261;KANKRSNSKAEHLGLSGADSDEDPAKSASGG	0.52155	0.200731	-0.735374	0.86104	1.62438	1.22162	1.5844	1.69229	1.00658	0.22077	0.529076	0.837607	3.44653	2.48051	3.86058	2.66107
COBL;S265;RSNSKAEHLGLSGADSDEDPAKSASGGDLNG	0.436639	-0.149428	0.461881	-0.52586	0.862217	0.796506	0.726476	0.769782	1.574	1.80798	1.89207	1.74407	1.31776	1.01737	1.01689	2.55025
COBL;S269;ANKRSNSKGCVTTPNSPSLHSRSLTLGPSLS	0.281699	0.0384252	-0.089852	0.346073	0.831632	0.685376	0.960357	0.576083	1.42022	1.53487	1.99454	1.27073	2.2738	1.94641	2.25647	2.15595
COBL;S287;SASGGDLNGCVTTPNSPSLHSRSLTLGPSLS	0.412937	-0.0724711	-0.369695	0.956909	3.45911	2.73544	4.14063	2.67477	3.32205	2.4549	4.19895	2.12445	-0.593848	-2.17156	-0.0342972	-3.38086
COBL;S307;SRSLTLGPSLSLGNISGVSMKSDMKKRRAPP	-1.02663	1.14661	-0.45533	1.41636	0.125957	0.355839	0.171863	0.643557	1.53904	1.42877	1.31531	1.90233	2.16518	1.99152	2.00642	1.93604
COBL;S310;LTLGPSLSLGNISGVSMKSDMKKRRAPPPPS	0.242806	-0.117636	-1.19434	1.95852	-0.0925139	-0.340299	0.0907632	-0.0463897	1.46621	1.79334	2.4946	1.8264	2.86345	2.37222	3.02687	3.1759
COBL;S313;GPSLSLGNISGVSMKSDMKKRRAPPPPSPKL	-0.236524	0.201452	-0.864657	1.40042	-0.878075	-0.713159	-0.944209	-0.313692	0.389124	0.707843	0.387862	1.13913	1.42582	1.81713	1.65361	2.19368
COBL;S339;PSPKLLGQDKVSEKASLSSQADLQKKKRRAP	0.193803	0.56725	0.837084	-1.23875	-0.821413	-0.400426	-0.923403	-0.481527	1.10271	2.10107	1.65921	2.08944	-0.969957	-0.521496	-0.647266	2.4321
COBL;S342;KLLGQDKVSEKASLSSQADLQKKKRRAPAPP	0.419992	0.782328	0.704886	-1.08051	1.02313	0.771481	0.247928	0.525914	2.6883	2.85644	3.13796	2.70163	0.706748	-1.32396	-1.63686	3.16606
COBL;S365;KRRAPAPPPPQQPPPSPVVPNRKEDKEENRK	0.260045	-0.096371	0.223852	0.414059	2.98842	2.93412	2.84067	2.4209	3.17568	2.98249	2.84538	2.30771	3.27322	3.71084	2.33423	0.998302
COBL;S40;NVHSEQKLPHDATLGSQQSLVYMKEALQNST	0.0474998	-0.0818923	0.752133	-0.358036	-0.806637	-0.484683	-1.34369	-0.252103	2.59485	2.28592	0.884275	2.86596	3.12847	4.19835	2.71681	3.16634
COBL;S43;SEQKLPHDATLGSQQSLVYMKEALQNSTLDI	0.0374754	-0.000334269	0.686754	-0.238199	-0.382027	-0.149122	-0.929439	0.0660419	2.76059	2.3868	1.18796	2.92853	3.3136	4.02514	2.67548	3.25386
COBL;T265;GFFKANKRSNSKGCVTTPNSPSLHSRSLTLG	0.144773	-0.30697	-0.470637	0.853523	-1.33525	-1.46479	-1.04048	-1.85353	0.235052	0.70653	1.39971	-0.098382	2.29519	2.37664	2.14889	1.48336
COBL;T283;DPAKSASGGDLNGCVTTPNSPSLHSRSLTLG	0.428824	-1.43536	0.781404	-0.00868923	-2.55947	-2.8027	-2.61416	-2.40699	1.99067	1.40516	1.29761	1.81663	-0.670906	-0.491056	-0.790808	-1.37841
COBLL1;S1011;PPPVAPKPMTLRAETSPPPVFPKPMTLPAET	-0.206406	0.354669	-0.103614	-0.562376	-0.784878	-0.459165	-0.944052	-0.263353	-0.647302	-0.652186	-1.52313	-0.168965	-1.18278	-0.444384	-0.522322	-0.48362
COBLL1;S1181;VLTPADGPSFTLKRQSSLTFQSSDPEHVRQS	0.338555	-0.752701	-0.313226	0.263148	-1.29572	-1.52209	-1.45878	-2.49129	-1.2244	-0.0799388	0.792849	-1.75076	-0.370977	-0.737899	-2.45698	-0.18653
COBLL1;S1182;LTPADGPSFTLKRQSSLTFQSSDPEHVRQSL	0.377571	-0.0478417	0.0336687	-0.0930724	0.952941	0.941443	1.2776	0.974981	0.261259	0.440603	0.692642	0.39193	1.28177	1.49853	2.32332	1.61489
COBLL1;S1233;NTISVNGKSGLSQSMSIDAQDSR________	1.97071	-1.02371	-0.463688	-0.273643	3.172	2.66227	2.82461	3.4962	0.492082	0.48223	0.532971	1.3856	0.594389	-0.216844	1.51343	3.62861
COBLL1;S268;FSFFQRSKKKREQTASAPATPLVSKHRPSFT	-0.534798	-0.64145	0.0121117	0.508496	-0.708429	-0.708766	-1.11488	-0.705253	-0.915718	-1.16407	-1.57562	-1.15232	-1.67861	-1.51827	-3.21941	-2.71565
COBLL1;S327;MPTSQGAAQGQERRASCVERSTSVDDTDKSS	-0.053814	-0.393517	-0.670105	1.09643	-2.13183	-1.98893	-2.67233	-0.867195	1.87428	1.02428	-0.49884	2.69087	-0.467448	0.384878	0.0193147	-0.56492
COBLL1;S334;AQGQERRASCVERSTSVDDTDKSSSEAIMVR	0.152659	0.288417	0.0227735	-0.533648	-1.06647	-0.983852	-1.0263	-0.662867	1.26134	0.593498	0.00819902	1.26101	1.85639	2.27931	3.12524	1.21951
COBLL1;S341;ASCVERSTSVDDTDKSSSEAIMVRTGSLQLS	0.16205	-0.375344	-0.503947	0.275113	-1.10801	-1.95358	-1.64494	-1.9071	-0.453387	-1.83715	-1.03648	-1.72831	1.492	-0.964329	-0.675134	-0.759163
COBLL1;S342;SCVERSTSVDDTDKSSSEAIMVRTGSLQLSS	0.370434	0.313323	0.26254	-0.952971	-0.557551	-0.328048	-1.14968	-0.872973	0.592693	0.866157	-0.0485111	0.378549	2.14241	2.8027	1.12963	2.24074
COBLL1;S352;DTDKSSSEAIMVRTGSLQLSSTSIGTSSLKR	-0.562967	-0.508325	-0.72047	2.32526	0.361773	0.123228	0.840087	0.624091	-1.80486	-1.56482	-0.450342	-1.36792	0.222392	-0.466785	0.216645	0.385812
COBLL1;S364;RTGSLQLSSTSIGTSSLKRTKRKAPAPPSKT	0.560413	-0.176029	-0.351812	-0.775182	-0.543789	0.0606371	-0.252587	-0.0787709	-2.56612	-0.770815	-1.37072	-1.13354	-2.70002	-0.685831	-0.675026	0.870397
COBLL1;S514;MRITVEKDPDSALGISDGETSPSSKGKTQEG	0.578589	-0.0539879	-0.477738	0.0787618	0.443868	0.220811	0.671207	0.595277	0.752202	0.252147	0.429192	0.73677	0.223908	0.0160808	1.63164	-0.168821
COBLL1;S633;RMDNVKSSRENHLTASPGPDQKLNQPGVEKT	0.018615	0.300132	-0.582536	0.175883	-0.827718	-0.448218	-0.685384	-0.056313	-0.723833	-0.65238	-1.55078	-0.0217951	0.182423	1.56209	2.03883	0.545419
COBLL1;S737;PEKEPACTYGNNVPLSPVDGSNKNPAASYLK	-0.0458222	0.3812	-0.648567	0.505666	1.12627	1.10667	1.5887	1.23184	-0.00438889	0.274275	0.85438	0.301652	0.745529	0.55294	1.94289	1.25855
COBLL1;S863;PKPSSGTERHLHRTLSSPTGTETNPPKAPRV	-0.397206	-0.646554	0.853032	-0.348941	1.32026	1.62473	1.43985	1.21839	-0.913554	0.112794	0.143794	-0.613319	-1.49497	-0.652188	-2.16411	-0.319077
COBLL1;S864;KPSSGTERHLHRTLSSPTGTETNPPKAPRVT	-0.622451	-0.552164	-0.105818	1.33065	1.1311	1.12107	1.42241	0.60781	-1.33032	-0.18026	0.865484	-1.33212	-1.3242	-1.4447	-2.74646	-1.02801
COBLL1;S960;PKEPTIKEVQRDPQLSPEQHPSSLSERTHSA	-0.0319419	0.157527	-0.039591	-0.272375	0.569349	0.528036	-0.001058	0.49457	0.238838	-0.137743	-0.658656	0.0204075	0.77066	0.4322	-0.426734	0.475941
COBLL1;S995;ISKADDDIIQKPAETSPPPVAPKPMTLRAET	-0.222125	-0.864889	0.154236	0.183188	-1.67045	-1.71045	-1.69954	-1.74909	-0.690071	-0.908824	-1.03447	-1.02955	-0.317163	0.116882	-0.796851	-1.58628
COBLL1;T272;QRSKKKREQTASAPATPLVSKHRPSFTRSNT	-0.0577303	0.0471383	-0.268643	0.582346	2.17295	2.01554	1.24713	1.72498	-0.565171	-0.701561	-1.08663	-0.99961	2.16554	1.44464	-0.731944	1.59547
COBLL1;T350;VDDTDKSSSEAIMVRTGSLQLSSTSIGTSSL	0.60348	-0.68279	-0.981248	0.909139	-0.523467	-0.85064	-0.572776	-0.763035	0.204155	-0.0134202	0.190719	-0.0891461	0.0620285	-0.0102251	0.122741	-1.08233
COBLL1;T518;VEKDPDSALGISDGETSPSSKGKTQEGRSTE	5.30485	-1.0902	-0.449361	-2.85743	5.98444	6.1624	5.05068	5.74903	3.83725	6.04884	3.99428	5.38191	-0.901105	2.01762	1.78036	5.16857
COG3;S523;VRLEEGEASGLRKSGSTDSLNPRPQTTISPA	0.054247	0.183861	0.355722	-1.14578	-2.03004	-2.03373	-2.2297	-1.90105	-2.98346	-3.7346	-4.26028	-3.2489	0.951469	0.872153	1.25088	0.401833
COG3;S526;EEGEASGLRKSGSTDSLNPRPQTTISPADLH	0.421823	0.185971	-0.143673	-0.435753	0.529165	0.27492	0.0243969	-0.553283	-0.339239	-0.176103	0.11155	-1.24239	1.01284	0.188255	-1.0463	0.271244
COIL;S174;ETGRTKSKKKSKVTGSPAEEDEEETKKKSSK	1.05635	0.838792	-1.78002	-0.170151	-1.63287	-2.06541	-2.2956	-2.27297	-0.0869603	-0.0369502	0.1847	-0.227476	-1.0266	-2.62617	-1.77467	-0.00699596
COL24A1;S1055;LQGEPGAKGDGGPAGSAGATGEPGPRGEPGA	-0.395258	0.375311	-0.226132	-0.0277366	-1.82498	-1.74989	-2.31329	-1.011	-0.32801	-1.01439	-1.85563	0.25476	-1.22018	-1.59588	-1.33632	-0.386267
COL24A1;T1059;PGAKGDGGPAGSAGATGEPGPRGEPGAPGEE	0.249417	0.364994	-0.544986	-0.176315	0.323097	0.566701	0.0747828	0.209428	-1.50014	-0.710681	-1.15857	-1.16685	-1.39938	-0.778719	-1.56736	-0.299183
COL4A3BP;S132;TESGYGSESSLRRHGSMVSLVSGASGYSATS	0.571605	-0.351554	-0.204568	-0.335603	-1.47694	-1.26072	-1.7577	-0.936502	0.079986	-0.276799	-1.60287	0.343327	-1.60766	-0.158503	-0.54446	-2.00992
COL4A3BP;S380;HRFVQKPYSRSSSMSSIDLVSASDDVHRFSS	0.268372	-0.101757	0.0183755	-0.296467	-0.943976	-0.971686	-0.673228	-0.0959667	1.54233	0.966107	0.754528	2.20371	1.43246	1.46543	3.50317	2.3646
COMMD10;S66;QLNLQMAHSAQAKLQSPQAVLQLGVSKEDAK	0.133808	-0.0567414	-0.138375	-0.0357886	1.08396	1.10417	1.1728	1.04622	-0.489985	-0.0961173	0.0755446	-0.266808	-2.14079	-2.09622	-1.92781	-1.35418
COMT;S217;KVVDGLEKAVYQGPGSSPVKS__________	0.153449	-0.0135578	-0.194193	0.0527347	-0.726075	-0.311486	-0.44798	-0.607881	-0.69175	-0.222106	-0.894494	-0.619524	-2.19331	-0.240461	-0.880563	-3.02031
COPB2;S859;PSRPTAQQEPDGKPASSPVIMASQTTHKEEK	-0.33744	0.33603	-0.581129	-0.0257544	0.478881	0.159329	0.583879	0.126887	-3.69569	-3.95793	-3.07013	-4.02184	-2.35708	-3.83495	-2.6899	-2.50815
COPB2;S860;SRPTAQQEPDGKPASSPVIMASQTTHKEEKS	0.771582	0.638691	-0.235319	-0.945467	0.0363359	0.207135	-0.211065	0.730606	0.284334	-0.29178	-1.47594	0.775334	-0.140721	0.489813	1.66685	0.548709
COPE;S13;___MAPPVPGAVSGGSGEVDELFDVKNAFYI	-0.227816	-0.157959	-0.182408	1.17655	0.849522	0.94386	1.05203	1.50077	2.36331	2.3219	2.19836	2.94256	3.04017	3.45854	3.76992	3.26044
COPRS;S64;AQSIPADIPAHAEGPSSEEEGFAVEKEADGE	-0.558669	-0.0925693	0.496434	-0.347928	-0.890966	-0.667643	-0.370857	-0.227252	-1.62888	-1.77368	-1.81815	-1.15955	-0.258865	0.27482	1.34316	0.159987
COPRS;S65;QSIPADIPAHAEGPSSEEEGFAVEKEADGEL	0.420215	-0.0487134	0.0308963	-0.539928	0.012364	-0.0836021	-0.148764	0.348265	-1.40017	-2.01412	-2.42394	-1.27666	0.0791666	-0.0623313	0.765046	0.263241
COQ9;S81;QGPEFSRPPPRYTDQSGEEEEDYESEEQLQH	0.124815	-0.183872	0.239018	-0.041313	0.907161	0.947557	0.949181	0.640678	-0.208644	0.252948	0.416487	-0.263682	-0.48982	-0.268069	-0.84769	-0.244257
COQ9;T78;SETQGPEFSRPPPRYTDQSGEEEEDYESEEQ	1.45211	-1.01036	-1.51346	2.16572	0.546227	0.405597	0.632619	0.46284	-0.52416	0.438018	0.504709	-0.0320495	0.896056	2.07816	1.67291	1.15555
CORO6;S378;LRVTKRNILDVRPPASPRRSQSASEAPLSQH	-0.201782	0.297992	0.586139	-0.0932186	1.26967	1.05115	1.20291	1.26419	0.845829	0.0625618	0.335343	0.480065	-1.73763	-2.79271	-2.26218	-2.38991
CPD;T1365;TGSKKSLLSHEFQDETDTEEETLYSSKH___	-0.377299	0.0598362	0.201919	-0.250169	-0.847317	-0.991696	-0.89993	-1.0789	-0.575617	-0.991045	-0.71427	-1.02982	0.52839	-0.172435	-0.164358	-0.256519
CPD;T1367;SKKSLLSHEFQDETDTEEETLYSSKH_____	-0.296695	-0.0145009	0.44171	-0.255778	0.109341	0.0302693	0.0805902	0.202992	0.0457663	-0.579945	-0.605558	-0.224338	0.543571	0.171496	0.354808	-0.210595
CPEB4;S252;PHFQHHHSQHQQQRRSPASPHPPPFTHRSAA	0.0661506	-0.632443	0.475364	0.0161436	-0.0890869	0.151899	-0.208114	1.10725	1.14785	0.400234	-0.914121	1.84356	-1.08838	0.193194	0.25725	-1.04328
CPEB4;S255;QHHHSQHQQQRRSPASPHPPPFTHRSAAFNQ	0.513649	-0.515018	0.221106	0.302486	1.02006	0.791953	1.09956	0.589513	1.35343	1.7617	2.42108	1.23137	-0.297127	-0.68418	-0.833989	0.111369
CPEB4;S97;SQQQEQQDPLEKQQLSPSPGQEAGILPETEK	0.517437	0.249935	0.818489	-1.21317	1.64892	1.37109	1.41532	0.889422	0.698884	0.121421	0.34764	-0.319178	2.21836	1.3628	1.29278	1.03912
CPEB4;S99;QQEQQDPLEKQQLSPSPGQEAGILPETEKAK	0.256143	-0.0132657	0.447625	-0.469805	1.22965	1.09891	0.784709	2.22706	1.75498	-0.0677233	-1.23172	1.8734	1.315	1.07756	2.13041	0.542359
CPNE1;S54;AWAELCRTERVRNCSSPEFSKTLQIEYHFET	0.723291	0.472703	-0.868709	0.0358457	0.0250412	0.0867775	0.372869	-0.109274	-0.108276	0.584132	0.835705	0.201228	-0.117031	0.314994	1.45957	0.756666
CPSF2;S419;EAAKKLEQSKEADIDSSDESDVEEDVDQPSA	-0.800508	0.468572	0.723997	-1.06403	1.75442	1.43032	1.39413	1.26995	-1.40324	-3.65998	-3.9139	-3.2937	0.930173	-0.223643	-0.418247	-3.76526
CPSF2;S420;AAKKLEQSKEADIDSSDESDVEEDVDQPSAH	-0.803632	0.453689	0.717251	-1.04852	1.72525	1.37356	1.37227	1.26042	-1.37823	-3.67698	-3.88213	-3.25297	0.98732	-0.27087	-0.344562	-3.65533
CPSF2;S423;KLEQSKEADIDSSDESDVEEDVDQPSAHKTK	-0.808288	0.435834	0.709464	-1.01014	1.70544	1.30387	1.37879	1.27379	-1.32946	-3.69584	-3.79525	-3.17449	1.09573	-0.353604	-0.186476	-3.44712
CPSF7;T194;RAHSRDSSDSADGRATPSENLVPSSARVDKP	0.120858	-0.206178	-0.0164818	-0.236665	-2.27901	-2.0997	-2.04669	-1.60968	0.179136	0.0612999	-0.415363	0.753411	0.256586	1.08777	1.96126	0.839942
CREBBP;S1039;EEEENSSNDTASQSTSPSQPRKKIFKPEELR	0.148823	-0.179681	-0.0131084	-0.0806851	-0.33504	-0.125709	0.171009	0.00156113	-0.897241	-0.349227	-0.283308	-0.324505	-0.867465	0.0229898	0.833068	0.137209
CREBBP;S120;QPNSTNMASLGAMGKSPLNQGDSSTPNLPKQ	0.625574	0.570195	-0.437123	-0.342178	0.480907	0.453081	0.634076	0.689915	0.313246	0.0911211	-0.017408	0.514601	-0.415806	-0.407688	1.18815	-0.0411775
CREBBP;S2026;VAGPRMPNVQPPRSISPSALQDLLRTLKSPS	0.327972	-0.149724	0.626736	-0.658018	-0.409701	-0.421022	-0.567824	0.128105	2.35381	1.67189	1.0877	2.59619	-0.163805	-0.107725	0.492141	0.21123
CREBBP;S2312;ATSLSNQVRSPAPVQSPRPQSQPPHSSPSPR	-0.156741	-0.608577	0.928817	-0.35722	0.487267	0.622878	-0.127281	0.841828	0.0356699	-0.000872904	-0.824684	0.391198	0.90473	1.13641	-0.57353	1.93621
CREBBP;S2325;VQSPRPQSQPPHSSPSPRIQPQPSPHHVSPQ	-0.361304	-0.479929	0.366664	-0.0752056	-0.834648	-0.893526	-0.833007	-0.17295	-0.994908	-1.88112	-2.20524	-0.81147	-1.78102	-1.89079	-1.2798	-2.12263
CRELD2;S346;TAEGKVTEENPTQPPSREDL___________	0.455803	0.150863	-0.537445	-0.121153	1.01616	0.891888	1.10021	0.870551	-0.720843	-0.246958	0.223844	-0.399697	-1.31813	-1.8375	-0.897026	0.160653
CRIP2;S195;GILFGPKGVNTGAVGSYIYDKDPEGTVQP__	0.486893	0.38421	-0.348263	0.160824	1.26986	1.42401	1.07705	1.56736	2.02925	1.86689	1.06433	2.20685	1.68252	2.45894	2.38976	1.42692
CRK;S41;LLQGQRHGVFLVRDSSTSPGDYVLSVSENSR	-0.0786957	-0.187503	-0.32375	0.185716	-2.36386	-2.11572	-2.60728	-2.73625	-1.18924	0.811703	1.10761	-0.350842	-3.42252	-3.26385	-5.00958	-0.0594042
CRTC1;S151;VYLSPPADTSWRRTNSDSALHQSTMTPSQAE	0.0166273	-0.589745	0.158644	-0.0568602	-1.97853	-2.09268	-1.95702	-0.94417	-0.570985	-1.78992	-2.35512	-0.11717	0.716622	0.714422	2.17305	0.602977
CRTC1;S429;VPSTLPQSPTENPGQSPMGIDATSAPALQYR	-0.255883	0.158129	0.372066	0.0065958	1.75026	1.67798	2.28029	1.70251	0.605935	0.517547	1.25075	0.468711	0.147945	-0.235055	0.876885	-0.124951
CRTC1;S581;PPSLSKELSSTLAGVSDVSFDSDHQFPLDEL	0.179906	0.377361	-0.202757	0.00562238	0.301241	-0.24665	0.640095	-0.210117	1.87395	0.974172	2.15604	1.02172	1.08129	-0.632242	1.40672	-0.458782
CRTC1;S584;LSKELSSTLAGVSDVSFDSDHQFPLDELKID	0.210924	0.210516	-0.242269	-0.0545713	1.1929	0.934617	1.76163	0.32771	-0.220674	0.102963	1.39765	-0.91238	1.01285	0.353679	1.36756	0.176448
CRTC2;S457;PADARRSQQQLPKQFSPTMSPTLSSITQGVP	-0.427997	0.0953846	0.0687045	0.115968	-2.2574	-2.52145	-2.15825	-2.32982	1.66374	0.746235	1.15851	1.09204	-0.897499	-1.83094	-1.07992	-2.46961
CRTC2;S70;QKLRLAYTRSSHYGGSLPNVNQIGCGLAEFQ	0.0423902	-0.68597	-0.212027	0.208594	-1.36477	-1.32245	-1.23359	-1.83024	-2.89606	-1.72534	-1.21076	-2.74287	-0.237572	0.105504	-0.862514	0.771531
CRTC3;S162;KHPGFRLTSALNRTNSDSALHTSALSTKPQD	0.770592	0.662682	-0.226231	-1.09583	0.598429	0.886427	0.710616	0.971395	-1.09019	-0.8584	-1.56579	-0.54652	-1.3345	-0.361607	0.811128	-0.0725964
CRTC3;S329;THLGIRTSSGLQSSRSNPSIQATLSKMALSS	0.416539	0.214	-0.217018	-0.331342	1.01012	1.00028	0.408761	0.803385	0.49908	0.438879	-0.166443	0.343315	-0.285132	-0.325216	-1.27773	-0.244672
CRTC3;S370;ANASALHPSLRLFSLSNPSLSTTNLSGPSRR	0.124198	0.0170804	-0.0960388	0.214621	0.438878	0.414312	0.671706	0.802681	0.716597	0.590807	0.691545	1.06624	-0.0970856	-0.117248	0.935493	0.371614
CRTC3;S391;TTNLSGPSRRRQPPVSPLTLSPGPEAHQGFS	0.462672	0.00565976	0.639154	-1.0494	2.26123	2.81987	2.07393	3.67021	0.857539	0.319674	-1.74505	1.85761	-1.54809	0.574827	0.836153	-0.646496
CRTC3;S396;GPSRRRQPPVSPLTLSPGPEAHQGFSRQLSA	0.183302	1.19298	-1.15453	0.0865695	2.78101	2.59692	2.54998	3.38785	0.977585	-0.0570125	-0.373438	1.31916	-0.176378	-1.29657	0.987349	0.170506
CRTC3;S62;FQKLQQLRLTQYHGGSLPNVSQLRNSAPEFQ	-0.229819	-0.402374	0.397173	0.430226	0.219412	-0.073598	-0.16961	0.416065	1.77741	0.59887	0.40367	1.37611	0.915333	0.0963036	-0.216279	-0.482693
CSDC2;S48;RIWERGGGIAPRDLPSPLPTKRTRTYSATAR	0.536436	0.313677	-0.09438	-0.219801	1.63111	1.6328	1.10387	1.22826	0.991499	1.20784	0.799901	0.769642	1.9913	1.98724	0.858688	2.1057
CSDE1;S123;VPHNLESKSPAAPGQSPTGSVCYERNGEVFY	1.36902	-0.0481611	-0.143533	-0.654839	1.70992	1.57712	1.95774	1.007	1.43488	2.22022	2.7476	1.27125	1.01999	1.23197	1.89506	1.78992
CSNK1A1;T321;AQQAASSSGQGQQAQTPTGF___________	0.628239	-0.365134	-0.316654	0.240138	1.15689	0.876411	1.10278	0.834482	-0.30777	-0.288149	0.0848346	-0.488147	2.01456	1.58048	1.82923	1.97316
CSNK1D;S328;ERLRHSRNPATRGLPSTASGRLRGTQEVAPP	1.98619	-1.71019	-0.441006	0.385541	0.910338	0.4735	0.155554	-1.12136	-0.571236	0.915001	1.31366	-1.73507	2.05636	2.49157	-1.24954	1.25489
CSNK1D;S331;RHSRNPATRGLPSTASGRLRGTQEVAPPTPL	0.57075	-0.0317519	-0.111348	-0.84331	-1.76482	-1.85749	-2.64313	-2.72909	-0.589038	-0.162495	-0.536698	-1.21565	0.108679	-0.184305	-2.38772	0.160603
CSNK1D;S382;RKVSMRLHRGAPVNVSSSDLTGRQDTSRMST	0.894463	-0.898777	-0.0135729	0.868735	0.85852	0.605125	1.69007	0.678951	-0.0714953	0.629512	1.85906	0.181132	0.183623	0.345033	1.75625	0.853305
CSNK1D;S384;VSMRLHRGAPVNVSSSDLTGRQDTSRMSTSQ	0.328931	0.320434	-1.42244	1.21522	-0.362929	-0.719064	0.460269	-0.962401	-0.941322	-0.365722	1.33456	-1.1157	0.737928	-0.111193	2.01973	0.507532
CSNK1E;S363;VASTPASRIQQTGNTSPRAISRADRERKVSM	0.563988	-0.134373	0.0154665	-0.352817	-0.0586211	0.229494	-0.584157	0.179259	-0.169755	0.382007	-0.697421	0.394755	0.202049	1.25823	-0.0935108	1.62807
CSNK1E;S389;RKVSMRLHRGAPANVSSSDLTGRQEVSRLAA	0.402342	-0.0283628	-0.0185656	-0.210462	1.84608	1.74405	1.56516	0.385332	-1.14887	0.107468	0.815984	-1.92419	2.1173	1.79142	-0.311127	2.16149
CSNK1E;S405;SSDLTGRQEVSRLAASQTSVPFDHLGK____	0.0346183	-0.0407293	0.495602	-0.18971	1.28151	0.786566	1.6767	0.792552	1.33843	1.36124	3.04771	1.13512	1.05311	-1.02223	0.671628	2.09903
CSNK1E;S408;LTGRQEVSRLAASQTSVPFDHLGK_______	0.0481801	-0.824934	0.648113	0.678775	1.94092	2.27999	1.66825	1.93034	1.1972	1.56779	0.588417	1.03026	1.77487	3.68834	0.762844	0.438859
CSNK1E;T407;DLTGRQEVSRLAASQTSVPFDHLGK______	0.0843235	0.599461	-0.524564	-0.397696	0.179626	-0.166261	0.0276833	0.214	1.58103	0.51667	0.694475	1.26331	-2.07329	-3.47486	-1.77592	-2.63671
CSRP1;S192;PKGFGFGQGAGALVHSE______________	0.0145228	-0.179965	0.0816542	0.0855721	0.532602	0.528777	0.274025	0.907621	0.854411	0.526309	0.0872369	1.10771	0.670259	0.655545	0.512191	0.967386
CSRP2BP;S214;EVDSEEEKPDRMDGDSEDTDSNISLHTRARE	-0.202937	-0.37629	0.139431	0.560646	-0.0911439	0.0611442	0.158255	-0.229993	0.0544178	0.841714	1.12289	0.206498	-0.191672	0.4324	-0.412872	0.0885196
CSRP2BP;S219;EEKPDRMDGDSEDTDSNISLHTRAREKRKPP	-0.0936399	-0.111091	-0.0575755	0.386999	1.33932	1.11196	1.61009	0.972232	0.414017	0.781723	1.82319	0.350826	-0.34537	-1.26533	-0.7424	0.190351
CSRP2BP;S222;PDRMDGDSEDTDSNISLHTRAREKRKPPLEK	0.188584	-0.0225411	-0.629245	0.371114	0.0881058	0.0740592	0.970105	-0.0941076	-0.195494	0.551818	1.57425	-0.00460274	-2.05466	-1.76619	-0.138062	-1.67103
CSRP2BP;T217;SEEEKPDRMDGDSEDTDSNISLHTRAREKRK	-0.0535946	0.0440652	-0.00602814	0.0274082	0.039062	-0.270166	-0.348754	-0.0260828	0.861334	0.194828	0.332457	0.620644	-0.358842	-1.63096	-1.47005	-0.524197
CSRP3;S95;LSTDTGEHLGLQFQQSPKPARAATTSNPSKF	-0.593189	0.607762	-1.37863	1.69381	-0.193967	-0.238635	-0.363183	-0.894692	-2.55871	-1.52451	-0.753173	-2.66502	-0.776532	-1.51669	-2.796	-0.655931
CSTF2;S501;MQGASMQGGSQPGGFSPGQSQVTPQDHEKAA	-0.0317159	-0.202842	-0.345239	0.941571	1.38466	1.02768	1.62286	0.875591	0.18629	0.240961	1.33741	-0.229776	-0.0741004	-1.06501	-0.691622	-0.766889
CSTF3;S691;SSAVLTKAVKRPNEDSDEDEEKGAVVPPVHD	0.766916	-0.195209	-0.958136	-0.15227	-0.870993	-0.77122	-0.977181	-0.542054	-1.09376	0.274894	0.268366	0.33369	-5.5612	-5.44272	-4.76389	-1.334
CTAGE5;S477;PYALDVPNTAFGREHSPYGPSPLGRPPSETR	0.0360615	-0.164884	-0.082373	0.116953	-1.57439	-1.48278	-1.28597	-1.45108	-0.448186	-0.421083	-0.48076	-0.426575	-0.518215	0.151199	0.425692	-1.03627
CTAGE5;S489;REHSPYGPSPLGRPPSETRAFLSPPTLLEGP	-0.0955531	-0.334657	0.0304867	0.365112	-1.20802	-1.29292	-0.661271	-1.61174	-0.582056	-0.224149	0.627842	-0.905893	0.186494	0.258392	0.548209	-0.538498
CTAGE5;S496;PSPLGRPPSETRAFLSPPTLLEGPLRLSPLL	-0.187467	-0.417506	0.34191	-0.602381	0.938015	1.17496	0.0834168	0.956573	-5.46331	-4.55421	-5.29054	-4.81957	-4.82107	-4.71592	-7.13989	-2.19265
CTAGE5;S508;AFLSPPTLLEGPLRLSPLLPGGGGRGSRGPE	0.120732	-0.118764	-0.0047624	0.180581	1.9799	1.70878	1.71627	0.857657	-2.48532	-1.64096	-0.657488	-3.0218	-2.17851	-3.31576	-4.65314	-1.71968
CTAGE5;S543;HQMNTERGESSYDRLSDAPRAPSDRSLSPPW	0.147034	0.220087	-0.363759	0.064199	0.0763346	0.360862	0.341808	0.399657	-0.908955	-0.45886	-0.798563	-0.429083	-1.2159	-0.156542	0.205963	-0.66594
CTAGE5;S593;ALQRQDRFYPNSGRLSGPAELRSYNMPSLDK	1.13715	0.347049	-0.194105	-0.35044	1.81518	1.84254	2.67477	1.24638	-0.893043	0.479809	1.56914	-0.66175	-0.339997	0.105915	1.76551	1.22831
CTAGE5;S605;GRLSGPAELRSYNMPSLDKVDGPVPSEMESS	0.845106	-0.518788	-0.142484	0.219342	0.80676	0.703025	0.914241	0.310269	0.453664	1.05517	1.36241	0.284431	1.88383	2.32184	1.9474	1.86672
CTAGE5;S636;GNGTKDNLGNSNVPDSPIPAECEAAGRGFFP	-0.123008	0.0755338	0.200096	0.0957347	-0.0632523	0.0399094	-0.267824	0.326355	0.130196	0.0364092	-0.382788	0.496479	-0.277927	-0.197734	-0.453912	0.363538
CTDP1;S530;DKGSDLDTQEEGERDSLCGLGNGSVDRKEAE	-0.672772	-0.432224	-0.220252	0.757261	-1.28143	-1.19144	-0.786754	-1.57164	-2.49913	-2.25509	-1.82368	-2.96512	-0.403814	0.328907	-0.291804	-2.31123
CTDP1;S860;LESMDKEVDDILGEGSDDSDIEKKKPEDQDN	-0.19765	-0.223995	-0.132347	0.489636	0.414571	0.310666	0.0950316	0.445779	0.789748	0.263925	-0.0240348	0.508242	0.62628	0.456241	-0.268339	-0.5029
CTDP1;S863;MDKEVDDILGEGSDDSDIEKKKPEDQDNEQE	-0.0821606	-0.119288	0.00436786	0.247422	0.580582	0.49516	0.239343	0.590429	0.951853	0.401992	0.0365023	0.639468	0.711509	0.580553	-0.100383	-0.365235
CTDSPL2;S13;___MKLRTRKASQQSSPIQTQRTARAKRKYS	0.642043	0.291201	-1.04441	-0.0121143	0.458112	0.19918	0.4079	0.315783	-0.864511	-0.24175	0.452787	-0.257471	-1.35884	-2.55304	-1.08423	1.23802
CTIF;S18;NSSAASASSEAGSSRSQEIEELERFIDSYVL	0.536562	-0.203662	-0.0571515	-0.282981	0.738447	0.563759	0.887244	0.377852	-0.0659725	0.468795	1.13288	0.0285048	-1.06574	-1.54974	-0.954621	0.145512
CTIF;S367;RRLKEKDRDEVAVETSSPQPSKMDRLMEILN	0.383935	-0.0762145	0.254802	-0.592017	-0.381381	-0.264269	-0.433823	-0.384419	0.289684	0.375099	-0.0362087	0.287964	0.525088	1.1599	0.9214	0.594969
CTIF;S72;HISQWTADCREQLDGSCSFSRGRAPPQQNGN	0.15743	0.280284	-0.0012859	-0.290814	-0.49169	-0.512029	-0.640578	-0.237103	0.999527	0.634244	0.345146	1.14751	0.732765	0.508832	1.04657	1.05862
CTNNA1;S641;RKAVLMIRTPEELDDSDFETEDFDVRSRTSV	1.33621	-2.23875	1.38853	1.38886	2.03415	1.71681	2.13893	2.73581	2.70337	2.2367	2.08303	3.17036	1.40723	2.19711	1.97352	1.43787
CTNNA1;S652;ELDDSDFETEDFDVRSRTSVQTEDDQLIAGQ	-0.000781957	-0.0821161	0.105324	0.275465	1.03274	0.994223	1.06324	1.22496	0.981574	0.661605	0.585791	0.981851	0.287646	0.301167	0.494664	-0.118808
CTNNA1;S655;DSDFETEDFDVRSRTSVQTEDDQLIAGQSAR	0.0543604	-0.274715	0.825893	-0.558491	-0.0154398	0.0816887	0.322747	0.569814	0.966794	0.614503	0.428814	1.31781	0.545567	0.989282	2.00751	0.961041
CTNNA1;T645;LMIRTPEELDDSDFETEDFDVRSRTSVQTED	2.25223	-0.125428	0.350178	-2.25575	4.54985	4.08864	3.85711	5.22647	1.22011	-0.575611	-1.78379	1.44939	-2.40915	-3.14131	-0.450165	-1.26036
CTNNA1;T654;DDSDFETEDFDVRSRTSVQTEDDQLIAGQSA	-0.745489	-0.0153182	0.39432	0.256998	0.769637	0.79462	0.537048	1.01759	-1.22218	-1.81918	-2.11684	-1.38101	-0.100364	-0.352528	-1.06438	-0.960635
CTNNA1;T658;FETEDFDVRSRTSVQTEDDQLIAGQSARAIM	0.130283	0.237853	0.435538	-0.395045	1.6091	1.84516	1.64674	1.25774	-0.324328	0.239536	0.0706024	-0.527435	-0.956699	-0.182359	-1.16369	-1.10696
CTNNA2;S664;LEDDSDFEQEDYDVRSRTSVQTEDDQLIAGQ	-0.206853	-0.61356	0.584787	1.14002	2.41192	2.1988	3.67368	1.75846	0.798993	1.7777	3.96274	0.533185	3.71847	3.37444	4.34715	3.48537
CTNNA2;S667;DSDFEQEDYDVRSRTSVQTEDDQLIAGQSAR	0.272998	0.184176	0.499967	-0.70832	1.42744	1.69579	1.29153	1.48011	-0.119404	0.0241522	-0.686837	-0.102587	2.74488	3.68813	2.98098	2.78886
CTNNA2;T666;DDSDFEQEDYDVRSRTSVQTEDDQLIAGQSA	-0.725838	0.0745647	0.405771	0.261137	0.246652	0.304022	-0.238229	0.608214	-0.828437	-1.67116	-2.3887	-1.01173	4.11719	3.95819	2.84301	3.00174
CTNNA2;T670;FEQEDYDVRSRTSVQTEDDQLIAGQSARAIM	-0.091368	-0.453111	0.238158	0.757484	0.903519	1.24248	1.14234	0.886893	1.02485	1.79834	1.53009	1.12041	3.80626	5.43377	3.89915	3.25761
CTNNB1;S191;HQLSKKEASRHAIMRSPQMVSAIVRTMQNTN	0.692419	0.574831	-0.512981	-0.408206	-0.0833059	-0.236674	-0.0702665	-0.0259607	0.744433	0.363876	0.353264	0.775386	0.0173859	-0.412916	1.18034	0.262649
CTNNB1;S552;VQLLVRAHQDTQRRTSMGGTQQQFVEGVRME	-0.524335	-1.14216	4.20665	-1.26035	4.3744	4.42358	4.6713	4.59341	5.13454	4.56886	4.86173	4.80579	4.0698	3.97824	2.90178	4.06308
CTNNBL1;S545;RHIIKEYAENIGDGRSPEFRETEQKRILALL	0.187661	-0.472888	-0.12568	0.549467	0.114093	-0.145874	0.160893	-0.369286	-0.979729	-0.915289	-0.321645	-1.41461	-1.68167	-2.09719	-2.40282	-2.45764
CTNND1;S122;QIVETYTEEDPEGAMSVVSVETTDDGTTRRT	-0.387791	-0.186463	-0.0641278	0.598149	1.23082	1.04269	0.931728	1.18181	0.507415	0.445429	0.752015	0.553047	-2.25765	-3.2514	-3.77174	-1.83185
CTNND1;S125;ETYTEEDPEGAMSVVSVETTDDGTTRRTETT	-0.11383	0.158348	-0.090902	0.0613491	0.861778	0.640814	1.21454	1.05562	1.37037	0.544514	0.964762	1.15101	-0.782916	-1.4252	0.307079	-1.74451
CTNND1;S171;VPMGPDGLPVDASAVSNNYIQTLGRDFRKNG	1.31771	-0.83661	-0.594074	0.970846	4.62417	4.06046	4.43743	4.58235	3.95386	3.4832	3.80424	3.94618	-0.577961	-1.31568	-0.440503	-0.646587
CTNND1;S230;RHYEDGYPGGSDNYGSLSRVTRIEERYRPSM	0.831022	-2.09583	1.06249	0.986771	2.1676	1.67389	1.99937	2.41251	-0.414164	-1.01165	-0.81213	-0.377465	1.81885	1.52882	1.00536	1.62458
CTNND1;S252;IEERYRPSMEGYRAPSRQDVYGPQPQVRVGG	-0.0812392	-0.65187	0.286553	0.463248	0.512637	0.469154	0.585839	0.637631	0.828125	0.885797	1.01423	0.952939	0.0296014	0.156247	-0.190975	0.0790239
CTNND1;S268;RQDVYGPQPQVRVGGSSVDLHRFHPEPYGLE	0.246566	0.288707	-0.881763	-0.425218	-3.27591	-3.2906	-3.77351	-4.49296	-0.93411	0.259297	0.520502	-1.42217	-0.51038	-0.799743	-2.62555	-0.00649719
CTNND1;S269;QDVYGPQPQVRVGGSSVDLHRFHPEPYGLED	0.119945	0.134557	-0.0673074	-0.0523883	0.904319	0.981401	0.413212	0.921908	0.635503	0.486372	-0.213447	0.566673	0.662731	0.904616	-0.144061	0.413202
CTNND1;S288;HRFHPEPYGLEDDQRSMGYDDLDYGMMSDYG	0.0801617	-0.186221	-0.389671	-0.137699	0.0828227	-0.0780367	-0.0535004	0.975814	-1.8681	-3.0201	-3.55538	-1.41811	-0.435722	-0.83356	0.825068	-0.243984
CTNND1;S346;PDQYYWAPLAQHERGSLASLDSLRKGMPPPS	0.228802	0.0699337	0.226274	-0.429601	1.18276	0.962677	0.814404	0.245191	1.42276	1.05992	1.14633	0.225754	1.56514	1.11543	-0.108234	-0.533271
CTNND1;S349;YYWAPLAQHERGSLASLDSLRKGMPPPSNWR	-0.0846208	0.0365292	-0.221076	-0.143068	0.0910643	0.10911	-0.799179	0.306765	1.02525	0.362989	-0.780508	0.937786	0.966301	0.901263	-0.48207	0.496058
CTNND1;S352;APLAQHERGSLASLDSLRKGMPPPSNWRQPE	-0.00621966	-0.109408	0.228213	-0.0723951	1.43513	1.37749	1.30799	1.38037	0.836591	0.817081	0.868638	0.816905	0.695292	0.40628	0.160022	0.942658
CTNND1;S47;EERRHVSAQLERVRVSPQDANSLMANGTLTR	0.693746	0.78166	-1.15212	-0.922967	-0.72407	-1.03018	-1.17887	-1.24754	-1.19594	-1.51716	-1.4802	-1.57875	-0.653187	-1.84577	-0.845848	-0.457928
CTNND1;S851;EGWKKSDFQVNLNNASRSQSSHSYDDSTLPL	-0.267848	-0.244296	0.337463	-0.0185395	1.0504	1.00995	0.854455	1.05002	-1.31642	-1.41888	-1.4392	-1.35609	0.427986	0.11835	-0.475053	0.525858
CTNND1;S855;KSDFQVNLNNASRSQSSHSYDDSTLPLIDRN	-0.205256	-0.343341	0.429384	0.0741391	0.434455	0.414165	0.735737	0.554974	0.700886	0.672876	1.0002	0.758232	0.888855	0.890071	1.24433	0.890329
CTNND1;S858;FQVNLNNASRSQSSHSYDDSTLPLIDRNQKS	0.169637	-0.107913	-0.00387211	0.0625932	0.411671	0.412286	0.408024	0.870909	1.03093	0.638291	0.295726	1.31033	0.901359	1.08606	1.67059	1.01479
CTNND1;S893;DREEIPMSNMGSNTKSLDNNYSTLNERGDHN	0.217779	-0.00802306	0.136786	-0.428552	0.364552	0.450165	0.142911	0.433952	0.128017	0.182506	-0.246578	0.24919	0.051894	0.328143	-0.0478484	0.500813
CTNND1;S914;STLNERGDHNRTLDRSGDLGDMEPLKGAPLM	-0.13243	-0.34124	-0.0216784	0.104109	-2.27705	-2.2248	-1.96151	-1.35206	0.195041	-0.44722	-0.788959	0.760985	0.194352	0.625869	2.09159	0.312803
CTNND1;S97;DLKLNGPQDHNHLLYSTIPRMQEPGQIVETY	0.044673	-0.340104	-0.0105583	0.302754	0.890026	0.694598	1.21476	1.19979	-0.84025	-1.15678	-0.683746	-0.606055	0.196519	-0.273838	1.10001	0.489276
CTNND1;T177;GLPVDASAVSNNYIQTLGRDFRKNGNGGPGP	-0.0757407	-0.252602	0.320706	-0.0448266	0.186658	0.233147	0.0282796	0.499356	0.706525	0.424282	0.0137636	0.848907	0.0103714	0.209798	-0.0993918	0.02655
CTNND1;T201;GNGGPGPYVGQAGTATLPRNFHYPPDGYGRH	0.00612401	0.151381	-0.380411	0.0368413	-1.73307	-1.4791	-1.56181	-1.15178	-0.341848	-0.34978	-0.934059	0.159429	-0.981056	-0.0152645	0.551283	-0.7402
CTNND1;T304;MGYDDLDYGMMSDYGTARRTGTPSDPRRRLR	-0.470956	-0.231887	-0.347024	0.872788	0.121422	0.0976459	0.263138	-0.0896079	0.314404	-0.0385693	0.00963567	-0.332871	-0.429399	-0.0106328	-0.711568	-2.96211
CTNND1;T59;VRVSPQDANSLMANGTLTRRHQNGRFVGDAD	0.272955	-0.0314511	-0.380226	-0.117831	-0.349498	-0.0314099	-0.732561	-0.136506	-0.430632	0.13116	-0.837094	0.0535463	-0.647321	0.49623	-0.712464	0.26856
CTNND1;T863;NNASRSQSSHSYDDSTLPLIDRNQKSDKKPD	-1.58054	0.864221	-0.0979555	1.26285	0.490489	0.157393	0.722252	0.749808	3.15126	1.84115	2.83456	2.73412	1.26321	-0.921532	0.503114	-0.390803
CTNND1;T879;LPLIDRNQKSDNNYSTLNERGDHNRTLDRSG	0.476327	0.0878488	-0.0544089	-0.163166	0.784466	0.502	1.13243	0.62187	0.445237	0.551022	1.47398	0.557143	-0.753266	-1.72565	0.0143004	0.294651
CTNND1;T900;SNMGSNTKSLDNNYSTLNERGDHNRTLDRSG	0.080033	-0.588478	0.566208	-0.861709	-1.45166	-1.47941	-1.46737	-2.46846	-1.53318	-0.49578	0.152818	-2.02292	-0.409615	-0.471726	-1.96398	0.0814875
CTNND1;T910;DNNYSTLNERGDHNRTLDRSGDLGDMEPLKG	2.13173	-1.02048	-1.95046	1.74072	4.686	3.95358	4.45889	3.06718	-0.926237	0.238726	1.49633	-1.62016	3.92114	3.32197	2.57113	3.48107
CTNND1;Y291;HPEPYGLEDDQRSMGYDDLDYGMMSDYGTAR	0.362399	-0.125112	-0.176415	1.42198	6.34825	6.03336	6.6997	6.25736	5.5114	5.56982	6.52702	5.55036	4.34673	3.63116	4.54877	4.30251
CTPS1;S568;HYLQKGCRLSPRDTYSDRSGSSSPDSEITEL	0.0608643	2.83992	-0.959829	-0.442267	3.47446	3.63809	3.43175	2.25291	1.33654	2.66006	3.48807	0.967571	3.39932	2.26299	2.52058	4.58874
CTPS1;S571;QKGCRLSPRDTYSDRSGSSSPDSEITELKFP	0.565557	2.19702	-1.4637	-0.177116	2.88061	2.79331	2.6295	1.57092	1.2316	2.04163	2.67791	0.542095	2.80711	1.68191	1.88721	2.85872
CTPS1;S573;GCRLSPRDTYSDRSGSSSPDSEITELKFPSI	-0.271637	3.20758	0.495688	-1.63499	3.50047	3.75488	3.09134	3.05743	3.61739	3.28915	2.97975	3.07222	3.6335	2.3925	2.92775	3.82732
CTPS1;S574;CRLSPRDTYSDRSGSSSPDSEITELKFPSIS	-0.031514	2.90731	-1.37279	0.132732	3.31952	3.62716	3.28506	3.09279	3.31517	3.49028	3.21377	3.17779	2.21096	2.05526	3.04025	1.8256
CTPS1;S575;RLSPRDTYSDRSGSSSPDSEITELKFPSISQ	-0.320295	2.78121	-1.14392	0.323101	3.01297	3.37546	3.06321	3.01006	3.32404	3.25152	2.84923	3.18613	1.85848	1.92537	2.84251	0.961328
CTPS1;Y567;PHYLQKGCRLSPRDTYSDRSGSSSPDSEITE	-0.0783884	2.53438	0.765075	-2.10402	2.91336	3.23485	2.57458	2.57677	2.88346	2.45888	1.79581	2.29345	2.27827	1.8367	2.1462	2.05195
CTPS2;S133;AHLQQMNKLPYSDGYSDASDDSFPEAKLAEL	-0.0559223	-0.179153	0.100702	0.0892371	-1.38193	-1.02547	-1.02902	-1.09073	-0.476963	0.758321	0.813134	0.436425	-1.36853	-0.389875	-0.539479	0.848513
CTPS2;S136;QQMNKLPYSDGYSDASDDSFPEAKLAELDLN	-0.333554	-0.0567335	0.333418	-0.158884	-0.505753	-0.426987	-0.705188	0.0517234	1.39646	0.860309	0.305141	1.66725	-0.136027	-0.110526	-0.120117	0.0222604
CTPS2;S139;NKLPYSDGYSDASDDSFPEAKLAELDLN___	-0.325672	-0.0784261	0.269208	-0.213816	-0.0240076	-0.306378	-0.408169	-0.532385	0.874521	0.012125	0.101383	-0.122382	1.33322	0.401132	-0.390927	-0.707849
CTR9;S1037;DEDKLKIADEGHPRNSNSDSDDDERPNRRAS	-1.40591	-0.467231	1.06423	-0.016482	-1.74217	-1.69622	-1.90907	-0.951321	-3.2368	-4.39563	-4.82471	-3.18783	1.53245	1.12016	0.681259	0.754648
CTR9;S1039;DKLKIADEGHPRNSNSDSDDDERPNRRASSE	-1.69823	-0.169365	1.3895	-0.687179	-2.45885	-2.31156	-3.11267	-1.27169	-4.07164	-5.88251	-7.15238	-3.94635	1.95718	1.41178	0.609987	1.24713
CTR9;S1041;LKIADEGHPRNSNSDSDDDERPNRRASSESD	-1.60123	-0.171453	1.80519	-1.19727	-2.19854	-1.75966	-2.36927	-0.780378	-4.04364	-5.06864	-6.24419	-3.32542	0.990345	1.29926	1.049	1.8224
CTR9;S970;RKKKRRRRPPKGEEGSEEEETENGPKPKKRR	-0.149809	0.0151556	-0.29848	0.249257	-0.175563	0.342074	-0.141722	0.176578	-0.974241	0.569854	0.14932	0.167517	-1.37449	-0.072197	-1.09756	1.30568
CTR9;T925;RSKKGGEFDEFVNDDTDDDLPVSKKKKRRKG	-0.0631862	-0.164062	-0.0764646	0.556261	0.618006	0.72404	1.12204	0.377252	0.204871	1.08628	1.71534	0.327024	0.189695	0.694778	0.624705	0.488519
CTTN;S368;KLEEQARAKKQTPPASPSPQPIEDRPPSSPI	-0.331353	-0.506524	0.346105	0.126783	0.10106	-0.0697565	-0.126138	0.405697	2.04434	0.974941	0.654583	1.74207	1.18095	0.847847	0.692151	-0.190757
CTTN;S370;EEQARAKKQTPPASPSPQPIEDRPPSSPIYE	0.247719	-0.754428	0.309694	-0.391157	0.0385674	0.676331	0.489121	1.11373	-0.855954	0.237937	-0.686376	0.66592	-2.56163	-0.0860561	0.0198327	0.0867824
CTTN;S380;PPASPSPQPIEDRPPSSPIYEDAAPFKAEPS	0.287064	-0.713746	0.3737	-0.575178	0.128226	0.780147	0.561684	1.19893	-0.780551	0.303825	-0.672491	0.736643	-2.53148	-0.0374341	0.0965076	0.191773
CTTN;T364;EARRKLEEQARAKKQTPPASPSPQPIEDRPP	0.247719	-0.754428	0.309694	-0.391157	0.0385674	0.676331	0.489121	1.11373	-0.855954	0.237937	-0.686376	0.66592	-2.56163	-0.0860561	0.0198327	0.0867824
CTTNBP2NL;S481;FQSQADQDQQASGLQSPPSRDLSPTLLDNSA	0.288393	-0.317141	-0.326856	0.212125	1.64621	1.63278	2.78647	0.60811	-1.89478	-0.123053	1.69329	-2.09138	0.167965	0.584818	1.30577	0.679784
CTTNBP2NL;S484;QADQDQQASGLQSPPSRDLSPTLLDNSAAKQ	0.196512	-0.287124	-0.0510829	0.0383284	1.27041	1.29176	1.69717	0.794286	-1.05398	-0.181602	0.500044	-1.11997	0.121108	0.470812	0.437143	0.447258
[truncated: 8,496 more rows]

## Sheet: Raw Phosphoproteome
Phosphosite	X0m_r1	X0m_r2	X0m_r3	X0m_r4	X30m_r1	X30m_r2	X30m_r3	X30m_r4	X24h_r1	X24h_r2	X24h_r3	X24h_r4	d5_r1	d5_r2	d5_r3	d5_r4
Q3UTY5~Rpgr~S564~NENPKGHMYDRVKSSSSEILGGNDPTSKDIK~1~UID1	25.496	25.9636	24.1824	23.5724	NA	NA	NA	NA	NA	NA	NA	NA	26.7839	26.696	NA	26.2724
A0A067XG53~Cask~S544~GSITFKIVPSYRTQSSSCEDLPSTTQPKGRQ~1~UID2	NA	NA	NA	NA	24.0069	NA	NA	NA	NA	NA	NA	NA	28.1928	NA	NA	NA
A0A067XG53~Cask~S545~SITFKIVPSYRTQSSSCEDLPSTTQPKGRQI~1~UID3	28.7183	29.2455	27.3674	27.3606	NA	NA	NA	27.4909	NA	28.5908	NA	24.7961	NA	28.1586	NA	27.7006
A0A2I3BR06~Hsf1~S30~SIDESTLVRVKQEPPSPPHSPRVLEASPGRP~1~UID4	24.0673	NA	NA	NA	NA	17.9904	NA	22.6682	NA	23.3926	NA	20.0379	NA	NA	NA	NA
A0A087WP63~Srcap~S560~YLLARDDERSEVDGGSGPPTPGPTTTLGPKK~1~UID11	24.6821	NA	NA	25.3585	NA	NA	NA	NA	NA	NA	NA	NA	NA	NA	NA	24.019
A0A087WP63~Srcap~S2886~RKRGRPPKNPPSPRPSQHPVLDPDSSSILES~1~UID17	NA	25.572	NA	26.116	NA	NA	NA	NA	NA	NA	NA	NA	24.975	NA	NA	NA
A0A087WNP6~Cdv3~S51~GGSSAAAGSRPGDGGSLGSGARSGDGGSLGS~1~UID24	22.636	NA	NA	23.7126	NA	NA	NA	23.7458	NA	24.0939	NA	NA	NA	NA	NA	NA
A0A087WNP6~Cdv3~S63~DGGSLGSGARSGDGGSLGSGSRSGDGGSSGS~1~UID26	NA	24.9097	23.1984	23.0426	NA	NA	NA	NA	NA	24.5015	NA	21.8409	NA	25.537	21.5362	24.1605
A0A087WNP6~Cdv3~S131~REVDYSGLRVQAMQISEKEDDDNEKREDPGD~1~UID27	25.9022	NA	23.1529	24.1122	NA	NA	NA	24.5571	NA	NA	NA	NA	NA	24.8246	20.4549	24.832
A0A087WNU9~Abi2~S80~DYVPSPTRNMAPSQQSPVRTASVNQRNRTYS~1~UID29	28.3095	28.2553	26.0442	26.5493	23.0053	22.9487	NA	26.6991	24.7077	27.5769	NA	23.1969	NA	27.4093	22.6065	26.865
A0A087WNU9~Abi2~S36~MGGLPRTTPPTQKPPSPPMSGKGTLGRHSPY~1~UID30	NA	24.2504	23.1905	22.9799	20.2856	NA	NA	NA	NA	NA	NA	NA	NA	NA	NA	NA
A0A087WNV1~Agfg1~S322~SGFGTTGKAPVGSVVSVPSHSSASSDKYAAL~1~UID32	NA	25.3398	NA	23.7097	21.1254	NA	NA	NA	NA	NA	NA	NA	22.2773	24.5044	NA	23.1878
A0A087WNV1~Agfg1~S181~ESAPALHLNKGTPSQSPVVGRSQGQQQEKKQ~1~UID34	28.6657	29.027	26.8391	27.2054	24.3189	23.7557	NA	28.2019	25.7171	28.2757	23.3574	24.8088	27.3605	27.7163	23.2607	27.3527
A0A087WNV1~Agfg1~S162~SASSTSSTPEVKPLKSLLGESAPALHLNKGT~1~UID35	NA	NA	NA	NA	NA	NA	NA	NA	NA	NA	NA	NA	NA	NA	NA	NA
A0A087WNV1~Agfg1~S253~VNANFAHFDNFPKSSSADFGTFSTSQSHQTA~1~UID39	25.3588	NA	NA	NA	NA	NA	NA	25.4816	NA	24.7716	NA	NA	NA	NA	NA	23.9162
A0A087WQT5~Lca5~S7~_________MGERARSPDIEQGK________~1~UID47	NA	25.0635	22.362	NA	NA	NA	NA	NA	NA	NA	NA	NA	NA	NA	NA	NA
A0A087WNX8~Chrnd~S274~AEEDPGPRALIRRSSSLGYICKAEEYFSLKS~1~UID50	22.7499	NA	NA	NA	NA	NA	NA	22.0016	NA	24.2343	19.7175	21.0435	25.2364	25.5642	NA	25.1415
A0A087WQX2~Ikzf2~S56~PSHMTSTNSVKLEMQSDEECDRQPLSREDEI~1~UID51	24.0498	NA	24.0633	NA	20.6755	20.4633	19.4701	24.6685	NA	24.5077	NA	NA	NA	NA	NA	NA
A0A087WNZ7~Trip12~S991~GSPSLQHSRDDSLDLSPQGRLSDVLKRKRLP~1~UID52	25.4767	26.2444	24.3898	24.5515	21.5044	NA	NA	24.8907	22.1255	24.9681	20.2247	21.8881	24.8463	NA	20.9746	24.201
A0A087WNZ7~Trip12~S310~LQAKLASLRKSTKKRSESPPAELPSLRRSTR~1~UID54	NA	24.1261	NA	23.5087	NA	NA	NA	NA	NA	NA	NA	NA	23.2633	NA	NA	NA
A0A087WNZ7~Trip12~S312~AKLASLRKSTKKRSESPPAELPSLRRSTRQK~1~UID55	27.5194	28.186	26.1675	26.8602	24.1497	23.3211	22.3033	26.6737	25.5173	27.5166	23.3886	25.3636	27.0502	27.1141	23.823	27.0899
A0A087WNZ7~Trip12~S1577~MQRLLDTNPEINQSDSQDSRVAPRLDRKKRT~1~UID57	NA	NA	NA	NA	NA	NA	NA	NA	NA	NA	NA	NA	25.1997	NA	NA	NA
A0A087WNZ7~Trip12~S1376~QAVRQFSVQAEDERESTDDESNPLGRAGIWT~1~UID60	25.5714	25.3566	NA	24.1544	NA	NA	NA	NA	22.6443	NA	NA	NA	NA	NA	NA	NA
A0A087WNZ7~Trip12~S77~QVPKKDNSRGVKRSASPDYNRTNSPSSAKKP~1~UID61	NA	27.3065	25.0554	26.1342	NA	NA	NA	25.5634	24.3124	27.0841	NA	24.2017	NA	NA	NA	26.1846
A0A087WNZ7~Trip12~S1036~DDKVDNQAKSPTTTQSPKSSFLASLNPKTWG~1~UID66	NA	27.2683	24.9028	NA	23.7969	NA	NA	NA	NA	NA	NA	NA	NA	27.1771	NA	26.0221
A0A087WNZ7~Trip12~S1016~KRKRLPKRGPRRPKYSPPRDDDKVDNQAKSP~1~UID70	21.4856	27.0052	25.1457	26.3369	22.8442	NA	NA	NA	NA	26.0496	NA	NA	26.7704	25.8066	22.668	25.7972
Q61595~Ktn1~S1290~LKAAGDTVVIENSDISPEMESPEKETMSVSL~1~UID72	NA	26.8098	25.2714	25.3079	22.8423	NA	NA	25.7823	NA	NA	NA	NA	25.5888	NA	NA	24.2185
Q61595~Ktn1~S1295~DTVVIENSDISPEMESPEKETMSVSLNQTVT~1~UID73	NA	26.3948	24.6579	25.2843	NA	NA	NA	NA	NA	24.8175	NA	NA	24.1662	24.6021	NA	24.2368
Q61595~Ktn1~S75~KKNKKKEIQNGTLRESDSEHVPRDFKLSDAS~1~UID74	25.1153	29.6691	NA	28.8146	NA	25.1657	NA	28.837	NA	NA	NA	26.1379	28.7391	29.2034	26.8952	28.8491
A0A087WP74~2810474O19Rik~S1142~NTDPCRSNTSSVQSVSPEKKKLKFKAGGSRL~1~UID79	NA	24.4543	21.4318	22.5389	NA	NA	NA	NA	NA	NA	NA	NA	NA	NA	NA	NA
A0A087WP74~2810474O19Rik~S910~KLAEPENKEIVAEVKSPCDSQIPREESHDLG~1~UID80	24.8944	NA	NA	23.3033	NA	NA	NA	24.1595	NA	25.2438	19.7209	21.6198	24.3293	24.6074	NA	NA
A0A087WP83~Hdlbp~S875~DEAGEGREAKETDPGSPRRCDIIIISGRKEK~1~UID81	NA	29.5785	26.2052	27.248	25.4884	NA	NA	27.7825	26.3861	27.1428	23.4608	NA	NA	NA	NA	26.9059
A0A087WP83~Hdlbp~S31~RSGLVPQQIKVATLNSEEENDPPTYKDAFPP~1~UID82	27.8979	28.3671	26.7163	26.654	23.5775	23.3531	NA	27.6364	24.6152	NA	NA	24.4527	27.1578	27.1999	23.2741	27.091
A0A087WPB2~Mdfic~S141~APVSQKMHRKIQSSLSVNNDISKKSKVNAVF~1~UID84	NA	NA	NA	NA	22.0526	21.901	NA	25.4312	NA	25.4222	21.0388	22.7461	NA	NA	NA	24.2998
A0A087WPB2~Mdfic~S28~AEQQCPVEAGGGRLGSPAHEACNEDNTEKDK~1~UID85	NA	24.9983	22.6896	24.008	NA	NA	NA	24.0097	NA	NA	NA	NA	NA	23.0743	NA	22.6949
E0CY18~Zfand2b~S163~AISRAQGLASTSTAPSPSRTLPSSSSPSRAT~1~UID86	25.1415	25.6253	23.8064	23.9527	20.5956	NA	NA	24.5035	NA	NA	NA	21.7679	24.0696	24.0829	19.5865	23.3265
E0CY18~Zfand2b~S172~STSTAPSPSRTLPSSSSPSRATPQLPTRTAS~1~UID88	NA	NA	NA	NA	NA	NA	NA	NA	NA	NA	NA	NA	NA	24.5404	NA	NA
E0CY18~Zfand2b~S173~TSTAPSPSRTLPSSSSPSRATPQLPTRTASP~1~UID89	NA	NA	NA	NA	NA	NA	NA	NA	NA	24.8883	NA	NA	NA	NA	NA	NA
A0A087WPJ3~Ppfia4~S330~TELRAEEIETRVTSGSMEALNLTQLRKRGSI~1~UID94	NA	NA	NA	NA	NA	NA	NA	NA	NA	23.9031	NA	NA	NA	NA	NA	NA
A0A087WPK3~Lrrfip1~S210~LYGARRGSACGSRAPSEYGSHLNSSSRASSR~1~UID95	22.5117	NA	NA	NA	NA	NA	NA	23.1327	NA	NA	NA	NA	NA	NA	NA	NA
A0A087WPK3~Lrrfip1~S232~NSSSRASSRASSARASPVVEERPDKDFAEKG~1~UID96	24.3443	26.5564	NA	23.2797	19.8191	NA	NA	NA	NA	27.304	NA	NA	29.1221	24.1227	NA	NA
Q3UZ39~Lrrfip1~S16~MTSPEGAQNKEIDCLSPEAQRLAEARLAAKR~1~UID99	26.0576	26.6881	24.3834	25.2624	21.7606	NA	NA	25.4999	NA	NA	NA	21.9692	25.2993	25.1242	21.4277	24.521
Q3UZ39~Lrrfip1~S88~AATLASLGGTSSRRGSGDTSISMDTEASIRE~1~UID100	30.3686	30.6066	29.6554	30.607	NA	25.848	25.7923	30.1204	27.2757	29.6929	NA	27.9348	28.716	29.2477	26.7443	29.384
Q3UZ39~Lrrfip1~S83~MPSLSAATLASLGGTSSRRGSGDTSISMDTE~1~UID104	30.4285	NA	29.407	29.8789	26.4369	25.791	NA	29.8411	27.6635	30.0847	25.7237	27.9214	29.3735	NA	NA	29.2879
Q3UZ39~Lrrfip1~S84~PSLSAATLASLGGTSSRRGSGDTSISMDTEA~1~UID105	NA	NA	28.0112	NA	NA	NA	NA	NA	NA	NA	NA	NA	NA	27.4349	NA	26.923
A0A087WPK3~Lrrfip1~S141~YCGSQSLSRRSGRNSSFSGGDGRVSTLSSCR~1~UID106	NA	NA	NA	NA	NA	NA	NA	21.1703	NA	24.0804	NA	NA	27.4025	26.102	NA	25.2301
A0A087WPK3~Lrrfip1~S88~MEDSERYSRRFRRNTSASDEDERLSVGSRGS~1~UID107	NA	23.1362	NA	NA	NA	NA	NA	NA	NA	NA	NA	NA	NA	24.6053	NA	26.0201
A0A087WPK3~Lrrfip1~S90~DSERYSRRFRRNTSASDEDERLSVGSRGSLR~1~UID108	24.5305	25.4668	NA	24.4018	NA	NA	NA	24.7774	NA	NA	NA	NA	NA	NA	NA	NA
A0A087WPK3~Lrrfip1~S97~RFRRNTSASDEDERLSVGSRGSLRAQPELEY~1~UID109	NA	NA	23.8421	23.6589	NA	NA	NA	NA	NA	NA	NA	NA	NA	24.0415	24.7847	27.6517
A0A087WPT7~Inppl1~S132~VEGEREPDPPDDRDASDVEDEKPPLPPRSGS~1~UID126	24.6287	NA	NA	NA	NA	NA	NA	NA	NA	NA	NA	NA	24.4364	24.0545	NA	24.0894
A0A087WQ61~Ralgps2~S308~SAASREDLAGPDIGASPQGGRKSSAAAAAAA~1~UID133	NA	24.5728	23.1501	23.368	20.5425	NA	NA	NA	NA	NA	NA	NA	22.3848	NA	NA	NA
A0A087WQ61~Ralgps2~S336~AAAAAEGALLPQTPPSPRNLIPHGHRKCHSL~1~UID136	25.6845	26.1542	25.3445	25.0882	NA	21.0942	NA	24.7915	23.3048	25.9575	21.5075	23.6648	NA	NA	NA	NA
A0A087WQ61~Ralgps2~S293~YKLSLKIEPGASTPRSAASREDLAGPDIGAS~1~UID137	NA	NA	NA	NA	NA	NA	NA	NA	NA	NA	NA	NA	NA	NA	NA	23.3637
A0A087WQ61~Ralgps2~S296~SLKIEPGASTPRSAASREDLAGPDIGASPQG~1~UID138	NA	NA	25.4829	NA	NA	NA	NA	NA	NA	25.5576	NA	NA	NA	NA	NA	NA
A0A087WQA0~Bclaf1~S177~QEKQTKKAEGEPQEESPLKSKSQEEPKDTFE~1~UID139	29.4895	30.5396	NA	29.4814	25.0408	24.5532	23.4225	29.7867	26.1119	29.554	22.5896	26.2745	28.7064	29.0262	NA	28.5002
A0A087WQA0~Bclaf1~S196~SKSQEEPKDTFEHDPSESIDEFNKSATSGDI~1~UID140	23.875	25.5098	NA	NA	NA	NA	NA	NA	23.1226	NA	NA	NA	NA	NA	NA	NA
A0A087WQA0~Bclaf1~S198~SQEEPKDTFEHDPSESIDEFNKSATSGDIWP~1~UID141	27.0232	27.9178	26.406	26.9628	25.0872	24.1762	24.1323	27.2614	NA	27.2051	NA	24.0189	25.9639	26.1643	24.3035	25.3489
A0A087WQA0~Bclaf1~S510~PEQVKSEKLKELFDYSPPLHKSLDAREKSIF~1~UID142	27.3301	28.4211	26.8949	27.8564	25.7044	25.3138	24.2678	27.8572	NA	28.1718	25.1695	26.2662	26.838	27.3567	25.2385	27.1759
A0A087WQA0~Bclaf1~S395~DYFSDKESAKQKFHDSEGDDTEETEDYRQFR~1~UID144	28.8967	29.9915	28.4981	29.0367	NA	26.7992	19.2438	29.5214	27.2155	29.1861	26.0684	26.1825	28.3751	28.6291	26.9759	28.8054
A0A087WQA0~Bclaf1~S494~EDKGSDRITVKKEVQSPEQVKSEKLKELFDY~1~UID145	29.352	31.8596	28.5073	29.8239	NA	25.8659	NA	30.3665	27.7798	30.7623	NA	27.0275	31.0109	30.1146	25.3476	29.2698
A0A087WQA0~Bclaf1~S656~STRQKSPEIHRRIDISPSALRKHTRLAGEER~1~UID147	28.8065	29.639	26.9772	28.0961	25.4923	24.9929	NA	28.6503	26.7899	28.8467	24.6285	27.1113	27.7567	27.966	24.62	27.6851
A0A087WQA0~Bclaf1~S688~FKEEIQKGDKKLRCDSADLRHDIDRRRKERS~1~UID148	NA	24.9294	NA	24.0094	20.6367	NA	NA	24.7826	NA	NA	NA	NA	NA	NA	NA	23.5393
A0A087WQA0~Bclaf1~S263~STVHSAKNTPSQHSHSIQHSPERSGSGSVGN~1~UID150	NA	NA	22.3592	NA	NA	NA	NA	NA	NA	NA	NA	NA	NA	NA	NA	NA
A0A087WQA0~Bclaf1~S267~SAKNTPSQHSHSIQHSPERSGSGSVGNGSSR~1~UID151	29.1162	NA	NA	NA	25.0541	24.2493	24.0814	NA	25.2742	27.9507	25.2428	25.888	NA	NA	NA	NA
A0A087WQA0~Bclaf1~S646~TSYQKATEEHSTRQKSPEIHRRIDISPSALR~1~UID152	NA	30.2007	28.7779	26.0187	NA	25.4878	24.3025	29.6489	24.7042	28.5037	28.7547	27.7819	23.2363	29.4919	27.7363	NA
A0A087WQA0~Bclaf1~S284~ERSGSGSVGNGSSRYSPSQNSPIHHIPSRRS~1~UID158	27.8889	28.0109	26.9287	27.85	NA	NA	NA	27.5748	25.1835	28.0196	NA	24.4375	NA	27.2998	24.506	26.9029
A0A087WQA0~Bclaf1~S289~GSVGNGSSRYSPSQNSPIHHIPSRRSPAKTI~1~UID160	26.7533	27.4436	25.4526	26.3693	24.2232	NA	NA	26.3661	NA	NA	NA	NA	25.4801	25.7806	NA	25.2807
A0A087WQA0~Bclaf1~S529~HKSLDAREKSIFREESPLRIKMIASDSHRPE~1~UID162	NA	26.7739	25.2455	26.5255	NA	NA	NA	25.9385	23.9868	26.3454	NA	24.3545	25.2945	25.9049	23.8881	25.3415
A0A087WQD1~Nck1~S85~NLKDTLGIGKVKRKPSVPDTASPADDSFVDP~1~UID177	25.4748	25.6829	25.9952	25.2928	NA	NA	NA	25.3537	NA	26.2018	NA	NA	25.2071	NA	21.3071	NA
E9QAN4~Kif1a~S937~QSESCPVVGMSRSGTSQEELRIVEGQGQGAD~1~UID181	NA	26.4563	23.1399	24.3185	NA	NA	NA	NA	NA	24.0373	NA	NA	NA	NA	NA	NA
E9QAN4~Kif1a~S1336~TGVYELSLCHVADAGSPGMQRRRRRVLDTSV~1~UID184	26.1695	NA	NA	25.887	NA	NA	NA	26.3531	23.8705	NA	NA	NA	NA	NA	NA	NA
A0A087WQN7~Xrn1~S1382~AQLPHHGEPPDEADLSPQSFAMKGTRMLKEI~1~UID187	25.9646	NA	NA	25.981	NA	NA	NA	25.6987	NA	25.7363	NA	NA	24.5101	24.9265	22.659	24.5826
A0A087WQN7~Xrn1~S1664~NKPGSSEATKMTPQESPPASSSSSQAAQPVS~1~UID188	NA	26.9252	27.1501	NA	NA	NA	NA	25.8218	NA	NA	NA	NA	NA	NA	NA	NA
A0A087WQN7~Xrn1~S1328~GGSARCSIKLLKRNESPGTSEAQKVVTSYPN~1~UID194	NA	24.1406	NA	25.8067	NA	NA	NA	24.8392	NA	25.7154	NA	NA	NA	NA	NA	24.2484
A0A087WQS0~Tns1~S1054~RQPAEPPGPLRRRAASDGQYENQSPEATSPR~1~UID195	26.3262	27.1745	25.709	NA	22.5464	NA	NA	26.5303	24.014	27.0578	22.3519	23.8985	27.0658	27.5886	23.7903	NA
A0A087WQS0~Tns1~S1062~PLRRRAASDGQYENQSPEATSPRSPGVRSPV~1~UID196	28.2744	29.0698	27.9263	28.2082	23.8307	22.9949	22.3302	27.6502	25.2673	28.3373	NA	25.1642	26.4956	27.8475	24.2595	28.0988
A0A087WQS0~Tns1~S867~AETPVAALPEFPRAASQQEIEQSIETLNMLM~1~UID199	26.1282	26.6619	24.468	24.645	23.8705	22.3583	21.4722	25.6466	NA	25.9672	23.1479	23.3911	NA	26.7581	23.7188	25.9793
A0A087WQS0~Tns1~S1533~ALPEKRRMSVGDRAGSLPNYATINGKVSSSP~1~UID201	23.1808	24.075	NA	22.4629	NA	NA	NA	NA	NA	NA	NA	NA	23.8267	23.7647	NA	23.8023
A0A087WQS0~Tns1~S1342~GFGRRAVNPTMAAPGSPSLSHRQVMGPSGPG~1~UID202	28.8203	29.1158	NA	28.0366	24.4799	23.7401	NA	28.1179	26.0161	28.5903	NA	25.4045	28.2402	28.6012	24.6021	28.1126
A0A087WQS0~Tns1~S1118~SYKEAFEEMEGTSPSSPPHSVARSPPGLAKT~1~UID207	27.4106	28.1764	27.3406	27.2245	NA	23.8311	20.0929	28.2141	25.3231	27.7752	NA	NA	27.5128	27.8326	25.4068	27.0182
A0A087WQS0~Tns1~S1126~MEGTSPSSPPHSVARSPPGLAKTPLSALGLK~1~UID209	26.4085	26.9162	23.0976	23.722	21.5704	NA	NA	NA	NA	26.0945	NA	NA	26.6695	26.4383	21.6023	25.5662
A0A087WQS0~Tns1~S1440~VISPGSPSLGRHLGGSGSVVPGSPSLDRHAA~1~UID213	23.5573	NA	NA	NA	NA	NA	NA	NA	NA	23.9175	NA	21.4721	NA	23.5717	NA	23.4919
A0A087WQS0~Tns1~S1447~SLGRHLGGSGSVVPGSPSLDRHAAYGGYSTP~1~UID215	29.1253	29.7303	27.6628	28.5821	25.0527	24.2504	23.4321	28.9194	26.0708	29.4944	23.986	26.5307	28.7112	29.2302	25.8093	29.3654
A0A087WQS0~Tns1~S1430~NLASSLHSNAVISPGSPSLGRHLGGSGSVVP~1~UID217	27.3336	27.3649	26.7078	27.9316	24.7779	NA	NA	26.9381	24.8524	25.6952	24.3094	23.8655	27.4273	27.4734	25.6509	26.9564
A0A087WQS0~Tns1~S1402~HQVPGLHSSVVTTPGSPSLGRHPGAHQGNLA~1~UID218	28.8389	27.4447	26.7439	27.9979	25.6947	24.9041	23.3564	27.1052	25.87	26.5331	25.2749	23.9838	26.7807	NA	26.2497	27.9363
A0A087WQS0~Tns1~S545~GPLDGSLYAKVKKKDSLNGSSGPVTTARPAL~1~UID219	23.6522	23.4996	NA	22.137	NA	NA	NA	NA	NA	NA	NA	NA	22.1674	NA	NA	22.0876
A0A087WQS0~Tns1~S1514~PATSPSPDSAAFRQGSPTPALPEKRRMSVGD~1~UID233	29.8341	30.6032	27.6491	28.0361	24.9392	24.6075	24.296	28.7544	27.1747	29.87	NA	26.0231	30.1059	30.3076	25.049	29.0526
A0A087WQS0~Tns1~S836~WQQQQPHPPPRQQERSPLQSLARSKPSPQLS~1~UID234	27.4508	27.6642	25.1573	25.4904	22.8326	21.9628	NA	26.0123	23.9471	26.4328	NA	23.9094	26.3605	26.3672	22.3081	25.6244
A0A087WQS0~Tns1~S922~ASPLSSQPLLGSSRQSHPLTQSRSGYIPSGH~1~UID235	NA	24.9307	23.7818	24.9531	NA	NA	NA	NA	NA	NA	NA	NA	NA	25.941	NA	NA
A0A087WQS0~Tns1~S1376~NVVSGHPASAATTPGSPSLGRHPVGSHQVPG~1~UID243	NA	NA	27.9258	NA	24.6189	NA	NA	27.7376	25.7094	28.6981	NA	25.3385	28.188	NA	26.2195	NA
A0A087WQS0~Tns1~S1526~RQGSPTPALPEKRRMSVGDRAGSLPNYATIN~1~UID244	23.8939	29.4271	27.1583	29.3528	24.3588	NA	24.396	29.1412	26.7846	28.9829	NA	27.205	NA	28.2492	NA	NA
A0A087WQS0~Tns1~S1182~AVAGPRAQDVEPKSFSAPAAHAYGHETPLRN~1~UID245	24.3408	NA	22.8446	NA	NA	NA	NA	22.4048	NA	NA	20.7793	21.2426	NA	NA	NA	23.6942
A0A087WQS0~Tns1~S930~LLGSSRQSHPLTQSRSGYIPSGHSLGTPELV~1~UID246	NA	NA	NA	NA	NA	NA	NA	NA	NA	NA	NA	NA	NA	NA	NA	NA
A0A087WQS0~Tns1~S646~AQQLRSHPGGGPTVPSPGRHIVPAQVHVNGG~1~UID247	24.0755	24.8589	22.8837	23.5922	NA	NA	NA	23.5691	NA	NA	NA	19.9402	NA	NA	NA	22.8465
A0A087WQS0~Tns1~S790~VTSAHCGCDPSGLFRSQSFPDVEPQLPQAPT~1~UID254	NA	NA	NA	NA	24.8374	24.2689	NA	NA	NA	NA	NA	NA	NA	NA	NA	NA
A0A087WQS0~Tns1~S792~SAHCGCDPSGLFRSQSFPDVEPQLPQAPTRG~1~UID255	28.3996	28.2606	27.1769	27.9126	24.8374	24.2689	23.7117	28.7372	26.5187	28.1924	24.2066	26.2053	28.6127	28.996	26.0093	29.0924
A0A087WQS0~Tns1~S604~TDEPVSGATTAPAALSPQEKKELDRLLSGFG~1~UID256	23.9781	25.5528	22.5685	23.1289	NA	NA	NA	24.2736	NA	NA	NA	NA	NA	NA	NA	NA
A0A087WQS0~Tns1~S1325~SPQARHRTVGTNTPPSPGFGRRAVNPTMAAP~1~UID257	NA	28.5325	NA	26.9096	23.7597	NA	NA	27.2425	25.2008	NA	NA	24.9742	NA	NA	23.9973	27.4049
A0A087WQS0~Tns1~S154~GSSPKNLEEGGSMRVSPSIQPQPQSQPTSLS~1~UID258	26.3553	NA	25.7279	25.8491	21.9217	21.6337	21.1863	26.4192	23.1711	NA	21.5785	NA	25.734	25.2278	NA	25.4395
A0A087WQS0~Tns1~S156~SPKNLEEGGSMRVSPSIQPQPQSQPTSLSRN~1~UID259	NA	26.6501	NA	NA	NA	NA	NA	NA	23.1711	26.1559	NA	23.3612	NA	NA	NA	NA
A0A087WQS0~Tns1~S167~RVSPSIQPQPQSQPTSLSRNTSVSRAMEDSC~1~UID261	23.4754	NA	NA	NA	NA	NA	NA	NA	NA	NA	NA	NA	24.9444	NA	NA	NA
A0A087WQS0~Tns1~S1578~SHTLPDFSKYSMPDNSPETRAKVKFVQDTSK~1~UID265	NA	25.4143	23.6993	24.5345	NA	NA	NA	24.2294	NA	NA	NA	NA	NA	23.4907	NA	23.1202
A0A087WQS3~Gorab~S82~SAPKQRANSQKPRSPSPVAPSPLTPTSSSGD~1~UID267	27.6816	27.947	26.3716	26.5747	22.6202	NA	NA	26.4806	24.1962	27.0875	NA	24.3105	25.5842	25.4813	NA	25.5614
A0A087WQT6~Casp8~S233~SVLDEMSLKMAELCDSPREQDSESRTSDKVY~1~UID271	24.869	25.646	24.6559	25.0783	NA	NA	NA	NA	NA	NA	NA	NA	NA	NA	NA	NA
A0A087WQT6~Casp8~S208~GKIEDYERSSTERRMSLEGREELPPSVLDEM~1~UID272	26.8322	27.3164	26.1544	26.2165	NA	23.7911	NA	27.0464	24.0088	26.3258	22.9755	NA	NA	NA	23.0424	25.4213
Q3UKG2~Prob1~S230~QDSRAPRPRLLLRTGSLDESLSRLQAAAGIV~1~UID276	NA	NA	NA	NA	NA	NA	NA	NA	NA	NA	NA	NA	NA	24.0278	NA	23.6083
A0A087WS56~Fn1~S2264~IECFMPLDVQADRDDSRE_____________~1~UID279	29.6693	32.9379	30.4528	32.6917	30.7072	29.4165	29.0756	32.5301	31.8829	33.2285	30.784	31.631	32.5851	32.718	32.0687	32.8961
A0A087WS56~Fn1~S1667~ESPQGQVSRYRVTYSSPEDGIRELFPAPDGE~1~UID280	NA	NA	NA	NA	NA	NA	NA	23.0178	NA	23.8817	NA	21.0951	NA	NA	NA	22.752
A0A087WR75~Atf7ip~S522~ETSQDLEDKMEGSFGSPSKQESSENLPKEAF~1~UID282	25.65	27.0783	23.3012	NA	NA	NA	NA	NA	NA	25.4533	NA	21.3128	23.2886	24.4687	NA	NA
A0A087WR75~Atf7ip~S120~VAVKNKQEDLNSEALSPSITCDLSSRVTTEP~1~UID283	24.9767	25.9561	NA	26.2301	NA	NA	NA	NA	NA	NA	NA	NA	NA	24.8552	NA	NA
A0A087WR75~Atf7ip~S380~KSEDDEHLDQIQSKDSCDEGNKVNSNVVEKE~1~UID286	NA	NA	23.5081	23.6476	NA	NA	NA	NA	NA	NA	NA	NA	NA	NA	21.263	NA
A0A087WR75~Atf7ip~S599~EEQPPVRNEFSRRKRSKSEDMDSVESKRRRY~1~UID287	NA	NA	NA	NA	NA	NA	NA	26.5517	NA	NA	NA	NA	NA	NA	NA	NA
A0A087WR75~Atf7ip~S601~QPPVRNEFSRRKRSKSEDMDSVESKRRRYMD~1~UID288	26.5612	NA	26.4702	NA	NA	NA	21.5715	NA	NA	NA	NA	NA	NA	NA	NA	25.8524
E9Q6L0~Clasp1~S1137~GKKDCDIVSRDGGAASPATEGRGGSEIEGGR~1~UID290	NA	27.914	25.5464	25.8395	22.2852	22.466	NA	26.2048	24.7338	27.7693	22.877	24.0915	NA	28.4487	23.973	27.5609
E9Q6L0~Clasp1~S734~TAESVGQSDRFGLGQSGRIPGSVNAMRVLST~1~UID291	24.8047	25.2171	22.6733	23.4253	NA	NA	NA	23.3137	NA	24.1593	NA	NA	24.339	24.8559	NA	23.8998
E9Q6L0~Clasp1~S1107~IYSSLRGVTEAIEKFSFRSQEDLNEPIKRDG~1~UID292	NA	26.7203	24.6808	NA	NA	NA	NA	NA	NA	NA	NA	NA	25.1398	NA	NA	24.442
E9Q6L0~Clasp1~S1110~SLRGVTEAIEKFSFRSQEDLNEPIKRDGKKD~1~UID293	25.9127	26.8377	25.167	25.8558	NA	NA	NA	25.1899	23.2466	26.5802	NA	22.2862	26.3364	26.3173	22.9595	26.2201
E9Q6L0~Clasp1~S246~NMIQSANEKNFDDEDSVDGNRPSSASSSSSK~1~UID295	25.1689	NA	25.4565	25.0999	NA	21.1697	NA	NA	NA	26.1085	21.2048	NA	24.4286	25.0464	NA	NA
E9Q6L0~Clasp1~S253~EKNFDDEDSVDGNRPSSASSSSSKAPSSSRR~1~UID296	NA	NA	NA	NA	NA	NA	NA	NA	NA	25.4923	NA	NA	NA	25.9002	NA	25.2379
E9Q6L0~Clasp1~S254~KNFDDEDSVDGNRPSSASSSSSKAPSSSRRN~1~UID297	NA	NA	NA	NA	NA	NA	NA	NA	NA	NA	NA	NA	23.3604	23.8633	20.953	24.6478
E9Q6L0~Clasp1~S557~NSDSIVSLPQSDRSSSSSQESLNRPLSAKRS~1~UID307	NA	26.346	NA	NA	NA	NA	NA	24.9832	NA	NA	NA	23.4778	26.807	NA	NA	NA
E9Q6L0~Clasp1~S558~SDSIVSLPQSDRSSSSSQESLNRPLSAKRSP~1~UID308	25.5883	NA	24.6614	24.9178	20.817	NA	NA	NA	NA	NA	NA	NA	26.4286	25.7222	22.4772	NA
E9Q6L0~Clasp1~S559~DSIVSLPQSDRSSSSSQESLNRPLSAKRSPT~1~UID309	25.6831	NA	25.1834	NA	21.3963	NA	NA	NA	23.6605	26.8824	NA	NA	NA	26.1988	NA	25.4891
E9Q6L0~Clasp1~S1044~LLHNHLKNSSNTGVGSPSNTIGRTPSRHPSS~1~UID313	30.5779	30.8186	29.3996	NA	26.3429	25.6213	NA	23.8215	27.7515	30.6504	NA	27.6044	30.7444	30.8094	26.7662	NA
[truncated: 23,633 more rows]
