# Supplementary material for: Time-resolved phosphoproteome and proteome analysis reveals kinase signaling on master transcription factors during myogenesis
Source: iScience. 2022 May 30;25(6):104489. doi: 10.1016/j.isci.2022.104489 (PMC9198430; doi:10.1016/j.isci.2022.104489)
Supplement: Table S2. Time-course proteome, related to Figure 1 [file mmc3.xlsx]

## Sheet: Processed Proteome (log2 FC)
Protein	X0_r1	X1h_r1	X12h_r1	X48h_r1	d5_r1	X0_r2	X1h_r2	X12h_r2	X48h_r2	d5_r2	X0_r3	X1h_r3	X12h_r3	X48h_r3	d5_r3	X0_r4	X1h_r4	X12h_r4	X48h_r4	d5_r4	X6h_r1	X24h_r1	d3_r1	X6h_r2	X24h_r2	d3_r2	X6h_r3	X24h_r3	d3_r3	X6h_r4	X24h_r4	d3_r4
A0A2R8W6L8~Hsf1	-0.150009	-0.310027	-0.273433	-0.240885	-0.901121	0.0139255	-0.0337376	-0.240808	-1.16583	-0.646654	0.069638	-0.397159	-0.288412	-2.59719	-0.475025	0.0664456	-0.170659	0.305994	-1.95576	-0.551406	0.0185667	-0.329703	-0.448741	-0.282718	-0.144261	-0.568263	0.191115	-0.309607	-0.411027	-0.00985051	-0.281042	-0.703271
A0A087WQE6~Tceb1	0.0448555	-0.0690316	-0.0541362	0.0478913	0.0574511	-0.0929628	0.00745501	-0.0984883	-0.0200524	-0.200757	0.0686857	0.054349	-0.0337755	-0.107599	-0.0705422	-0.0205784	-0.0419098	-0.153277	-0.163656	0.0236882	-0.22162	-0.0664475	0.079337	-0.0518681	-0.333287	0.109609	-0.102596	-0.199736	-0.139396	-0.187363	-0.251416	-0.0221143
A0A087WNV1~Agfg1	-0.0247134	-0.022593	-0.0673412	-0.194723	-0.727571	-0.164325	-0.0519531	0.132152	-0.430946	-0.500629	0.0625175	0.246925	-0.24365	-0.279635	-0.4963	0.126521	0.0303474	-0.0623604	-0.434377	-0.786254	0.0349873	-0.158674	-0.170157	-0.0924652	-0.0903764	-0.152025	-0.0758836	0.0284706	-0.343759	-0.0119694	-0.14602	-0.414828
Q80TV8~Clasp1	0.00774298	0.0918174	-0.00425889	0.621526	0.482716	0.111724	0.0105032	0.107651	0.531037	0.488829	-0.0976973	0.0348679	-0.125431	0.565563	0.566865	-0.02177	-0.0182808	0.0137278	0.579067	0.427389	0.309142	0.154745	0.546209	0.0931771	0.287452	0.66302	-0.0952073	0.314243	0.683984	-0.0730115	0.151614	0.619756
A0A087WP69~Dstyk	0.103932	-0.234932	0.937532	0.149071	0.152515	0.335367	0.138593	0.516924	0.414929	-0.0745169	-0.218349	0.0771377	0.259695	0.385794	-0.342617	-0.22095	-0.126084	0.26723	0.133902	-0.123849	-0.0478084	0.6525	0.36108	0.30056	0.442167	-0.217422	0.252296	0.606491	0.112067	0.217519	0.372636	0.180857
A0A087WPK3~Lrrfip1	0.0152443	0.830999	0.534946	1.53687	1.70053	-0.426642	0.352063	0.00382543	0.778236	1.95839	-0.0980778	0.658679	0.113171	1.03968	1.9836	0.509475	0.627608	0.95156	0.889155	1.83617	0.185832	0.689956	1.99856	0.299102	0.948555	2.06735	0.232171	0.481202	1.82683	0.254548	0.894262	1.73177
A0A087WPL5~Dhx9	-0.0451855	0.129402	0.00511021	0.0183035	-0.328689	0.158458	-0.0531213	0.032241	-0.145493	-0.340606	0.00722008	0.109697	-0.0471134	-0.0606263	-0.383612	-0.120493	0.0130642	-0.083191	-0.0436106	-0.328882	-0.0845626	-0.0229604	-0.2807	0.206372	-0.0445447	-0.463378	-0.0594347	0.0232277	-0.262739	-0.119256	-0.0601311	-0.484726
A0A087WQH8~Slc35a4	-0.0126615	0.150305	-0.176554	-0.203365	-0.252512	-0.145754	0.00829504	-0.0315073	-0.256682	-0.109939	0.0793634	-0.172075	-0.376968	-0.0835204	-0.022486	0.0790518	0.0896439	-0.15591	-0.105401	-0.194773	-0.411292	-0.206245	-0.116911	0.177519	-0.0283554	0.0313866	-0.190081	-0.047078	-0.0386357	0.0382085	-0.087434	-0.231275
A0A087WQM0~Tns1	0.0223948	0.0369419	0.0807082	0.181496	0.173805	-0.069256	0.0470307	0.116732	0.179774	0.153375	0.0266269	0.00410582	-0.0441142	0.105829	0.201375	0.0202343	0.0512771	0.147424	0.186549	0.215696	0.0668033	0.170217	0.0180385	0.169617	0.0970879	0.115158	0.141623	0.0943549	0.101937	0.217709	0.130759	0.031719
A0A087WQN7~Xrn1	-0.0459782	-0.0953071	-0.137613	-0.564045	-1.03228	0.213104	-0.225969	-0.129089	-0.702434	-0.964202	0.0717826	-0.315387	-0.191903	-0.545205	-0.998163	-0.238908	-0.189186	-0.337128	-0.66788	-1.04631	-0.190684	-0.175789	-0.944979	-0.176345	-0.41924	-1.04906	-0.137917	-0.263346	-0.70085	-0.391666	-0.475954	-0.68341
F8VQC7~Ktn1	0.0444441	0.266427	0.163806	0.503502	1.02765	0.0872695	0.166485	0.0973098	0.422376	0.666398	-0.167807	0.194991	0.233795	0.407969	0.805925	0.0360934	0.142735	0.204702	0.265266	0.884129	0.156508	0.2465	0.735152	0.184208	0.494223	0.791072	0.0138941	0.340136	0.75506	0.107982	0.288678	0.584151
A0A087WQS2~Bzw1	0.0325727	-0.096851	-0.177789	-0.453253	-1.10007	-0.0102742	-0.216637	-0.165301	-0.552152	-0.861673	-0.0371023	-0.127204	-0.186183	-0.451447	-0.891899	0.0148039	-0.210861	-0.211911	-0.804361	-1.15192	-0.39257	-0.248875	-0.589941	-0.246814	-0.289264	-0.605499	-0.437567	-0.398023	-0.545793	-0.284544	-0.311771	-0.630057
D3YXM1~Stk16	-0.00724974	-0.719873	0.367155	-1.29894	-1.01226	-0.248647	-0.491533	0.0370295	-0.488884	-1.01614	0.262729	-0.214468	-0.0370626	-0.362966	-0.917574	-0.00683227	-0.642851	0.361089	-0.794029	-0.681173	-0.276769	-1.71731	-1.10073	-0.234164	-1.25894	-1.16436	0.474692	-0.115432	-1.37498	-1.5388	-0.0543144	-1.95918
A0A087WQT6~Casp8	-0.273233	-0.220365	0.0365501	-0.908247	-1.20559	-0.129127	0.0982755	-0.304635	-1.13774	-1.32165	0.493057	-0.254635	-0.66728	-1.21373	-1.38697	-0.0906975	-0.00455769	-0.235303	-0.680399	-1.46915	0.139028	-0.196556	-1.8747	-0.242298	0.12991	-1.14935	-0.186359	-0.281116	-1.29773	-0.241341	-0.189528	-1.06378
A0A087WR24~Edem3	0.0500511	0.128463	0.260459	0.436088	0.346499	0.0664633	0.118843	0.31393	0.379975	0.111121	-0.166372	0.248236	0.107478	0.52398	0.0955215	0.0498579	0.255729	0.370564	0.461049	0.250428	0.543725	0.192953	0.532357	0.3217	0.366643	0.459595	0.241521	-0.100764	0.311741	0.341751	0.268331	0.458481
A0A087WR50~Fn1	-0.159525	1.10563	0.768309	1.54828	2.107	0.457946	1.04151	0.94031	1.06101	2.16018	-0.647582	0.534306	0.967545	1.1703	1.29912	0.349161	0.503611	0.758465	1.28953	1.91165	1.12125	1.12497	1.65483	0.977416	1.22542	1.09241	0.887192	1.33475	1.47403	0.98434	1.47512	1.38444
Q91XC8~Dap	0.0202935	-0.100553	-0.346672	-0.205354	-0.852392	-0.0364472	-0.595357	-0.0978865	-0.6398	-1.02779	0.19098	0.463685	-0.123168	-0.753862	-1.16711	-0.174826	-0.184003	-0.212259	-0.783645	-1.32509	0.0531903	-0.147403	-0.700049	-0.273514	-0.978508	-0.283647	-0.0457835	-0.330339	-1.09539	-0.454924	-0.296396	-0.940543
A0A087WRH2~Faim	-0.274688	-0.234254	-3.12319	-2.2988	-4.05903	-0.0664434	-0.0207027	-3.39821	-3.61754	-3.34386	0.211806	-0.212234	-0.502054	-3.505	-2.33868	0.129326	-0.297242	-2.69164	-3.57505	-4.38492	-1.60871	-2.2746	-1.46298	-3.25306	-1.59649	-3.60309	-0.377921	-2.48286	-3.1033	-2.88832	-0.594929	-2.5676
F2Z4A3~Fat1	0.920662	0.553611	1.10365	0.626819	-0.783301	0.388648	0.443261	0.731342	0.681835	-0.0172094	-1.44985	-0.104713	0.73121	0.564315	-0.377121	0.140538	0.342339	0.891877	0.805072	-1.31489	1.36658	0.804838	-1.59573	1.42755	0.927537	0.0393988	1.35984	0.772027	-0.712633	1.2945	0.669603	-0.251664
E9QM14~Cbll1	-0.228559	1.01931	0.576786	-0.493018	-2.14662	-0.455436	0.215733	0.44395	0.278358	-0.206015	0.209359	0.955132	0.597673	-0.75469	-1.56569	0.474636	0.859631	0.422464	-0.504634	-0.577072	0.732024	0.34404	0.0926522	0.637675	0.235836	-0.0813906	0.639286	0.661483	0.492581	0.304034	0.583113	0.452868
A0A087WSJ7~2410002F23Rik	-0.315028	-0.290518	-2.74164	0.576103	0.637992	0.108769	0.198336	-2.2573	0.518405	0.664051	0.172499	-0.107742	-2.35663	0.520554	0.657333	0.0337598	-0.0896973	-1.77846	0.516926	0.818371	0.561046	-1.62385	1.19582	0.00275866	-1.82415	0.774287	0.137832	0.366714	0.519559	0.385466	-2.18019	0.859061
A0A087WSN6~Fn1	-0.354603	-0.234501	-0.589393	0.34524	-0.372635	0.238078	-0.232417	0.0205457	-0.514976	0.639058	0.064921	0.0264542	-0.222226	-0.219355	-1.00345	0.0516047	-0.125167	-0.353171	0.432445	-0.419175	-0.107864	0.0631553	-0.725757	0.231776	0.0155468	-0.516891	0.214614	-0.00474188	-0.306695	-0.129828	-0.273774	-0.302528
Q8C3V4~Stat1	-0.0540729	0.329747	-0.36059	-0.595138	-1.1442	0.209568	0.149879	0.0323853	-0.527036	-0.824394	0.151428	0.344116	-0.28292	-0.47859	-1.14607	-0.306923	0.0108739	-0.327992	-0.77262	-1.38397	-0.206467	-0.142702	-0.749282	0.346026	-0.222821	-0.55907	-0.230765	-0.466327	-0.850022	0.0135968	-0.363996	-0.609195
E9PZ64~Nab1	-0.0425621	0.211307	0.146723	-0.531015	-0.49568	0.0227397	0.151639	0.0984173	-1.41979	-0.381563	0.00603216	0.211741	0.0923626	-1.43182	-0.205563	0.0137903	0.183913	0.126737	0.39491	-0.455722	-0.940095	-0.249281	-2.03404	-2.03528	-1.33337	-1.27175	-1.60876	-0.327028	-1.37918	-0.744777	-0.918748	-1.38823
Q60759~Gcdh	-0.1033	-0.0157072	0.0884241	0.364219	0.636671	-0.0167971	-0.285668	-0.106241	0.578687	0.674123	0.374432	-0.290831	-0.0843929	0.408555	0.677118	-0.254334	-0.141637	-0.124815	0.542561	0.679065	-0.566765	0.278197	0.455606	0.117415	0.146552	0.514328	-0.239171	0.23639	0.251042	-0.0950762	0.116454	0.582524
S4R2J9~Prrc2c	0.0725322	0.111136	-0.0326117	0.027259	0.0310555	0.0436621	0.141008	0.00266677	-0.0149197	-0.107428	-0.160519	0.185704	0.033051	-0.0737243	-0.14319	0.0443251	0.116353	-0.0522234	-0.129421	-0.17504	0.136548	0.070883	0.102653	0.0677557	0.130848	0.267175	0.0132702	0.158604	0.0686482	0.0489068	0.0285671	0.103975
A0A0G2JFY0~Spata5	-0.0691331	-0.109252	0.0356261	0.0447641	-0.276785	0.0773101	0.0991335	-0.0773381	-0.0805763	-0.122334	-0.142543	-0.104586	0.0440265	0.00726786	-0.265025	0.134366	0.0163428	0.0834849	0.195047	-0.248581	0.229256	0.0128545	0.0661905	-0.0781413	0.224743	-0.0723079	-0.0396494	0.18331	0.0721676	0.178394	0.28334	0.019357
A0A0A0MQ90~S100a13	-0.0499365	0.13622	0.165584	0.118704	0.426069	-0.1326	-0.0512491	0.168855	0.0173076	0.481784	0.0535463	0.166702	0.211773	-0.0837061	0.243078	0.12899	0.0270414	0.0444822	-0.162557	0.256884	-0.0544587	0.218715	0.235226	0.0779897	0.212395	0.493057	-0.175083	0.202483	0.221699	-0.0895223	0.258231	0.22817
S4R203~Arhgap12	-0.072306	0.00259901	0.246984	-1.13451	-0.424075	-0.0205471	0.246728	0.47041	-0.424895	0.205524	-0.0479854	-0.301779	0.313755	-0.531636	-0.252044	0.140838	-0.225654	0.288897	-1.64293	0.120944	-0.0578626	-0.239346	-0.0709185	-0.103471	0.026301	-0.420854	0.2095	0.25001	0.0514718	-0.265045	0.173528	-0.0418369
A0A0A0MQ99~Swi5	0.104686	-0.410604	-0.294834	-0.574524	-1.17174	-0.0417287	0.100818	-0.284046	-0.711548	-0.731449	-0.114449	-0.0263583	-0.397918	-0.670591	-1.05446	0.051492	0.217102	-0.223958	-0.7203	-0.84409	-0.300327	-0.581844	-0.500262	0.141924	-0.666134	-0.541062	-0.0508161	-0.454334	-0.855525	-0.211166	-0.472234	-0.731812
A0A0A0MQA5~Tuba4a	-0.0523899	-0.0347081	0.248368	0.812921	1.94402	-0.120299	0.181364	0.0269811	0.864841	1.70725	0.0404366	-0.165146	0.0415397	1.00684	1.71281	0.132253	0.120873	0.215215	0.793021	1.59352	-0.274323	0.507825	1.33129	-0.280062	0.425462	1.29635	-0.310859	0.435778	1.51471	0.0960881	0.443532	1.44085
A0A0A0MQB0~BC003331	0.137607	-0.136071	-0.0265986	0.260694	0.149927	-0.0249804	-0.163725	-0.345828	0.0599206	0.411271	-0.0404154	-0.264618	0.361552	-0.0222739	0.697374	-0.0722115	-0.171548	-0.820205	0.115844	0.283443	-0.220796	0.528636	-0.0128423	-0.00185413	-0.208625	0.0957079	-0.270149	0.127806	0.10534	0.0899068	0.713902	-0.149789
A0A0A0MQC2~Plekhg5	0.0241479	0.0621891	0.160811	0.650809	0.369583	0.167674	0.0434626	0.0684212	0.492155	0.562705	-0.0760829	-0.0183605	0.218359	0.713441	0.472849	-0.115739	0.0368455	0.233056	0.603048	0.395482	0.000416786	0.383672	0.645006	0.0619012	0.212088	0.549396	0.0940304	0.376435	0.707103	-0.0534163	0.255621	0.74296
A0A0A0MQD4~9530068E07Rik	0.16734	-0.0425948	-0.389565	0.231978	-0.102683	-0.0274381	0.0489664	-0.382873	-0.417516	-0.42548	-0.276725	-0.0923678	-0.464412	-0.231017	-0.272875	0.136823	0.284834	-0.376484	-0.528953	-0.304478	-1.71876	-1.50895	-0.0558757	-1.12954	-1.71009	0.26992	-2.32812	-2.19736	0.194303	-0.896121	-2.72937	0.178465
A0A0R4J1Z4~Pou2f1	0.436211	-0.160754	-0.390548	0.0500743	0.0310678	-0.219372	0.0789633	-0.22701	-1.20722	-0.619273	-0.0262805	-0.275368	-0.695008	-1.43172	1.83535	-0.190558	-0.25666	-0.0665976	-1.43577	-1.71304	-1.22909	0.0615624	-0.59831	-1.18749	-0.0578338	-0.336833	-1.32707	-0.463144	-0.823849	-0.725438	0.32218	-1.42944
A0A0A0MQE5~Camsap1	-0.0386834	0.0470126	0.0298549	-0.155264	0.416844	-0.130998	-0.0705743	-0.0467874	0.108518	0.460008	0.133136	-0.0145734	-0.0601284	0.219471	0.514535	0.0365452	0.108961	-0.0524762	0.119561	0.300226	-0.411481	-0.0272146	0.216444	0.116122	0.0642048	-0.15278	-0.0844823	-0.0321304	0.208431	0.200507	0.00327087	-0.0251848
B7ZCJ0~Arhgap21	-0.128888	0.234715	0.408126	-0.285224	-0.543661	0.137634	0.208213	0.380075	-0.201946	-1.1091	-0.170716	0.260921	0.170752	-0.410632	-1.94581	0.161971	0.474922	0.329523	-0.442145	-2.09149	0.0590759	-0.22783	-0.271064	0.364131	-0.14799	-0.358662	-0.0204635	0.0265024	-0.397966	-0.0565964	-0.00815252	-0.348658
Q8K2H2~Otud6b	-0.204128	0.0922896	0.098086	-0.230049	1.08448	-0.102706	-0.15343	-0.0551061	0.335599	0.182929	0.365093	0.248073	-0.173253	0.197651	0.26421	-0.0582583	-0.0348595	-0.130537	0.269648	0.365621	-0.0773973	0.343202	0.539937	-0.178167	0.289863	0.077026	-0.0462912	0.536554	0.0648005	0.143314	-0.00539943	0.410645
A0A0A0MQF6~Gapdh	0.116364	-0.05497	-0.101441	-0.123404	-0.0858354	-0.121867	-0.197335	-0.114596	0.00183665	-0.194636	0.00572631	0.0110544	0.0568898	0.0999459	0.167984	-0.000223465	-0.0579209	-0.134572	0.0755131	-0.144629	-0.11654	-0.0334148	-0.0482978	-0.135561	-0.361439	-0.254617	-0.0351358	-0.0572019	-0.0719584	-0.13798	-0.28058	-0.128349
A0A0A0MQN4~Atg7	-0.183256	0.0129397	0.0662455	-0.336398	-0.272146	-0.118482	0.00265703	-0.174098	0.00801158	-0.0063326	0.259692	-0.0364005	0.345878	-0.025897	-0.249229	0.0420454	0.129481	0.048663	0.177997	-0.375575	-0.218398	-0.302488	-0.135582	0.0287749	0.0503236	-0.113943	-0.0952513	0.159858	-0.0569669	-0.141807	0.0461669	-0.0199491
A0A0A6YVR9~Surf1	-0.378418	0.635296	-0.0322423	0.14568	0.776286	-0.0750068	0.286196	-0.149401	0.424071	1.01338	0.344494	0.576553	0.0317257	0.281303	0.582671	0.108931	-0.254406	0.0586074	0.185038	0.898589	0.332616	0.0579561	0.492615	-0.0514933	0.35052	0.382727	0.209631	0.48097	0.424014	0.0923643	0.279348	0.537721
A0A0A6YVS2~Tmco1	-0.0887917	0.0964413	-0.104776	0.279492	-0.1648	0.00459841	0.0985202	0.405391	0.0792376	0.29198	0.170084	0.0172006	0.694758	0.102671	0.110194	-0.0858906	0.0969772	-0.0883471	0.221563	0.174188	-0.157195	0.560372	0.117543	-0.055754	0.0685843	-0.181709	-0.00464528	0.087213	-0.0248648	-0.149472	0.0219658	0.365956
Q9JKV1~Adrm1	-0.0668891	-0.135436	0.0299431	0.0402086	0.30458	-0.24049	0.228056	-0.0285135	0.184652	0.310384	0.276635	-0.137579	0.00396049	0.266434	0.629027	0.0307444	-0.0541334	0.0359013	0.251439	0.508143	0.190599	0.264501	0.388854	-0.148548	-0.367063	0.392593	-0.119667	-0.00844027	0.593448	0.120128	0.306131	0.533955
A0A0A6YW28~Usp4	-0.131293	-0.031315	-0.115754	-0.183739	-0.512464	0.0901599	-0.0683693	-0.0836282	-0.369882	-0.516488	0.0541027	-0.426314	-0.256611	-0.273874	-0.46663	-0.0129699	-0.103904	-0.128243	-0.367847	-0.416724	0.236921	-0.373014	-0.458931	0.0430949	-0.282005	-0.577044	-0.114853	-0.360494	-0.316032	-0.218047	-0.411401	-0.230299
E9QNQ4~Rapgef2	0.131139	-0.37876	-0.127168	-0.28963	-2.37929	-0.248433	-0.0683506	-0.0953729	-0.259174	-1.93471	0.116795	-0.626694	-0.47061	-0.0610711	-2.07467	0.000497755	-0.100598	-0.129626	-0.185309	-1.73604	-0.0179863	0.242767	-2.52703	-0.394882	-0.0956691	-1.38877	-0.282426	-0.314211	-2.14801	-0.0608733	-0.423034	-1.21561
A0A0A6YWM5~Rab3gap2	0.102871	-0.185007	-0.0273685	0.382035	0.658463	-0.00894612	-0.18465	-0.00390584	0.429111	0.696693	-0.000792535	0.0212328	-0.00462488	0.333122	0.76292	-0.093132	-0.0337355	0.04967	0.495748	0.627594	-0.19911	0.248803	0.512691	0.117014	0.32942	0.669391	-0.125943	0.145109	0.541071	-0.225273	0.145985	0.546167
A0A0A6YWX1~Usp19	-0.023158	0.171059	0.166884	0.208877	0.0278317	0.0810252	0.0355022	0.0587376	0.115553	0.304588	-0.0436474	-0.217291	0.0643958	-0.0146835	0.367515	-0.0142197	-0.174925	0.269451	0.139553	0.462264	-0.208269	-0.012024	0.0536474	0.0765488	0.184025	-0.193267	-0.0357025	-0.0742036	0.0260344	-0.120904	-0.0858066	0.11185
A0A0A6YX18~Atp6v1h	-0.0994321	-0.202143	-0.0650371	0.261438	0.147327	0.118791	0.134927	0.2065	0.146964	0.174708	0.0742663	0.0155185	0.0231269	0.252623	0.253248	-0.0936253	-0.0170974	0.088889	0.320877	0.38211	-0.0444573	0.0441814	0.229268	-0.0296097	0.116407	-0.131783	0.0487135	0.241931	0.358104	0.00990759	0.0851326	-0.0891708
A0A0A6YX73~Prkar2a	-0.00590499	-0.145026	0.300449	0.250029	0.526845	-0.0651872	0.0354228	0.00358306	0.229227	0.246215	0.04919	-0.308747	0.0157825	0.276816	0.268269	0.0219022	0.185131	0.255275	0.286628	0.146261	0.0243441	0.154229	0.149176	0.144656	0.0769598	0.214913	0.157574	0.181856	0.20959	0.205191	0.0792022	0.346511
A0A0A6YXX3~Lrba	0.207802	0.108479	0.291001	0.697701	1.14308	0.203739	-0.133341	0.120707	0.426695	1.44834	-0.383146	-0.369389	-0.205782	0.428123	1.78025	-0.0283955	0.125678	0.027629	0.696602	0.969803	0.481714	0.170079	0.87114	-0.591399	-1.62199	-0.326304	0.125935	0.319114	-0.214014	-0.971398	0.438242	0.57347
A0A0A6YY47~Ncam1	0.048462	0.145285	0.227741	0.888514	1.01852	0.0242033	0.174439	0.31601	0.689988	0.881866	-0.0820309	0.127723	0.171823	0.667596	0.826332	0.0093656	0.0486943	0.0850203	0.520312	0.8296	0.101524	0.407624	0.926569	0.347362	0.301227	0.977531	0.201454	0.317448	0.669752	0.139161	0.333699	0.802095
A0A0A6YY66~Vamp4	0.0444624	0.320301	0.0138401	-0.44887	-0.249059	-0.0615666	0.367222	-0.0772939	-0.504703	-0.912019	-0.171696	0.419079	-0.146632	-0.302015	-1.36311	0.1888	0.360977	-0.0188317	-0.444351	-1.71284	-1.24815	-1.02151	-1.3129	0.39197	-1.06133	-1.80445	-0.790324	-1.81014	-1.20099	-0.500355	-1.55304	-1.51141
A0A0A6YY67~Camsap2	0.00881945	0.102304	0.0588484	-0.382196	-0.614577	0.0368297	0.207374	-0.131707	-0.0808917	-0.407116	-0.0449145	0.380664	0.203357	-0.179077	-0.682759	-0.000734628	0.158098	-0.00553447	0.198008	-0.4031	0.313559	-0.548636	-0.21111	0.207304	-0.192806	0.114789	0.195344	-0.312587	-0.132385	-0.160645	0.00391684	-0.111263
A0A0A6YY75~Cr1l	-0.0929749	0.43661	0.146192	-0.082838	0.19369	-0.296286	-0.0206516	0.100412	0.149026	0.639398	0.365789	0.137384	0.153152	0.297714	0.529491	0.0234714	0.325707	0.381171	0.168516	0.576678	-0.0715968	0.318483	-0.0751608	0.345753	0.327487	0.435221	0.0749412	0.271511	0.282265	0.505245	0.277622	0.239922
A2RS43~Pcdh7	0.383426	0.08533	0.0426734	0.2699	-2.21852	-0.37269	-0.0722351	0.0548452	0.18843	-1.75295	0.144441	0.0902992	0.0851245	0.213124	-0.382157	-0.155177	-0.284395	0.0662476	0.166235	-1.94011	0.16495	0.309018	-0.010961	-0.0835573	0.27016	0.379246	0.396232	0.220683	-0.528863	0.0324342	0.125176	0.107994
A0A0B4J1E2~Snw1	0.513975	1.03558	0.889359	1.12218	0.945927	0.496889	0.757684	0.840005	0.475734	0.0668551	-1.66968	0.36105	0.831913	0.808662	-0.343389	0.658818	0.559416	0.790248	0.54295	0.474295	0.962689	0.764763	0.869489	0.972448	0.815776	0.71402	0.557444	0.826199	0.603149	0.827019	0.701895	0.43743
D3Z5P5~Ighmbp2	0.0366979	0.077401	0.121097	0.215917	-0.431569	0.111478	-0.150576	-0.131179	0.23142	-0.571192	0.0503123	-0.172316	-0.516939	0.16839	-0.482693	-0.198488	-0.166194	-0.352072	0.0116858	-0.544205	-0.14839	-0.0406731	-0.486177	0.116219	0.12011	-0.436479	0.109953	-0.0443741	-0.389176	-0.339037	-0.183604	-0.29205
A0A0B4J1E5~Uck2	0.118798	-0.00718334	0.0681946	-0.368446	0.501061	0.0327654	0.0409919	-0.0448618	-0.0036935	0.0405667	-0.179859	-0.0293247	-0.279456	0.10368	0.175602	0.0282962	0.0231966	-0.0980464	-0.512729	-0.0742302	-0.118666	-0.171852	0.065281	0.0993307	0.104909	0.159057	-0.291283	0.0888459	0.0900267	0.18831	-0.261626	-0.0142682
O35343~Kpna4	-0.0388008	-0.0536871	-0.180298	-0.306436	-0.246274	0.0710715	-0.0200178	-0.359933	-0.465828	-0.544268	-0.0105422	-0.40998	-0.355183	-0.313329	-0.348355	-0.0217285	0.0613491	-0.325223	-0.442283	-0.48446	-0.208604	-0.468875	-0.387288	0.0201429	-0.255281	-0.361348	-0.157123	-0.173402	-0.26115	-0.0393253	-0.287899	-0.479993
A0A1W2P7T7~NA	-0.25165	-0.16297	0.17931	1.14348	-0.459231	0.326298	-0.145183	-0.291342	-0.386914	-0.269446	0.12856	-0.158645	0.0797223	0.0961807	-0.301881	-0.203208	0.0516007	0.450225	0.326751	-0.726256	-0.240151	-0.135078	-0.000369389	-0.206909	0.0257945	-0.933501	0.0694079	-0.312576	-1.90481	-0.157342	-0.293206	-0.499163
Q8JZZ7-2~Lphn2	-0.0910664	0.145246	0.0521726	-0.238947	-2.247	0.109171	-0.0451852	0.162693	-0.168135	-1.85294	-0.101942	0.322025	0.304069	-0.964706	-2.57559	0.0838377	0.137651	0.557955	-0.190327	-1.22359	-0.19233	-0.00676839	-0.800869	0.184822	0.0490876	-1.22573	0.218069	-0.183519	-1.65687	0.510567	0.100547	-1.29874
A0A0G2JE03~Anapc5	-0.067365	0.0303796	-0.0492374	-0.584565	-0.794525	0.19037	0.264546	0.0523691	-0.454155	-0.649664	0.0859122	0.0607954	-0.0199741	-0.487811	-0.694694	-0.208917	0.16072	0.131034	-0.151696	-0.837971	-0.0047927	-0.241921	-0.533005	0.211299	-0.138203	-0.818227	0.193483	-0.168075	-0.636089	0.00993692	-0.0871861	-0.554112
A0A0G2JDP0~Hax1	0.0290178	-0.0907381	-0.0498353	0.237358	0.138109	0.0269217	-0.122659	0.031814	0.412168	0.463631	-0.0792425	-0.435075	-0.00362177	0.142003	0.307336	0.023303	-0.00312336	0.12632	0.31658	0.171944	-0.334496	0.11902	0.490591	0.189397	-0.029955	0.428843	-0.345782	-0.0268263	0.599285	-0.00139245	0.213888	0.555565
A0A0G2JDS1~Slc15a4	-0.303857	-0.235714	0.34512	0.561424	-3.10007	0.221668	-0.0673726	0.449262	0.895065	1.05821	0.0546944	0.645013	0.254384	0.626165	-1.40785	0.0274948	0.276141	0.603239	0.883266	-1.33952	0.147445	1.55651	0.896819	0.0313993	0.822048	-0.774079	0.131348	1.0652	1.03635	-0.00813871	1.06903	1.51964
A0A0G2JDW7~Rps27	-0.060339	-0.113278	0.00736541	0.163523	0.16228	0.273077	-0.188456	0.0534139	-0.0689554	0.0288877	-0.00458074	-0.0118445	-0.318513	0.202449	0.126879	-0.208157	-0.127479	-0.188048	0.176756	0.107537	-0.0536384	-0.0962751	0.204637	-0.041785	0.219813	-0.00210624	-0.229588	0.0659025	0.213748	-0.393333	-0.0425749	-0.0106879
E9QKG6~Ankrd17	-0.229463	0.218025	-0.317074	-0.0522474	-0.0160516	0.0357729	0.094511	-0.00412857	-0.301533	0.0990219	0.184897	-0.0750608	-0.25862	-0.0271591	-0.0972015	0.00879337	0.099162	-0.301479	0.519439	-0.334396	-0.205527	-0.444743	0.23916	0.107122	-0.0443382	0.107594	0.0998411	-0.131256	-0.355789	0.0762456	-0.0556596	0.0588124
A0A0G2JE32~Ube2d3	-0.0396167	-0.297037	-0.389324	-0.21486	-0.333325	-0.203736	-0.0713473	-0.0536063	-0.230832	0.242314	0.0119193	-0.169978	-0.402624	0.0194775	-0.345172	0.231433	-0.0572623	-0.128944	-0.164103	-0.0571311	0.0797596	-0.224048	-0.407189	-0.161524	0.0961091	0.604878	-0.260061	-0.438412	0.191794	0.198765	0.188767	0.0388114
A0A0G2JEK2~Crip1	0.0125837	-0.459793	-0.230878	-0.0184277	-0.398112	-0.0563021	-0.193844	0.0115468	0.0962786	0.0833957	0.167833	0.204062	-0.299629	-0.103995	-0.117054	-0.124115	-0.0926262	0.028045	0.0366898	0.0331215	-0.0933032	-0.125594	0.038739	-0.124228	-0.083351	0.37903	-0.192965	-0.00485257	-0.095151	-0.298311	0.100714	-0.0834892
A0A0G2JEX1~Nexn	0.0808799	-0.0398007	0.167493	1.18811	1.77379	-0.0752393	0.0472803	0.179574	1.11243	1.55836	0.0410456	0.0583653	0.155525	1.18856	1.88247	-0.0466861	-0.064287	0.161004	1.07075	1.7901	-0.029702	0.515277	1.38043	0.117712	0.523656	1.61126	0.150188	0.613631	1.46129	0.13769	0.46033	1.24766
Q9R0Q6~Arpc1a	0.0913901	-0.0621676	-0.203218	0.444774	0.993342	0.193309	-0.015866	0.147854	0.550409	0.954426	0.0502818	-0.338122	-0.097067	0.152166	1.21495	-0.334981	-0.248586	-0.0809014	0.459618	0.985071	-0.117222	0.141761	0.153409	-0.0793282	-0.148701	0.44968	-0.0736454	-0.0757558	0.433823	-0.784608	0.221751	0.514583
A0A0G2JF67~Pde5a	0.320625	-0.102153	-0.523949	0.477411	-0.811212	-0.406446	-0.0509429	-0.749241	0.307411	0.0315941	0.139326	-0.274585	-0.967077	0.263096	0.688692	-0.0535052	-0.192441	-1.075	-0.962751	-0.345003	-1.26914	-0.485888	-0.839775	-1.12003	-0.152736	-0.938802	0.0292789	-0.207034	-1.17028	-0.931499	-1.80642	-0.253473
A0A0G2JFH2~NA	0.213863	0.147235	0.22141	0.540687	1.69195	-0.158305	0.0415985	0.173819	0.552505	1.3927	-0.117228	0.247734	0.0485863	0.273277	1.8364	0.0616701	0.0285491	0.194784	0.216068	1.98556	-0.00549984	-0.0367583	1.01206	-0.0273428	-0.063502	1.50733	-0.102227	-0.0611765	1.28551	0.0119974	-0.134286	0.910121
A0A0G2JFJ6~Ints3	-0.00695056	-0.0889371	-0.161136	-0.540484	-0.708052	0.122061	0.194478	-0.0251409	-0.349534	-0.676467	-0.139737	-0.144141	-0.0681217	-0.302602	-0.839203	0.0246269	0.00765455	-0.0795638	-0.369143	-0.689059	0.0898758	-0.291176	-0.604696	0.097921	-0.0521899	-0.66078	0.0630861	0.0330135	-0.498616	0.0138587	-0.255165	-0.505881
A0A0G2JFW6~Rprd2	-0.19885	0.0124679	0.0838388	0.0553214	-2.29035	-0.123498	-0.297058	-0.0768985	0.0433489	-0.682333	-0.12457	0.286572	-0.119928	0.066098	-2.68925	0.446918	0.0759331	0.0547885	-0.356124	-2.68768	0.625961	2.86636e-05	-0.337155	0.204748	-0.397463	-0.383302	0.256264	-0.28917	-0.206915	0.338648	-0.581617	0.617072
Q3TUE1~Fubp1	0.00656667	0.0402781	0.0276451	-0.278727	-0.250486	-0.0692258	0.0643212	0.0776462	-0.376184	-0.357156	-0.0446622	0.108374	-0.0479485	-0.251659	-0.386118	0.107321	0.0842088	-0.0105532	-0.459389	-0.485814	-0.0671407	-0.178888	-0.253426	-0.0282116	-0.0984507	-0.145708	-0.104947	-0.0598694	-0.192679	0.0228855	-0.130471	-0.384313
A0A0G2JFZ4~Tsc22d2	0.0272684	0.146713	0.087943	0.0337622	-0.0916169	-0.0454992	0.151684	0.0696618	0.06242	-0.318852	0.047936	0.405748	0.157301	-0.0191527	-0.306297	-0.0297052	0.191084	0.10671	-0.109839	-0.612376	0.11174	0.194472	-0.245802	0.0648422	0.147413	0.0353066	-0.150436	-0.00386439	0.0267044	-0.038344	-0.0773641	-0.029114
E9PVP1~Aim1	0.0581666	0.104954	-0.170096	-1.81535	-5.30838	-0.00886166	0.0792204	-0.205832	-1.76644	-3.92127	-0.0126717	0.555611	-0.394644	-2.26287	-4.83119	-0.0366332	0.180413	-0.180861	-1.59516	-2.44162	-0.0429003	-0.877834	-2.97238	0.0737127	-0.879667	-1.96403	-0.11533	-0.713998	-3.09588	-0.148963	-0.689299	-2.8159
A0A0G2JG60~Smarcd3	0.0372102	0.152994	0.0289949	0.0407181	-0.441056	-0.0493134	0.259013	0.184064	0.16494	0.664149	-0.00172056	0.510187	0.217663	-0.0538369	-0.0324406	0.0138238	0.147626	0.011545	0.0971692	-0.111374	0.180067	0.354801	0.0526567	0.357115	-0.306052	0.0190067	0.336546	-0.0212675	-0.125171	0.429787	0.419444	0.094264
A0A0G2JGD2~S100a4	-0.0193418	7.70377e-05	-0.0327657	-0.601096	-1.17068	-0.0576409	0.0552263	-0.0252097	-0.804256	-1.36557	-0.0635322	-0.176489	-0.084796	-0.537203	-1.20416	0.140515	0.00150427	-0.12083	-0.814262	-1.35985	-0.090257	-0.416921	-0.970873	-0.136499	-0.155721	-0.898478	0.0394508	0.119607	-0.936779	-0.0128605	-0.142634	-1.22341
A0A0G2JGE1~Ccbl2	0.0282458	0.0886416	-0.632206	1.07901	-0.622908	0.0790163	0.0844793	0.560778	0.672079	-1.04114	0.229168	-0.215076	1.60709	0.579017	1.71611	-0.33643	0.00198663	0.781541	1.60773	1.13797	-0.468613	-0.404905	1.10061	1.24911	1.1911	0.331275	-0.599611	-0.12754	1.27372	0.65988	-0.014443	-0.706109
A0A0G2JGL8~Dhx30	-0.0849237	-0.0783679	-0.298978	-0.208969	-0.308907	-0.0622415	-0.181675	-0.198018	-0.409009	-0.15775	0.0854187	-0.210201	-0.339378	-0.178242	-0.164961	0.0617464	-0.182755	-0.0288021	0.0146239	-0.0487277	-0.321016	-0.152839	-0.534793	-0.0251128	-0.0667124	-0.651113	-0.219644	-0.262817	-0.297058	-0.24069	-0.188402	-0.568933
A0A0G2JGP4~Nras	-0.124737	0.0683769	0.18893	-0.68711	-0.525831	-0.101841	0.254483	0.270328	-0.232232	-0.783139	0.0800531	-0.497272	0.241053	-0.184673	-0.656392	0.146524	-0.0475741	0.22515	-0.233846	-0.542189	-0.0673424	-0.367019	-0.247968	-0.0737952	0.192553	-0.288289	0.261238	0.24693	-0.186657	0.22485	-0.0503194	-0.11543
A0A0G2JGQ4~Nub1	-0.135166	-0.206761	-0.0344478	-0.460319	-0.554544	0.00316863	-0.134213	-0.0940055	-0.311298	-0.434558	0.223103	0.141485	-0.0889867	-0.265131	-0.62133	-0.0911057	-0.300235	-0.182884	-0.337167	-0.402896	-0.229437	-0.0180674	-0.608062	-0.242304	0.107085	-0.545969	-0.250127	0.0528874	-0.479462	-0.0173008	-0.0368385	-0.654044
A0A0G2JGQ6~Dclk1	-0.00690683	0.0475704	0.943686	2.8018	2.99794	-0.0960066	0.0332506	0.834349	2.7108	2.76432	0.0194421	-0.0442474	0.820281	2.74948	2.93	0.0834713	-0.087008	0.991746	2.58321	2.76305	0.370774	1.80183	3.12095	0.440314	1.88783	3.14749	0.403312	1.81491	3.01432	0.397461	1.94871	2.97848
A0A0G2JGS4~Camk2d	0.047104	0.155879	0.141894	-0.18976	0.493947	-0.0680011	-0.143084	0.183685	0.155745	0.0231942	0.0378982	0.174825	-0.041461	0.400201	0.218015	-0.0170011	0.00437289	-0.0932688	0.203995	0.223591	-0.107777	-0.051354	0.500831	0.230224	-0.224631	0.183901	-0.105514	-0.300692	0.23305	0.165143	-0.143705	0.191151
K3W4P2~Ints1	0.112616	0.0847821	0.460702	-0.0082842	-0.599718	0.108449	0.369409	0.267909	-0.164623	-0.0930319	-0.21316	0.227014	0.0848946	-0.122227	-0.376288	-0.0079051	0.277513	0.168804	0.0844872	-0.7834	0.117639	0.0826528	-0.0636097	0.0506624	-0.0280755	-0.32706	0.373838	0.191949	-0.660523	0.174095	-0.128986	0.0885951
A0A0J9YTU9~Znf512	0.120952	0.0329384	0.130182	-1.49465	-1.01543	-0.204816	-0.0897997	0.290976	-1.28033	-0.762165	-0.116528	-0.171829	-0.0503554	0.0338967	-0.532106	0.200392	-0.126724	0.500442	-0.78704	-1.38463	0.0592456	0.0181308	-1.33365	-0.354955	0.447539	-1.12091	-0.0467333	0.279631	-1.35466	0.185867	-0.0716099	-0.94037
A0A0J9YTV5~Rbpj	0.11669	0.081335	-0.421174	-0.305625	-2.96722	0.140416	0.0912212	0.203501	-0.89369	-3.90287	-0.228403	0.484067	-0.115905	-0.665076	-2.38956	-0.0287034	0.23693	-0.353951	-0.491226	-3.47386	-0.142018	-0.528913	-1.29507	-1.67929	-2.86298	-2.33991	-3.40236	-2.95789	-1.36799	-0.786872	-1.00453	-2.02571
A0A0J9YTY0~11-Sep	-0.0354506	-0.0615503	0.0890352	0.126737	-0.143805	-0.00846469	-0.0525055	0.0602162	0.0152056	-0.212644	0.0342404	-0.0655553	-0.0593241	-0.00745073	-0.330277	0.00967485	0.00500024	0.00725805	-0.0732017	-0.128651	-0.039902	0.0712731	-0.108847	0.0467931	0.0526282	0.0202264	0.00493926	0.122801	-0.00692414	0.0508954	0.0400645	-0.124765
A0A0J9YUD5~Nup205	-0.152071	0.0934929	-0.0650787	-0.215513	-0.718785	0.172961	0.0160452	0.0187643	-0.368808	-0.639123	0.0913383	-0.106025	-0.149256	-0.328877	-0.751052	-0.112228	0.0796921	-0.0615626	-0.236669	-0.78137	0.173565	-0.262605	-0.84507	0.12218	0.1007	-0.737331	-0.0251146	-0.115024	-0.673679	-0.0443893	-0.052296	-0.723112
A0A0J9YUE9~Dnm1	-0.0213011	0.0847614	0.0611561	-0.512157	-0.245673	0.008656	0.0565049	-0.0709665	-0.383973	-0.606652	-0.0261462	-0.163841	-0.0700975	-0.301001	-0.456395	0.0387913	-0.185183	-0.0395283	-0.391365	-0.425625	0.198447	0.097385	-0.857284	-0.0121742	-0.212257	-1.12355	-0.116434	-0.0790578	-0.970022	-0.129471	-0.142016	-0.675612
A0A0J9YUR2~Specc1	0.00555664	0.12356	-0.0421494	0.0201591	-0.331906	0.0396166	0.094715	-0.052922	-0.192824	-0.52104	-0.0924222	0.266572	-0.116703	-0.159956	-0.609951	0.047249	0.0220639	-0.0635235	-0.239916	-0.476631	0.0870834	-0.0479564	-0.105528	0.0920057	0.204435	0.0311297	0.0106039	-0.101233	-0.202463	-0.0196563	-0.0246655	-0.208955
A0A0J9YV01~Zeb2	-0.13964	0.292657	0.148002	-0.0218411	-0.914472	0.0618686	0.337242	0.0142718	0.260263	-2.22127	-0.0892996	-0.264317	0.105963	0.17235	-2.31593	0.167071	0.501136	0.25759	-0.371345	-2.09704	0.230184	0.653687	-0.912868	-0.314286	-0.062823	-2.62248	0.135025	0.0137143	-3.52169	0.389842	-0.0155634	-1.05211
J3QMN4~Txnrd2	-0.17816	-0.178679	-0.398001	0.707444	-0.155614	0.289578	-0.0844012	-0.235142	-0.023122	-0.111814	0.198573	-0.347874	-0.252394	-0.186716	-0.0357363	-0.30999	-0.0602621	-0.409518	0.514478	-0.124277	-0.314071	0.00268005	-0.297743	0.00264045	0.144623	-0.273982	-0.0505517	-0.0844239	-0.201119	0.0273141	-0.125226	-0.309602
A0A0N4SUH4~Kiaa0020	-0.0140741	0.118489	0.28753	0.140884	-0.152877	0.215576	-0.0336168	0.323147	0.0893401	-0.16436	-0.0407893	-0.0595505	-0.0922633	-0.0389684	-0.133841	-0.160713	0.135776	-0.00348418	0.222529	-0.423913	0.174072	0.0982104	-0.303631	0.336539	0.250497	-0.514624	0.165793	0.0174178	-0.300731	0.186588	0.266875	-0.393502
Q9QZ23~Nfu1	0.106539	-0.021726	-0.00655693	0.193219	0.509255	-0.0965476	-0.0885618	-0.0726728	0.287644	0.48502	-0.0462859	0.0661966	0.0070088	0.180795	0.660881	0.0362946	-0.0666661	-0.0275429	-0.0209257	0.638149	-0.205701	0.00662354	0.527612	-0.177194	0.0217859	0.599346	-0.119389	0.0311797	0.367081	-0.0635945	0.0476898	0.350703
A0A0N4SUP4~Epha1	0.610764	-0.208358	-1.33989	-1.38833	-1.49222	-0.269359	-0.198535	-0.892071	-0.792429	-1.7088	-0.0629579	-0.0149222	-2.57252	-2.05531	-1.88794	-0.278447	-0.232667	-3.3197	-2.70306	-1.3565	-0.973795	-1.29619	-2.44176	-1.26479	-2.3964	-1.14571	-0.00253917	-1.11127	-1.80196	-3.89761	-1.15932	-1.67684
A0A0N4SV80~Znf638	0.0234625	0.0520731	-0.150885	-0.0266516	-0.463014	0.135984	0.166262	-0.0625237	-0.0101446	0.226067	-0.0481062	0.000752962	-0.144812	-0.130887	-0.185479	-0.11134	0.0419308	-0.0485586	0.187916	-0.101623	0.0970685	0.235422	-0.174284	0.109822	0.0370928	0.141078	0.0944348	0.111862	-0.0157086	-0.0692894	0.418821	0.185092
A0A0N4SVB8~Arl8b	-0.0771671	-0.328713	-0.226451	-0.168396	-0.273542	-0.0147249	-0.123153	0.0387369	-0.119568	0.0538847	0.0351774	-0.440725	-0.0549741	-0.00545778	-0.0370457	0.0567147	-0.0558786	-0.0712098	0.10731	-0.0300454	-0.134735	-0.297416	-0.252257	-0.127876	0.0368259	-0.170904	-0.117122	0.126019	-0.101387	0.0230704	-0.12899	-0.184601
A0A0N4SVC2~Tra2a	-0.0889311	0.218409	0.392937	0.050075	-0.0901754	0.0655347	0.39727	0.147609	-0.102885	-0.120435	-0.163464	0.126361	0.421413	-0.00257957	-0.498314	0.186861	0.381478	0.32523	0.00614253	-0.184225	0.134407	0.181103	0.270801	0.342292	0.18786	0.118254	0.146178	0.501854	0.383767	0.464486	0.310241	0.092195
Z4YKC4~Eif4g3	-0.124117	0.353496	0.211479	0.457492	0.701386	-0.0135162	0.0768373	0.104037	0.137258	0.745543	-0.111113	0.099095	0.155965	0.231662	0.456596	0.248746	0.369682	0.131568	0.249874	0.522213	0.26529	-0.0391284	0.398338	0.155652	0.115499	0.260871	0.0794582	0.289039	0.275785	0.24016	0.112131	0.253405
A0A0N4SVL9~Ppp6c	-0.529699	-0.0179097	0.698663	-0.0206176	-4.83304	0.334098	0.202365	0.0407006	-0.481448	-3.30402	0.0768537	0.54162	-0.153196	-0.168866	-4.29874	0.118747	0.512207	0.306366	-0.100544	-0.84637	-0.360438	0.029608	0.0464753	-3.17113	-0.0479925	0.218637	-4.18045	-0.0923635	-0.237718	-3.67268	0.368146	0.781752
A0A0N4SVS6~Cnbp	-0.0791101	-0.0734412	-0.186846	-0.26145	-0.866958	-0.0223518	-0.0203707	-0.301295	-0.241652	-0.778176	0.150729	0.0806184	-0.217323	-0.31946	-0.84752	-0.0492673	-0.145532	-0.459847	-0.47018	-1.57038	0.0460633	-0.262758	-1.23093	-0.187153	0.135726	-0.432695	-0.351492	0.200621	-0.690249	-0.134669	-0.109718	-0.867037
A0A0N4SVT3~Gng12	0.145492	-0.0442504	0.0828783	0.112741	-0.225428	-0.16719	0.00985642	0.118172	0.0965039	-0.0597239	-0.0743931	0.125447	-0.151206	0.019381	-0.144294	0.096091	0.124568	0.140884	-0.393818	-0.147796	-0.0107259	-0.142088	-0.387798	0.159978	-0.768497	-0.170839	-0.185469	-0.418797	-0.513028	0.0928148	0.00247671	-0.642517
A0A0N4SW06~Itfg2	-0.1939	0.0608081	0.280563	-0.196519	-0.520104	0.0490601	0.0161134	0.363017	0.0534622	-0.412393	0.174401	0.227003	0.0313289	-0.302635	-0.434865	-0.0295609	0.218858	0.0983169	-0.334652	-0.43532	-1.38049	-2.71795	-0.675048	-1.41698	-0.128477	-0.975224	-0.0934409	-1.48224	-0.684945	-1.94485	-1.37644	-1.18284
A0A0N4SW73~Rab11fip5	-0.111415	0.168532	0.254576	0.902311	0.697577	-0.341154	-0.111315	-0.317559	0.814144	0.71047	0.133354	-0.00802917	0.13566	0.621685	0.470531	0.319216	-0.219441	0.487818	0.878718	0.678783	0.197345	0.768196	0.636185	-0.0163396	0.339878	0.709079	0.22653	0.53662	0.466213	0.360934	0.584211	0.897614
A0A0N4SWD7~Plekha5	-0.0521551	-0.152168	0.127312	-1.27764	-1.8332	-0.114773	-0.087408	-0.0721674	-0.632257	-1.73319	0.175982	0.000751925	0.0160159	-0.0798596	-1.86354	-0.00905379	0.0217874	-0.113653	-0.940591	-1.85955	-0.114281	-0.657998	-1.25839	0.279192	-0.234467	-1.40643	-0.0494957	-0.279373	-1.46398	-0.000333134	-0.259817	-1.45368
A0A0N5E9G7~Rfc1	0.214555	-0.00526365	-0.470387	-1.2428	-3.82147	-0.195761	-0.0937016	-0.63411	-1.42724	-3.27253	0.0387022	-0.414725	-0.742849	-1.32885	-2.16058	-0.0574956	0.0767816	-0.487612	-1.11363	-2.70188	0.0313426	-0.889871	-1.66344	-0.0131269	-0.60633	-1.54503	-0.379251	-1.02164	-1.72659	-0.364583	-0.837792	-1.49925
A0A0R3P9C8~Ndufa9	0.0490002	-0.217696	0.0370791	0.126554	0.543758	0.0925781	-0.255716	-0.116169	0.409773	0.891008	0.0691546	-0.379108	0.00589845	0.252921	0.777378	-0.210733	-0.203565	-0.111581	0.45631	0.736291	-0.207852	0.116053	0.0328188	-0.0407165	-0.333446	-0.150335	0.0509642	-0.16731	0.0595853	-0.292015	0.0299202	0.351553
A0A0R4IZW8~Capns1	-0.0363636	0.00714075	-0.146978	0.191788	-0.0956325	-0.20034	0.136497	-0.0729182	0.0705145	-0.47941	-0.00316178	-0.434821	-0.270367	0.078048	-0.160105	0.239866	-0.0863773	-0.110515	-0.18066	-0.119471	-0.0845105	-0.383793	-0.157749	-0.238819	-0.453667	-0.342926	-0.00582103	-0.551552	-0.243997	0.140053	-0.232342	-0.310149
A0A0R4IZW9~Sdf2	0.149636	0.0387002	0.149084	0.526638	0.890088	-0.134523	0.157148	0.107584	0.593972	0.803712	0.190828	0.397173	0.33054	0.607157	0.961458	-0.205941	-0.0374275	0.145421	0.288536	0.912116	-0.0871124	0.309302	0.357237	0.223602	0.16215	1.10052	0.30347	0.195733	0.607547	-0.255226	0.276218	0.512101
Q6NS54~Slc9a3r2	0.165001	0.280642	0.359314	0.974008	0.924846	-0.192973	0.0634797	0.0815897	0.632129	1.13765	-0.560453	0.902286	0.183523	0.384522	0.690572	0.588425	0.0968899	0.0886745	0.375727	0.947767	0.13065	-0.0149779	1.47987	-0.189307	0.00016347	1.27583	-0.192122	0.246153	1.21051	-0.0782073	-0.19833	0.958178
A0A0R4IZY0~Thop1	0.0251782	-0.0771438	-0.0070092	0.685561	0.98433	-0.0458473	-0.150138	-0.0501264	0.734751	0.945655	0.0354298	-0.0683232	-0.0147464	0.714078	1.06358	-0.0147607	-0.0422118	-0.0222434	0.623016	0.970437	-0.0814452	0.27853	0.881428	-0.0412052	0.344558	1.03282	-0.212043	0.269627	0.949297	-0.0907759	0.291739	0.897941
A0A0R4IZY9~Dus3l	0.203508	-0.0830519	-0.0736692	-0.538079	-0.674571	-0.073439	-0.303228	-0.0967426	-0.0264643	-0.347806	0.0362256	-0.167996	-0.0980303	-0.26851	-0.336822	-0.166295	-0.258077	-0.259588	0.142428	-0.448402	-0.344186	-0.00635709	-0.325106	0.172936	-0.167199	-0.189181	0.208274	-0.294415	-0.615158	-0.297302	0.0126077	-0.0618647
A0A0R4IZZ6~Fnbp4	-0.17162	-0.0957261	0.0394924	-0.305428	-0.359407	0.0455201	-0.202124	-0.229376	-0.599461	-0.194747	0.0146209	-0.114322	-0.470279	-0.0580989	-0.36198	0.111479	-0.0762552	0.135037	-0.0971132	-0.250471	-0.00492625	-0.395359	-0.121667	-0.0477093	-0.262713	-0.378895	-0.422129	-0.126333	-0.228968	-0.109945	-0.0600476	-0.431536
A0A0R4J000~Kctd5	0.207282	-0.097853	0.32815	0.0458878	-0.550038	-0.202875	0.0271489	-0.222345	0.0409623	-0.996759	-0.0389424	0.333479	-0.110072	0.017549	-0.176733	0.0345345	-0.289927	-0.225619	0.0595289	-0.868994	0.0537787	0.20287	-0.205815	-0.0869766	0.160039	-0.324428	-0.129236	0.0877272	-0.170283	-0.0344783	-0.213739	-0.335034
A0A0R4J005~Lims1	0.0449524	-0.411523	0.11224	-0.220715	-0.828803	0.0205326	-0.352522	0.126401	-0.137022	-0.56756	0.0328593	0.141647	-0.169412	-0.393545	-0.69698	-0.0983442	0.0472099	0.0745985	-0.0688234	-0.651344	0.348286	0.0345114	-0.195635	0.0553374	0.278382	-0.0877062	-0.0367926	0.0770699	-0.464467	-0.390231	0.152078	-0.139978
A0A0R4J007~Pald1	-0.0491597	0.00226465	0.2117	0.915224	0.467844	0.24286	-0.237335	0.208133	0.879219	0.569593	0.159005	-0.0507325	0.247434	0.685601	0.46025	-0.352706	0.0553439	0.200456	0.674367	0.41268	0.0757024	0.622023	0.831988	0.292435	0.548982	0.921871	0.120752	0.608007	0.654137	0.0855874	0.477742	0.938377
P70288~Hdac2	-0.0264942	0.0569646	0.0592752	-0.0864725	-0.360112	0.097293	0.0914601	-0.025398	-0.230591	-0.603883	-0.0358865	0.0223551	0.116417	-0.184837	-0.563235	-0.0349122	0.0702341	0.0135339	-0.192512	-0.563998	-0.0688016	-0.148918	-0.423766	0.079903	-0.460985	-0.918091	-0.0878417	-0.391544	-0.797109	0.0654171	-0.409772	-0.600807
A0A0R4J018~Tpmt	-0.0281516	-0.0816392	-0.00794492	-0.321137	-0.426479	-0.233802	-0.0936315	-0.027953	-0.0397129	-0.223141	0.227848	0.161372	0.205921	-0.071065	-0.288275	0.0341061	0.341194	0.153489	-0.0744717	0.0192092	-0.0974408	-0.118526	-0.0428138	0.057366	0.129729	0.0743829	0.0153055	-0.0282808	-0.158782	-0.0336477	-0.0337154	-0.0357115
A0A0R4J023~Auh	-0.123444	0.197212	0.430163	-0.062655	0.355598	0.173473	0.0202741	0.541549	0.354226	0.67152	0.224446	0.221083	0.243359	-0.194008	0.436379	-0.274475	-0.0072674	0.395541	-0.173267	0.321238	-2.00402	-0.0667974	-1.95791	-2.1301	-0.0919454	-1.46245	-2.4237	0.0664002	-0.168472	-2.9117	0.0982549	-1.41623
P08553~Nefm	0.0835172	0.239577	-0.215891	-1.26582	-3.08938	-0.0550117	0.414216	-0.114079	-1.15351	-4.17392	-0.12272	0.287472	-0.70672	-2.65172	-4.08866	0.0942142	0.28173	-0.618558	-2.14133	-3.04783	-0.14961	-1.17846	-4.51527	0.238046	-1.21672	-3.57922	-0.142798	-1.04364	-2.55741	-0.369815	-0.914522	-4.69882
A0A0R4J041~Mettl3	0.166996	-0.0240224	-0.337104	-0.596569	-1.34144	0.0810398	0.0513648	-0.331348	-0.746174	-0.994441	-0.176634	-0.173065	-0.267655	-0.64287	-0.620286	-0.0714011	0.0391884	-0.57993	-0.446088	-1.06476	0.106844	-0.361509	-0.652705	0.121074	-0.469252	-0.6869	-0.0985468	-0.51638	-0.660509	0.0979953	-0.433111	-0.57229
A0A0R4J044~Pcbp4	-0.140016	0.252213	-0.327468	-0.802166	-0.442912	0.00939774	-0.135414	-0.350125	-0.385693	-0.482019	0.200494	-0.0609333	-0.109997	-0.529956	-0.644294	-0.0698759	-0.0263164	-0.0525302	-0.287732	-0.533665	-0.419894	-0.251901	-0.500834	-0.110875	-0.244597	-0.575385	-0.0389125	-0.247258	-0.13071	-0.100492	0.0899107	-0.498069
A0A0R4J046~Cebpz	0.112073	0.295374	-0.064858	-0.0828679	-0.527918	0.171095	0.231559	-0.0547096	-0.308479	-0.546787	-0.380571	-0.0776075	-0.00666597	-0.165878	-0.616348	0.0974022	0.385037	-0.0778379	0.0389286	-0.480562	0.0466607	0.147768	-0.276526	0.290522	0.0140717	-0.56159	0.0260317	-0.0472472	-0.526872	0.0421262	0.427355	-0.488861
A0A0R4J047~Luc7l	-0.0718424	0.639431	0.0378462	-0.757629	-0.945171	0.0448304	0.158118	-0.0632766	-0.371285	-1.26151	0.0949131	0.24908	-0.259736	-0.346097	-1.35824	-0.067901	0.332427	0.396147	-0.486886	-0.969277	0.66213	-0.152052	-0.85875	0.39329	-0.275465	-0.536721	0.235861	0.0082484	-0.630413	0.046179	-0.182338	-0.415439
A0A1L1SS90~Acy1	-0.0315196	-0.0437463	0.027993	-0.14111	-0.363233	-0.130712	0.0897661	-0.241763	-0.292884	-0.284769	0.118543	0.174397	-0.0361251	-0.2146	-0.311717	0.0436891	0.0308613	-0.19306	-0.234953	-0.299088	-0.0242107	-0.0500688	-0.235088	0.0338192	-0.419994	-0.363324	-0.0850612	-0.280467	-0.284498	0.0293595	-0.297727	-0.239388
A0A0R4J052~Hagh	0.0348218	0.15411	0.242569	0.34953	0.750792	0.0284601	-0.180648	0.164187	0.274295	0.630164	-0.036434	0.0569957	0.0406409	0.283642	0.547205	-0.0268479	0.0952855	0.264024	0.0340833	0.682926	-0.00439989	0.242525	0.409006	0.0169712	0.152558	0.593702	-0.121453	0.267234	0.381845	-0.360799	0.295422	0.403881
A0A1D5RMB5~Dnmbp	0.163355	-0.398698	-0.303667	-0.486943	-0.307512	0.137791	-0.34137	-0.285444	-0.364685	-0.234511	-0.100068	-0.196719	-0.31023	0.134591	-0.292497	-0.201079	-0.323104	-0.34458	-0.0493648	-0.221252	-1.05553	-0.563134	-0.218808	-0.127981	-1.35332	-0.233197	-1.04024	0.0184553	-0.247721	-0.694757	-1.49094	-0.283666
A0A0R4J060~Sap130	0.0650494	0.499992	0.366045	-0.88951	-1.12995	0.349036	0.728807	-0.234884	0.0672443	0.0777509	-0.015617	0.415286	-1.17277	-0.870694	-1.42201	-0.398468	-0.0922271	-0.240877	-0.848352	0.122526	0.241104	-0.165332	-2.34365	-0.294102	0.294623	-0.123073	0.20696	0.0691224	-0.87755	-0.22149	-0.341329	-0.222166
A0A0R4J069~Scly	0.00257551	-0.0040633	0.240327	-0.388484	-0.538771	-0.108287	0.315477	-0.12342	-0.169482	-0.325848	0.0351221	-0.334321	0.207247	-0.159929	-0.346096	0.0705895	0.208764	0.0339732	-0.174777	-0.553391	-0.25748	-0.375513	-0.00856875	-0.166075	-0.0377064	0.06549	-0.00908561	0.00266719	-0.150641	-0.217885	-0.469922	0.520127
A0A0R4J078~Ubxn4	0.0388362	-0.258465	-0.281321	0.634713	0.18379	0.0856954	-0.129811	0.229126	0.510846	0.550134	0.0667717	-0.285874	-0.466811	-0.0621863	0.428241	-0.191303	-0.245108	-0.351965	0.114123	0.310207	0.17311	0.309869	0.283957	0.294058	-0.0923543	0.69133	-0.0671423	-0.0911281	0.629387	-0.0790143	0.0744103	0.61104
A0A0R4J079~Acbd3	-0.034284	-0.273336	-0.037544	0.158657	0.331812	-0.0497591	-0.114763	0.00740011	0.286637	0.259576	0.170994	0.145921	-0.0999997	0.0597716	0.224002	-0.0869511	-0.110964	0.0597456	0.023268	0.26301	-0.0929065	0.0719624	0.0905654	0.00231359	0.128656	0.244729	-0.0788054	0.261201	0.193288	-0.136804	0.0296623	-0.0155995
A0A0R4J081~Ndufaf1	-0.0252896	-0.0887849	0.635059	0.306772	0.603016	0.0091693	0.186341	0.345804	0.492407	1.21189	0.0542945	0.230785	0.190633	0.0722263	0.731781	-0.0381742	0.00121261	0.263964	0.500609	0.316946	-0.0750875	0.391274	0.567757	0.196307	0.045586	0.260594	-0.18832	0.0544321	0.214286	0.00717558	0.23371	0.759909
A0A0R4J085~Uap1	-0.0385678	-0.279921	-0.459084	-1.25794	-1.9804	0.0168351	-0.321572	-0.223126	-1.39037	-1.97267	0.0111018	-0.0690574	-0.357556	-1.04771	-1.88687	0.010631	-0.0740658	-0.378959	-1.10792	-1.77393	0.0940988	-0.805028	-1.49212	-0.230475	-0.564168	-1.41658	-0.289395	-0.511584	-1.29683	-0.282674	-0.891067	-1.52275
P20352~F3	0.0960372	-0.0621615	0.348681	-1.76701	-0.942608	-0.0612007	-0.157101	-0.230219	-1.54085	-1.89558	0.0691584	-0.452308	0.349258	-2.44821	-1.01377	-0.103995	-0.16533	0.0546425	-0.812123	-2.38464	0.167014	-1.52117	-2.26375	0.364908	-2.47801	-2.12454	0.102332	-1.33827	-2.4104	0.525742	-0.743206	-2.63107
A0A0R4J098~Znf326	0.0799723	0.011154	0.120536	-0.245919	-0.496849	-0.0402327	0.0267908	0.0779582	-0.448266	-0.798612	-0.0427678	0.104266	0.128847	-0.354165	-0.61159	0.00302824	0.0758368	0.120399	-0.296713	-0.431055	0.069252	0.0632417	-0.530189	0.310653	-0.308766	-0.442913	0.00222144	-0.0462249	-0.709572	0.232527	-0.0435827	-0.796434
A0A0R4J099~NA	0.00556721	-0.0573152	0.0958183	-0.267495	0.0812824	-0.0856153	0.00675666	0.0956448	0.132196	0.208189	0.0318064	-0.0418235	0.276828	-0.110685	0.0624314	0.0482417	0.263909	0.325317	0.023765	-0.0719293	0.266422	0.117462	-1.1986	-0.0169603	-0.38214	-1.79406	0.421737	-0.0694982	-1.2058	0.0318491	-0.136675	-0.94378
Q05512~Mark2	0.0540096	-0.441316	0.022568	0.0340907	-0.212378	0.12588	-0.179867	-0.0927921	-0.07178	-0.519592	0.144023	-0.257442	-0.0115443	-0.0626697	0.103771	-0.323912	-0.384001	-0.220129	-0.101338	0.0472567	-0.507614	-0.0429094	-0.248679	-0.337957	-0.0259021	-0.0850037	-0.509891	-0.112188	0.182784	-0.460222	-0.0256437	-0.432493
A0A0R4J0B4~Cmas	-0.152666	0.15369	0.674312	0.446853	0.58973	0.111443	0.392053	-0.0445338	-0.0265387	0.38068	0.437919	0.319992	0.423945	-0.511048	1.02937	-0.396695	0.412041	0.565927	0.694582	0.946372	-0.127234	-0.196398	-0.226671	0.218254	0.510704	-0.0133215	-0.0856674	-0.483423	0.255669	-0.0832604	-0.204537	-0.0393732
A0A0R4J0B5~BC017158	-0.15405	0.0423716	-0.0723926	-0.411532	-0.751696	0.137774	-0.274853	-0.192946	-0.0803247	-0.905984	0.194196	-0.283966	-0.436888	0.146087	-0.549481	-0.17792	-0.336302	-0.0834739	-0.395225	-0.886946	0.277209	-0.538574	-0.890245	-0.208612	0.0529968	-0.795675	-0.324154	-0.167361	-0.697482	-0.133555	-0.198231	-0.753493
S4R2E1~Abcg2	0.0805067	0.590738	0.275069	0.144609	-0.20121	0.315978	0.176375	0.220935	-0.0292607	-0.890073	-0.329938	0.161174	-0.00334131	-0.0220348	-0.657919	-0.0665468	0.253263	-0.0379855	0.0577594	-0.296246	0.294754	0.209171	-0.0963985	0.472049	0.2087	-0.182333	-0.287782	-0.132008	0.00411489	-0.0432432	0.17832	-0.237815
A0A0R4J0C8~Eri1	-0.103103	-0.57092	-0.802785	-0.731137	-1.36133	0.0447727	-0.401203	-0.247578	-0.86539	-0.800153	0.129918	-0.0684454	-0.784202	-0.85281	-1.73222	-0.071588	-0.138612	-0.46543	-1.12824	-1.00486	-0.627635	-0.821427	-1.13652	-0.151486	-1.03672	-0.84396	-0.358084	-1.09454	-0.831988	-0.445855	-0.529623	-1.37297
A0A0R4J0D3~Stt3b	-0.0555468	0.0396006	0.0233093	-0.119925	-0.370418	0.110858	-0.0952936	-0.0135532	-0.0833029	-0.494859	0.116307	0.164805	0.0167347	-0.100624	-0.367939	-0.171618	0.120067	0.180814	0.162785	-0.513674	0.016892	-0.0717406	-0.394413	-0.0935007	-0.00715924	-0.424321	-0.1832	0.0369487	-0.511376	-0.0229546	-0.136011	-0.410746
A0A0R4J0E4~Ints7	0.0560807	-0.444237	-0.290622	-0.626867	-0.907819	0.127481	-0.187995	-0.13013	-0.738658	-0.539349	-0.0412245	-0.411162	-0.23897	-0.757047	-0.873433	-0.142338	-0.0910737	-0.258721	-0.703774	-0.651501	-0.20208	1.06859	-2.93204	0.0492699	-0.530111	-3.37266	0.0372438	0.580422	-1.87913	-0.0546807	0.406372	-2.77082
A0A0R4J0F6~Gak	0.00258041	-0.17994	-0.198848	-0.493583	-0.848549	0.113796	-0.221545	-0.179269	-0.398095	-0.803812	0.0454845	-0.0426994	-0.428766	-0.445019	-1.2043	-0.161861	-0.0449743	-0.280208	-0.517049	-1.09448	-0.255786	-0.112748	-0.917444	-0.026367	-0.425489	-1.01842	-0.116562	-0.652286	-0.824279	-0.214433	-0.368519	-0.709393
A0A0R4J0G0~Pck2	0.113937	0.00893442	-0.154529	-0.113637	0.0728116	-0.0654178	-0.159404	-0.0253449	-0.346812	0.122139	0.0596703	0.0736048	-0.121633	-0.416262	0.402464	-0.108189	-0.0771221	-0.166621	-0.440619	0.233731	-0.108653	-0.0869929	-0.453261	0.0259919	-0.31941	-0.12196	-0.0621873	-0.251239	-0.36129	-0.204081	-0.235603	-0.485189
A0A0R4J0G4~Ranbp10	-0.0395181	0.0419424	0.165987	0.622948	0.87194	0.306276	0.0465119	0.175493	0.538144	0.771224	-0.331179	0.0316853	0.0624987	0.536385	-0.0200135	0.0644213	0.0917207	0.274159	0.509214	0.785997	0.0965073	0.0713334	0.329372	0.199313	0.101197	0.146886	0.25926	0.0583525	0.739835	-0.0364683	-0.0163019	0.400791
Q6NWW9~Fndc3b	-0.102927	0.153705	-0.220782	-0.465613	-0.607788	0.140242	-0.0858781	-0.0722462	-0.230798	-0.112403	0.051545	-0.0269275	-0.0853958	-0.22334	-0.679665	-0.08886	-0.382278	-0.0458984	-0.431094	-0.463847	-0.239514	-0.0644808	-0.582565	0.080418	-0.231249	-0.859172	0.0583121	-0.41985	-0.5621	-0.0589148	-0.228551	-0.374928
A0A0R4J0I4~Chtf18	-0.0403188	-0.138683	-0.84919	-2.89137	-1.99592	0.344744	0.278873	0.317042	0.53829	0.370805	0.149209	0.607021	-0.852164	-1.78895	-2.08784	-0.453634	0.171223	-1.60268	-1.40389	-0.427587	-1.36112	-0.373778	-1.47556	-0.752825	1.14864	-0.740473	-1.05069	-0.746839	-0.841259	0.0715949	0.0396788	-0.155019
A0A0R4J0I9~Lrp1	-0.00569741	0.0623754	-0.0223214	-0.154555	-0.540752	0.112785	0.029988	-0.021213	-0.220245	-0.527166	-0.0261108	0.096508	-0.0509758	-0.200535	-0.6209	-0.0809769	0.0671377	-0.0759983	-0.1317	-0.496711	0.0123762	-0.00795561	-0.488359	0.106719	-0.0727063	-0.541874	-0.042631	-0.146998	-0.425964	-0.0289662	-0.100681	-0.470162
A0A0R4J0J5~Ints9	0.232425	-0.25998	-0.124801	-0.385073	-0.464254	-0.1255	-0.175503	-0.490346	0.0300643	-0.289702	-0.0536898	-0.410271	-0.193913	-0.0910514	-0.460491	-0.0532352	0.034499	-0.435579	0.0486548	-0.416864	-0.685385	-0.597885	-2.17486	-0.333475	-1.21093	-0.544072	-1.39846	-0.524562	-1.11516	-0.430485	-0.955138	-1.16688
Q5SVF9~Thoc5	0.0496254	0.988805	0.164782	0.193409	-0.717427	-0.129848	0.343363	-0.326496	0.206028	-0.0122761	0.104895	0.944428	0.558109	0.188479	-0.167507	-0.0246721	0.63085	0.188281	0.198801	-0.342414	0.245997	0.801902	-0.18637	0.455287	-0.0986883	-0.160596	0.0820337	0.0674453	0.0064399	0.369316	0.759456	-0.0753667
A0A0R4J0J8~Specc1l	-0.00122634	0.236263	0.19447	0.156673	-0.119995	0.00853516	0.0767311	0.0592568	0.044838	-0.311522	-0.104612	-0.128226	0.17359	0.0933669	-0.226346	0.0973034	0.0753108	0.311394	-0.163268	-0.106977	0.209957	0.194753	-0.0482791	0.0986564	0.255367	0.169175	0.0251449	0.316037	0.227527	0.134998	0.287071	0.0247214
Q9ERR7~15-Sep	0.0070838	0.0608335	0.280679	0.0508996	-0.176988	-0.11413	-0.182398	-0.0287566	0.0691251	-0.0868047	0.0726495	0.268332	-0.0769992	0.114194	-0.257066	0.0343964	0.248797	-0.19789	0.051294	-0.214565	0.44041	0.279749	-0.157602	0.101704	0.152267	0.100843	0.0145894	0.183115	0.0105439	0.0268953	0.0991428	0.145729
A0A0R4J0K2~Ckap5	-0.038587	0.0051403	-0.204787	-0.165175	-0.292397	0.129997	0.0220988	-0.132744	-0.255077	-0.329941	-0.085305	-0.110143	-0.184489	-0.134754	-0.419552	-0.00610538	0.0363761	-0.125547	-0.133857	-0.330174	-0.119587	-0.286661	-0.311694	0.0499432	-0.309567	-0.426791	-0.240772	-0.198779	-0.217213	-0.0587324	-0.253862	-0.420095
Q8BJZ4~Mrps35	0.123882	0.204942	0.243647	0.293153	0.187623	0.137457	0.550711	0.265948	-0.118059	-0.0855353	-0.208961	0.348546	0.0324373	-0.043933	0.103455	-0.052378	0.312073	0.123158	-0.0436004	0.0562652	0.501905	0.655078	0.147152	0.259778	0.148116	0.127252	0.166647	0.267245	0.29351	0.44557	-0.0250279	0.319729
A0A0R4J0M1~Tbcc	-0.102475	-0.19815	-0.148589	-0.270706	-0.374443	-0.168719	0.0480415	0.0636671	-0.227932	-0.172557	0.172724	0.195576	-0.252625	-0.0884423	-0.129051	0.0984697	0.222867	-0.0792726	-0.0711926	-0.691393	0.310391	-0.446131	-0.120727	-0.0456819	0.249483	-0.491389	0.304086	-0.414535	-0.0982531	-0.196569	-0.290976	-0.0771279
A0A0R4J0M9~Vcpip1	0.00690104	-0.0463361	0.24741	0.384621	0.0688188	-0.0687916	-0.0277774	0.0807546	0.287685	0.142403	0.0398115	0.176452	-0.0633931	0.202199	0.100747	0.0220791	-0.0293941	0.045855	0.232899	0.0120456	0.045672	0.147845	0.186028	0.219555	0.363971	0.394694	-0.0621705	0.21663	0.182862	0.00927618	0.123414	0.158756
A0A0R4J0N8~Cxcr4	0.0636443	-0.28334	-0.48144	-0.972686	-2.43772	0.0417798	-0.239052	-0.107861	-1.1075	-1.77832	-0.0567203	-0.397011	-0.479603	-1.12115	-2.14824	-0.0487039	-0.052954	-0.0492761	-0.663422	-2.0351	-0.24562	-0.549009	-1.94829	0.0961511	-0.778385	-1.35409	-0.0288169	-0.421441	-1.05719	-0.0578757	-0.723484	-1.51784
A0A0R4J0P1~Acad8	-0.300891	0.761872	0.256886	0.754338	0.818045	-0.724347	0.508143	0.537571	1.22328	0.698702	1.01638	0.722409	0.428088	0.666793	1.37707	0.00885869	0.435842	0.823443	0.922099	1.81541	0.682425	0.43447	0.0396923	0.344954	0.0279565	0.56984	0.530357	0.391238	0.603017	0.596449	0.118283	0.363851
Q8VDG3~Parn	-0.0156317	0.31272	0.416074	-2.93085	-2.11163	-0.137747	0.140041	0.0773925	-2.95884	-2.74434	0.0323726	0.545109	0.038674	-0.345161	-3.02349	0.121006	0.202311	0.00751988	-2.19582	-3.10625	0.0122224	0.0756683	-2.55136	0.165087	-0.0361285	-2.2456	0.156637	-0.0458038	-2.11414	0.460529	0.405104	-2.76257
Q80VI1~Trim56	-0.124766	-0.0335201	-0.328396	-3.23508e-05	-0.851496	0.203782	-0.00703333	-0.318806	-0.405672	-0.1493	-0.0319661	-0.234519	-0.0904903	-0.338361	-0.481022	-0.0470499	0.176661	-0.17733	-0.0612128	-0.271023	-0.0383169	-0.275501	-0.417315	0.0380948	-0.00263138	-0.353321	-0.26835	-0.257977	-0.157451	-0.188682	-0.0645245	-0.243425
Q3UM29~Cog7	0.0855275	0.136058	0.18631	-0.00438982	0.244922	0.0816178	0.0104619	-0.0777213	0.416501	0.475318	-0.0932909	0.376858	-0.0732297	0.0598146	0.17104	-0.0738545	0.258511	-0.020414	0.188767	-0.179329	0.0400029	0.349237	0.00286668	-0.141931	0.191965	-0.153369	-0.0187704	0.274502	-0.156417	0.133815	0.115126	0.245163
O70404~Vamp8	0.0429337	0.237782	0.157426	-0.240159	-0.465956	0.0121663	0.201803	0.0897667	-0.309976	-0.61548	0.0141986	0.32012	0.239245	-0.254098	-0.702515	-0.0692986	0.135341	-0.042409	-0.67418	-0.65427	-0.343085	-0.105921	-0.292512	0.0465	-0.409535	-0.156937	-0.094387	0.0248959	-0.355018	-0.0464075	-0.364235	-0.435797
A0A0R4J0S4~Llgl1	-0.0147726	-0.372949	-0.393434	-0.679371	-1.19335	0.0519555	-0.128533	-0.252795	-0.450492	-0.753387	0.171962	-0.15269	-0.271373	-0.515636	-0.95342	-0.209145	-0.0513688	-0.247747	-0.469009	-0.9832	-0.242201	-0.293008	-0.942167	-0.0879294	-0.350743	-0.913817	-0.138061	-0.385831	-0.93281	-0.228238	-0.473635	-0.654033
A0A1L1SVG0~Uaca	-0.00189239	0.107743	0.254424	0.0327762	0.0857456	0.0947297	0.163544	0.130878	-0.266053	0.421995	-0.161606	-0.00588358	0.1415	-0.0573079	-0.0200907	0.0687683	-0.0315112	0.298665	-0.185129	0.13612	0.00349151	0.161157	-0.021395	0.318903	-0.0548571	0.0647128	-0.174488	-0.0389688	-0.398179	0.138799	0.0967192	0.0431088
A0A0R4J0T0~Hscb	-0.0788639	0.399469	0.272423	0.185796	0.853757	0.0668511	0.104009	0.213896	0.452291	1.09724	-0.0134672	0.024151	-0.0379838	0.314356	1.0349	0.02548	0.081032	0.325904	0.343878	0.734576	-0.06463	-0.00938055	0.613253	-0.0109255	0.53222	0.555361	-0.0078765	0.496081	0.860248	-0.282085	0.540877	0.592666
A0A0R4J0T4~Ikbkb	0.0707421	0.184716	0.271162	0.267242	0.195166	0.0299621	0.052137	0.0589672	-0.023962	0.324655	-0.16773	-0.10209	0.105821	0.212027	0.113094	0.0670258	-0.0934912	0.153265	0.275435	0.118528	-0.407001	-0.113796	-0.0153862	0.0815861	-0.11728	0.502656	-0.152304	0.0717609	0.224411	-0.0632196	-0.0392431	0.0812527
A0A0R4J0T8~Arfgap3	0.0296921	-0.0909332	-0.0601677	-0.300372	-0.210588	-0.140549	-0.0705758	-0.00325758	-0.260537	-0.401393	0.112805	0.0383477	-0.0603186	-0.0271136	-0.320886	-0.00194846	-0.130173	0.0123339	-0.296447	-0.174529	-0.32363	-0.121088	-0.64894	0.0353328	-0.0541674	-0.57062	0.000729647	-0.251655	-0.49334	-0.206596	-0.350054	-0.652533
A0A0R4J0U2~Ppp4r2	0.0804522	-0.197208	-0.0289856	-0.399418	-1.00767	0.000848225	0.121185	-0.133899	-0.735376	-0.824808	-0.227981	-0.0610003	-0.28519	-0.474534	-0.933117	0.14668	0.227677	-0.100279	-0.399853	-0.583037	0.3808	-0.237839	-0.896664	0.00546112	-0.0703127	-0.449781	-0.0949301	-0.230118	-0.576442	-0.0187738	-0.0460116	-0.712576
A0A0R4J0U7~Commd5	0.124297	0.0196361	0.0959847	-0.0226519	-0.60871	-0.0300151	0.166702	0.118024	-0.429	-0.587488	-0.180863	0.35022	-0.0382063	-0.247034	-0.353468	0.0865818	0.108675	-0.0633116	-0.601173	-0.564731	-0.101213	-0.0658403	-0.0627156	-0.0692989	-0.135925	-0.338362	-0.0866557	-0.142644	-0.427285	0.0349961	0.00389489	-0.680116
A0A0R4J0U8~Trmt1l	-0.142135	-0.396944	-0.13097	0.177657	0.19632	0.179648	0.0600797	0.0122865	0.0292558	-0.0127952	0.121012	-0.1563	-0.0841119	0.0949118	0.0342223	-0.158524	-0.0220351	0.0402283	0.0474579	-0.0289717	0.168857	0.0908239	0.162972	-0.159646	-0.29857	-0.392404	-0.231011	0.141045	-0.480837	-0.328973	0.142675	-0.0992115
A0A0R4J0V4~Jmy	-0.0986912	-0.0303093	0.0964708	0.976561	0.113504	0.1653	-0.078074	-0.071848	0.0992494	0.144344	-0.0685678	-0.0962029	0.121957	0.0706594	0.217275	0.00195895	0.0221199	0.0173464	0.537835	0.143018	-0.543179	0.316248	-0.466905	-0.163107	1.26692	0.16955	-1.29027	0.553042	-0.800645	0.257097	-0.662619	-0.140261
A0A0R4J0V5~Polr2a	0.178732	0.311898	0.179752	0.220028	0.0142478	0.300118	0.454299	0.274827	-0.145638	-0.00457722	-0.641748	0.315896	0.193442	0.0596489	-0.282858	0.162898	0.212591	0.201161	0.109406	-0.207892	0.0730309	-0.0162414	-0.00473645	0.276196	0.236887	-0.235854	0.293763	0.0712622	-0.215467	0.315792	0.195833	-0.421845
A0A0R4J0W6~Lrrc40	0.0753122	-0.151172	-0.397048	-0.718092	-1.01804	0.310082	-0.153893	-0.326131	-1.20378	-1.68668	-0.338238	-0.034451	-0.576094	-1.13075	-1.6911	-0.0471554	-0.144664	-0.39329	-1.02218	-2.15061	0.204054	-0.597527	-1.2657	-0.130894	-0.566197	-1.17481	-0.259787	-0.771889	-1.2365	-0.4548	-0.662464	-1.23924
A0A0R4J0X8~Arhgef7	0.00762172	0.230842	0.127053	0.29393	0.215155	0.158814	0.272507	0.238871	0.149828	0.427527	-0.21289	0.0693453	0.132342	0.100372	0.193901	0.0464543	0.0654988	0.0581541	0.229613	0.126	-0.120039	0.138527	0.490939	0.0586813	-0.0375563	-0.0113798	0.218935	0.10586	0.283066	0.243177	0.0235073	0.320558
A0A0R4J0Z1~Pdia4	0.0371775	-0.077327	0.0278139	0.237133	-0.23547	-0.0521494	-0.0692808	-0.0339448	0.0216336	-0.362238	0.0549556	0.0429049	-0.0224902	0.106331	-0.193695	-0.0399837	-0.0107834	0.0470077	0.00608227	-0.21756	-0.131502	0.0578979	-0.0212118	-0.0476911	-0.087671	-0.000122801	-0.168522	-0.269178	-0.223617	-0.0233661	-0.10876	-0.108382
E9QL31~Dab2	-0.0220036	0.156853	-0.24573	-0.991959	-2.11262	-0.0330607	0.0510407	-0.229362	-1.31103	-2.31415	0.0264504	-0.0140626	-0.170931	-1.26984	-2.26624	0.028614	-0.0535703	-0.243549	-1.36285	-2.17061	-0.132463	-0.372721	-1.93133	-0.117796	-0.481561	-1.7612	0.0333754	-0.383043	-2.08473	-0.0848957	-0.417763	-1.97985
A0A0R4J107~Apeh	0.175891	-0.596447	-0.439604	-0.26472	-0.135838	-0.160919	-0.131185	-0.203487	-0.066367	0.0449772	0.0901772	-0.138126	-0.272255	0.0205772	0.245399	-0.105149	-0.238061	-0.21429	-0.0819511	0.211415	-0.341408	0.0204234	-0.0502215	-0.455084	-0.266042	-0.197142	0.037911	-0.623133	-0.180845	-0.344853	-0.426768	0.200253
A0A0R4J124~Srpk2	0.278006	-0.398861	-0.0264734	0.33071	0.229272	0.132483	-0.0215366	-0.173092	0.567224	0.32905	0.0354327	0.0129018	0.303929	0.372789	0.658302	-0.445922	-0.215589	-0.160156	0.266987	0.3799	-0.0996838	0.471758	0.344119	0.0788756	-0.317264	0.596682	-0.00589363	0.125919	0.14756	-0.304751	0.249917	0.491648
A2AQZ2~Phyhd1	-0.107003	0.090877	-0.0407008	-0.536998	0.461499	-0.0596289	-0.0563889	0.0791357	0.0997435	1.0094	0.18964	0.124679	0.257237	0.00457676	0.432306	-0.0230076	0.126024	-0.103188	0.0262629	0.818935	-0.234359	-0.0424462	-0.0360525	0.168732	0.472682	0.0984701	-0.0207035	0.177286	-0.0278571	-0.270146	0.166505	0.248445
A0A0R4J138~Arsb	-0.0547696	-0.000389399	0.444232	0.0381182	-0.265143	0.10236	0.160803	0.240522	0.275345	0.140646	0.0916551	0.0218521	-0.141888	-0.179227	-0.106464	-0.139245	0.0811061	0.13867	-0.0250494	-0.156156	0.135901	0.284886	0.269996	0.103977	-0.134419	-0.34778	0.174134	0.160007	-0.568339	0.18237	0.305356	0.194146
A0A0R4J139~Msrb3	-0.0306223	-0.307123	-0.137354	-0.337816	-0.536545	-0.0320979	-0.00119	0.0159012	-0.203217	-0.342364	0.113181	0.0585786	-0.0489684	-0.423968	-0.495485	-0.0504604	-0.0354174	-0.0378364	-0.0770371	-0.563533	0.176718	-0.192449	-0.305806	0.102462	-0.0332188	-0.194488	0.127786	-0.190808	-0.607893	0.0966332	-0.113419	-0.216193
A0A0R4J140~Cluh	-0.0281502	-0.105886	0.0750504	0.22686	0.189513	0.059312	-0.119597	0.0606222	0.279473	0.169552	0.0923348	-0.222554	0.10598	0.324297	0.280593	-0.123497	-0.00850288	0.0202331	0.505271	0.149311	-0.197385	0.13788	0.366725	0.0870308	0.11809	0.205503	-0.0642381	0.209987	0.368867	-0.0853088	0.101577	0.355915
A0A0R4J150~Osbpl8	0.052682	0.108916	0.171105	0.650343	0.258461	0.0522773	0.241866	0.376455	0.0908619	0.488381	-0.137607	0.320213	0.369274	0.340119	0.362875	0.0326476	0.0225141	0.078203	0.373833	0.211499	0.269007	0.550974	0.370867	0.536764	0.172629	0.236143	0.177956	0.105688	0.066483	0.297869	0.267047	0.198229
Q3TKT4-2~Smarca4	-0.0545867	0.383485	0.104149	0.147572	-0.151919	0.299685	0.293883	0.230778	-0.198245	-0.0856276	-0.310853	0.214704	-0.0414219	-0.0939134	-0.6151	0.0657543	0.0643049	0.0468109	0.0676891	-0.400591	0.169667	0.0666697	-0.220556	0.390201	0.115222	-0.405888	0.11115	-0.0360022	-0.177183	0.209421	0.024792	-0.278594
A0A0R4J187~Xrcc6	-0.0347577	0.00332522	-0.0344067	-0.744433	-1.09642	0.0203595	-0.0351667	-0.20993	-0.762788	-1.30055	0.0526548	-0.237764	-0.173488	-0.581462	-1.24169	-0.0382566	-0.0591908	-0.178036	-0.63125	-1.14952	-0.188253	-0.216399	-1.01126	-0.183944	-0.225494	-1.0105	-0.101517	-0.227355	-0.96559	-0.135154	-0.392957	-0.796303
A0A0R4J195~Rprd1b	0.0206609	0.253285	-0.0604707	-0.152237	-0.164354	0.00485492	0.0861215	-0.22474	-0.205841	-0.0980335	-0.0820759	-0.170757	-0.0308591	-0.106235	-0.0964252	0.05656	0.212342	-0.0468314	-0.304301	-0.209713	-0.260639	-0.155127	-0.179166	0.125463	-0.0282308	-0.384793	0.187461	0.0260569	-0.374916	0.144328	-0.0589412	-0.294899
Q9QZ47-4~Tnnt3	0.0966554	1.05482	3.21088	5.31033	5.72836	-1.40884	1.28884	3.14018	5.75615	5.54928	0.612022	1.54632	3.16573	5.60116	6.60709	0.700164	0.652078	3.32045	5.39423	5.83121	2.13477	4.59997	5.73082	2.10311	4.53787	6.23796	2.23591	4.4295	5.7672	2.23385	4.22161	5.79912
P59108~Cpne2	-0.190909	0.0646721	-0.360894	-0.786715	-0.505539	0.0533537	-0.0801779	-0.394473	-0.792375	-0.430104	0.11776	-0.233415	-0.109719	-0.698872	-0.643397	0.0197954	-0.0363068	-0.326942	-0.457638	-0.627064	-0.224031	-0.618955	-0.843669	-0.129199	-0.0988018	-0.795479	-0.0461937	-0.40054	-0.783353	0.0940151	-0.39263	-0.710458
A0A0R4J1E8~Tatdn1	-0.0177886	-0.116438	-0.108195	0.321962	0.542515	0.0138355	-0.200709	-0.0436811	-0.0647205	0.439723	-0.0474811	-0.156529	-0.284574	0.0817651	0.296854	0.0514343	-0.0941992	-0.115513	-0.0182443	0.538989	-0.146287	0.171645	0.270348	-0.0706761	-0.000648545	0.19286	-0.267333	-0.28171	0.201365	-0.161927	-0.167452	0.314409
A0A0R4J1F8~Wdhd1	-0.232148	0.0663174	-0.542275	-0.769368	-0.819116	0.139874	0.1708	-3.30582	-2.67788	-2.60974	-0.0563226	0.00822574	-0.658485	-1.78865	-2.22542	0.148596	0.22318	-2.04298	-1.99613	-1.45842	-0.613748	-0.372293	-1.9168	-0.230451	-0.204617	-1.55162	-2.10512	-1.48049	-0.426088	-1.14863	-1.80356	-1.14013
Q05BG1~Cnot4	0.374553	0.177266	-1.2626	-2.22575	1.05059	-0.285141	-0.127422	-0.10637	-1.24914	-0.437335	-0.13873	0.0789534	-1.84736	0.488743	0.740923	0.0493176	-0.391086	-1.3324	-0.129992	-0.537848	-0.510742	0.452976	-0.0563428	-1.26767	0.0540584	-0.362986	-0.565417	0.105741	0.19072	-1.45092	0.110963	0.180693
A0A0R4J1N9~Tfam	-0.0361523	0.288741	-0.138398	0.156154	0.65059	0.351249	0.0375873	0.0750725	0.401518	0.432917	-0.0344391	0.273357	0.0231888	0.226443	0.889381	-0.280658	0.182936	0.0519841	0.374336	0.605093	0.716632	-0.015814	0.576293	-0.719442	0.267327	0.73039	0.225374	0.242492	0.457123	0.502073	1.00511	0.272281
G3X9S2~Enpp1	0.141764	0.129764	0.43547	-0.0667783	-0.0577884	-0.0096839	-0.483521	0.184934	0.418522	0.182273	0.00780359	-0.313418	0.101103	0.339919	0.20386	-0.139884	-0.0385162	0.204119	0.121629	0.0954353	0.536152	0.429648	-0.069081	0.417546	0.499249	0.482524	0.540767	0.567446	-0.0745362	0.309317	0.751051	0.339351
G3X8W7~Cdc23	-0.178023	-0.0349467	-0.203146	-0.871324	-0.810703	0.289457	-0.282136	-0.237453	-0.605071	-0.743375	0.0563803	-0.451403	-0.475285	-0.466895	-1.10954	-0.167815	-0.145772	-0.32177	-0.329898	-0.885179	-0.25804	-0.313262	-0.817806	-0.0228414	-0.10739	-0.783114	-0.651551	-0.198164	-0.39259	-0.442465	-0.12593	-0.507049
A0A0R4J1Z3~Tmem33	0.0234711	-0.14142	-0.0574742	0.242579	0.105512	0.0108317	-0.343774	-0.232401	-0.128365	0.159636	-0.00482588	-0.312905	-0.241345	0.11774	0.210913	-0.0294769	-0.246762	0.0971095	0.370297	0.0586989	-0.513483	0.0158354	-0.0695273	-0.202077	-0.2577	-0.156851	-0.344433	-0.155422	-0.0763785	-0.475146	-0.274481	0.0102473
A0A0R4J205~Trmt10a	-0.0463993	-0.226395	-0.321651	0.0378196	-0.423211	-0.190329	0.276338	-0.0324783	-0.129008	-0.0472819	0.292684	0.267056	-0.482083	-0.187049	0.133999	-0.0559557	0.0402493	-0.117721	-0.54282	-0.119843	0.278058	-0.295856	-0.0693551	0.293022	-0.119418	0.201956	0.0727188	-0.138102	0.0708001	-0.36246	-0.052725	-0.208472
A0A0R4J233~10-Sep	-0.17204	0.0236557	0.0449816	-0.453441	-0.987811	0.0172593	0.0483783	-0.855813	-0.846526	-0.773748	0.148582	-0.0624635	-0.283008	-0.73895	-0.913123	0.00619875	-0.259508	-0.122605	-0.37817	-1.05464	-0.211573	-0.322558	-0.770513	-0.159176	-0.166074	-0.749557	-0.370321	-0.362431	-0.925774	-0.323263	-0.381969	-0.44433
A0A0R4J259~Syncrip	0.00577046	0.105808	0.00365698	-0.403922	-0.510554	-0.0802982	0.000681673	-0.188583	-0.483848	-0.718785	-0.0498859	-0.286914	-0.0452839	-0.317304	-0.605571	0.124414	-0.076511	-0.0713067	-0.403293	-0.761232	-0.252952	-0.357312	-0.516718	0.0148097	0.000117414	-0.198272	0.0158577	-0.0275666	-0.48023	0.148941	-0.0705202	-0.557412
A0A0R4J260~Otud4	-0.0471577	0.0396675	-0.062916	0.144301	0.747346	-0.0122137	0.156494	0.0498668	-0.0932111	0.65405	0.0133966	0.119056	-0.0190621	0.270567	0.737594	0.0459748	0.152156	-0.153505	0.383867	0.66085	0.109815	0.0277869	0.448483	0.0917114	-0.0203283	0.420902	-0.082026	0.14161	0.544477	0.0726391	-0.0544816	0.367603
Q7TMF3~Ndufa12	-0.00204498	0.121223	0.199488	0.69274	1.15518	0.00263744	-0.0218463	0.087759	0.546106	1.35655	-0.0487311	0.20067	0.0928379	0.277418	1.0109	0.0481387	-0.0504884	0.0503625	0.3164	1.073	0.0773584	0.491743	0.833046	0.242901	0.324151	0.899359	0.138867	0.564573	0.708694	-0.00255808	0.337323	0.835864
A0A0U1RNF2~Lcmt1	-0.0193056	0.0967965	0.197642	0.111625	-0.425551	-0.0042151	0.0635508	0.421364	0.0401416	-0.578145	-0.0504004	0.125923	0.19503	-0.00570018	-0.688074	0.0739211	0.299119	0.513836	0.167527	-0.994577	-0.316635	-0.283325	-0.0600301	0.126569	0.153132	-0.299603	0.0510867	-0.52141	-0.189317	0.313377	-0.195025	-0.310948
A0A0U1RNK7~Dock7	-0.0263711	0.0372449	-0.138936	-0.452504	-0.662565	0.141309	-0.00448211	0.0371197	-0.355195	-0.602995	-0.0436365	0.0028902	-0.00696441	-0.29399	-0.746031	-0.071302	-0.0285101	-0.120551	-0.162158	-0.639653	-0.0175571	-0.136696	-0.479169	0.0265037	-0.124546	-0.581157	-0.0343054	-0.165866	-0.447955	0.00431875	-0.142808	-0.449328
A0A0U1RNL7~Bckdk	-0.00703445	-0.519138	0.444627	0.244343	0.145206	-0.0252403	0.0260487	0.156875	0.123778	-0.382156	-0.0200557	-0.395979	-0.0533837	-0.0647676	-0.428096	0.0523304	0.128168	0.20053	-0.292148	-0.260958	-0.205495	0.0974715	-0.267783	-0.0483572	-0.0674477	-0.634246	0.0165834	-0.200434	-0.460003	0.262018	0.0469503	-0.501187
A0A0U1RP13~Cdipt	0.154099	-0.233777	0.195907	0.0811909	0.141488	0.0462749	0.0318119	-0.0277375	-0.109088	-0.178994	-0.174453	-0.526615	-0.0629976	0.430793	0.423308	-0.0259217	0.483862	0.278434	0.220111	0.171744	-0.349335	-0.10555	0.294401	0.168173	-0.26381	-0.493851	-0.145147	-0.288976	-0.0584314	0.044402	-0.0131038	-0.196057
A0A0X1KG61~Cbl	-0.364461	-0.307021	-0.736914	-1.38831	-0.732018	0.0307247	-0.412206	-0.771953	-1.17704	-0.266265	0.285611	-0.659241	-0.514555	-1.46489	-0.252837	0.0481256	-0.548279	-0.804619	-0.961214	-0.597691	0.62661	-1.24427	-2.37859	-1.62392	-1.75592	-2.19245	-0.891027	-0.405612	-0.274134	-1.97577	-1.52381	-0.902686
A0A0U1RPD8~Gtf3c1	-0.0914666	0.167226	-0.298957	0.0479179	-0.371281	0.238419	0.212841	-0.288392	-0.438576	-0.447448	-0.195199	0.10445	-0.283326	-0.713187	-0.847914	0.0482463	-0.0232536	-0.351699	-0.138617	-0.389292	0.0802469	-0.493684	0.0771174	0.704965	-0.83909	-0.426792	0.0159985	-0.732099	0.257023	-0.0493683	-0.990519	-0.0348346
A0A0U1RQ37~Ube2s	-0.0823349	-0.103418	-0.622919	-0.603189	-0.146719	0.0629345	-0.192929	-0.645717	-0.696872	-0.191807	-0.0710436	-0.496236	-0.751462	-0.63909	-0.769894	0.090444	-0.329576	-0.458054	-0.699358	-0.657741	-2.06274	-1.49351	-1.60814	-2.12016	-2.22109	-0.711975	-1.6024	-1.51432	-1.1859	-0.533857	0.103163	-2.22092
A0A0X1KG60~Rnf40	-0.073452	0.0366638	-0.061867	-0.503132	-1.27337	0.0936005	0.0933383	-0.267643	-0.515393	-0.587333	-0.0473519	0.103898	-0.0235886	-0.394126	-1.10243	0.0272034	0.176635	0.0236626	-0.373745	-0.715737	-0.0156259	-0.022966	-0.331965	-0.0504861	-0.0998858	-0.702758	0.0766679	-0.320422	-0.627659	0.184848	0.341928	-0.439595
A0A140LHA2~Bub3	0.119037	-0.114493	-0.196927	-0.364324	-1.22896	-0.0185679	-0.105621	-0.264072	-0.48699	-1.02937	0.0558993	0.259419	-0.245965	-0.465626	-0.816012	-0.156369	-0.207795	-0.184788	-0.513155	-1.1946	-0.0542131	-0.144127	-0.834758	-0.075092	-0.329445	-0.925793	0.138905	-0.383724	-0.841136	-0.41433	-0.423471	-0.80086
A0A140LHR3~Spcs2	-0.161597	0.111317	0.096901	0.397509	0.057486	0.0343556	0.0869121	0.0227746	0.247142	0.111188	0.218554	0.0442788	0.211188	0.177487	0.0411026	-0.0913119	0.0515897	0.167941	0.249307	-0.0322945	0.0610573	-0.133988	0.092028	0.413886	-0.335064	-0.25127	0.152242	-0.344983	0.107416	0.0213764	-0.0540053	-0.0527993
A0A140LHL5~Sirt2	0.0140107	-0.312712	-0.0387536	0.392691	0.843876	0.0222383	-0.381148	-0.193217	0.583033	0.960248	-0.000153175	0.073268	0.0697305	0.50621	0.872816	-0.0360958	-0.109924	0.090138	0.490738	0.996737	-0.328566	0.0491898	0.774665	-0.163537	0.478404	0.790271	-0.420714	0.00501264	0.843861	-0.0340545	0.0757366	0.631915
E9Q638~Adam9	0.0227716	-0.520119	-0.271737	-0.0307535	-0.482676	0.322858	-0.0360288	0.0495485	0.321584	0.137679	0.0228009	0.199807	-0.261882	-0.106348	-0.337216	-0.36843	-0.155021	-0.0870769	-0.0429652	-0.233674	0.166101	0.0291095	-0.262422	0.067186	0.125892	0.0643079	-0.344783	0.0627611	-0.239978	-0.346542	-0.0164394	0.018628
A0A140LIE8~Clasrp	-0.0623117	0.439113	0.345873	-0.0752189	-0.353106	0.231222	0.515565	-1.74941	-2.35127	-0.398553	-0.157682	0.222097	-1.79259	-2.24349	-0.291072	-0.0112281	0.340406	-1.79608	-1.97164	-0.449207	-0.8899	0.148328	-0.518479	-1.23978	0.0594822	-0.0196874	-0.796091	0.0336978	-0.477818	0.16739	-0.267374	-0.561937
A0A140LIT9~Map6	0.881822	0.274527	-0.477071	-4.81391	0.183531	-0.544489	0.524693	0.0491239	-4.35943	0.0534922	-0.0680292	0.844316	0.29265	-0.260227	-0.230023	-0.269304	-0.0338457	0.0479758	-5.06869	0.0618449	-0.346729	-0.171248	-0.149182	-0.0558805	-4.95241	-0.0189439	0.121193	-4.16412	-0.183915	0.513903	-3.57887	1.39265
E9Q5W5~Zzef1	-0.0496593	0.107417	-0.135372	-0.445201	-0.855662	-0.100662	-0.417671	0.104536	-0.209823	-0.273997	-0.0196923	0.112863	-0.176814	-0.157747	-0.566454	0.170014	0.132753	0.224888	0.44823	-0.530247	0.185495	-0.0871586	-0.454544	0.0960594	-0.195771	-0.74597	0.046723	-0.0371139	-0.246456	0.31529	-0.00384915	-0.52774
E9Q394-2~Akap13	0.0807578	0.0355047	0.215502	0.53811	0.276981	0.0429767	-0.256835	0.431558	0.476547	0.645517	-0.0551798	0.278689	0.326304	0.364667	0.547017	-0.0685547	0.197567	0.230742	0.564889	0.393592	0.259168	0.440898	0.515503	0.319456	0.637036	0.466826	0.399035	0.40296	0.474532	0.198508	0.354714	0.442253
A0A140T8J4~Hebp1	-0.012976	-0.142581	-0.0427675	-0.00541106	-0.501804	-0.0880191	-0.125514	-0.0732904	-0.25346	-0.506811	0.142147	0.132881	-0.0668809	-0.077546	-0.430462	-0.0411521	-0.161991	-0.0631571	-0.291524	-0.410757	-0.170796	-0.111985	-0.092591	-0.0578772	-0.0693747	0.188996	-0.0468459	0.159223	-0.279797	-0.139926	-0.0663854	-0.341524
A0A140T8R7~Rcor1	-0.0217675	0.45219	0.0133362	-0.538765	-0.98382	-0.127249	0.176527	0.303533	-0.390682	-0.63363	-0.0974565	0.0720481	-0.182422	-0.389131	-0.851015	0.246473	0.289312	-0.0987226	-0.53957	-0.82164	0.399729	-0.252528	-0.224873	0.413813	0.105865	0.000948404	0.109731	0.0834474	-0.500987	0.235108	0.246459	-0.280821
A0A140T8S5~Champ1	0.0321929	0.506234	0.442716	0.332329	-0.0522965	0.202718	0.272754	0.474698	0.019033	0.0962539	-0.293255	0.453402	0.32819	0.345539	-0.0837346	0.0583444	0.259526	0.345612	0.0894854	-0.387636	0.475812	0.398985	0.169095	0.629328	0.360149	-0.0358695	0.144479	0.310254	0.137154	0.531632	0.428068	-0.101089
G3UY21~Slit2	-0.0157998	0.101419	0.754721	0.481789	-0.181686	0.150284	0.265781	0.67385	0.145566	0.142361	-0.189561	0.0088324	0.582132	0.113243	-0.406502	0.0550766	0.0512268	0.367589	0.103747	-0.654971	0.289925	0.640282	-0.278495	0.499845	0.624234	0.036014	0.2774	0.744617	-0.237101	0.526389	0.678233	-0.112552
A0A171EBL2~Rnf213	7.62931e-05	0.180398	-0.148139	-1.08591	-1.90863	0.157312	-0.0568424	-0.191456	-1.0938	-1.8914	-0.0849949	-0.437153	-0.292703	-1.17836	-2.02394	-0.0723932	-0.0791799	-0.673199	-0.779737	-1.94386	0.250445	-0.709826	-2.04485	0.350214	-0.585693	-1.92472	-0.32452	-0.802112	-3.66653	-0.506238	-0.508835	-1.69324
A0A1B0GR08~Tubgcp2	-0.200657	0.207894	-0.14346	-0.533202	-1.14367	0.180175	0.0105517	-0.0558925	-0.495847	-0.841995	0.0274305	-0.169134	-0.189197	-0.416537	-1.16864	-0.00694922	0.0223871	-0.17125	-0.374292	-1.02808	0.265313	-0.473764	-0.804323	0.15972	-0.141093	-1.13588	0.14713	-0.250299	-0.903753	-0.0267459	-0.21261	-0.717518
A0A1B0GR11~Taldo1	0.221873	-0.230199	-0.260898	0.0652561	-0.433659	-0.163926	-0.0469211	-0.131154	0.216938	-0.11121	0.133182	0.0764991	-0.194467	-0.371112	0.0183704	-0.191129	-0.0509976	-0.327775	-0.20782	-0.227927	0.00997093	0.270244	-0.11143	-0.18668	-0.503022	0.176909	0.187399	-0.302244	-0.347335	-0.361606	-0.162315	0.332768
A0A1B0GR85~NA	0.0980664	-0.146595	-0.00263797	-0.0638442	0.0637167	0.0405938	-0.156385	0.0919157	0.141668	0.37115	-0.169525	0.148523	0.284777	-0.193404	-0.00470799	0.0308653	0.16474	0.0288208	-0.11939	-0.230062	-0.154477	0.00134245	0.0675509	0.077393	-0.00524648	0.104537	-0.077495	0.128752	-0.0985315	0.182232	0.0960016	-0.0902943
A0A1B0GRU3~Zc3h4	0.223318	0.0278696	0.266377	-0.686172	-0.994007	-0.0863141	-0.289633	-0.27648	-0.716722	-0.986066	-0.233833	-0.137519	0.00453916	-0.660501	-0.904901	0.0968293	0.353055	0.206678	-0.715117	-0.975252	-0.280762	-0.273059	-0.823321	-0.0849094	-0.449322	-0.674226	-0.233907	-0.341809	-0.80597	-0.00447425	-0.316566	-0.791943
A0A1B0GRV0~Bpnt1	-0.0499631	-0.380566	0.0414374	0.0679369	0.116572	-0.080442	0.00334784	-0.001946	0.353458	0.515029	0.28231	-0.0990782	-0.0897169	0.174336	0.606272	-0.151905	-0.149682	0.0999298	0.0510244	0.393685	-0.149012	0.0267928	0.338099	-0.177069	-0.17242	0.0802911	-0.0402373	-0.0628749	0.2069	-0.0413913	0.133942	0.277193
A0A1B0GRV3~Rfx1	0.250635	-0.0849736	0.311046	-0.296545	-0.455844	0.15858	0.0312609	0.0111594	-0.0732033	-1.90449	-0.0717501	-0.284724	0.333336	-0.201206	-1.48906	-0.337465	0.314583	0.294176	-0.131911	-0.185566	0.304274	-0.00450844	-2.95789	0.121723	0.0940218	-0.709243	0.10521	-0.0962626	-0.0915298	0.0643338	-0.203797	-1.82258
A0A1B0GS63~Arfip2	-0.111889	-0.0773076	0.0816821	-0.698084	-0.107713	0.0906306	-0.470743	-0.52069	-0.792797	-0.845156	0.0485278	-0.66595	-0.069326	-1.02481	-0.812567	-0.0272693	-0.294476	-0.230339	-0.295931	0.0525059	-0.753834	0.00423468	-2.9994	-1.10265	0.0967068	-2.78864	-1.11997	-1.71413	-2.79797	0.0150412	-0.208031	-2.31669
A0A1B0GS91~Svil	-0.010197	0.168815	0.123369	1.20974	1.72841	0.0399616	-0.176364	0.310663	1.19373	1.32641	0.204007	-0.0491677	0.117417	1.24304	1.66692	-0.233771	-0.148591	0.101336	1.23461	1.70121	-0.0215429	0.574709	1.32411	0.293413	0.593694	1.41215	0.200074	0.697828	1.26288	-0.598477	0.553031	1.29432
D3Z0B9~Aldh16a1	-0.307516	-0.123907	3.32132e-05	-0.964934	-2.96258	0.189707	0.100784	-0.03186	-0.202148	-1.6098	0.0809172	0.575732	0.247185	-0.536727	-3.90705	0.036892	0.0913142	-0.0605511	0.0710867	-4.58575	-0.0852307	-0.297485	-1.01215	-0.0497686	0.194831	-0.619288	0.491608	-0.158888	-0.164541	0.521374	-0.168592	0.113465
Q564E2~Ldha	0.0134094	-0.164853	-0.244079	-0.46629	-0.486752	-0.00668171	-0.0967538	-0.1835	-0.364145	-0.639396	0.0097053	-0.0898071	-0.203969	-0.350137	-0.452738	-0.016433	-0.0867503	-0.0893839	-0.315287	-0.483714	-0.106623	-0.268339	-0.478097	-0.133144	-0.332923	-0.613427	-0.22775	-0.308838	-0.322575	-0.11251	-0.393966	-0.517646
A0A1B0GSX7~Nup98	0.0300642	0.141963	-0.0578789	-0.288549	-0.625818	0.00013034	0.00269194	-0.0998251	-0.295383	-0.597342	-0.0438022	-0.0321693	-0.145541	-0.368567	-0.516836	0.0136077	-0.0314947	-0.141264	-0.418065	-0.513436	0.143027	-0.147447	-0.359132	0.0502813	-0.0784719	-0.286999	0.0706298	-0.0329074	-0.673405	0.0360964	-0.113304	-0.339018
A0A1B0GT40~Msra	-0.25289	0.150279	0.0669055	-0.330957	-0.694607	-0.0253437	-0.0669467	0.0319406	-0.214464	-0.398069	0.358759	0.194185	0.139691	-0.178493	-0.441347	-0.0805256	0.114791	0.249555	-0.272348	-0.645943	0.288649	-0.243677	-0.352357	0.0281231	0.28525	-0.516724	0.106963	-0.117651	-0.377083	-0.143818	0.269959	-0.393213
Q7TMK6~Hook2	0.171187	-0.101556	0.206126	-0.153114	-0.153946	0.0802094	-0.0471356	-0.350128	-0.00928766	0.321661	-0.027537	-0.163348	0.0472127	0.0289577	-0.0116712	-0.223859	0.00784235	0.0942628	-0.151925	0.0271209	-1.14957	-0.078522	-0.235464	-0.150546	0.105394	0.319682	-0.145463	0.0105903	0.0548227	-0.136171	-0.111426	0.0286898
A0A1B0GT81~Bax	0.0821644	-0.0267872	-0.0501297	-0.430339	-0.881864	0.056646	-0.0184259	0.0957426	-0.380304	-0.797037	-0.0674227	-0.203574	-0.0996411	-0.319566	-0.689997	-0.0713877	-0.0556772	-0.207878	-0.662613	-0.80805	-0.199577	-0.421494	-0.764952	-0.0672573	-0.6868	-0.958484	-0.0883829	-0.464023	-0.833858	-0.214221	-0.479883	-0.839494
A0A1B0GT92~Gys1	-0.0118944	-0.0193927	0.298014	1.43206	2.6047	0.05293	-0.00733149	0.248975	1.75188	2.6587	0.0966685	-0.0626523	0.210535	1.85471	2.6477	-0.137704	0.386582	0.289507	1.809	2.73031	-0.0915589	0.804436	2.39048	0.395085	0.861352	2.3389	-0.197549	0.851174	2.56187	0.279173	0.732034	2.41862
A0A1C7CYV0~Pls3	0.0124817	0.0522409	0.0539981	-0.117307	-0.61872	-0.078498	-0.0352109	0.0921648	-0.212208	-0.707298	0.0643817	0.0352202	0.0381316	-0.178983	-0.56512	0.00163459	0.0130021	-0.0704925	-0.252095	-0.664595	0.00355431	-0.023308	-0.346655	0.0878901	-0.117467	-0.190509	-0.0328261	0.0452679	-0.385467	0.0213693	-0.038225	-0.436328
Q8CGZ0~Cherp	-0.0235028	-0.117328	0.438056	-0.085109	-0.713795	0.181288	0.296343	-0.0734956	0.00472426	-0.392272	-0.0790889	-0.200114	0.044911	-0.0821424	-0.91182	-0.0786958	0.310241	0.0861877	-0.0460199	-0.257909	0.139145	-0.0142541	-0.562965	0.248306	0.313917	-0.48239	0.181173	-0.299044	-0.312374	-0.023392	0.131911	-0.0440048
A0A1D5RLE0~Dock9	-0.0591536	-0.0986511	-0.120911	-0.269276	-0.754218	-0.0749563	-0.811807	-0.236203	-0.887769	-1.19587	0.129258	-0.98422	0.0152312	-0.632171	-0.96007	0.00485162	-0.783491	-0.270595	-0.182163	-2.22929	0.0963532	-5.33967e-05	-1.41443	-0.0314164	0.0424466	-0.790616	-0.526778	-0.565709	-2.89055	-0.132511	-0.688722	-0.420512
A0A1D5RLG3~Rab3gap1	-0.147883	0.123459	0.155452	0.519325	0.778122	0.132169	0.107761	0.172884	0.485643	0.947627	0.0635927	0.118703	0.128443	0.602908	0.696949	-0.0478785	0.047896	0.322295	0.481439	0.778954	0.111328	0.196552	0.77213	0.29728	0.320517	0.320914	0.0526065	0.135155	0.841066	-0.104045	0.094929	0.767395
A0A1D5RLI3~Fam192a	0.0810569	0.0979451	0.0251625	-0.370599	0.0425562	-0.0132572	0.227512	-1.79804	-0.196273	0.0512079	-0.136692	-0.0443664	-0.138296	-0.341551	0.0326949	0.068892	-0.201885	-1.58212	-0.176252	0.0412035	0.42322	-0.0744969	0.513829	0.465307	-0.943437	0.0436955	0.430565	-0.472413	0.071173	0.622842	0.321518	0.473003
A0A1D5RLL3~Efr3a	-0.0557735	0.154932	-0.0818825	-0.0428486	0.0195548	0.0525027	0.293055	-0.190216	-0.283837	-0.175191	0.07803	-0.0264839	-0.0153106	-0.319359	-0.0115986	-0.0747592	-0.101043	-0.218113	-0.474822	-0.198115	-0.23707	-0.698246	-0.409515	0.0203878	-0.461994	-0.177638	-0.0131843	-0.461791	-0.895969	0.145698	-0.402374	-0.650228
E9PZA7~Trrap	-0.0950958	0.293615	0.0981282	0.160263	-1.44243	0.458077	0.226343	0.0400942	-0.177923	-0.587941	-0.159261	-0.122241	-0.323829	-0.107791	-1.54406	-0.203721	0.315534	-0.110221	-0.378015	-1.26806	0.205204	0.177749	-0.479672	0.742507	0.0360578	-0.451037	0.111348	0.0797227	-0.582589	0.275328	0.147598	-0.171146
H7BX44~Cdc42bpa	-0.164505	-0.144976	0.168607	-0.324166	0.394899	0.291791	-0.310442	0.377515	0.102553	0.209237	0.138991	-0.162879	0.146198	0.313538	0.206413	-0.266276	-0.2076	0.12575	-0.099988	0.0731731	-1.22873	-1.10669	0.125123	-1.29196	-0.214816	-0.181251	-1.16067	-1.67937	0.334531	0.125867	-1.21058	0.13161
A0A1D5RLV0~Iws1	-0.0525381	-0.449833	-0.406348	-0.27752	-0.773508	0.389421	0.0589014	0.0693058	-0.626573	-0.57074	0.00964803	0.187815	-0.738783	-1.87423	-0.88302	-0.346531	0.133907	-0.0564559	-0.359217	-0.730412	0.178531	-0.213218	-1.34168	0.171875	-0.580888	-0.804231	-0.138991	-0.0956748	-0.781358	0.00637127	0.429079	-1.72482
A0A1D5RLV7~Wdfy3	-0.19977	0.209136	0.261501	0.239093	0.1016	0.13975	0.196574	-0.0284423	0.120541	0.0877649	0.0413488	-0.0515623	0.124026	0.156352	-0.217061	0.0186714	0.570124	0.114211	0.220822	-0.277241	0.656791	0.245615	-0.0023072	0.225422	0.505532	-0.187961	0.173047	0.229371	-0.0459933	0.116032	0.476192	0.340744
A0A1D5RM83~Iqsec1	-0.124597	-0.196887	-0.112748	0.0258365	-0.900538	0.141279	-0.11433	-0.135146	-0.281733	-0.672132	0.0399745	-0.396112	-0.178867	0.00345606	-0.904769	-0.0566563	-0.0272776	0.0696867	0.16356	-0.624305	0.0906531	0.0414918	-0.539993	-0.103867	-0.0497393	-0.793049	0.175404	0.00607886	-0.278164	-0.211352	-0.233588	-0.17658
A0A1D5RM85~Rpl18a	-0.0835161	-0.767723	-0.60193	-0.312124	-0.528947	0.286494	-0.955676	-0.426796	0.113397	0.0104973	0.260991	-0.421407	-0.135177	-0.125368	-0.159537	-0.46397	-0.684531	-0.38452	0.115635	-0.0996202	-0.543155	-0.211284	-0.516957	-0.579772	-0.341492	-0.460331	-1.02392	-0.377181	-0.219002	-0.833253	-0.494549	-0.166776
A0A1D5RM90~Tcf25	0.122724	-0.346576	-0.0913527	-0.0284235	-0.172798	-0.0156375	-0.215629	0.0628203	0.352899	0.103333	0.0866101	0.0188332	-0.0451222	-0.294824	0.0920783	-0.193696	0.0946647	-0.180078	0.122136	-0.297493	0.105109	0.16509	-0.0678084	0.099226	0.0817429	0.289627	-0.0380636	-0.0929725	-0.0298724	0.102566	0.262226	0.135377
A0A1I7Q4G8~Gatad2a	0.0984785	0.511177	0.361008	0.616967	-0.200296	0.119438	0.617805	0.442839	-0.0778474	0.497597	-0.497298	0.360394	0.236826	0.165545	0.107368	0.279382	0.429191	0.410539	0.189797	0.236125	-0.129574	-0.269043	0.61188	0.355674	0.296349	0.581605	0.427653	0.416163	0.161342	0.183932	0.337552	-0.015346
A0A1L1SQ41~Ate1	0.0892535	-0.766274	0.102244	-0.257308	-0.402178	-0.137194	-1.02404	0.0381712	0.195955	-0.315377	0.456551	-0.853138	-0.169007	-0.0850034	-0.307601	-0.408611	-0.99676	-0.150991	-0.299245	-0.134324	-2.56788	0.162618	-0.116496	-0.289378	0.0991889	0.043615	-1.49728	0.022679	-0.175971	-2.13091	-0.251837	-0.178968
E9PUM4~Tln2	0.0383565	-0.00952225	0.0904101	0.0973763	0.180849	-0.00303032	-0.0699658	0.080068	0.0764264	0.211567	-0.0941794	0.0380074	0.181947	0.143703	0.189148	0.0588533	-0.0620944	0.180426	0.0370312	0.256051	0.152034	0.126918	-0.0500023	0.16248	0.0806207	-0.0965443	0.0747399	0.147005	-0.0243396	0.0920273	0.0485764	-0.108992
A0A1L1SQA8~Rps25	0.00186974	0.273141	0.194674	0.334644	0.506176	-0.0260469	0.264958	0.18127	0.171032	0.256163	-0.135655	0.156363	0.230383	0.295766	0.257332	0.159832	0.243043	0.113935	0.113483	0.186249	0.284743	0.41394	0.637472	0.192484	0.334021	0.459204	0.106187	0.37227	0.380313	0.265438	0.264021	0.577508
E9QPN7~Dock6	0.12625	0.128075	0.345462	0.610363	0.520495	0.211744	0.0343235	0.180602	0.636035	0.846604	-0.0434813	0.0375447	0.126561	0.576334	0.753127	-0.294513	0.182005	0.0649968	0.466831	0.536933	-0.252079	0.358984	0.759314	0.622011	0.383528	0.541946	0.346187	0.388475	0.784294	-0.321395	0.237009	0.77062
A0A1L1SRE8~Ldlr	0.148687	0.224399	0.694467	1.33551	1.19738	-0.0228415	0.236024	0.87725	1.26379	1.16057	-0.301477	0.141573	0.524225	1.25067	0.999961	0.175631	0.329504	0.954469	1.16065	0.843193	0.797156	1.00117	1.3586	0.767466	1.20338	1.658	0.938748	1.16091	1.47253	0.837339	1.02077	1.46065
F6TCF9~Bag1	0.0182875	-0.156511	-0.0580943	0.325871	0.247532	-0.196676	-0.196848	-0.0105391	0.0960059	0.217448	-0.0121935	-0.183229	0.0193146	0.0964063	0.380202	0.190582	-0.00288855	0.0892897	0.0198642	0.268508	-0.0123199	0.126376	0.341169	-0.152124	0.311829	0.429395	0.0518851	0.15611	0.315968	-0.0255925	0.385807	0.151102
A0A1L1SRX2~Ampd3	-0.0199634	-0.105675	-2.00801	-0.171301	-0.0300459	0.0317859	-0.0317136	-1.48964	-0.0680062	-0.335063	-0.00637044	-0.209726	-2.89355	-0.127519	-0.263032	-0.0054521	-0.0916642	-0.105643	-0.113247	-0.100714	-0.0923055	0.0369947	-0.163242	-0.375456	-0.237662	-0.340926	-0.194912	-0.320812	-0.0476857	0.0962977	-0.229703	-0.114386
A0A1L1SS44~Aplp2	0.0318512	0.00103656	0.0441037	0.0125406	0.0272945	0.167643	-0.0152338	0.341931	-0.0817146	0.211105	-0.209564	-0.0977703	-0.00114125	-0.0986214	-0.0355818	0.0100706	0.292621	0.248349	-0.163012	-0.0906657	-0.150234	-0.216529	0.0153475	-0.173052	-0.125934	-0.220142	0.0504562	-0.0687307	-0.262707	0.14018	-0.0446871	-0.212168
A0A1L1SSC0~NA	-0.0393971	-0.0571615	-0.127825	-0.65763	-0.0459803	0.0350909	-0.0019247	-0.306306	-0.760927	-0.110136	0.00935287	-0.0106764	0.137931	-0.350488	-0.120232	-0.00504668	-0.152136	0.0371156	-0.294318	-0.110391	-0.098077	-0.371676	-0.299485	-0.0920289	-0.203234	-0.211241	-0.0252635	-0.13005	-0.353923	-0.200954	-0.3373	-0.230908
Q3UDS7~Adpgk	-0.0568863	-0.304793	-0.478437	-0.202187	-0.673416	0.0719617	-0.174877	-0.377227	-0.243861	-0.139608	0.131474	-0.137115	-0.256674	-0.385571	-0.483582	-0.146549	-0.268822	-0.313822	-0.141103	-0.731406	0.0847651	-0.0940434	-0.469794	-0.175739	-0.583054	-0.290738	-0.0697293	-0.350369	-0.419775	-0.180858	-0.15626	-0.0816375
Q5NCU4~Sparc	0.00468061	-0.386909	-0.0878971	0.0383059	-0.267027	-0.0509605	-0.215992	-0.0428486	0.118842	0.038465	-0.00288163	-0.170343	-0.228189	0.152197	-0.24086	0.0491615	-0.210997	0.00275155	0.1459	-0.10702	-0.129253	-0.00551421	0.175069	-0.0258289	0.0487247	0.214005	-0.158566	-0.0605484	0.0301777	-0.142879	0.076937	0.192475
A0A1L1SST5~Spg21	0.000444753	-0.0744716	-0.321108	-0.155418	-0.510848	-0.059146	-1.05291	0.261118	-0.0232627	-0.429456	-0.0214185	-0.682963	0.212589	-0.0757739	-0.608785	0.0801197	0.221077	-0.0452128	-0.238734	-0.563535	0.047756	0.0676636	-0.290069	-0.0865292	0.0207686	-0.279976	-0.0770072	0.141695	-0.350207	-0.124987	-0.14942	-0.0528378
A0A1L1STE6~Idh3a	-0.0144692	-0.0243578	0.00955135	-0.0237527	0.444721	-0.0985342	-0.0293051	-0.0342114	-0.0927009	0.359731	0.05781	0.0803968	-0.117317	0.0712897	0.441751	0.0551934	-0.0269114	0.0367483	-0.00335409	0.499556	-0.131122	-0.0334579	0.15912	-0.0903689	0.021467	0.222593	-0.0939006	0.0699704	0.0966596	0.0898468	-0.0380978	-0.00433105
A0A1L1SUS7~Cdk17	-0.140773	-0.0835141	0.0345464	-0.250234	-0.624492	0.178011	0.0923381	0.00962952	-0.262416	-0.616605	-0.0996486	0.354425	-0.00358994	-0.30551	-0.886761	0.0624113	-0.192383	0.186925	-0.104349	-1.03745	0.113109	-0.136913	-0.527653	-0.018579	0.0767453	-1.08415	-0.102113	0.0954721	-0.485473	0.0158248	-0.0256374	-0.897414
A0A1S6GWJ4~Ddx41	-0.0122704	-0.0283888	0.179613	0.0832313	-0.51449	0.252926	-0.268459	0.104934	-0.118756	-0.481182	-0.232205	-0.187013	0.239548	-0.0675986	-0.733137	-0.00845102	0.0671865	0.176696	-0.168545	-0.64536	-0.437005	-0.500954	-0.720884	-0.276715	0.330332	-0.40443	-0.244958	-0.0750048	-0.361513	0.0525014	-0.0986969	-0.888883
H3BJ71~Ctage5	-0.0350534	-0.290373	0.598963	0.286543	0.685977	0.184994	0.0528427	0.181116	-0.170129	0.598018	-0.0854358	-0.0985679	0.190846	0.193683	0.462661	-0.0645049	0.010956	0.0746639	0.75239	1.01368	-0.0180755	0.260194	0.247587	0.0386954	0.391033	0.368015	-0.271676	0.0808245	0.617214	-0.15279	0.0719514	0.467931
Q8BY78~Eya4	-0.114846	-0.126456	-0.0678081	-0.636176	-1.03486	-0.0574088	-0.124014	-0.140781	-0.346009	-0.608016	0.173245	-0.380067	0.435088	-0.344117	-0.735561	-0.000990158	0.00608532	0.226446	-0.464872	-2.51059	-0.317038	0.128413	-1.0753	-0.103861	-0.181585	-2.50433	0.157472	-0.366022	-2.23179	0.217062	-0.394376	-0.828192
A0A1W2P737~Pcnt	0.0899626	0.213986	0.197947	0.709779	1.44611	0.48435	0.285794	0.576727	0.428208	1.54205	-0.363033	0.287813	0.294531	0.421265	1.35961	-0.211279	0.225182	0.489684	0.687797	1.39911	0.405295	0.626852	1.02688	0.669334	0.429402	0.82196	0.311039	0.803405	0.949471	0.327399	0.575985	0.716809
A0A1W2P768~Hist1h3b	-0.60201	0.77562	1.01665	1.1386	-1.50762	0.328807	0.613616	0.0249507	-0.0800811	-0.549255	-0.577115	0.548025	1.80539	-0.00175139	-1.7639	0.850319	-1.5225	0.0583617	0.580587	-1.1546	0.250623	-0.5125	-0.481479	0.285885	0.360816	-1.38433	0.153069	0.732402	-0.0691534	0.543945	0.0617374	-1.36478
A0A1W2P7Q6~Xpot	-0.213152	0.0516744	-0.116131	0.174934	-0.235536	0.202132	0.00397987	0.262847	0.0690653	0.0644143	0.084623	-0.340038	0.194054	0.200067	-0.147106	-0.0736024	0.15601	-0.230101	0.234052	-0.0320868	0.275144	-0.0882387	-0.222896	0.450554	0.339728	-0.29294	0.0768192	0.468804	-0.180933	0.0177134	0.184872	-0.220113
A0A1W2P7V0~Gopc	-0.2903	0.569018	0.221233	0.197686	0.372447	-0.0420614	0.321663	0.178507	-0.126827	0.322727	0.263275	-0.115522	0.0131165	-0.0652351	-0.00297726	0.069086	0.411839	0.35803	-0.203694	0.0811864	0.0916948	0.0665626	0.0970095	0.354182	0.0914967	0.112288	0.464598	0.210115	0.252208	0.508109	0.0967512	0.253871
A0A1Y7VJY8~Sirt5	-0.050223	-0.229374	0.372895	0.211519	0.542113	0.0314564	-0.504394	-0.301334	0.432727	0.81886	0.317954	-0.439999	0.573948	0.331616	0.186272	-0.299188	-0.197997	0.348477	0.488038	0.0578901	-1.75891	-1.30963	-0.573922	-0.690191	-1.07841	0.292708	-0.0904532	0.167233	-0.925815	-1.10774	-0.641514	-0.530006
Q9WVL0~Gstz1	0.066987	0.034673	-0.0644495	-0.701713	-0.900153	-0.0854033	0.0289087	-0.188123	-0.446577	-0.927534	-0.02788	-0.00299286	-0.192687	-0.226561	-0.519093	0.0462962	-0.108068	0.0160056	-0.177901	-0.857755	0.829546	-0.19475	-0.888853	-0.286235	-0.302352	-0.867598	0.29673	-0.0543042	-0.782072	-0.170145	-0.278494	-0.371051
K7N5X2~Zfp825	-0.116718	0.334227	-1.19388	-1.24443	-3.3591	0.0226725	-0.213906	-2.20729	-1.99017	-0.753075	-0.17109	0.634958	-1.46235	-1.02858	-0.842646	0.265135	0.669212	0.0678019	-1.52796	-1.23781	-0.323525	-1.81986	-0.523508	0.123071	-0.29917	-2.16931	-0.580142	-2.06945	-1.10498	0.0516593	-0.725836	-1.69427
A0A1Y7VL34~Dtna	-0.33769	0.728932	1.07054	1.09323	1.3092	-0.132293	0.783557	0.955093	1.57726	1.31605	0.536004	0.563466	0.905024	1.29847	1.30598	-0.0660213	0.888283	0.69147	1.07059	1.10275	-2.44508	1.31099	1.19284	-1.93809	0.947009	1.01231	-2.57254	1.05025	1.00936	0.844578	0.837401	0.811947
A0A1Y7VLM0~Cdk13	-0.331491	0.0443173	0.0749096	-1.59636	-1.21169	0.274439	0.231933	-0.485373	-1.41071	-1.52274	-0.0295615	-0.221617	-0.644789	-2.54536	-2.84902	0.0866141	0.0834692	0.0621028	-0.583083	-0.328961	-0.945921	-0.743892	-1.89091	-0.41313	-0.276128	-1.82226	-1.32526	-0.972362	-3.05064	-1.46786	-0.685717	-1.31131
A0A1Y7VLZ7~Pacs2	-0.0414579	-0.0875722	0.187093	0.330665	-0.128157	-0.00323426	0.0595241	0.115354	0.112954	0.0726617	0.0368807	0.0643131	0.253897	0.107887	0.0685498	0.00781152	0.106741	0.240753	0.263824	-0.0111456	0.215846	0.414434	0.0134238	0.219407	0.231276	-0.211121	-0.0755209	0.0844722	-0.0225261	0.126176	0.301795	-0.0023978
P52503~Ndufs6	-0.0093084	-0.0786047	0.226079	0.559154	1.32411	-0.018025	0.0223056	0.237852	0.2884	1.20964	-0.142991	-0.0100294	0.251478	0.451694	1.02679	0.170324	0.183038	0.261632	0.606246	1.44496	0.00516911	0.443989	0.965107	0.123751	0.774734	1.31425	-0.14184	0.698763	1.16513	-0.00214883	0.644813	0.859003
A0A1Y7VMH7~Kidins220	-0.22529	0.478681	0.237349	0.733303	0.673236	0.423807	0.229616	0.270242	0.40032	0.889208	-0.153508	0.00455991	0.201619	0.432505	0.213761	-0.045009	0.124616	0.40298	0.515772	0.591872	0.0691721	0.239728	0.72013	0.413582	0.575697	0.214327	0.295888	0.260519	0.389389	0.274703	0.411869	0.591523
A0A1Y7VMH3~Vrk1	0.148189	-0.150985	-0.447146	-1.30817	-2.38124	0.00176265	0.0758259	-0.323289	-1.48495	-2.0491	-0.217814	0.00680952	-0.437434	-1.3732	-2.25736	0.0678621	0.0783926	-0.318782	-1.50141	-2.48212	-0.412955	-0.901217	-1.62089	-0.134433	-0.784461	-1.57254	-0.0444545	-0.634281	-2.35288	-0.169884	-0.815423	-1.82639
A0A1Y7VN19~Dhrs7	-0.144258	0.0623967	0.0743284	-0.0262787	-0.00691296	0.17678	-0.36593	-0.202525	-0.511351	-0.141972	0.244231	-0.544867	-0.0840697	-0.169472	0.322084	-0.276752	-0.0688535	-0.0818146	0.0424941	0.223311	-0.224296	-0.233243	-0.934253	-0.378482	-0.218428	-0.907321	-0.0627755	-0.029474	-0.649996	0.0804004	-0.492132	-0.738953
A0A286YCB4~Cdc37l1	-0.0496733	-0.277113	-0.300679	0.576788	0.473879	0.0623328	0.0218717	-0.0458036	0.213064	0.908967	-0.0202549	0.18508	-0.292875	0.0799591	0.56118	0.00759543	0.119211	-0.108903	-0.109037	0.40167	0.0432213	-0.017175	0.490646	-0.093051	0.123052	0.447227	-0.14296	-0.0861148	0.47947	-0.132709	-0.111746	0.422283
A0A286YCT4~Ssr1	0.0505623	0.246769	0.113171	-0.618214	-0.373154	-0.152355	-0.0649682	-0.148423	-0.3304	-0.549361	-0.114972	-0.17513	0.251278	-0.0579121	-0.405688	0.216765	-0.138719	0.102738	-0.236587	-0.237086	-0.171066	-0.167695	-0.306379	-0.354912	-0.115709	-0.085478	-0.00974881	0.150616	-0.200177	0.363513	-0.0227499	-0.266146
A0A286YCI0~Ngly1	-0.144672	-0.115526	0.0476223	-0.192305	-0.0770637	0.234913	0.20185	0.234884	0.153166	0.58536	-0.052618	0.638763	0.12953	-0.498833	-0.0378538	-0.0376238	0.199824	-0.00332369	-0.198152	0.195709	1.2666	0.250776	0.386334	0.10125	0.422476	0.107642	0.00400054	0.61126	-0.668832	-0.0843285	0.489744	0.472458
A0A286YCS0~Thoc7	0.230584	0.165167	1.19723	-0.1564	-0.196462	-0.131601	0.292715	0.19657	0.312007	-0.036837	-0.184947	0.257193	-0.121947	-0.345923	-0.156044	0.0859645	0.607822	0.103609	-0.414723	-0.67922	1.10638	0.198478	-0.453357	-0.114809	-0.256538	-0.324697	0.58508	-0.305802	0.0188399	0.150644	0.236648	0.441255
A0A286YCV9~Kif13b	-0.0975856	-0.0880983	0.198656	-0.320235	-0.345617	0.107059	-0.195275	-0.0901282	-0.742368	0.143175	0.00130231	0.142045	0.121894	-0.175341	-0.127384	-0.0107753	0.0277376	0.269888	0.0109238	-0.0939347	0.0301491	0.213287	-0.568871	0.00541154	-0.0117121	-1.09361	-0.138173	-0.175893	-0.341375	-0.250878	0.147542	-0.614472
A0A286YCX6~Trappc8	0.0123649	-0.0116116	0.170659	0.160501	-0.149788	0.326726	0.0117777	0.140512	0.147649	0.25271	-0.0958538	0.0473941	0.107689	0.00526798	-0.121292	-0.243237	0.186481	0.0302817	0.0567678	-0.279846	0.00678341	0.134247	-0.0388576	0.192849	0.270704	-0.232718	0.144061	0.0290613	-0.176356	0.0590884	0.0769204	0.0928706
A0A286YCZ5~Fars2	-0.492353	-0.456253	-0.737783	-0.721322	-0.808134	-0.567559	-0.810187	-0.373278	-1.88631	-0.336364	0.270566	-0.225862	-0.492778	-2.71844	-2.70706	0.789347	-0.711343	-0.607578	-1.30062	-0.525267	-1.06248	-0.337941	-2.13421	-0.805258	-1.23724	-0.454492	-0.900584	-1.0337	-0.769414	-0.787413	-0.764301	-1.36822
A0A286YD76~NA	0.198804	-0.278238	-0.327822	-0.547373	-0.840727	0.0770785	0.0131405	-0.334808	-1.00039	-1.19135	-0.238269	-0.521084	-0.366181	-1.84975	-0.656833	-0.0376134	0.00196129	-0.290281	-2.30826	-1.91317	-0.27716	-0.482442	-1.62643	-0.442645	-1.32702	-1.99547	-0.282769	-1.59195	-0.727329	-0.257557	-0.383703	-1.79715
A0A286YD87~Gas1	-0.0263675	0.201304	0.0192343	-1.07183	-2.78059	-0.02088	0.0999694	-0.261327	-1.37783	-2.48451	-0.0122305	0.161586	-0.330046	-1.34726	-2.75414	0.0594781	0.0500021	-0.0267023	-1.23862	-2.53158	-0.201766	-0.473219	-2.16349	0.00736594	-0.757906	-1.9501	-0.17868	-0.368958	-2.06677	-0.115363	-0.418722	-2.21632
A0A286YDA2~Nolc1	0.0573617	0.284841	0.309259	0.101009	0.426284	-0.0219619	0.282881	0.170912	0.0653355	-0.0528104	-0.170037	0.262917	0.111115	0.060798	-0.012109	0.134638	0.351259	-0.0864923	-0.152019	0.0758774	0.267559	0.0927483	0.364032	0.234651	0.248378	0.557114	0.101095	0.374994	0.584847	0.0325557	0.191932	0.267099
A0A286YDB3~Tbc1d5	0.0570956	-0.0701496	-0.217124	-0.547948	-1.09608	0.0645505	-0.232756	0.00735579	-0.371115	-1.14088	0.0291132	-0.188647	0.0428777	-0.10493	-0.955472	-0.150759	-0.153761	-0.104734	-0.510957	-1.05536	-0.444681	-0.29539	-0.399115	0.0132947	-0.392867	-0.576529	-0.146551	-0.111894	-0.639798	-0.201433	-0.252463	-0.717738
A0A286YDF5~Myof	-0.00712317	0.00216393	0.0317066	-0.0354997	-0.460766	0.100817	0.0357256	0.0473069	0.0110581	-0.389102	0.00491631	0.0076424	-0.0338522	-0.0564769	-0.515351	-0.0986101	0.0346847	0.00502144	0.0593524	-0.461884	0.0340201	0.1172	-0.297081	0.107386	0.0588193	-0.324904	0.0296484	0.0393407	-0.270869	-0.0873957	0.0617144	-0.17294
A0A286YDI8~NA	-0.0017449	-0.131496	0.0196886	-0.0471744	0.283847	0.125737	-0.0657967	2.56318e-05	-0.080559	0.164139	-0.0437226	0.0387011	-0.159748	-0.166581	0.220387	-0.0802695	-0.0877139	-0.0357091	0.0359634	0.190566	-0.00432259	-0.0421617	0.0034442	0.121358	-0.10465	-0.195336	-0.134274	0.00923224	0.0316693	-0.0458561	-0.00588021	-0.248496
A0A2C9F2A2~Rin1	-0.117702	-0.105423	-0.123912	0.617248	0.600484	-0.0321885	0.0805152	0.0638008	0.424519	0.857427	0.234209	0.0826036	0.0429343	0.478531	0.663753	-0.0843186	0.209297	0.436339	0.474976	0.541009	0.147098	0.459411	0.332289	-0.0250446	0.317362	0.22196	0.290865	0.264122	0.29709	-0.014874	0.197757	0.586277
A0A2C9F2B5~Pxk	0.0326863	-1.01488	-0.531414	0.116186	-0.93622	0.175865	-0.0268585	-0.0909574	-0.339036	-0.533213	-0.131472	-0.407282	-1.6134	-0.103087	-1.58421	-0.0770796	-1.3984	-0.961825	-0.276946	-1.61091	-0.819216	-0.652153	-0.383868	0.200227	-1.30652	-1.03911	-0.564628	-2.06409	-1.2675	-1.33825	-1.77995	0.0456922
Q07076~Anxa7	0.0724242	-0.0706465	0.0628663	0.11185	0.225767	-0.109552	-0.114056	0.127206	-0.0358428	-0.0871568	0.0479859	0.15454	0.0717331	0.128472	0.238292	-0.010858	-0.0684997	0.0389566	-0.0211855	0.34771	-0.220326	0.0830056	-0.0113329	-0.181542	-0.0510074	-0.140111	-0.0560784	-0.174572	-0.0408586	-0.111903	-0.266087	-0.211637
P83882~Rpl36a	-0.195539	-0.0979635	-0.107902	0.0978749	-0.0992489	0.201609	-0.146217	-0.178367	-0.0421271	0.178108	0.190298	0.0848366	0.050328	-0.0874249	-0.0838493	-0.196368	-0.289351	-0.187155	0.121161	-0.258544	-0.0924747	-0.0971245	-0.0126759	-0.241229	0.145192	0.105237	-0.290562	0.0506334	0.0603376	-0.261148	-0.0792477	0.152644
A0A2I3BRT5~Tsc2	-0.119981	-0.12469	0.119052	0.215391	-0.144357	0.122067	0.024547	-0.22606	0.104453	0.177952	0.0996351	0.129709	-0.23489	0.239809	0.233977	-0.101722	-0.0836445	-0.460777	0.785677	-0.0746086	0.0725702	-0.101908	0.307925	-0.228273	0.4207	0.238748	0.0354609	0.284722	0.202544	0.36499	0.273994	0.157005
E9Q784~Zc3h13	0.0365518	-0.289833	-0.501189	-0.630774	-0.969769	-0.312654	-0.00591331	0.150736	-0.974726	-0.535371	-0.193606	0.055075	0.546278	-0.501449	-1.1813	0.469709	0.252702	0.12235	-0.0944656	-0.860361	-0.221426	0.144525	-0.420753	0.189256	-0.679201	-0.316973	-0.34957	-0.233338	-0.22445	-0.0334425	0.0954334	-0.571405
A0A2I3BPT1~App	-0.0451204	0.073122	-0.100952	0.443291	0.415972	0.107896	0.0406889	0.0573501	0.406645	0.66345	-0.0544681	0.123126	0.0654384	0.376284	0.356951	-0.00830759	0.148142	0.0149667	0.265155	0.529868	0.217455	0.094038	0.501231	0.168582	0.0990649	0.556628	0.0142232	0.126984	0.486743	0.155725	0.227048	0.455448
A0A2I3BPW0~Ndrg2	-0.297814	0.170945	0.135458	-1.63749	0.224774	0.102786	0.0915843	-0.748465	-2.39054	-0.360544	0.0187584	-0.59319	0.137836	-0.0799018	-0.105542	0.17627	0.0256837	-0.139511	-1.1028	-0.0369239	0.367846	-1.55852	-0.81474	-0.295723	-2.81092	-2.98183	0.623075	-1.21791	-2.30947	0.18994	-2.16731	-1.21345
A0A2I3BPX3~Ano6	-0.00145284	-0.0612612	0.0188341	-0.3182	-0.831836	-0.020383	0.0157539	-0.0981905	-0.257824	-0.611843	0.0833362	0.0511118	-0.035369	-0.493397	-0.539817	-0.0615004	-0.102901	-0.0828321	-0.459441	-0.760055	-0.00923229	-0.0580919	-0.699568	-0.0441738	-0.0439528	-0.733047	-0.0318717	-0.00364782	-0.635559	-0.189221	-0.123678	-0.612975
A0A2I3BPY7~Rai14	0.0800959	0.131468	-0.0444344	-0.298871	-0.526371	-0.0305406	0.100035	0.104669	-0.324772	-0.394139	-0.12894	0.14562	-0.00302544	-0.254425	-0.493266	0.0793847	0.0794191	0.0456833	-0.378277	-0.53888	-0.0093574	0.0402937	-0.384748	0.130271	0.0724425	-0.196145	0.00428527	0.102476	-0.372403	0.0247959	0.0655261	-0.414184
A0A2I3BQ16~Lrch1	-0.0847466	-0.452459	0.290762	0.266563	-0.162764	0.180552	-0.0936283	-0.346706	0.0122721	-0.147592	0.0885136	-0.0686783	0.104642	0.259551	0.00321901	-0.184319	-0.291323	0.191886	0.610855	-0.169884	0.1424	0.415076	0.141493	-0.156018	-0.465733	-0.926601	0.111342	0.689605	-0.426156	-0.286252	-0.101471	-0.055766
A0A2I3BQD7~Cog3	0.0646205	0.024444	-0.00322349	-0.114176	0.0310532	-0.0879425	-0.0359954	0.0381211	-0.0583987	-0.0282958	0.101994	0.253344	0.0224298	-0.0300535	0.102006	-0.0786717	0.0481751	0.0577136	0.136255	0.185026	-0.361989	0.157559	0.106875	-0.166702	0.286607	0.115296	0.111071	-0.0279644	-0.00917863	-0.221467	0.181557	-0.0152559
A0A2I3BQE0~Stk3	-0.0180611	0.186198	0.0763609	-0.260989	-0.854128	-0.109669	-0.116657	0.0885746	-0.370372	-0.787687	-0.0419732	0.214481	-0.0487655	-0.553136	-0.965591	0.169703	0.0377002	0.0810205	-0.288038	-0.84158	0.0242983	-0.109185	-0.591804	-0.113313	-0.507731	-0.888612	0.0817014	-0.19669	-0.733617	0.18062	-0.483682	-0.67168
A0A2I3BQS6~Ubr5	-0.00902036	-0.101875	0.0989301	-0.272124	-1.03775	0.0956247	0.0155485	-0.0747221	-0.281758	-0.405523	0.0764159	0.296633	-0.178065	0.0514875	-0.587726	-0.16302	0.301351	-0.0536044	-0.0286266	-1.09338	-0.292831	-0.667965	-0.547684	0.130247	-0.019655	-0.666014	0.161948	-0.12447	-0.193373	-0.249672	-0.431018	-0.676378
A0A2I3BQV5~Xpo7	-0.131987	-0.117244	-0.0669978	-0.245926	-0.25717	0.13184	-0.00978058	-0.0649247	-0.000638598	-0.0844853	0.0452085	-0.023454	-0.0688759	-0.112962	-0.299853	-0.0450616	-0.107564	0.00118107	0.0895926	-0.22939	0.0944727	-0.0176961	-0.144285	0.17349	-0.244085	-0.631014	-0.239877	0.00559949	-0.15394	0.0189607	0.0479492	-0.281343
A0A2I3BR81~Nt5dc2	-0.183398	-0.299498	-0.000284429	-0.229943	-0.710349	0.115382	-0.106957	-0.0548761	-0.0875811	-0.395119	0.214116	-0.197712	-0.126799	0.0118164	-0.566144	-0.146101	-0.163149	0.0116146	0.23069	-0.48008	-0.185437	-0.274771	-0.421599	-0.0669043	-0.109566	-0.819653	-0.128869	-0.0462855	-0.489079	0.0222881	-0.438748	-0.359279
A0A2I3BRC5~Adcy6	0.0877768	0.214449	0.127512	-0.0841228	0.00964576	-0.00291466	0.192536	0.214357	-0.238235	-0.45085	0.323657	0.307483	-0.0691564	-2.06016	-0.072274	-0.408519	0.0663172	-0.465937	-0.805341	0.147605	0.248678	0.414949	0.421267	0.302888	-0.970536	0.17932	0.765813	-0.0836685	-0.713648	0.0113779	-0.434021	0.4048
A0A2I3BRD1~Tbc1d23	-0.134293	0.292132	-0.0571474	-0.0495523	-0.112918	0.165364	0.159664	0.113637	-0.0464654	0.155411	0.1768	0.280525	0.0758633	0.380481	-0.0173672	-0.207871	-0.205028	0.0714532	0.139027	0.0438623	0.0914578	0.150861	0.106729	0.2075	0.0963864	-0.0687105	0.295154	0.0179441	0.0690327	-0.0119867	0.320164	0.0369522
A0A2I3BRG8~Dhrs4	0.0257068	-0.0716216	-0.410775	-0.134956	-0.425715	-0.230656	-0.105107	0.0675446	-0.419396	0.134463	0.316152	0.00211268	-0.637335	0.0700749	0.346226	-0.111203	0.167969	-0.299883	-0.603571	0.143778	-0.529523	-0.0238435	-0.459973	-0.237408	0.0410185	-0.323631	-0.0681777	-0.145349	-0.0372212	-0.46559	-0.403613	-0.371346
Q91VM5~Rbmxl1	0.00349306	-0.0233797	0.0372744	-0.198761	-0.544907	-0.101712	-0.136377	-0.115423	-0.317085	-0.593527	0.0106952	-0.0443002	-0.0694533	-0.213452	-0.638456	0.0875233	-0.00865857	-0.125961	-0.33275	-0.612054	-0.130539	-0.129824	-0.221142	-0.0725792	-0.0724007	-0.254706	0.0210506	-0.0618847	-0.521902	-0.0784465	-0.230463	-0.252723
A0A2I3BRX9~Ralgapa1	0.303079	0.307279	0.0847603	-0.284349	-0.448025	0.0711891	0.0788599	-0.0975486	-0.193489	-0.343747	-0.200474	0.379292	-0.17056	-0.164837	-0.426381	-0.173794	0.250397	-0.128084	0.295523	-0.247224	0.406991	-0.0598329	-0.253775	0.202059	-1.26831	-0.482406	0.0791007	-2.42462	-0.103835	0.147946	-0.733241	0.518576
A0A2I3BS49~Timm23	0.146633	-0.694331	-0.704869	-0.347664	-0.421897	0.549037	-0.545697	-0.655955	-0.750024	-0.600392	-0.425295	-0.504142	-0.413023	-0.218377	-0.095622	-0.270375	-0.524526	-0.495165	-0.248658	-0.0315548	-1.42169	-1.69438	-2.42754	-2.98446	-1.66497	-2.231	-1.6905	-0.31993	-1.74006	-1.76952	-2.46208	-2.1685
A0A2K6EDK3~Nudcd1	-0.00294205	-0.207083	-0.213738	-0.62153	-0.73382	0.0626076	-0.251872	-0.170857	-0.617505	-0.911385	0.103964	-0.142806	-0.310488	-0.542133	-0.822438	-0.16363	-0.177439	-0.154822	-0.551148	-0.815142	-0.334202	-0.333737	-0.695977	-0.162023	-0.514828	-0.74695	-0.260847	-0.423593	-0.689384	-0.263415	-0.576201	-0.703588
A0A2R8VHF9~Myh11	-0.174411	0.725218	0.22096	1.19849	0.583939	0.278123	0.808337	1.04343	0.675644	0.701478	0.33513	0.941262	0.594404	0.607472	0.292612	-0.438842	0.555355	0.68616	0.601702	0.561957	0.702485	1.21624	1.04336	1.59802	1.15482	1.13259	0.985775	0.460805	0.58269	0.487109	1.05559	0.942243
A0A2R8VHH1~Nup155	0.024446	0.0673858	-0.126904	-0.307861	-0.696451	0.111407	-0.0309757	-0.0336295	-0.217018	-0.365938	-0.0732024	-0.0712007	-0.224671	-0.270953	-0.481692	-0.0626502	0.0524527	-0.103395	-0.161466	-0.571316	0.00698254	-0.194119	-0.431479	-0.0046424	-0.225898	-0.495513	-0.120466	-0.179976	-0.5877	-0.10146	-0.139186	-0.331586
A0A2R8VHK6~Smdt1	0.0756374	0.330376	0.384165	-0.321489	1.23261	0.120857	0.053219	-0.0576915	0.165373	0.444141	-0.212689	0.0469479	0.0933258	0.558402	0.895621	0.0161943	-0.0543499	0.254128	0.42187	0.375975	-0.46955	-0.227281	0.7898	0.0706322	0.307543	-0.0769993	-0.0368793	-0.0432661	0.790331	-0.145735	-0.147868	0.417839
A0A2R8VHQ0~Tns2	-0.0233801	-0.140348	-0.050608	-0.573334	-1.13119	0.0701741	-0.137845	0.0833094	-0.618257	-0.874324	0.14744	-0.0792218	-0.0643227	-0.619321	-0.846854	-0.194234	0.0200163	-0.0201252	-0.26399	-1.05497	0.00186422	-0.203685	-1.43336	-0.0337658	-0.223351	-1.22641	-0.207322	-0.140004	-1.56816	-0.116649	-0.483052	-1.11745
A0A2R8VHX0~Csad	0.243089	-0.23214	0.167043	0.611102	-2.29241	-0.101318	-0.0622364	0.0286479	0.134343	-2.18262	0.137528	-0.340509	-0.00950705	0.0265833	-0.563548	-0.279299	-0.274206	-0.0928803	0.291359	-2.30485	0.011184	0.348779	-0.168043	-0.166122	0.239275	-0.289778	-0.111543	0.305302	-0.352061	-0.258142	0.243466	-0.32252
A0A2R8VHX5~Znf385a	-0.128445	-0.457023	-0.0879037	-1.27903	-1.76192	0.212233	0.171078	-0.0804512	-0.918011	-1.99821	-0.140447	0.0505695	-0.41987	-1.02778	-3.17231	0.0566601	0.174229	-0.251975	-0.930017	-2.95485	-0.130138	-0.677906	-2.02842	-0.187554	-0.860658	-2.05435	-0.343597	-0.188146	-2.03928	-0.521054	-0.849449	-1.66378
A0A2R8VKI7~Tfcp2	0.0242458	-0.154963	0.253329	0.117249	-0.222756	0.0565331	0.354687	0.0898191	0.0072868	-0.319966	-0.288139	-0.128026	-0.0351636	0.109658	-0.54938	0.20736	0.204079	0.304967	-0.282313	-0.387041	0.428538	-0.0654105	-0.482843	-0.133508	0.0213845	-0.51208	0.0355321	0.116718	-0.527792	0.0351004	-0.0527406	-0.290965
A0A2R8VKL5~Larp4	0.0738396	0.0140941	0.17155	0.144335	-0.0836195	-0.0127259	0.163951	0.0596918	0.0157423	-0.397093	-0.0815413	0.139805	0.178303	0.0488616	-0.260193	0.0204276	-0.0668247	-0.100667	-0.187422	-0.391991	-0.154441	0.17652	-0.034535	-0.0493164	0.00936169	-0.0671681	0.00890805	0.245359	0.0176592	-0.110684	-0.00996816	-0.181417
A0A2R8W6I7~Sh3bp1	-0.173057	-0.0384888	-0.0316898	-0.212072	-0.281321	-0.115831	0.335313	-0.0056019	-0.401583	-0.153992	0.196933	-0.0228278	-0.119979	-0.00455112	-0.449153	0.0919555	0.374718	0.0450709	-0.303699	-0.172778	-0.549009	-0.530925	-0.163117	0.0522772	-0.099239	-0.192917	-0.203845	-0.228859	-0.402954	-0.0326965	-0.421747	-0.335978
A0A2U3TZ82~Triobp	-0.348982	0.099919	0.142987	-0.223741	-0.526014	-0.142895	0.388422	0.0619106	-0.362754	-0.561175	0.15632	0.92641	0.424467	-0.763144	-1.60864	0.335557	0.20878	0.768943	0.293179	-1.45638	0.822208	0.769632	-0.0388155	0.221574	-0.0931616	-0.535042	0.230292	0.397516	-0.386	0.0511755	0.651972	0.0513782
A0A338P6S3~Smpd4	-0.0992033	-0.0284624	-0.00538779	-0.30284	-0.278966	0.13751	-0.0147832	0.0677816	-0.176642	-0.351606	-0.0307534	-0.0523639	-0.175148	0.0802662	-0.236144	-0.0075537	0.309779	0.134775	0.165412	-0.0184621	0.186071	-0.183585	-0.121602	0.163197	-0.0584421	-0.888089	-0.0857698	0.185436	-0.0957403	-0.0696669	-0.142008	-0.45259
A0A338P697~Yeats2	0.147701	1.10261	1.71965	0.321584	0.0463195	-0.649436	1.1186	0.649816	-0.120022	0.607378	0.0859134	1.2102	-0.868218	0.699507	0.292297	0.415821	1.11038	1.26752	-0.324778	0.784487	0.414644	0.977686	0.885751	0.796499	0.460996	0.476973	0.964284	0.485875	0.0187055	0.542516	0.0151292	1.09414
G5E8A0~Osbpl11	-0.0930276	-0.190561	-0.163293	-0.0952084	0.00206494	0.333565	-0.0225947	-0.0230439	0.326378	0.194573	0.0604453	0.0551303	-0.105745	0.164859	-0.056527	-0.300983	0.0429345	0.139512	0.179113	-0.177489	-0.00511515	-0.275145	0.051203	0.27617	0.233514	-0.166599	0.0155281	0.0929871	0.206038	-0.157557	0.0744861	-0.0578249
G5E843~Robo1	0.0868848	0.121121	0.205877	-1.22226	-1.00224	0.246905	-0.0883441	-0.120119	-1.64668	-1.17035	-0.332789	-0.410774	-0.285984	-2.16171	-1.83739	-0.00100091	0.0464502	-0.490709	-2.31566	-0.862458	-0.132636	0.124831	-0.998855	0.222901	-0.0808744	-0.662177	0.0627128	-0.214956	-0.926232	-0.16776	-0.499653	-0.47409
A0A338P6K3~Znf148	0.00600883	-0.134946	0.0288853	-2.46582	-0.674045	0.081187	0.228782	-0.32363	0.0657001	-0.183485	0.0731793	-0.0266473	-0.0223284	-1.72362	-0.855	-0.160375	-0.16081	0.0321676	-1.81353	-0.796683	0.400132	0.216105	-2.21184	-0.414243	-0.0352664	-3.51921	-0.0133013	-0.147019	-3.55432	-0.32964	-0.289319	-1.10514
D4AFX6~Acap2	0.0655352	-0.0155631	-0.297777	-0.495464	-1.20251	-0.21615	-0.355749	-0.649153	-0.302149	-1.12254	-0.060931	-0.167411	-0.132166	-0.463564	-0.582017	0.211545	0.0741857	0.204825	-0.312978	-1.08943	-0.107531	-0.365336	-0.639987	-0.111101	-0.322627	-1.26718	-0.363176	-0.337934	-0.809772	-0.147213	-0.203698	-0.974078
A0A338P6R8~5-Sep	-0.119454	0.166448	0.0218608	-0.293774	-0.53474	-0.0517877	0.134521	0.12071	-0.36388	-0.514896	0.00760132	0.131722	0.118551	-0.202134	-0.73478	0.16364	0.0311786	0.0503031	-0.317073	-0.802531	0.0217054	-0.0676594	-0.353037	-0.0765414	0.00786758	-0.454274	-0.0623234	0.106062	-0.317041	-0.0838239	0.0552905	-0.418775
E9Q4N6~Arid1b	0.0770338	0.28952	0.108572	-0.0700603	0.235501	0.120634	0.311875	0.00671701	-0.489467	0.131301	-0.32985	0.0144052	0.253828	-0.025419	-0.108742	0.132182	0.524724	0.0218057	-0.224819	0.208931	0.18905	0.0358688	-0.26095	0.386434	-0.0119716	-0.161247	0.349738	0.105342	-0.194494	0.433496	0.113271	-0.332125
A0A338P7E3~NA	0.241868	-0.274096	0.0945201	0.14109	-0.46567	-0.120263	-0.255788	-0.247122	0.372834	0.156438	0.0671525	0.0778855	-0.16603	-0.378136	0.307679	-0.188757	0.0681438	-0.0635715	-0.127114	0.978679	-0.300832	0.438069	0.455566	-0.0900543	0.0774385	0.523775	0.266949	0.118955	0.353327	0.16213	0.398866	0.275421
A0A338P730~Med15	0.0396378	0.13785	-0.0285723	0.0633788	-0.381505	0.178281	0.191475	0.0852824	-0.102083	-0.376003	-0.0428985	0.107801	-0.179786	-0.0816064	-0.37579	-0.17502	0.104075	-0.107356	-0.137251	-0.574971	0.286665	0.12403	-0.0470652	0.171822	-0.300194	0.052381	-0.0603359	-0.013535	-0.432439	0.0229901	0.0345792	0.0216425
A0A338P7E5~Ube2l3	-0.0578466	0.427434	0.0495833	-0.236185	-0.0529615	0.0785001	0.106455	0.00486235	-0.120869	-0.272774	-0.0309084	-0.304409	0.0622582	-0.223353	-0.241845	0.0102549	-0.00188577	-0.281975	-0.256766	-0.0548226	-0.0230619	0.217304	0.0769027	-0.0793815	-0.150865	-0.136216	-0.12089	0.211321	-0.136448	0.0473471	-0.147493	0.366937
A0A3B2WBH9~Tjp2	0.0676852	-0.0458439	0.0362882	-1.00032	-0.947313	-0.012359	0.108682	0.0309952	-0.472367	-1.02222	0.014556	0.27497	-0.375909	-0.453979	-0.976654	-0.0698822	-0.215778	-0.0727502	-0.642397	-0.906571	-0.00336119	-0.108447	-0.628972	-0.0149848	-0.250667	-0.791597	-0.0655792	-0.0792859	-0.616715	-0.0188283	-0.321181	-0.643676
A0A3B2W812~Cd2ap	0.0715231	0.298555	-0.0403243	-0.265072	-1.06095	-0.100942	0.202547	-0.0372041	-0.639093	-0.901657	-0.140126	0.324476	0.0624141	-0.541384	-1.11947	0.169545	0.192201	0.0925081	-0.53441	-1.40178	0.0289186	-0.0459069	-0.740914	-0.0154966	-0.219159	-0.264159	-0.134842	-0.28485	-0.606614	0.0236781	-0.216129	-0.490761
A0A3B2W864~NA	0.137604	-0.0148772	0.0280383	-0.211963	-0.268883	0.0841242	0.119273	-0.109188	-0.272745	-0.466636	-0.270192	-0.0156904	-0.0609814	-0.0985151	-0.331982	0.0484646	0.285259	-0.0473806	-0.188852	-0.469154	0.202348	-0.159648	-0.243422	-0.0521823	-0.126401	-0.127871	-0.0878495	-0.0234607	-0.192298	0.175545	-0.215485	-0.178306
A0A3B2WBC6~NA	-0.0364821	-0.0696983	-0.129976	0.0133736	-0.13732	-0.184414	-0.241596	-0.492157	-0.451347	-0.601791	0.15145	-0.41598	-0.342163	-0.206286	-0.222529	0.0694456	0.025157	-0.293836	-0.418904	-0.443369	0.0233725	-0.290864	-0.379406	-0.366875	-0.463235	0.054713	-0.0650102	-0.233802	-0.0946758	-0.0794752	-0.3636	-0.15053
A0A3B2WBL1~Rpl10a	-0.1268	0.0987277	-0.0468708	0.161885	0.230937	0.158485	-0.0956689	-0.0177164	0.0515065	0.0205816	0.0365128	-0.316878	-0.117551	0.165112	0.0501412	-0.0681981	0.0534586	0.0839626	0.292941	0.239277	-0.164452	-0.0701753	0.174558	0.25974	0.219339	0.12616	-0.161611	0.107453	0.393652	0.062199	0.152162	0.0190302
A0A3B2WBL9~Cdc42ep3	-0.404702	-0.104039	0.0345014	-0.291765	0.14448	-0.0969968	-0.270439	-0.0221863	-0.207153	0.470977	0.457055	0.434957	0.172152	0.104959	-0.196189	0.0446436	0.044532	0.32015	0.361521	0.213498	0.359934	0.0495351	0.20623	0.242661	0.316029	0.0492452	0.319791	0.48941	0.30132	0.244825	0.432993	-0.012683
Q3U0V1~Khsrp	0.0212213	0.00637236	0.0416291	-0.418494	-0.685463	0.0219763	-0.0126975	0.0582911	-0.521726	-0.9864	0.0306928	0.0110537	-0.122711	-0.451097	-0.790364	-0.0738905	-0.0669625	-0.149123	-0.530528	-0.792538	-0.0499832	-0.13411	-0.716557	-0.000967151	-0.213347	-0.632628	-0.13664	-0.196659	-0.766499	-0.101315	-0.243327	-0.781136
A0A3B2WCL5~Ranbp3	-0.0268291	0.0546503	-0.109355	-0.503829	-0.466033	0.0781498	-0.0833204	-0.171866	-0.402448	-0.520967	0.0549877	0.111615	-0.187305	-0.428975	-0.642451	-0.106308	0.0468435	-0.171075	-0.462173	-0.734336	0.0381807	-0.139288	-0.432512	0.00328278	-0.313702	-0.41427	-0.284642	-0.340704	-0.710736	0.00323833	-0.27323	-0.320755
Q3UN02~Lclat1	-0.140867	-0.581794	-0.30062	-0.274215	-0.115155	0.0812791	-0.333424	-0.378464	-0.11527	0.201418	0.230565	-0.466761	-0.0517005	-0.274028	-0.154442	-0.170977	-0.277509	0.0322395	0.525975	0.0692767	-0.194694	-0.166241	-0.0534379	-0.46144	-0.314576	0.276584	-0.253666	-0.133427	-0.200677	-0.253081	0.11215	0.354565
A0A3Q4EC00~Eci1	0.043242	-0.166653	0.243803	0.425662	0.703509	0.0956913	-0.193647	0.126294	0.342221	0.903043	0.086105	0.256742	-0.140551	0.191172	0.81974	-0.225038	-0.114912	-0.131761	0.137669	0.879439	-0.0563712	0.232047	0.513181	-0.085319	-0.272284	0.330335	-0.116735	0.00906292	0.20912	-0.212106	-0.0643126	0.379719
A0A3Q4EH04~Srsf7	0.134509	0.262165	0.244913	-0.012597	-0.328048	0.139815	0.244851	0.305819	-0.0660438	-0.604494	-0.205476	0.820334	0.59441	-0.190475	-0.444972	-0.0688481	0.22385	0.225667	-0.15684	-0.637195	0.450794	0.0902425	0.128748	0.357559	0.014791	-0.156977	0.304906	0.188671	-0.373407	0.0261033	0.0823263	-0.37301
A0A3Q4EHZ1~Cmtr1	-0.0402552	-0.187995	-0.216387	-0.430414	-0.853327	0.139455	-0.290494	-0.0470237	-0.286784	-0.634847	-0.0215738	-0.268673	-0.15997	-0.388376	-0.784864	-0.0776261	-0.205849	-0.0701249	-0.371147	-0.602249	-0.346079	-0.238989	-0.681041	-0.0223261	-0.485838	-1.03968	-0.359984	-0.268242	-0.567445	-0.0927755	-0.263238	-0.900619
A0A3Q4L2S1~Nubp2	0.00700316	-0.00206424	0.113123	0.0543829	-0.0035778	-0.0567489	0.255446	-0.0798465	-0.102087	-0.159847	-0.0380482	0.182657	-0.386964	-0.0190674	-0.146086	0.0877939	0.271408	0.00190297	-0.120211	0.0108119	0.478672	-0.156997	-0.0898176	0.264334	-0.207595	0.0664745	0.132086	0.127778	0.100301	-0.00129086	-0.142026	-0.0886012
A0A494BA39~Nedd4l	-0.0236388	-0.0694169	-0.0626445	-0.664651	-0.752472	0.140968	0.138546	-0.181158	-0.477865	-0.83938	-0.0303849	0.381289	-0.14966	-0.768152	-0.972078	-0.0869447	-0.0611908	-0.16121	-0.564386	-1.0266	0.0670448	-0.068519	-0.49833	-0.339098	-0.183209	-0.652143	-0.292416	-0.344084	-0.576479	0.010587	-0.0886021	-0.5061
A0A494B9B9~Sdhaf2	-0.434733	0.677505	0.0436888	-0.123926	-0.379532	0.00714762	0.284353	-0.102142	-0.500938	-0.234868	0.271505	0.556739	0.0856221	-0.250985	-0.446886	0.15608	0.167408	0.109123	-0.304619	-0.0837681	1.31521	-0.16419	0.0441473	0.287266	0.0980914	0.0808196	0.122748	0.236404	-0.169674	0.0566928	0.30561	0.076188
A0A494B9C7~Rnaseh2c	0.110133	0.29707	-0.462444	-2.74884	-2.34473	0.123463	-0.214586	-0.241754	-1.99354	-1.40863	-0.469267	0.277963	-0.336467	-1.11372	-3.02872	0.23567	0.633803	-0.554673	-1.17365	-2.0476	-0.196825	-0.735305	-1.90525	-0.27842	-0.985186	-1.62314	-0.353421	-0.995803	-1.85574	-0.17821	-0.282714	-1.37667
A0A494B9Q9~Kif20a	-0.0526168	-0.452039	0.405465	-1.99049	-0.846276	0.0329177	-0.161381	-0.691942	-1.44045	-1.0069	0.0234118	-0.273109	-1.24966	-0.982638	-1.0511	-0.00371264	0.137412	-2.06594	-1.17888	-2.31492	-2.08908	-1.60019	-1.07886	-2.25479	-1.06671	-0.589487	-1.92407	0.401628	-0.484095	-0.466903	-0.583053	-1.58125
A0A494B9X3~Nt5c2	0.0160872	-0.113082	-0.0431214	0.0960245	-0.238834	0.0988204	-0.113103	-0.0842571	0.0807466	-0.102412	0.0720532	-0.0240937	-0.117022	0.0918517	-0.0384706	-0.186961	-0.0978388	-0.0730372	0.259079	-0.227312	-0.121085	0.0708953	-0.173948	-0.0746006	-0.171437	-0.343816	0.018215	-0.0886343	-0.134311	-0.0858555	-0.089846	-0.126606
A0A494B9Y9~Zfpl1	0.0374861	0.0270292	0.016499	-0.0479566	-0.172074	0.0397688	-0.16064	-0.0417175	0.0331427	0.340208	-0.0881752	0.154877	-0.0736614	-0.134636	-0.0820029	0.0109203	-0.026	0.0578371	-0.204175	-0.0104561	-0.0333098	0.122824	0.241336	0.141349	0.288066	0.691511	-0.254287	0.326357	0.167621	-0.0881774	0.413178	0.243061
A0A494B9Z0~Fau	0.207441	0.397223	0.212778	0.219446	0.715625	0.196812	0.112474	0.163885	0.26858	1.19907	-0.476751	0.257359	0.626206	0.116025	0.363608	0.0724985	0.120483	0.0615363	0.307077	0.348365	0.0276537	0.517044	0.234629	0.449778	0.262848	0.77355	-0.0595762	0.357218	0.416156	-0.0985233	0.0946167	0.903252
Q61586~Gpam	-0.0978155	0.00798307	-0.0443375	0.0540558	0.484611	0.109753	-0.31759	0.0280198	-0.0567899	0.421751	-0.152932	0.206331	0.0282429	0.0984085	0.0996206	0.140995	-0.107963	0.0649591	0.116151	0.207243	0.549367	-2.47352	-0.115777	0.635546	-0.0384603	-0.184301	0.98506	-2.16757	0.0930629	0.05791	-2.67821	0.252146
A0A494BA44~Rela	0.36328	-0.377535	-0.122946	-0.257729	-0.871464	0.00753105	-0.289418	-0.281041	-0.210308	-0.94317	-0.313152	-0.0712768	-0.219412	-0.299474	-0.754142	-0.0576593	0.209241	0.110697	-0.572123	-1.05032	-0.373276	-0.287384	-1.01802	-0.305978	-0.681538	-1.0702	-0.125512	-0.584371	-0.862049	-0.299875	-0.605598	-1.0403
Q62422~Ostf1	0.0639046	0.178658	-0.0427477	-0.518823	-0.374999	-0.0197749	0.0544236	0.0377466	0.0212733	-0.0874197	0.0263933	0.203141	-0.0637992	-0.442039	-0.186866	-0.070523	0.152348	-0.113011	-0.435585	-0.556559	0.538564	-0.161014	-0.312632	-0.0236486	-0.511708	-0.31723	0.289209	-0.191013	-0.591504	0.0981937	-0.138264	0.0199012
A0A494BAI5~Fech	0.0277784	-0.0663682	0.0654476	0.16562	0.691999	0.0375501	0.0417384	0.0567268	0.048184	0.399771	-0.0409345	0.0844598	0.0220453	-0.174563	0.594513	-0.024394	-0.152734	-0.079538	-0.168872	0.577621	-0.142899	0.0602426	0.251168	-0.153428	-0.0369178	0.0487787	-0.201184	0.0305719	-0.0391783	-0.185589	-0.150979	0.0317106
A0A494BAJ6~Arl3	0.119066	-0.00832476	-0.0608994	-0.619611	-1.00055	0.0412316	-0.0566531	-0.222628	-0.801316	-1.24308	-0.107394	0.0298323	-0.169931	-0.636832	-0.834919	-0.0529035	-0.0955895	-0.151719	-0.927411	-1.12027	0.339376	-0.139943	-0.786942	-0.119758	-0.180208	-0.65743	0.00261784	-0.162231	-0.797092	-0.182793	-0.238538	-0.714421
F6SLP4~Ergic1	0.0275506	-0.0897404	-0.128201	0.158714	-0.213511	-0.0108269	-0.0927699	-0.0252545	0.242184	-0.0794907	0.148823	0.0553919	0.0704758	0.170708	0.0651719	-0.165547	-0.0528185	-0.154222	0.153864	-0.191487	-0.0660652	0.0830582	-0.0922139	-0.102968	0.051217	0.0650062	0.0357544	0.154364	-0.013538	-0.251008	0.0267722	0.0167285
Q8C4X2~Csnk1g3	0.152071	0.115577	-0.0664836	0.137921	-0.317514	-0.0676288	0.0970404	-0.220863	-0.302263	0.0726688	-0.0537805	0.0674957	0.340886	0.0123834	-0.312133	-0.0306614	-0.0756683	-0.312225	-0.28314	-0.105418	-0.289268	0.98333	0.00896394	-0.178419	-0.980228	-0.447925	-0.105927	-1.22099	-0.297466	0.261902	0.0289903	0.43595
A0A494BB26~Haus1	-0.324871	0.131706	-0.0206306	-0.625488	-3.90599	0.134288	0.0467152	-0.288967	-0.838757	-3.36005	-0.270109	0.244346	-0.0784819	-0.65094	-3.81394	0.460692	0.63222	-0.713102	-0.89848	-0.47587	-0.0832521	-0.0180548	-0.0640933	0.137332	-0.170508	-4.30655	0.409783	0.0383893	-3.66387	-0.595142	0.445834	-2.62456
A0A494BBB0~Capn1	-0.0736283	-0.365783	-0.16577	0.340701	0.636906	-0.0183287	-0.262444	-0.0981105	0.536335	0.745163	0.165335	-0.284192	-0.183352	0.415258	0.731088	-0.0733779	-0.162812	0.00379253	0.507216	0.737097	-0.291719	0.00483356	0.481636	-0.329538	0.0705268	0.46701	-0.335017	0.0255736	0.496903	-0.246711	0.194785	0.474671
A0A494BBD3~Scyl1	-0.0220094	0.00859167	-0.0387456	-0.188487	-0.147534	-0.0734298	0.0731447	-0.310783	-0.112911	-0.0520427	0.0143588	-0.0854858	-0.326665	-0.257762	-0.149154	0.0810804	0.0253224	-0.484652	-0.0398133	-0.360738	0.21468	-0.518973	-0.0380805	0.00310834	-0.817355	0.0824859	0.286892	0.0582602	-0.185912	0.227344	-0.144215	-0.116954
A0A494BBF1~Ccs	-0.0501702	0.0905402	-0.17692	-0.380715	-0.899749	-0.0445493	-0.144054	-0.0326544	-0.456228	-1.02452	0.162368	-0.232639	-0.582246	-0.45324	-0.870506	-0.067648	-0.186256	0.0295604	-0.654116	-0.784672	-0.300853	0.00754455	-0.975124	-0.260475	0.11929	-0.379456	-0.311158	0.305842	-0.669832	-0.0342171	-0.138269	-0.808488
A0A498WGD8~Txnl1	0.00200516	-0.048844	-0.220242	-0.310788	-0.48263	-0.0957852	-0.168023	-0.216181	-0.348078	-0.720738	0.0896291	-0.0055946	-0.199311	-0.281819	-0.490969	0.00415096	-0.169995	-0.219569	-0.394034	-0.510095	-0.26053	-0.263307	-0.385584	-0.214378	-0.0839977	-0.138654	-0.231222	-0.0942711	-0.358409	-0.17958	-0.258516	-0.499549
A0A498WGE8~Synpo2	0.11285	0.00235928	0.664011	1.98784	3.10785	-0.0406174	0.164146	0.568247	1.66549	2.64104	-0.115616	-0.0625652	0.43023	1.65945	2.98446	0.0433837	0.0116515	0.4228	1.4125	2.92487	0.121014	0.912376	2.28829	0.403691	1.08645	2.54675	0.333679	1.08019	2.25139	0.443971	0.849958	2.04132
A0A498WGK6~Tm9sf3	0.012021	0.039316	0.148506	0.193938	0.0857808	0.0771741	-0.175837	0.021213	0.404645	-0.0126734	0.0872377	0.0641563	0.0164838	0.216587	0.346852	-0.176433	0.0347182	0.183117	0.389849	0.384687	0.137615	0.157842	0.0474865	0.165169	0.821168	0.00454138	-0.155176	0.0320644	-0.0419146	-0.18325	0.0905734	0.170834
A0JNY3~Gphn	-0.00517073	0.0293671	0.0197854	-0.0706103	0.21434	0.0967763	0.202266	0.112101	0.273837	0.552083	0.06668	0.441232	0.0557058	0.0160999	0.0510416	-0.158286	0.255541	0.0336955	-0.0795224	0.150435	-0.0610703	-0.0694128	0.00523453	-0.136387	-0.494698	0.153942	-0.00277086	-0.123748	0.453419	0.00864999	-0.0826891	0.148321
A0ZV96~Oscp1	-0.276066	-0.199281	0.047249	-0.996159	-0.904922	-0.0566996	0.157648	0.0656564	-0.835198	-0.64298	0.262933	-0.496903	-0.0655466	-0.373127	-0.712241	0.0698327	-0.247026	0.316163	-0.86122	-0.721538	0.161994	-0.579884	-1.03632	-0.206336	0.0331662	-0.917096	0.057961	-0.243711	-0.519972	-0.0593695	0.227509	-0.87196
A1A5B6~Tbc1d25	0.190943	-0.31379	-0.0901719	0.49203	0.219995	-0.0811599	-0.0573737	-0.0071502	0.487878	0.585921	-0.0886758	-0.081983	-0.0835366	0.390187	0.655728	-0.0211078	-0.0632694	-0.146284	0.377577	0.396115	-0.149087	0.290888	0.580977	-0.0180883	0.00905237	0.726209	-0.091121	-0.12287	0.791041	0.0385877	0.0672995	0.720473
A1L3S7~Gatad2b	0.113397	0.467932	0.150825	0.302993	-0.00912084	0.33158	0.136507	0.148847	-0.135049	0.0102986	-0.6559	0.275175	0.203135	-0.101903	-0.941364	0.210923	0.21894	0.0388186	-0.281331	-0.264032	0.0813012	0.122163	-0.0556687	0.25796	-0.169104	0.229521	-0.0258503	0.142168	-0.372959	0.281587	0.222446	-0.245733
E9PXY1~Cul4b	-0.0426823	-0.0759341	-0.0575734	-0.240199	-0.716861	0.186472	-0.0514522	0.0630287	-0.496531	-0.468744	-0.0476797	-0.112333	-0.157877	-0.4002	-0.475955	-0.0961098	-0.0908423	-0.163273	-0.431103	-0.643197	0.0563735	-0.204894	-0.583401	0.0165853	-0.0897078	-0.704004	-0.233541	-0.249976	-0.258046	-0.277831	-0.289916	-0.508706
A2A4A6~Plcg1	0.0732184	-0.0947101	-0.270355	-0.218684	-0.598197	0.0546818	-0.181479	-0.174181	-0.379351	-0.637477	-0.0291289	0.11722	-0.134895	-0.319312	-0.6486	-0.0987713	-0.0804724	-0.244654	-0.167017	-0.541551	-0.471999	-0.132163	-0.239315	-0.112967	-0.239073	-0.507776	-0.161745	-0.872549	-0.251878	-0.30461	-0.313473	-0.374031
A2A4B3~Lpin3	-0.105561	0.147686	0.276481	0.868556	-0.102777	0.0664163	-0.0808915	0.0872245	0.446454	0.434067	0.0149939	-0.0825978	0.143521	0.527922	0.00444434	0.0241504	0.100506	0.0653501	0.640654	0.0182831	0.0102886	0.30358	0.156223	0.249177	0.470939	0.104391	0.369504	0.546249	0.219134	-0.0638565	0.356725	0.254344
A2A4P4~Gm27029	-0.0308393	-0.234864	-0.920461	-0.397059	-0.458765	-0.146862	-0.377732	-0.22846	-0.39785	-0.609571	0.117527	-0.000893901	-0.20932	-0.387981	-0.610798	0.0601741	-0.0271657	0.0103364	-0.33032	-0.636871	-0.0876182	-0.0721739	-0.432957	-0.192937	-0.19869	-0.428178	-0.054521	-0.152258	-0.673066	-0.139947	-0.201682	-0.582558
A2A547~Rpl19	-0.243576	-0.00735355	-0.195544	-0.05119	-0.235446	-0.0796118	-0.375319	-0.123968	0.234256	0.325429	0.371662	0.334947	0.153843	0.0760346	-0.0934956	-0.0484743	0.0216731	0.186811	0.492116	0.133592	0.119434	-0.0638042	0.204207	-0.292735	-0.283754	-0.287654	-0.0304139	-0.223379	-0.0263606	-0.411211	-8.62773e-05	0.266354
A2A5R2~Arfgef2	0.19866	-0.257143	-0.117379	-0.0305121	-0.139997	0.172353	-0.285155	-0.0450184	-0.11587	-0.0597893	-0.307052	-0.344379	-0.160762	0.110248	0.0262482	-0.0639609	0.0247414	0.0723306	0.194546	-0.0576454	-0.0372838	-0.255432	-0.221347	0.137432	-0.00909237	-0.0773072	0.0153908	-0.438421	-0.0451171	0.097918	-0.0444524	-0.23983
A2A5R8~Stau1	-0.0248953	0.123538	-0.177886	-0.38853	-0.218309	-0.00890029	-0.109435	-0.138036	-0.545774	-0.295834	0.0276374	0.0230117	-0.262253	-0.306949	-0.307404	0.0061582	0.00898369	-0.2592	-0.228486	-0.209088	-0.206044	-0.275273	-0.335964	-0.00256773	0.121207	0.0477932	-0.0326926	-0.0728426	0.0265653	-0.046256	-0.170222	-0.325677
A2A690~Tanc2	0.0149775	0.158588	-0.218742	-1.05628	-1.82848	0.0568713	0.347372	-0.545016	-0.685825	-0.268398	-0.225512	-0.684864	0.145938	-0.712461	-0.540254	0.153663	-0.488688	-0.566719	-0.539231	-2.21113	-0.190948	0.0462772	-1.86501	-0.275957	-0.0703325	-2.40621	-0.373564	-0.298277	-0.81294	-0.619683	-0.465258	-0.411588
A2A6T1~Cdr2l	-0.0245992	-0.0572189	0.0789727	0.525697	-0.243407	0.0296113	-0.0456574	-0.00743434	-1.0943	-0.255546	-0.059131	0.384187	-0.0386578	-1.09098	-0.991595	0.0541188	-0.00923297	0.00457781	-0.54383	-1.44862	-1.23232	1.27719	-0.748487	-0.0607665	0.461794	-0.987819	-0.106292	0.274382	-0.491154	-0.0868958	-0.192762	-0.780001
A2A6T4~Ict1	-0.0436204	0.27915	0.000968163	-0.0845079	-0.0727068	-0.124278	-0.308818	0.00888069	0.0991058	-0.436589	0.0422528	-0.484593	-0.0305213	0.00844482	0.204859	0.125646	-0.195348	0.0278996	0.0969642	-0.411315	-0.142967	-2.05611	-0.2053	-0.191065	-1.56288	-0.0534874	-0.10939	-0.318538	-0.17995	-0.269742	-2.3785	-0.125168
Q8CFX1~H6pd	-0.215485	-0.100928	0.393227	-0.314982	-0.629034	0.0239021	-0.125857	0.264898	0.257743	0.00119182	0.351273	-0.0470775	-0.216107	0.113996	-0.536724	-0.15969	-0.0758846	-0.0422576	-0.0368114	-0.0598982	0.303569	-0.104441	-0.142722	0.399695	0.336526	0.0292111	0.0394559	0.257802	-0.00217021	-0.0756422	0.0611255	0.250014
A2A7B5~Prdm2	0.116766	0.254896	0.00489186	0.289516	-0.0916807	-0.150487	-0.104195	-0.0536501	0.193661	-0.190431	-0.117773	-0.123751	0.209849	-0.105317	-0.0489716	0.151493	0.211154	0.229978	0.298803	-0.0564888	-0.228294	-0.284279	-0.373345	-0.279353	0.354019	0.823036	-0.248246	-0.176888	0.171896	-0.00910539	0.192349	-0.0454777
O35454~Clcn6	-0.0482889	0.182109	0.383262	0.423019	-0.190495	-0.013951	0.178611	0.293769	0.315059	-0.0021282	-0.129239	-0.303324	0.361127	0.495714	-0.27674	0.191479	0.152462	0.466084	0.594175	0.00285307	-0.0141102	0.315665	0.136926	0.413647	0.372975	-0.128774	0.299995	0.0907124	0.25152	0.298424	0.583006	0.129727
A6PW84~P3h1	-0.105363	0.0376464	0.273311	-0.0193449	-0.345048	0.122156	0.0964968	0.0886241	0.0145933	-0.280381	-0.0263176	-0.315198	0.130568	0.0349467	-0.527133	0.00952453	-0.0236447	0.220168	0.026542	-0.390753	0.179093	0.0826443	-0.00174163	0.0850182	0.277333	0.0715897	0.0355757	0.354266	-0.159891	0.136986	0.145592	0.293663
A2A7S7~Yars	0.0129949	-0.120482	-0.00302193	0.30169	0.29108	-0.120167	-0.0666063	0.0367878	0.106335	0.217703	-0.0175424	-0.0632434	-0.029516	0.259308	0.207039	0.124714	0.0643185	-0.0114882	0.0891122	0.223564	-0.110036	0.0193709	0.395162	0.060084	0.226223	0.706991	-0.15167	0.223761	0.451708	-0.0803666	0.171067	0.261332
A2A7S8~Kiaa1522	0.106175	0.0760061	-0.0149961	-1.71668	-1.43899	0.334213	-0.0494859	-0.431441	-1.28845	-1.2693	-0.423686	-0.432032	-0.105379	-0.454727	-2.28137	-0.0167024	0.325033	0.259766	-1.7328	-1.97313	0.294277	0.0483665	-2.8735	0.0728749	-0.243429	-2.75427	0.332411	-0.190471	-1.66047	-0.0284178	-0.598647	-1.58804
A2A8E2~0610037L13Rik	0.0221867	0.0607312	0.186707	-0.0834383	-0.228728	-0.224757	0.20554	0.147232	-0.285861	-0.50929	0.165265	0.187892	-0.00481423	-0.137619	-0.181774	0.0373056	-0.0123524	-0.051209	-0.468742	-0.344109	0.169814	0.306209	-0.355684	0.0862994	-0.0246844	-0.276974	0.213709	0.233637	-0.265651	-0.0063586	-0.0864109	-0.315712
E9QKA4~Srrm1	0.199462	-0.433287	-0.569511	-0.568551	-1.31262	0.0202886	-0.443187	-0.43419	-0.495031	-1.45174	0.113922	-0.11989	-0.353284	-0.82291	-0.910012	-0.333673	-0.621796	-0.666448	-0.533612	-1.08965	0.285445	-0.357517	-0.60615	-0.00679452	0.27726	0.31791	-0.183661	-1.22794	-0.454724	-0.491282	-0.777441	0.231862
E9Q6C1~Osbpl9	0.0946052	-0.153162	-0.315339	-0.0245987	-0.221311	0.0363034	0.0425991	-0.122947	0.505706	0.148228	0.00100915	0.107377	-0.102295	-0.0465738	0.12156	-0.131918	-0.11101	-0.177254	0.0315601	-0.0297757	0.899929	0.101069	-0.0570567	0.0955979	-0.00640275	0.344171	0.157968	0.0267815	-0.18962	-0.0891897	0.061214	0.568073
A2A9C6~Med8	0.0611107	0.489921	-0.00346998	-0.183269	0.00119377	-0.247402	0.29827	0.00667319	-0.260095	-0.130277	0.0231267	0.332496	0.0477365	0.0428364	0.0530785	0.163164	0.222243	0.0831368	-0.153896	-0.450786	-0.170311	0.203191	0.0681483	0.23734	-0.178367	-0.18862	0.220473	0.10241	0.00263397	-0.0102451	-0.0240409	-0.0629925
A2A9I0~Gosr2	-0.0378431	-0.121485	0.0809614	0.131394	-0.203124	-0.280114	-0.0986589	-0.172545	-0.452236	-0.313184	0.0132311	0.00914661	0.0142304	-0.245984	-0.057445	0.304726	0.0806929	0.07102	-0.212593	0.0340435	-0.224259	-0.573672	0.00178334	-0.0375472	0.105369	-0.0403185	0.0880605	0.0732941	-0.693889	0.100037	-0.395057	-0.607988
A2A9Q2~Nrd1	-0.103439	-0.145886	-0.0743782	-0.0811382	-0.361542	0.0337074	-0.172897	-0.0642972	-0.183626	-0.154453	0.16669	-0.00407465	-0.207955	-0.294605	-0.35046	-0.0969583	0.0421643	-0.0864549	-0.165732	-0.272281	-0.144627	-0.0714365	-0.30506	-0.102973	-0.167117	-0.504516	-0.0807811	-0.184132	-0.29937	-0.14591	-0.21974	-0.292134
S4R2D2~Gga3	0.125336	-0.136669	-0.0540445	0.00869139	0.313618	-0.16624	-0.000275959	0.0286299	0.0171399	-0.0266479	-0.102948	-0.195	-0.00436059	0.14699	0.125927	0.143852	0.127895	0.197545	0.00422534	0.237481	0.00252758	0.30292	0.423767	0.0363393	-0.256684	0.234316	-0.0459185	0.219618	-0.325504	0.0419554	-0.024506	0.333684
A2AA85~Szrd1	-0.161663	0.30908	-0.0732619	0.493571	-0.148091	-0.110169	0.066357	0.203089	-0.204369	0.131215	0.0881662	0.22945	-0.15485	-0.121488	-0.197834	0.183666	0.240471	0.0897619	-0.108742	-0.3491	0.206632	-0.251925	0.0154816	0.181416	-0.607994	0.326509	-0.284257	-0.0914458	-0.128412	-0.152469	-0.140292	-0.137249
A2AAJ9~Obscn	-0.608936	-0.144146	-0.534171	1.6492	4.3307	-1.40135	-0.28957	-0.822254	1.73719	4.7403	0.735963	-1.10981	-0.236305	1.66247	3.27171	1.27432	-1.03123	-0.928223	1.95579	4.21072	-2.28558	0.375419	3.47097	-0.37046	-2.31216	2.66232	-0.927981	0.583912	2.59067	-0.428977	0.505834	2.72297
A2AAY5~Sh3pxd2b	-0.0596512	-0.0593617	-0.116044	-0.17595	-1.06168	-0.0196266	-0.251766	0.0208379	-0.0920393	-0.629445	0.185392	0.100627	-0.299442	-0.205295	-0.840775	-0.106114	-0.0947659	-0.116878	-0.166932	-0.795103	-0.104478	0.0148414	-0.47409	0.169255	-0.0134238	-0.589197	-0.171624	-0.268487	-0.355709	-0.287365	-0.188727	-0.369925
A2ABV5~Med14	-0.00102081	-0.0925844	-0.392918	-0.185635	-1.60961	0.206696	0.0222457	-0.281166	-0.485737	-0.228649	-0.173542	-0.205049	-0.64331	-0.0434206	-0.780696	-0.0321326	0.00726718	-0.118697	-0.0385014	-0.590003	0.353098	-0.310169	-0.226267	0.578297	-0.351326	-0.240907	0.0640913	-0.123938	-0.340217	-0.171433	0.111498	-0.163048
A2ABY3~Pcyt2	0.27434	0.182089	0.681144	0.63305	0.224355	-0.293288	0.717417	0.599727	0.897608	0.297683	-0.341974	0.355422	0.570878	0.744627	0.0854704	0.360923	0.385988	1.03135	0.911993	0.199233	-0.083311	0.885531	0.678307	0.510223	0.411215	0.938795	-0.0481738	0.740052	0.558097	0.274313	0.724129	0.744631
F8WHN4~Ralgapb	0.110435	0.0715043	0.221379	0.70989	0.268336	-0.05535	0.447719	0.0466704	0.0948017	-0.398356	-0.0130359	0.265711	0.480705	0.347034	0.302616	-0.0420493	0.131385	-0.0240317	0.856132	-0.0561413	0.0917071	0.165679	0.250253	0.16174	-0.220781	0.45231	0.193611	0.315172	-0.595793	0.230724	0.47881	-0.34463
A2ACM0~Rptor	-0.0437565	-0.407681	0.153048	0.404769	0.443388	0.0893916	-0.192753	-0.0802703	0.398374	0.668283	-0.0313657	-0.052312	0.269049	0.349206	0.42788	-0.0142694	-0.106515	-0.241655	0.320673	0.606129	-0.344901	0.0568873	0.422903	-0.427667	0.210397	0.14991	-0.283089	0.1986	0.538527	-0.158648	-0.0981175	0.35905
B0QZT4~Dsn1	-0.147118	0.191124	-3.12267	-1.95352	-1.64604	0.0096819	0.226327	-2.80538	-1.7316	-2.14108	0.0292147	0.0967182	-0.980718	-1.7964	-3.17112	0.108222	0.206776	0.0919169	-1.26577	-2.08472	-2.62469	-0.613886	-1.6145	-1.92354	-1.2841	-1.10779	-2.1391	-2.05581	-1.66441	-1.12657	-1.07464	-0.98434
A2ACV6~Soga1	0.381127	0.0148124	0.183472	-0.1932	-2.44608	-0.0500997	0.277947	-0.235094	-0.299635	-2.63605	-0.0896202	-0.565413	-0.227638	-0.312297	-0.851614	-0.241407	-0.0224724	-0.0733913	-0.250696	-2.97853	-0.0105689	0.17335	-2.04114	-0.35795	-0.250609	-2.99849	-0.0981757	-0.350474	-3.10246	-0.184694	-0.711496	-1.68024
Q9QXG2~Chm	-0.0114187	-0.114264	-0.467696	-0.795507	-0.165971	-0.00797065	-0.292711	-0.535681	-0.342478	-0.534005	-0.00781019	-0.359219	-0.39997	0.0298224	-0.474861	0.0271995	-0.0867838	-0.536695	0.427092	-0.506418	-0.345816	-0.109557	-0.274592	-0.338469	-0.0123477	-0.261202	-0.459595	-0.227366	-0.174605	0.0697207	-0.0858037	-0.0209957
F6WHL0~Magt1	-0.155263	-0.279058	-0.250483	-0.15284	-0.410694	0.268561	-0.495511	-0.325712	0.197657	-0.0323922	0.455561	0.10426	-0.443622	-0.151569	-0.23159	-0.568859	-0.054875	-0.334288	-0.349011	-0.202005	-0.0548771	-0.241831	-0.205842	0.099462	0.159965	-0.108234	-0.101882	-0.303295	-0.0168517	-0.1478	-0.30937	-0.0150157
A2ADR8~Ppp1r8	0.0341972	0.0140157	-0.232999	-0.847933	-1.72511	-0.150924	0.0503555	-0.150783	-0.623623	-1.2917	-0.0202581	-0.455514	-0.414268	-0.70166	-1.30523	0.136985	0.0346637	-0.129351	-0.675111	-1.30353	-0.156266	-0.399768	-0.864308	0.228307	-0.211482	-0.82662	0.0446915	-0.332881	-0.905527	0.0705897	-0.0637802	-0.782784
A2ADY9~Ddi2	0.23203	-0.223814	-0.0183178	0.0957645	-0.364136	-0.0738861	-0.046547	0.00827007	-0.0587677	-0.671859	-0.190834	-0.0896396	-0.14503	-0.060236	-0.328893	0.03269	-0.174336	-0.041618	-0.251185	-0.255182	-0.196336	0.00931535	-0.389547	-0.00281693	-0.414153	-0.460064	0.029797	-0.373696	-0.367791	0.0121845	-0.276511	-0.628265
A2AE27~Ampd2	0.353411	-0.199892	-0.40536	-0.650067	-4.12907	-0.624383	-0.0129736	-0.15296	-0.310145	-2.96569	0.430411	0.120241	-0.434466	-0.411675	-0.98385	-0.159438	-0.0357582	-0.3553	-0.442767	-3.97786	-0.283652	-0.71536	-0.343169	-0.0319391	-0.4064	-0.482431	-0.0597446	-0.314644	-0.123339	-0.145862	-0.20869	-0.864683
A2AEM2~Clcc1	0.0998471	0.0174701	-0.105046	-0.0666056	-0.291646	-0.0563379	0.0241838	0.00840301	-0.160589	-0.435821	-0.113377	-0.263516	-0.0987043	-0.196919	-0.455537	0.0698678	-0.0572121	-0.313419	-0.478005	-0.250191	-0.346689	-0.0174143	-0.245483	0.0937224	-0.22455	0.0190903	0.0161976	0.110939	-0.29849	0.267665	-0.247299	-0.314837
Q91VJ5~Pqbp1	-0.140377	0.651199	0.38564	-0.115979	-2.56597	0.110756	0.218098	0.240261	-0.22222	-1.23723	-0.151616	0.083385	0.449246	-0.227213	-2.29105	0.181238	0.212448	0.192944	-0.299535	-1.64998	-0.0515173	-0.121986	-0.327416	0.259902	0.00116827	-0.266645	0.390493	0.367916	-0.238319	0.449887	0.07757	-0.139979
A2AEX8~Fhl1	-0.0306257	-0.337839	-0.00609613	0.111066	-0.278813	-0.0786532	-0.244764	0.00156683	0.274235	0.316763	0.1789	0.0147676	0.0175634	0.106003	0.161756	-0.0696207	-0.0326057	0.0432013	0.275115	0.00456704	0.088738	0.0899921	0.101586	0.00920463	0.454092	0.437892	-0.0575614	0.311915	0.138728	-0.161576	0.373471	0.243161
A2AF47~Dock11	-0.379171	-0.107487	0.208436	-0.117671	-1.13693	0.330784	0.356733	0.248726	-0.0445465	-0.659869	0.183396	-0.115033	0.183473	0.201958	-1.31313	-0.135009	-0.0110219	0.136757	0.0361291	-1.46867	0.0267544	-0.0450765	-0.278856	0.0631914	0.504522	-0.748127	0.0137854	0.330221	-0.184871	0.331774	0.13056	-0.151257
A2AFQ0~Huwe1	-0.00666468	-0.0776213	-0.0441017	0.204626	0.0653599	0.109238	0.0094927	-0.0565024	0.0488036	0.148764	-0.0661567	-0.0195806	-0.0423101	0.122762	0.108531	-0.0364167	0.0562627	-0.0124672	0.129144	0.081393	-0.0392989	0.0241672	0.162511	0.104303	0.0115683	-0.0840272	0.0261009	0.0896786	0.169928	0.027641	0.0122305	-0.0140506
A2AFQ9~Gemin5	0.0391597	0.193764	-0.0916061	0.295664	0.113792	0.238115	0.109663	0.0740889	0.0957209	0.228229	-0.135076	0.124538	-0.262193	0.0399855	0.153417	-0.142198	-0.00126856	0.0916083	0.13151	-0.420458	0.314312	0.30453	0.334115	0.307365	0.0881198	0.0964524	0.188423	0.00557747	0.0921074	-0.0217812	0.239245	0.386806
A2AG68~Atp7a	-0.0147002	0.263888	0.119168	0.0110713	-0.858179	-0.0861313	0.369235	0.277182	0.0634889	0.184165	0.0663484	0.408669	0.393344	-0.031679	0.284901	0.0344831	0.211187	0.397242	0.267511	0.802367	-0.10454	-0.165759	0.25718	0.0394697	0.236167	0.14214	0.0271431	0.185178	0.149053	0.126393	0.116952	-0.0625602
A2AGH8~Med12	0.099255	-0.0867925	-0.237226	-0.0368525	-0.446757	-0.252555	-0.0664966	-0.209968	-0.220026	-0.669472	0.0379316	-0.178114	-0.224936	-0.458797	-1.63865	0.115369	-0.0214766	-0.237282	-0.422518	-2.19799	-0.144051	0.0654846	-1.58217	-0.0380959	-2.38848	-1.6477	0.14184	-2.40451	-1.26625	0.515198	-1.56468	-0.306462
A2AH25~Arhgap1	-0.0918704	-0.0399781	0.00567249	0.0299564	-0.818832	0.00149365	-0.00755641	-0.0225	-0.217759	-0.875365	-0.00116498	-0.297236	0.000454966	-0.106479	-0.81475	0.0915418	0.0710236	0.0467891	-0.126106	-0.789218	-0.0521697	-0.246818	-0.311666	-0.0162859	-0.0232915	-0.346604	-0.119439	-0.010813	-0.324687	0.0629397	-0.0370215	-0.452491
Q8BWJ3~Phka2	0.118788	-0.273657	0.564066	0.644031	0.159413	0.390851	-0.0789486	0.0724002	0.530811	0.604008	-0.187313	-0.104593	1.04142	0.820301	0.668599	-0.322326	-0.0167889	0.181584	0.636234	0.521748	0.362815	0.449225	0.542282	0.448269	0.424051	0.47262	-0.0193373	0.263536	0.549801	0.302736	0.384175	0.66532
A2AI52~Usp8	-0.117521	0.147035	-0.135989	-0.144342	-0.245113	0.247434	0.0608218	-0.276142	-0.209837	-0.142992	-0.0267614	0.000711897	-0.616112	-0.174542	-0.385785	-0.103152	-0.0207336	0.188747	0.0553926	-1.05712	0.309079	-0.0975039	-0.764154	0.0658764	-0.214918	-0.946491	-0.264388	-0.36059	-0.474136	-0.328261	-0.0457859	-0.368207
A2AI89~Phka1	0.00509869	0.109285	-1.07592	0.0895603	0.153558	-0.0201849	0.31786	-1.36928	0.0775097	-0.0810058	-0.136456	-0.0545849	-1.85443	0.0351651	-0.113592	0.151542	0.591118	-1.67613	0.00160037	0.0110048	-1.76285	-0.888823	0.124015	-1.31248	-0.51564	0.0958104	-2.55696	-1.31364	0.182187	-1.74207	-0.868041	0.203406
A2AIL4~Ndufaf6	-0.082402	-0.0490127	-0.0821929	-0.0967624	-0.187163	-0.0999609	-0.255698	0.0577266	-0.271815	0.131897	0.1318	-0.338672	-0.446661	-0.215324	0.0429823	0.0505631	0.0330649	0.0388229	0.21319	0.0700548	-0.226934	-0.0806899	-0.259941	-0.115545	0.017372	-0.25297	-0.0883208	-0.134201	-0.0117067	-0.448705	0.062389	-0.0874965
E9PZY8~1110037F02Rik	-0.0782855	-0.267432	0.175921	-0.111709	-0.249282	0.110379	0.131108	-0.00410954	-0.515165	-0.130329	-0.0113889	-0.0242598	0.0774549	-0.412285	-0.578202	-0.020705	0.140164	0.0638725	0.203594	-0.644239	0.307921	0.221268	-1.45059	0.135955	0.0600471	-0.753164	-0.226101	0.0792085	-0.293619	-0.063883	-0.0699861	-0.690835
A2AJ15~Man1b1	0.163971	0.13812	0.021591	-0.187062	-0.526375	-0.269518	0.0958191	-0.0389441	0.340434	-0.339639	0.115722	-0.19428	0.0247671	-0.0475588	-0.232184	-0.0101744	-0.169647	-0.0754791	-0.101448	-0.33179	-0.0845741	-0.196042	-0.399745	-0.0128508	-0.447017	0.250613	0.555567	-0.173896	-0.336972	0.0548833	0.156685	-0.0465832
A2AJ72~Fubp3	0.0269194	0.0150354	0.0151634	-0.230826	-0.492856	0.0661768	0.108157	0.0665967	-0.445124	-0.603695	-0.0807492	0.120342	-0.0894668	-0.371807	-0.580566	-0.012347	0.0134466	-0.0119035	-0.525724	-0.664913	0.0462173	-0.170173	-0.378232	0.0596584	-0.105696	-0.328465	0.0787086	-0.0406499	-0.541123	0.0804937	-0.0978482	-0.59625
A2AJI0~Map7d1	0.0446361	0.239257	0.131609	0.717361	1.02469	-0.0527379	0.107529	0.230479	0.60577	0.743013	-0.0353004	0.194937	0.117554	0.531315	0.890779	0.0434023	0.0303746	-0.0420052	0.424521	0.898754	0.0315369	0.404403	0.689747	0.0876853	0.34297	0.806306	-0.00435022	0.337299	0.776413	-0.117562	0.288365	0.621902
A2AJP9~Pdp1	0.0280088	0.125729	0.303913	0.463764	0.583287	-0.148474	0.02284	0.262976	0.328774	0.888411	0.113538	0.361031	0.347339	0.477868	0.925407	0.00692693	0.0978679	0.263432	0.370146	0.9118	0.0400131	0.342049	0.458862	0.18015	-0.133126	0.0291163	0.31272	0.184553	-0.0280584	0.172851	-0.0219746	0.223783
A2AK44~Gm13695	-0.229447	0.246009	-0.255971	0.146774	-0.0303308	0.136947	0.126943	-0.0272567	-0.0185846	-0.0538273	-0.162451	0.207345	-0.174728	-0.0868318	-0.215551	0.254951	0.0432296	-0.0854831	-0.172166	-0.0560073	0.668851	-0.126715	0.403845	-1.58678	-0.247774	-0.352887	0.328359	0.317232	-0.0866595	-0.0555673	0.327843	0.183288
A2AKD7~Snta1	0.193932	0.192843	0.211082	1.14952	1.52275	0.182269	0.175074	0.100683	1.39949	2.36026	-0.00997734	0.403127	-0.125021	0.917518	1.86981	-0.366224	0.0576838	-0.120733	0.886306	1.80599	1.42096	1.27325	1.0827	0.359052	0.0805648	1.67136	0.80995	0.299234	1.36622	0.504178	0.304623	2.5215
E9PYJ6~Focad	0.047082	0.233113	0.141259	0.232013	-0.209266	0.19452	0.0280631	0.350342	0.159014	-0.084443	-0.217715	0.00205728	0.0423333	-0.041089	-0.0352027	-0.0238867	-0.0616639	0.122687	0.156504	-0.0871603	0.185877	0.218385	-0.0112463	0.158387	0.19522	-0.236673	-0.244345	0.110135	0.0129719	-0.350718	0.061169	0.0585876
A2AKH7~Lrrc57	0.0713231	0.171452	0.0928666	0.0165046	0.623792	0.165154	0.0134369	0.322174	-0.00419636	0.549082	-0.100718	0.0130013	-0.0805239	-0.0870467	0.482112	-0.135759	-0.0950955	-0.0151469	-0.13275	0.20528	0.00856763	0.0368873	0.362181	-0.063723	-0.287461	0.409078	0.109494	0.0780071	0.149272	-0.0954505	-0.18159	0.48033
A2AKU9~Atp5c1	-0.037034	-0.263738	0.0607403	-0.00269097	0.323207	-0.0980874	-0.174334	-0.0975608	0.0820369	0.345361	0.0655853	-0.165488	0.106	0.186244	0.325788	0.0695361	-0.147	0.0606035	0.170973	0.3782	-0.316927	0.0865059	0.0315118	-0.193122	0.158906	-0.013624	-0.341228	0.222759	0.0891942	-0.191001	-0.0132163	0.0448977
A2AKV6~Alkbh3	0.22029	-0.68785	-1.20352	-0.917111	-0.269265	-0.933294	-0.670026	-0.14343	0.747338	0.262408	0.427487	-0.369248	-1.34796	-0.538893	0.634065	0.285517	-0.83316	-2.02822	1.13313	0.67106	0.179624	0.154522	0.387227	-0.62588	-0.43644	0.748122	0.838419	-0.194581	0.255183	0.040449	1.11967	0.483296
A2AKW0~Slc25a51	0.122407	-0.422391	-0.227898	-0.128778	-0.0751332	0.074418	-0.177161	-0.521175	0.135051	0.585432	0.107114	-0.615965	-0.0113021	-0.000759159	0.307106	-0.303939	-0.344503	0.0184422	0.376062	0.598713	-0.040768	-0.181714	-1.01889	0.150907	-0.634222	-0.794344	0.0102349	-0.761724	-1.71501	-1.29773	-0.207452	-0.0477193
A2AL12~Hnrnpa3	0.0197121	0.0489469	0.0555982	-0.288484	-0.698907	-0.16067	0.00380895	-0.0469211	-0.276918	-0.648724	0.133912	0.0235446	-0.057751	-0.381245	-0.500142	0.00704585	0.0605176	-0.118782	-0.307206	-0.546619	0.00871138	-0.251399	-0.543797	0.0911903	-0.273559	-0.250634	0.0946887	-0.157553	-0.579315	0.0970244	-0.113451	-0.556497
A2AL50~Agps	-0.129694	-0.182967	-0.419315	-0.19522	-0.570255	0.0903534	-0.103489	-0.202633	-0.345499	-0.329591	0.168217	0.188204	-0.367282	-0.351814	-0.469848	-0.128876	-0.00368744	-0.142874	-0.216573	-0.439572	-0.0808722	-0.417761	-0.351591	-0.181296	-0.196824	-0.286901	-0.220478	-0.341222	-0.253646	-0.101397	-0.299681	-0.491396
Q8CBM2~Asph	-0.00953506	0.0147968	0.0555414	-0.3403	-0.805458	0.0596658	0.0657841	0.00816098	-0.294497	-0.596616	0.0250835	-0.159993	-0.208569	-0.30111	-0.66114	-0.0752142	-0.0330817	-0.219338	-0.251032	-0.878173	-0.125592	-0.0875254	-0.256269	-0.0627138	-0.192533	-0.620404	0.127438	-0.128689	-0.766621	-0.0676067	-0.143888	-0.192064
A2ALP5~Fgd1	-0.0813098	0.118759	0.0276804	-0.963283	-1.09239	0.23618	0.526736	0.110424	-1.23846	0.0605238	-0.365256	0.49579	-0.203067	-1.81665	-0.672395	0.210385	0.31001	-0.152853	-0.735441	0.277804	0.527469	-0.128275	-0.824233	-0.0806334	0.28805	-1.27491	0.421776	0.146318	0.104308	-0.293921	0.0162066	-0.693451
A2AMC3~Pofut1	0.174391	-0.396025	-0.371515	-0.607341	-1.47027	0.0499327	-0.108252	-0.401527	-0.731438	-1.55348	-0.185293	-0.102935	-0.495366	-0.733812	-1.35429	-0.0390305	-0.190715	-0.346775	-0.738062	-1.53215	-0.643805	-0.515336	-1.01023	-0.317654	-0.533747	-1.20911	-0.355997	-0.442	-1.1205	-0.474032	-0.709471	-1.29607
A2AMH5~Slc44a1	-0.0363372	0.0355746	0.0646823	0.0588089	-0.640361	0.261692	0.106744	0.156403	-0.26093	-0.288809	-0.0974546	-0.137167	-0.144211	-0.200508	-0.5835	-0.1279	0.200353	0.128926	-0.132741	-0.555571	0.109118	-0.206809	-0.439995	0.207398	-0.206985	-0.480591	0.0166531	-0.103126	-0.520169	-0.0229277	-0.381512	-0.247796
A2AMM0~Murc	-0.00686227	0.363843	1.0087	2.5468	3.05572	-0.0262009	0.093203	1.07135	2.48678	2.89652	-0.218433	0.0663035	1.12328	2.48326	2.86821	0.251496	-0.0553153	1.06266	2.34084	3.01773	0.768111	1.83429	3.12127	0.649419	2.01189	3.22447	0.414263	2.00315	3.14893	0.608693	1.95285	3.03879
A2AMQ5~Cds2	0.235659	-0.509146	-0.14404	1.79593	0.953966	-0.310423	-0.279172	-0.235202	0.578637	0.723972	0.204862	-0.295022	0.0928603	0.978068	0.983705	-0.130098	-0.0219106	0.27378	-0.0774808	1.03226	-2.64492	0.100451	0.384788	-1.481	0.0853887	0.53005	0.0425736	0.145313	0.470043	-2.84261	0.461371	-0.334883
A2AMY5~Ubap2	0.0315134	0.0604567	0.237354	0.629466	0.397356	-0.110508	0.142966	0.0967554	0.371502	0.0179734	0.0697171	0.065435	0.0301474	0.570574	0.271625	0.00927792	-0.0130187	-0.095697	0.272102	0.248019	-0.262456	0.268336	0.48599	0.130564	0.201515	0.466668	0.152024	0.231651	0.460514	0.0207085	0.211494	0.189748
A2AN08-3~Ubr4	-0.0597413	0.119133	0.139336	0.383753	0.177618	0.158434	-0.00694739	0.0855649	0.318522	0.259269	-0.0560942	0.0395435	0.078623	0.428409	0.0875251	-0.0425987	0.113286	0.134033	0.516374	0.235748	0.0282098	0.20771	0.517418	0.16172	0.205595	0.251369	-0.0513866	0.222352	0.467609	0.0692061	0.211566	0.418708
A2ANC6~Ap5s1	0.712534	0.0684551	-0.2281	-0.087985	-2.13944	-0.333029	-0.0831034	-0.199395	-0.160546	-3.42752	-0.274077	0.205007	-0.554868	-0.0994217	-0.65447	-0.105428	-0.138286	-0.512469	-0.132669	-2.05914	-2.09674	-0.521489	-0.520768	-0.406757	-0.6686	-1.30536	-1.64722	-0.172244	-1.94168	-1.28927	-0.100349	-2.8792
J3QMC5~Mdn1	-0.0982602	0.387905	0.183266	0.160239	-0.240679	0.41677	0.230801	0.22552	-0.108402	-0.141322	-0.266107	0.165153	-0.10223	-0.160918	-0.308575	-0.0524026	0.167149	0.172259	0.204946	-0.259593	0.89506	0.150198	-0.0697763	0.315608	0.217018	-0.572077	0.0795394	0.00469879	-0.289115	0.127634	0.0735722	0.0715122
A2APB8~Tpx2	0.178608	0.291999	-1.98338	-0.844404	-1.66414	-0.0718367	0.355755	-1.29172	-1.40976	-1.15291	-0.0713286	0.553522	-1.63042	-1.61418	-1.32085	-0.035443	0.548444	-0.316361	-1.82449	-0.768658	-1.41786	-0.867103	-1.0147	-1.06248	-1.66483	-0.883779	-0.479031	-0.337639	-0.565385	-2.02502	-1.35865	-1.23298
A2APM2~Cd44	0.0021827	0.760426	0.548596	0.201614	-0.645505	0.308997	0.697999	0.624817	-0.170384	-0.51239	-0.502488	0.597469	0.540343	-0.0333954	-1.14035	0.191308	0.375338	0.406538	-0.123099	-0.970785	0.478721	0.283925	-0.0192009	0.566163	0.364003	-0.15796	0.385144	0.412397	-0.136403	0.498962	0.483992	-0.247784
A2APY7~Ndufaf5	0.114636	0.443516	0.0108717	0.341689	0.694835	0.0729292	-0.228316	-0.24526	0.0120057	-0.00721766	-0.252374	0.256813	-0.324096	-0.244387	0.176149	0.0648092	-0.0571127	1.14125	-0.113809	0.160638	-0.13247	0.0145781	-0.120107	-0.0043193	0.0311713	0.174373	-0.132293	0.0346935	-0.0615858	-0.035972	-0.239836	-0.275421
A2AQ19~Rtf1	0.00592626	-0.163164	-0.142956	-0.293367	-0.659469	-0.0669747	-0.126792	0.0888511	-0.377577	-1.4256	-0.121958	0.101369	-0.334139	-0.544199	-1.96473	0.183006	0.160396	-0.0589914	-0.577248	-1.60928	-0.226662	-0.101916	-0.599382	-0.229763	-1.35649	-1.05812	-0.395477	-0.633267	-0.419952	-0.126968	-1.64061	-0.273413
E9QAU4~Etl4	-0.164587	0.566671	0.0974741	1.12903	0.647838	0.0927786	0.228342	0.337253	0.55514	0.564158	0.388833	0.636672	0.131194	0.509682	0.705093	-0.317025	0.780809	0.332982	0.433451	0.508967	0.339997	0.689397	0.773279	0.421543	0.498117	0.821326	0.198949	0.432789	0.897175	-0.239407	0.730246	0.609056
A2AQA7~Aqr	-0.0535189	0.0782506	0.118156	-0.239967	-0.187921	0.0898265	0.298719	0.332794	-0.0252155	-0.214157	-0.0320281	-0.0478696	0.102836	0.157951	-0.484324	-0.00427946	0.0822218	0.109578	0.15	-0.386401	0.0194746	0.251183	0.039462	0.422622	0.285419	-0.445291	0.449771	0.293042	-0.173028	0.0991202	0.319245	-0.0314565
A2AQN4~Acss2	0.442841	-0.0160339	0.322046	-0.142748	-0.28863	-0.20913	-0.0448163	-0.194737	-0.125166	0.221478	-0.443083	0.119387	0.0217967	0.177734	0.501955	0.209371	0.111785	0.366123	0.156051	0.228836	0.0450397	0.337815	-0.00913066	0.0965785	0.15089	-0.0208383	0.161795	0.0699826	0.0612357	-0.0284507	-0.040945	0.223239
A2AR02~Ppig	0.156752	0.0392208	0.490656	0.573871	0.168337	-0.0110063	-0.12869	0.28215	-0.113638	-0.38332	-0.310938	-0.445213	-0.5457	-0.0210426	-0.158983	0.165192	-0.207692	-0.179656	-0.0731614	-0.183436	0.197724	0.197339	0.053853	-0.0610589	-0.262167	0.284133	0.170749	-0.0628185	0.127079	0.156613	0.0115873	0.0749529
A2ARP8~Map1a	0.0276279	0.189243	0.18509	0.179443	0.638703	0.0247201	0.0673739	0.1824	0.121177	0.516826	-0.113398	0.0848008	0.179716	0.0391667	0.603048	0.0610499	0.129832	0.112738	-0.0442838	0.602862	0.220193	0.0882306	0.577091	0.156857	0.152757	0.49831	0.0302823	0.0865408	0.47223	0.0501522	0.178526	0.448298
A2AS44~Pkp4	-0.498141	0.479251	0.187289	-0.218532	-0.283328	0.193546	0.880375	0.123163	0.0773711	-0.565755	-0.0494803	0.797891	0.29196	-0.0855189	-0.301085	0.354075	0.62505	0.198473	-0.0818272	-0.757459	0.473879	-3.59471	0.0321372	-5.0624	-4.8934	0.647961	-5.17461	-4.22716	-0.379891	-4.22722	0.11931	-0.0145273
A2AS98~Nckap1	0.0664855	0.0254232	0.0207702	0.140607	-0.295696	0.153375	-0.153267	0.0942105	-0.0859471	-0.583004	-0.0736814	-0.0594689	-0.157393	-0.00339907	-0.20157	-0.146179	-0.0304824	-0.109242	0.138458	-0.387486	-0.205396	-0.0699046	-0.195503	0.0347718	0.0772003	-0.450562	-0.0750135	-0.100477	-0.23335	-0.0929396	-0.310606	-0.410843
A2AT37~Upf2	0.0152316	-0.286719	-0.314386	-0.0474856	0.137557	-0.0636797	-0.0960314	-0.230764	0.105498	0.331217	-0.221558	-0.272111	-0.0110753	0.0440034	-0.0450872	0.270006	-0.329281	-0.152222	0.129382	0.232392	-0.290475	0.0136854	0.285545	-0.161483	-0.0370171	0.0671651	-0.194194	0.103719	0.214533	-0.0284623	-0.134137	0.292505
A2ATL1~Fam171a1	0.194822	0.184295	-0.00620346	-0.78653	-1.64078	-0.0785814	0.177518	0.431164	-1.42687	-1.83998	-0.10656	0.165009	-0.163391	-1.97126	-0.728973	-0.00968054	-0.0757465	-0.00991093	-1.74944	-0.107755	0.538282	-1.48051	-2.01343	0.0801792	-1.2178	-0.985771	-0.975676	-1.97101	-0.490546	-1.59918	-1.33667	-1.84019
A2AU62~Raly	0.18273	0.398308	0.279601	0.42806	0.127824	0.149049	0.284855	0.340001	0.250541	-1.34509	-0.359037	0.0786126	0.308439	0.356975	-0.219736	0.0272585	-0.0117317	0.390412	0.440537	-0.0275212	0.396426	0.382287	0.284354	0.191118	0.48739	0.0890163	0.0998504	0.465687	0.308573	0.216508	0.290703	-0.242551
A2AUC9~Klhl41	0.527278	0.155936	3.11645	5.76657	6.67501	-0.98081	0.199025	3.36351	6.03731	6.68663	-0.076445	0.550844	3.07667	6.12704	7.50702	0.529977	0.681168	3.22187	5.93975	6.93895	2.14581	4.93479	6.22559	2.57877	4.70504	6.44078	2.30504	4.68842	6.22982	1.19625	4.47938	6.3185
A2AUK8~Epb4.1l1	-0.225524	-0.0817646	-0.253431	-0.996295	-3.44076	-0.031185	0.0771364	-0.111852	-0.714113	-1.40127	0.353566	0.381385	0.539643	-0.519948	-2.75744	-0.0968569	-0.0286648	0.0174176	-0.969434	-3.21299	-0.553138	-0.215809	-1.2773	-0.0537804	-0.221072	-1.17118	-0.0594623	-0.203048	-1.18129	-0.165476	0.028657	-0.869633
F6RK07~Dab2ip	-0.282349	0.341887	0.541004	0.147985	-1.77313	0.435937	0.447722	0.111462	0.359751	-0.655899	-0.290878	0.652947	0.301814	0.202385	-2.75482	0.13729	0.448569	0.0859407	0.145306	-0.0304611	0.571323	0.245222	-0.184913	0.133241	0.404013	-0.285592	0.210657	0.43707	-0.361266	0.0783046	0.387223	0.193709
Q8VBV3~Exosc2	0.0687483	-0.186989	0.0357089	-0.157225	-0.430554	-0.0163826	0.0573681	0.0350055	-0.444737	-0.486324	-0.0647165	0.0658605	0.049346	-0.296018	-0.376975	0.0123508	0.0475968	-0.493195	-0.219198	-0.451604	-0.0174311	0.0573906	-0.701851	0.0228705	0.0721621	-0.525451	-0.213097	-0.103564	-0.557775	-0.00183286	-0.130633	-0.694803
A2AVJ7~Rrbp1	0.0256057	-0.16874	-0.105501	-0.125411	-0.368438	0.259244	-0.474366	-0.0647876	-0.40654	-0.62571	-0.153526	-0.249	-0.026307	-0.58332	-0.518139	-0.131324	-0.214781	-0.0880348	-0.158328	-0.607734	-0.00764546	-0.197624	-0.489761	-0.120767	0.0551689	-0.43763	-0.0949151	-0.111078	-0.281954	-0.388289	-0.150533	-0.515097
A2AW05~Ssrp1	-0.000211074	0.0786783	-0.0150876	-0.58855	-1.23408	-0.0466455	0.044642	-0.149077	-0.772434	-1.41298	-0.0409817	0.0263278	-0.0388655	-0.534372	-1.26341	0.0878383	0.021322	-0.0261427	-0.54167	-1.33811	0.00372406	-0.270722	-0.858798	-0.0297165	-0.148416	-0.790155	-0.156618	-0.186924	-0.808126	-0.18022	-0.259208	-0.864831
A2AW86~Ly75	-0.0278924	0.157854	-0.0889783	-0.954723	-1.77197	0.107969	-0.037847	-0.288518	-1.33759	-1.94253	-0.187394	0.214915	-0.445724	-0.983834	-1.90463	0.107318	0.236516	-0.364293	-1.28119	-2.15223	0.0514965	-0.780827	-0.821286	-0.231746	-0.864626	-1.8228	-0.00713012	-0.676494	-1.86289	0.00861447	-0.842341	-1.4423
A2AWA9~Rabgap1	-0.0172557	-0.115927	-0.0796422	0.463711	0.164158	0.0363689	-0.359897	0.138398	0.354134	0.414821	0.176733	-0.0224096	-0.0445862	0.446863	0.285981	-0.195846	0.480273	0.208449	0.468321	0.228451	0.0302983	-0.046884	-0.007487	0.0866519	0.0307138	0.417793	0.0837281	0.106855	0.307303	0.0853073	0.0396652	0.0858561
A2AWN8~Ythdf1	0.0578603	0.0388192	0.0612958	-0.156541	-0.325098	-0.0277994	0.0927848	-0.025241	-0.164419	-0.218482	0.0458031	0.138789	-0.0549601	-0.181488	-0.0364757	-0.075864	-0.171143	-0.110737	-0.343068	-0.346394	0.0810654	0.132557	-0.529875	-0.310837	0.0370947	-0.113565	0.000597727	0.373037	-0.0680901	-0.172805	-0.10153	-0.203906
A2AWP8-3~Arhgef10l	-0.0828382	0.0101905	0.00201598	-0.277677	-0.600945	0.259142	-0.066166	-0.0506468	-0.254466	-0.409044	-0.0407866	-0.202643	-0.0671082	-0.302802	-0.408461	-0.135517	-0.0145963	-0.0556297	-0.10804	-0.589565	0.133337	-0.281476	-0.168939	0.0844428	-0.182399	-0.646184	0.030481	-0.171392	-0.177416	0.0490382	-0.127821	-0.240956
A2AWT6~Ubtf	0.00340734	-0.00954254	0.00472076	-0.455183	-0.722413	-0.0212589	-0.0066301	0.0571744	-0.665021	-0.665486	0.0195055	0.172338	-0.0231114	-0.529572	-0.692395	-0.00165395	0.164775	-0.0511401	-0.438117	-0.609049	0.224961	-0.0930972	-0.700165	-0.0356147	-0.0612297	-0.49854	0.151669	0.00438367	-0.698649	-0.030081	-0.0530264	-0.681517
O70152~Dpm1	-0.131925	0.0501436	-0.190603	0.149755	-0.0181684	-0.0176719	-0.252486	-0.120983	-0.0481077	-0.000164869	0.247337	0.0878198	0.048515	-0.930043	0.131313	-0.0977403	-0.274746	-0.250418	0.0742133	-0.161398	-0.0460527	0.0260854	-0.264756	-0.0470217	-0.157648	-0.189858	0.0321133	0.277533	-0.287211	-0.0900366	-0.0386463	-0.383234
A2BDX3~Mocs3	-0.0489303	-0.379398	-0.090548	0.510256	0.354094	-0.125628	-0.0975353	0.0830904	0.479483	0.728857	0.0181405	0.219588	0.273231	0.291795	0.37731	0.156417	-0.116927	0.206958	0.307656	0.346016	0.325655	0.123925	0.517221	0.0427901	0.154235	0.430408	-0.0599398	-0.203565	0.483271	-0.224555	0.206571	0.530386
A2BE28-2~Las1l	0.0468943	-0.0615084	-0.16859	0.424438	-0.157776	0.0845471	-0.0895014	-0.0861938	0.0528841	0.634971	-0.172181	0.121446	-0.100697	0.04525	-0.207365	0.0407396	0.0115923	-0.266793	0.137161	-0.190269	-0.0341787	0.257279	-0.0677004	0.22894	-0.380742	-0.254175	0.209725	-0.131783	-0.245537	-0.201593	-0.131848	0.149307
A2BGN7~Manbal	0.0893824	-0.400313	-0.361339	-0.193364	-3.55881	-0.228843	0.0713998	-0.124254	-1.23984	-1.49631	0.0767447	0.801862	-0.316674	-0.546796	-1.2466	0.062716	-0.0488655	-0.297332	-0.0320303	-0.607405	-0.0948814	0.67069	-1.21013	-0.258494	-0.235795	-2.17007	0.325243	0.556351	-0.434455	-0.1106	0.115091	-2.03007
E9QAQ7~Arid1a	0.0470143	0.338842	0.164025	-0.10214	-0.371358	0.14095	0.550183	0.267076	-0.383766	-0.261434	-0.240148	0.548119	0.143893	-0.26077	-0.575101	0.0521844	0.442981	0.305457	-0.10811	-0.513974	0.367606	0.128951	-0.262899	0.263106	0.102788	-0.286193	0.406986	0.147895	-0.556324	0.26922	0.263202	-0.390642
A2CG76~Ehmt2	-0.334417	0.209144	-0.115546	-1.76012	-1.25864	0.281918	0.181767	0.103285	-0.707868	0.116903	0.231697	0.319805	-0.0695483	-2.73142	-1.06028	-0.179197	0.396758	-0.206941	-0.712353	-1.79362	-0.0939048	-0.22738	-0.371536	0.22823	-0.149844	-1.67787	0.147209	0.0602189	-1.72996	0.25716	0.0498464	-0.282843
A2RSJ4~Uhrf1bp1l	-0.0143975	-0.128152	-0.311419	-0.509386	-1.00946	0.138203	-0.296024	-0.490903	-0.42485	-0.691094	-0.135944	-0.349598	-0.49053	-0.435286	-1.26271	0.0121377	0.0399116	-0.386471	-0.414937	-0.825668	-0.424539	-0.231842	-0.974627	-0.142961	-0.365145	-0.934752	-0.391272	-0.272553	-0.79131	-0.0167747	-0.270186	-0.803312
A3KG93~Kdm1a	-0.0384098	0.0547063	0.117705	-0.337618	-1.36772	0.429997	0.231607	-0.0234913	-0.603072	-0.87595	-0.113742	0.367145	-0.199321	-0.480241	-1.00027	-0.277845	0.175045	-0.146962	-0.40348	-1.23007	0.635042	-0.0850541	-0.242777	0.262377	-0.371484	-1.33862	0.200775	-0.440861	-0.907946	-0.211858	-0.34445	-0.322139
A3KGB4~Tbc1d8b	0.126202	-0.254663	-0.271787	-0.443275	-0.712063	0.152449	-0.343568	-0.0452262	-0.341477	-0.670943	-0.0641868	-0.0989192	-0.101969	-0.549495	-0.605637	-0.214465	-0.0375945	-0.135808	0.0673177	-0.852857	-0.0189436	-0.178081	-0.628509	-0.0202375	-0.462193	-0.645543	-0.114184	-0.357417	-0.481797	-0.54033	-0.403328	-0.3861
A3KGR9~H13	0.0163431	0.0559562	0.331287	0.124259	-0.141784	-0.0805528	-0.155388	-0.037038	0.064855	-0.232752	0.199084	-0.174253	0.0342298	0.4092	0.121116	-0.134875	-0.00155599	0.276653	0.257209	0.0299117	-0.272028	0.348175	-0.132695	0.0447284	-0.0121933	-0.250689	-0.0442637	-0.0308708	0.141141	0.114733	0.0750205	-0.057001
P15307~Rel	0.0263767	0.184003	-0.0655854	-0.679353	-0.261822	0.0118231	0.00297707	-0.069161	-0.349203	-0.149329	-0.0697019	0.202634	-0.0928172	0.096905	-0.21423	0.0315021	-0.0413052	-0.142212	0.530561	-0.236921	-0.936202	-0.828136	0.185632	-1.07509	-0.117976	-0.0825305	-0.569245	-0.89659	-0.264618	-1.53581	-0.0478477	0.16115
Q99NH2~Pard3	-0.0445739	0.0461983	-0.257393	0.607204	0.206917	0.0264962	0.114116	-0.202101	0.642444	0.441515	0.10188	0.259188	-0.308753	0.121659	0.113622	-0.0838021	0.0731381	-0.288288	0.0204658	-0.0376116	0.422393	0.450505	0.443882	0.638816	0.481108	0.881194	0.515113	0.587445	0.763993	0.692138	0.644606	0.392944
A6H5Z3~Exoc6b	0.13159	0.208739	-0.220827	-0.605948	-0.904797	0.20644	0.0778805	-0.538573	0.156507	-0.811106	-0.258216	-0.571639	-0.143996	-0.258131	-0.990954	-0.0798139	-0.276878	0.149035	-0.157685	-0.977194	0.487964	0.450781	-2.19273	-0.0436605	-1.2252	-2.46369	0.205755	-0.343972	-0.79904	0.0187658	0.0657456	-1.17506
A6H611~Mipep	-0.195888	0.0360717	-0.116381	-0.11977	-0.330626	-0.394314	-0.177857	0.0765323	0.0358239	0.47811	0.436629	0.31759	-0.153303	0.144998	0.351408	0.153574	0.337946	0.404707	0.444875	0.556075	0.0594455	-0.109573	0.132197	-0.127414	-0.0939044	-0.162251	0.147379	0.153523	0.178173	-0.0596845	0.0126364	0.0110169
A6H630~Armt1	-0.133819	0.0879539	0.113233	0.175821	0.449242	0.00940488	0.0705347	-0.0790405	0.25585	0.459194	0.205011	0.104488	-0.161039	-0.0668866	0.272212	-0.0805965	-0.0917463	-0.0389717	-0.291563	0.465218	-0.358474	-0.187976	0.313174	0.0828554	0.0732945	0.284197	-0.0987029	-0.0985503	0.324443	-0.0388254	-0.181458	0.192604
A6H8H2-2~Dennd4c	-0.0629194	-0.0882603	-0.244333	-0.422553	-0.978511	0.0136789	-0.0200396	0.0238358	-0.441059	-0.60763	0.0234611	0.00673176	-0.0559104	-0.468966	-0.611914	0.0257794	-0.115462	-0.0175945	-0.0650798	-0.849014	-0.00534565	-0.195087	-0.518408	-0.58835	-0.244088	-0.889451	0.194161	-0.117715	-0.239777	-0.291506	-0.0960632	-0.467742
A6X8Z5~Arhgap31	-0.27225	-0.195008	0.051121	-0.769765	-1.34621	0.161416	0.0394877	-0.202398	-2.4511	-1.76126	-0.0242195	0.35117	-0.159787	-1.24762	-2.31865	0.135054	-0.15383	0.348789	-2.26101	-3.38983	-0.297404	-1.87292	-2.03079	-0.419464	-0.386712	-0.977608	-0.280344	-1.13449	-1.54602	-0.419968	-1.87018	-1.96615
A8C756~Thada	-0.124405	-0.0692685	-0.067456	-0.470404	-1.06594	0.049213	-0.0241202	-0.18925	-0.682296	-0.749028	0.0165379	-0.244371	-0.447233	-0.399523	-0.990602	0.0586546	-0.139725	0.113788	-0.388835	-1.02417	-0.08525	-0.311371	-0.670443	0.0426931	-0.115789	-0.790111	-0.0677669	-0.177674	-0.414331	-0.0922993	-0.281312	-0.547993
Q9JL15~Lgals8	-0.217345	-0.446807	-0.194468	-0.747939	-0.500015	-0.0933726	-0.42445	-0.407199	-1.3595	-0.114901	0.116305	-0.915523	-0.137658	-1.52669	-1.15301	0.194413	-0.596528	-0.306446	-3.20251	-0.429931	-0.576531	-2.27429	-2.11505	-1.09981	-2.37268	-0.435292	-0.4479	-0.577398	-2.11519	-0.888691	-1.99398	-1.71522
A8Y5H7~Sec14l1	-0.133058	-0.0617736	-0.0373592	-0.117259	-0.407574	0.0130927	-0.265294	-0.153737	0.373543	0.0466812	0.103583	0.0349719	-0.111368	0.168638	-0.641112	0.0163821	0.100502	0.00525957	0.274107	-0.338999	-0.0633859	-0.146105	-0.024934	-0.00986642	-0.519083	-0.559229	-0.085307	-0.340052	-0.289533	-0.112234	0.106171	-0.0677291
P61022~Chp1	-0.00168178	0.0742662	0.0665866	0.175233	0.342762	-0.06332	0.148869	0.0139983	-0.025671	0.322131	-0.0857686	0.165896	-0.0372094	0.105781	0.0670889	0.15077	0.184367	0.161162	-0.0414186	0.217181	-0.0829812	0.128441	0.432101	0.100532	0.030666	0.466789	-0.109725	0.0571244	0.165253	0.221596	0.0736852	0.283568
B0R0S4~Rabepk	0.174348	-0.00304835	-0.336144	-0.376727	-1.00415	0.15096	0.0160148	-0.13505	-0.237449	-0.431672	0.116691	-0.115721	-0.239169	-0.388751	-0.30262	-0.441999	0.262023	-0.275558	-0.570203	-0.850293	0.0690349	-0.0283493	-0.767493	0.201541	-0.351793	-0.510086	0.539912	-0.273679	-0.680326	0.0214841	0.0293004	-0.432047
B0V2N1-6~Ptprs	-0.133046	0.0179337	0.187903	-0.079447	-0.665073	0.0654941	0.246979	0.233039	0.0478714	0.0989739	0.124285	0.376963	0.140623	-0.14213	-0.219479	-0.0567332	0.459902	0.178833	-0.0843298	0.056699	0.520555	-0.438317	-0.0536507	0.0976962	-0.488993	0.043839	-0.199645	0.263071	-0.0602282	-0.0192897	-0.225513	-0.0667154
B1APX2~5031439G07Rik	-0.337209	0.215174	-0.322035	-0.274873	0.189686	0.319666	0.15003	0.225076	-0.0913405	0.111574	0.114815	0.160748	-0.235831	-0.29005	0.220613	-0.097272	-0.0252511	-0.236274	0.414821	0.0561736	0.101743	-0.201337	-0.350738	-0.399598	0.0844675	-1.99424	-0.385226	-0.363584	-1.42457	-0.354436	-0.156982	-0.791846
B1AQF4~Dusp3	0.0913886	-0.232401	0.067007	0.973589	1.29843	-0.165867	-0.0696964	0.0859936	0.940847	1.26009	-0.0165653	0.170566	0.0864911	0.81889	1.26275	0.0910434	-0.00152752	0.326708	0.904609	1.20469	0.0438618	0.500711	1.3811	-0.0781762	0.268646	1.50599	-0.043884	0.417341	1.08393	-0.099758	0.409718	1.31189
B1AQR8~Lgals9	0.168437	0.0324462	0.179269	-0.808948	-1.45761	-0.0698215	0.23369	-0.171628	-0.508806	-1.42693	0.140398	-0.0448688	0.257646	-0.614547	-1.3312	-0.239014	0.0247502	0.280102	-0.0982862	0.000320634	0.421444	-0.647869	-1.84516	0.0854845	-2.01633	-1.39201	0.134986	-0.86343	-2.49257	0.0206265	-2.04745	-0.772525
B1AQY2~Arhgap23	-0.181342	-0.0793918	0.0824652	0.608312	0.209669	0.103416	-0.0323922	0.113704	0.233802	-0.152721	0.146432	-0.254221	0.0833005	0.470749	0.129516	-0.0685061	0.0257533	0.237374	0.559679	0.276632	0.326714	0.141133	0.195823	0.109859	0.301618	-0.0285562	-0.123412	0.203327	-0.271472	0.00748455	0.174238	0.0623177
B1AQY9~8-Sep	0.052917	0.0776978	-0.0333697	-0.124784	-0.401942	-0.0549069	0.0713584	0.0717983	-0.248367	-0.324673	-0.0132141	0.154714	-0.0911187	-0.233755	-0.288735	0.0152039	0.140305	-0.0516542	-0.271701	-0.286298	0.0101252	-0.00291297	-0.385025	0.0551937	-0.056592	-0.299729	0.0947525	0.025794	-0.49232	0.0989391	-0.114841	-0.455075
Q3TET1~Kif3a	-0.193015	0.0323	0.0162201	-0.0348279	-0.341674	0.0792485	0.0895698	0.0746787	-0.134148	0.0980215	0.0913622	0.081847	-0.275645	-0.422981	-0.434367	0.0224045	0.107989	-0.111617	-0.0534861	-0.215435	-0.0498653	-0.185399	-0.0142627	-0.0552695	0.0977634	-0.415699	0.0751193	-0.137523	-0.519784	-0.0791956	-0.137037	-0.0157791
Z4YKM2~Cisd3	0.0378013	-0.1613	-0.261322	-0.597311	-0.0696743	0.00386061	-0.153132	-0.114271	-0.359709	0.298808	0.0695071	0.18369	-0.278563	-0.239907	0.13475	-0.111169	0.0418311	-0.193376	-0.206843	0.445871	-0.121182	0.0706199	-0.433622	-0.405663	-0.0809627	-0.328251	-0.327409	-0.323885	-0.16741	-0.388779	0.0600553	-0.219504
F7C528~Chd3	-0.0734814	0.404873	0.67084	0.128303	-0.540554	0.323425	0.17097	0.0336363	0.266026	-3.22421	-0.316928	-0.0646178	0.115635	0.204897	-2.97656	0.0669846	0.422954	0.62109	0.587804	-2.00698	0.60719	0.693117	0.0675298	0.241964	0.81969	-0.18814	0.0991616	0.80284	0.0965271	-0.0460254	0.395498	0.156792
B1ARU1~Macf1	0.0423373	0.402422	0.841328	2.21005	2.48541	-0.280414	0.399711	0.74335	2.07076	2.48646	-0.206774	0.265407	0.487343	2.20186	2.31901	0.44485	0.27363	0.558667	2.01475	2.62628	0.186334	1.33856	2.66303	0.658967	1.3904	2.31829	0.389122	1.32332	2.52568	0.503367	1.12063	2.41415
B1ASP2~Jak1	-0.0710469	-0.380184	-0.133288	-0.891605	-0.276365	-0.144707	-0.0322236	-0.648579	-0.363265	-0.223193	0.044292	-1.3283	-0.132873	-0.451804	-0.381839	0.171462	-0.0993543	-0.272907	-0.0913036	-0.601532	0.344171	0.852124	-3.28696	-0.504514	-0.0753473	-4.26872	-0.396093	-0.313366	-4.17463	-0.475297	-0.671828	-1.3607
B1ASU9~Tlk2	0.028115	-0.0169695	-0.00767011	-0.221559	-0.543127	-0.168967	-0.077221	-0.215042	-0.435416	-1.53875	0.0312802	-0.315379	-0.191757	-0.603369	-0.983774	0.109571	-0.134177	0.0678406	-0.370015	-0.633007	-0.0404635	-0.212109	-0.62045	0.0886149	-0.399179	-0.84131	0.231371	-0.0475905	-0.852502	-0.433281	-0.545268	-0.753453
B1ASW5~Trappc1	-0.126943	-0.107174	0.0623778	-0.307788	-0.104557	0.0428188	-0.265279	-0.285234	-0.0353791	-0.112382	-0.000561734	-0.184169	-0.0164724	-0.353087	-0.19457	0.0846857	-0.200867	0.0989472	0.249494	-0.0451206	-0.792911	-1.69629	0.00338834	-1.85531	-1.57581	0.303074	-1.64573	-1.95161	0.190696	-2.05437	0.175055	-0.128951
B1AT82~Prpsap1	-0.00838215	0.0876909	-0.18019	-0.746455	-1.15448	-0.157674	0.107914	-0.0769186	-0.634987	-1.41031	-0.0987165	0.037058	-0.116252	-0.498736	-1.56473	0.264773	0.0281753	-0.242353	-0.727414	-1.38471	-0.128181	-0.499771	-0.824023	-0.0550413	-0.561229	-0.94785	-0.0240731	-0.250153	-0.951483	-0.0148166	-0.525943	-0.991063
B1AT92~Grb2	0.0841822	0.184811	0.0106659	0.19377	0.154774	-0.203388	0.00175612	-0.0100667	0.126602	0.139353	0.0983278	0.202663	-0.125162	0.0955267	0.28407	0.0208782	0.299386	0.245337	0.0115489	0.266373	-0.119588	0.307355	0.20028	-0.0590973	-0.0242397	0.583673	-0.265723	0.0797248	0.260182	-0.10137	0.076103	0.335241
M0QW74~Mtmr3	-0.0975472	0.0158816	0.193236	-0.355486	-2.39672	-0.0576234	0.0597328	0.237146	-0.384374	-1.94075	0.133758	0.284458	-0.0596362	-0.51243	-2.65995	0.021412	0.0400997	-0.0357953	-0.208894	-2.75114	-0.188446	0.0758635	-0.610456	-0.00750352	0.0132014	-0.295266	0.274168	0.0184948	0.0450493	-0.0044395	0.138665	-0.339362
B1AV77~Aldh3a2	-0.0415746	0.0532761	0.13895	0.022301	-0.168518	-0.00718717	-0.0559021	0.150787	-0.0291173	-0.113651	0.0774221	-0.0240067	-0.0752015	-0.0717846	-0.252652	-0.0286604	0.0648649	0.0623828	-0.0766194	-0.19999	-0.113581	0.120875	-0.422962	0.134356	0.237719	-0.0930408	-0.171605	0.263361	-0.132663	-0.11729	0.0835567	-0.290262
B1ATP7~Elac2	-0.1129	-0.0915637	-0.199465	-0.0674927	0.0686756	-0.106498	-0.168494	-0.1642	0.0445553	0.335517	0.236342	-0.0635042	-0.0671539	-0.188893	0.230226	-0.0169438	-0.132268	-0.0181929	-0.027388	0.0427277	-0.167948	-0.0579259	0.020297	0.0800381	-0.226566	0.0299231	-0.142156	-0.271965	0.242868	0.0751501	0.20603	-0.070463
B1ATV0~Clcn5	-0.00586839	0.452109	0.467496	0.56556	-0.963107	-0.0714024	-0.293027	0.298574	0.441933	-0.829463	0.102652	-0.0350719	0.0087915	0.521474	-1.1021	-0.0253813	0.225768	0.516855	0.707554	-0.901647	-0.131782	0.646569	-0.302019	0.309737	0.415579	0.0510882	0.390757	0.603922	-0.0276484	0.143429	0.692826	-0.136863
B1ATZ0~Hgs	0.0388541	0.126458	0.298263	0.456656	0.639763	0.00331512	0.094489	0.128866	0.34443	0.499337	-0.113832	0.189705	0.207056	0.288714	0.442225	0.0716629	0.0583713	0.128336	0.37828	0.544336	0.244433	0.326265	0.59272	0.0945509	0.312273	0.838504	-0.00237624	0.294555	0.593904	0.0654165	0.382187	0.63105
B1AU25~Aifm1	-0.0380938	-0.0942611	-0.0647191	0.0164058	0.488215	-0.00897834	-0.198317	-0.249867	0.0409794	0.381693	0.0731262	-0.471333	0.0504278	0.0527019	0.61208	-0.0260541	-0.0694916	-0.0594779	0.0385538	0.552069	-0.351067	-0.195346	0.0996497	-0.0658834	-0.037275	0.0550962	-0.176682	-0.0281328	0.197939	-0.056571	-0.0539773	0.0496233
B1AU74~Mospd2	-0.0113119	-0.234477	-0.192748	-0.0574809	-0.656191	0.0838711	-0.231307	-0.0931643	-0.356799	-0.464287	0.0160054	-0.0863523	-0.162413	0.0909937	-0.303809	-0.0885646	-0.0713105	-0.0710502	-0.14544	-0.600556	-0.0631783	-0.085051	-0.10537	-0.261743	0.212205	-0.170178	-0.192986	0.131197	-0.227461	-0.271942	-0.165224	-0.162563
B1AU75~Nasp	0.0213037	0.140135	-0.286902	-1.05168	-1.97774	-0.170349	0.0487455	-0.303577	-1.22861	-1.75342	0.139906	0.266775	-0.333729	-1.24163	-1.64279	0.00913846	0.153099	-0.372401	-1.3429	-1.93036	-0.232151	-0.794362	-1.34657	-0.114081	-0.660196	-1.09327	0.0525934	-0.617503	-1.24351	-0.229301	-0.663156	-1.45545
B1AUN2~Eif2b3	-0.0204503	-0.356562	-0.590393	-0.11665	-0.35735	0.0768312	-0.219084	-0.472812	0.0368169	0.230278	-0.00473505	-0.286507	-0.391482	-0.0414775	-0.0140247	-0.0516459	0.00344678	0.059281	0.355248	0.151122	-0.0687802	-0.03622	-0.10579	-0.114056	-0.0363529	0.152198	-0.465519	0.0284461	0.1726	-0.150946	0.105374	0.16355
B1AUQ7~Cetn2	-0.0372252	0.123484	-1.09372	-0.804167	-0.120275	-0.028346	-0.0276338	-0.345996	-0.326949	-0.208848	-0.071895	-0.0720491	-0.155917	-1.84831	0.147207	0.137466	-0.080647	-1.02989	-1.34247	0.687597	0.19568	-1.11788	-1.30044	0.101187	0.297663	-0.734705	0.0635823	0.0791267	-0.374437	-0.534027	-0.456937	-1.52306
B1AUY7~Naa10	-0.133944	-0.305174	-0.136825	-0.169284	-0.610447	0.0105637	-0.0776376	0.00798982	-0.337281	-0.319056	0.174619	-0.0825329	-0.264143	-0.230147	-0.449209	-0.0512388	0.00481368	-0.145095	-0.272207	-0.302918	-0.332223	-0.424533	-0.247177	-0.123283	-0.352662	-0.645345	-0.26278	-0.40699	-0.464251	-0.0836758	-0.589946	-0.467341
B1AV35~Drp2	0.060546	0.259206	0.480234	0.589399	0.159813	-0.204183	-0.100451	0.0669919	0.707612	-0.0432269	0.247569	-0.0993545	0.141242	0.26631	-0.185549	-0.103932	0.308131	0.386475	-0.345795	0.398543	-0.380798	0.680401	-0.685052	0.0710332	0.179862	-0.625272	0.894896	0.583968	-0.688087	0.186372	0.27917	-0.550516
B1AVY7~Kif16b	0.081818	0.0376589	-0.344786	-0.536688	-0.92391	0.14646	-0.121148	-0.15027	-0.522785	-0.0932465	-0.0687835	-0.0475504	-0.34998	-0.728613	-0.262211	-0.159495	-0.183218	-0.361721	-1.06889	-0.72662	-0.307516	-0.709237	0.211587	0.119009	-0.568015	0.322364	-0.0892424	-0.385878	-0.494932	-0.0286284	-0.206885	-0.157772
B1AWE0~Clta	0.306492	0.0776821	0.00301033	0.18536	-0.0863841	-0.083137	0.158903	0.138667	0.27633	0.0935683	-0.00837721	0.469598	-0.0127829	0.0472435	0.0106455	-0.214978	-0.109693	-0.0976061	-0.114918	-0.0856742	-0.0281597	1.06438	0.106343	0.140812	-0.00214702	0.59354	0.362504	0.185608	0.144228	0.274743	0.24722	0.535128
Q3TYM2~Meis2	0.105892	1.17727	-0.700789	-3.182	-3.50799	-0.285825	0.818152	-0.465147	-2.29979	-2.57447	0.4278	1.33903	-0.389391	-1.26753	-1.94508	-0.247867	1.36945	-0.701851	-1.38752	-1.38916	0.34331	-1.59443	-3.37894	-2.52878	-2.28423	-1.22892	-2.6531	-3.01729	-2.32494	-1.13736	-1.04302	-1.64588
B1AXI9~Cep131	-0.160657	0.0538972	0.227379	-0.121892	0.0668863	0.0974093	0.0687527	0.198342	-0.141369	-0.105313	-0.00743002	0.0128313	0.0889714	-0.0600831	-0.39528	0.0706778	0.0317145	0.238624	-0.0614639	0.15599	0.285258	0.019784	0.204766	0.00760256	0.0552487	-0.130634	0.121932	0.155728	-0.184201	0.0770954	0.164029	0.0591722
P18654~Rps6ka3	-0.127002	-0.189264	-0.246113	-0.327463	-0.904954	-0.00942175	-0.0845202	-0.0998394	-0.38153	-0.831181	0.171836	-0.0148124	-0.0848426	-0.185528	-0.819542	-0.0354121	-0.0931932	-0.158623	-0.0944722	-0.782056	-0.214738	-0.141272	-0.342726	-0.172975	-0.0667103	-0.525384	-0.269654	-0.167	-0.245058	-0.199717	-0.0441433	-0.503015
E9PV45~Usp24	-0.032232	-0.0556292	-0.202759	-0.0562612	-0.0727257	0.0647263	0.0685334	-0.121011	-0.0598909	0.232674	-0.0522497	-0.143345	-0.0210067	0.0863928	-0.0933953	0.0197554	0.0879259	-0.0855417	0.238132	-0.003318	-0.287112	-0.165647	-0.027519	-0.0680612	-0.00777808	0.0209615	-0.0535229	-0.114463	0.149622	-0.0828253	-0.0407672	0.114132
B1AZ15~Cobll1	-0.00613054	0.209283	-0.128988	-0.741118	-1.18025	0.136791	0.169009	-0.073435	-0.937176	-0.893251	-0.158428	0.359639	-0.233236	-0.803427	-1.23351	0.0277674	0.284319	-0.19738	-1.43068	-1.11446	-0.0958955	-0.478252	-0.9983	-0.160495	-0.380168	-1.16172	-0.15642	-0.437805	-1.13243	0.0342729	-0.414222	-1.28106
B1AZI6~Thoc2	-0.123929	-0.0686882	-0.0238659	-0.0652955	-0.445319	0.0953357	-0.123716	0.0568998	-0.265444	-0.176503	0.00202731	-0.0584967	0.0661094	-0.00442812	-0.389153	0.0265663	-0.0185706	-0.13081	0.144554	-0.266688	-0.0283865	-0.133642	-0.0489033	0.161281	0.0299698	-0.398166	0.0864221	0.113458	-0.138391	0.163316	0.0364261	-0.367377
B7ZNS2~Dlgap4	0.126629	0.118207	0.344057	1.73089	2.23207	-0.347767	0.564643	0.342725	1.66941	1.54936	0.0676205	0.219287	-0.0939227	1.63358	2.01772	0.153517	-0.196744	0.15151	1.4037	2.36524	-0.47964	1.11295	1.98016	0.123101	0.679849	2.09211	-0.0179491	1.03021	1.9662	-0.351572	0.956266	1.59303
B2LVG5~Cpsf4	0.208286	0.31194	0.0622937	0.013515	-0.766077	-0.0869942	0.0594793	0.242014	0.332417	-1.05926	-0.188313	0.0637475	0.021987	0.113187	-0.419992	0.0670217	0.181156	0.229546	-0.341539	-1.44255	0.232807	0.0507006	0.0696232	0.504104	0.0900515	-0.160137	0.00470752	0.033646	0.145709	0.199436	0.193546	-0.258258
E9QAI5~Cad	-0.0424771	-0.0258753	-0.149946	-0.550055	-1.24566	0.0766761	-0.103703	-0.194098	-0.531809	-1.02194	-0.00363683	-0.0548999	-0.198883	-0.483396	-1.18231	-0.0305622	-0.00355716	-0.207914	-0.365218	-1.13101	-0.138431	-0.362181	-0.948129	0.00720316	-0.271242	-1.08276	-0.105274	-0.31509	-0.837152	-0.0518066	-0.357801	-0.938294
B2RQE8~Arhgap42	0.212294	-0.0366599	0.203601	0.386688	-0.764518	-0.0750636	-0.313389	0.281599	-0.394137	-2.20098	-0.0580159	0.708454	-0.331109	-0.174793	-1.27981	-0.0792141	-0.0971411	-0.11111	0.0220552	-1.65402	-0.208828	-1.80248	-2.04543	0.217461	0.15085	-0.9158	-0.211413	-2.35338	-1.20617	0.0365961	-2.37562	-2.10971
B2RQG2~Phf3	0.0456275	-0.0193929	-0.120107	-0.577619	-0.715906	0.246529	0.00519429	0.196542	-0.705939	-0.300534	-0.156153	0.0614809	-0.0598319	-0.671856	-0.646305	-0.136004	0.30415	-0.102287	-0.551973	-0.534727	0.0438916	0.205186	-0.498627	-0.0635292	-0.249482	-0.697842	-0.162482	-0.261289	-0.258132	-0.0973413	0.0258063	-0.356606
B2RQS1~Strn3	0.0436932	0.210228	0.218548	0.892984	1.11699	-0.0116398	0.11103	0.208204	0.630482	0.947226	-0.141321	0.144447	0.0953877	0.657844	0.99743	0.109267	0.262016	0.236404	0.632829	1.00275	0.109343	0.40505	1.07096	0.192218	0.435095	1.1517	0.0396748	0.507068	1.13247	0.146658	0.455108	0.872247
E9QNG1~Itsn2	-0.278164	-0.0734769	0.00837388	0.0564022	0.0773314	0.104185	-0.227742	-0.135505	0.0564045	0.257246	0.317319	-0.110925	0.0647969	-0.239316	-0.152203	-0.143341	-0.18715	-0.304931	-0.116407	-0.0599454	0.0547638	-0.00414295	0.228282	0.157322	0.161829	0.234198	0.0787438	0.0467889	0.234735	0.0472337	0.375289	0.21023
K3W4L0~Myo18a	0.0174632	-0.0819956	0.335978	1.24767	1.20089	0.0271585	0.0664119	0.316883	1.14215	1.22941	-0.0693371	0.00663819	0.300665	1.24093	1.20372	0.0247154	0.0234336	0.406162	1.19458	1.27414	0.12378	0.730077	1.31771	0.225181	0.748065	1.20407	0.145687	0.718303	1.39258	0.111658	0.686266	1.24168
B2RUE8~Map4k4	-0.0496231	-0.233777	0.141074	0.239105	0.0356817	0.128389	-0.226382	-0.0677009	0.0338464	0.249768	0.0190966	-0.308433	-0.0849959	0.29872	0.09387	-0.0978624	-0.0976682	0.0285941	0.269111	0.258025	0.0672489	-0.0368959	-0.0797026	0.135675	-0.0953551	-0.083276	-0.102895	-0.197623	0.138705	-0.087551	-0.054626	0.0876908
B2RUR8~Otud7b	0.192633	0.0327073	-0.171697	0.178391	-0.267391	-0.132433	-0.313838	0.178482	-0.265542	-0.121581	-0.00829555	0.429383	0.380643	-0.194684	0.113137	-0.0519043	0.564833	0.00587493	-0.226825	-0.247699	0.0613317	-0.252003	-0.199257	0.135538	-0.0612671	0.537134	-0.145618	-0.721217	0.204267	-0.0692926	-0.155727	-0.275566
B2RVL6~Zcchc24	0.0191928	0.410467	-0.506909	-0.0626036	-0.507398	-0.00407131	0.197018	-0.188298	-0.582242	-0.390801	-0.209058	0.321173	-0.110548	-0.533734	-0.400619	0.193937	0.12099	0.0831836	-0.367009	-0.457993	0.117741	-0.0421388	-0.643421	-0.204312	-0.306936	-0.6504	0.0214219	-0.0704175	-0.826296	0.192097	-0.208863	-0.807013
B2RWS6~Ep300	-0.206714	0.0432281	0.141829	-0.919806	-0.451749	0.333657	-0.0881	0.429405	-0.969789	-0.438544	-0.304115	0.0784112	0.0271425	-0.935942	-1.31112	0.177172	0.437781	0.874989	-0.222845	-2.65842	0.937718	-0.0295548	-1.67831	0.571043	0.32487	-2.43415	0.452226	0.198606	-2.55526	0.492119	0.589088	-1.77247
B2RXC1~Trappc11	-0.0782624	-0.371609	0.0566621	-0.0509981	-0.779608	0.356243	-0.0359585	0.201514	0.0300043	-0.423591	0.0353938	-0.35423	-0.201802	-0.0501304	-0.142918	-0.313375	0.202453	0.0591962	0.402577	-0.149872	0.615587	-0.0248769	0.0945003	0.306248	0.141779	-0.618428	0.0360852	-0.0632353	0.0500082	-0.0582083	0.272011	0.0120595
B2RXQ2~Ppfia1	0.0106633	-0.105316	0.432535	-0.144633	-0.41065	0.0873162	0.197915	0.0276141	0.0269133	0.140213	-0.140315	-0.0688324	-0.130608	-0.242695	-0.347583	0.0423351	-0.0084785	-0.138672	-0.459752	-0.300412	-0.00779183	-0.188587	-0.291509	0.0167536	0.135416	-0.324912	-0.0113969	0.0169064	-0.147551	-0.241281	-0.13326	0.0275769
B2RXS4~Plxnb2	-0.0106719	-0.0754375	0.167654	0.30042	-0.127131	-0.0743169	-0.00205858	0.0285441	0.243318	0.00555173	0.00355913	0.0211669	0.0900428	0.160817	-0.178098	0.0814297	0.0999697	0.110418	0.333345	-0.0311948	0.182893	0.197984	0.0962491	0.101929	0.233573	0.365303	0.0852455	0.26956	0.235807	0.140072	0.225107	0.251543
B2RXS8~Ptprz1	-0.190677	-0.321463	-0.783285	0.09769	-0.0927269	-0.387567	-1.0185	-0.908288	-0.0144058	0.438164	-0.0672502	-0.495193	-1.35104	-0.0243379	-0.329585	0.645494	-0.685883	-0.0453994	0.0474612	0.0604563	-0.357547	-0.95579	0.307424	-0.188249	-1.0529	-0.287668	-0.221763	-0.693471	-0.189375	-0.482763	-0.244362	-0.376257
B2RY04~Dock5	0.133341	0.00765096	-0.370225	-0.746964	-1.27541	0.197282	-0.0129036	0.143826	-0.693335	-0.869379	-0.278226	-0.0256114	0.0864703	-0.549696	-1.09235	-0.0523968	0.0166137	-0.128583	-0.400613	-1.13926	-0.084492	0.0205352	-1.37622	0.201034	-0.173528	-1.44028	-0.0534637	-0.141859	-0.899162	0.0507161	-0.430733	-1.14503
B2RY56~Rbm25	0.0393747	0.162469	0.0521648	-0.208789	-0.198341	0.0858004	-0.0506758	-0.0884574	-0.300706	-0.668176	-0.0836361	-0.173878	-0.00878099	-0.254145	-0.537574	-0.0415389	0.0919705	-0.0850672	-0.213125	-0.536499	-0.131342	-0.0993609	-0.435982	0.0240951	-0.0578647	-0.0943071	-0.0693296	0.0870437	-0.0823143	-0.00324953	-0.125925	-0.332537
B7FAU9~Flna	-0.00854662	0.207922	0.129224	-0.315863	-0.673178	0.0961166	0.173694	0.119325	-0.54487	-0.735807	-0.194669	0.136535	0.133513	-0.393176	-0.920956	0.107099	0.156125	0.109906	-0.330252	-0.724732	0.187833	-0.0441522	-0.685261	0.199153	-0.00479085	-0.790583	0.136964	0.0192547	-0.740115	0.17016	-0.0304155	-0.790455
B7ZC22~Pkig	-0.108519	-0.0683915	-1.19304	1.2841	1.85651	0.0139737	0.0577068	-0.184874	1.21443	0.472808	0.259052	-0.267708	-1.42118	1.36202	1.60299	-0.164507	-0.22379	-2.3063	0.882979	1.66021	-0.968228	-1.2373	1.54407	-0.709857	-1.43889	1.55084	-1.71269	0.551168	1.13992	-1.12526	-2.31356	0.884923
B7ZC24~Ncoa5	0.0422583	-0.00903389	0.187778	0.0832385	-0.508973	-0.0041087	0.0263419	-0.12857	-0.484377	-0.650344	-0.0934239	-0.113451	0.190181	-0.423455	-0.604924	0.0552743	0.123941	0.299591	-0.38284	-0.599043	0.0297205	-0.159953	-0.638517	0.0180776	-0.476381	-0.43961	0.0264062	-0.170234	-0.682926	-0.0377143	-0.290593	-0.609781
B7ZCU2~Abi1	0.0308842	-0.0312672	0.0938294	-0.172921	-0.154261	-0.0669322	0.108197	0.0643168	-0.0326792	-0.642843	0.064679	0.1335	0.00671919	-0.0577729	-0.156848	-0.0286309	0.149631	-0.00449809	-0.237222	-0.229391	-0.0501834	-0.161324	-0.0478293	0.081558	0.094205	-0.206362	-0.0817288	-0.0409504	-0.161943	0.141203	-0.0559167	-0.461059
B7ZMP1~Xpnpep3	0.243054	-0.105811	-0.223452	0.287459	-0.206107	-0.178205	-0.456648	-0.0239744	0.444295	0.101608	0.153259	0.109	0.242053	0.300991	0.498032	-0.218108	0.16471	0.230496	0.626641	0.456668	-0.442227	0.50696	0.0567039	0.0218965	-0.0149462	-0.00133555	-0.143003	-0.350268	-0.253924	0.17163	-0.375889	0.233326
B7ZNL2~Nap1l4	0.0725177	-0.0910509	-0.259871	-0.104803	-0.116944	-0.17907	-0.0694055	-0.193377	-0.133515	-0.594865	0.0359402	0.0895844	-0.135433	-0.140242	-0.243269	0.0706126	-0.0777294	-0.164067	-0.352538	-0.239152	-0.0733469	-0.266277	-0.0111547	0.0574994	-0.300945	0.0987051	-0.0854622	-0.285364	-0.199402	-0.132447	-0.191161	-0.358312
B7ZP47~Wapal	0.0421559	0.179134	-0.203564	-0.380738	-0.638746	0.0588237	0.229155	0.0334191	-0.301815	-0.268497	-0.140364	0.148797	-0.17192	-0.53402	-0.450495	0.0393848	0.107867	0.000550475	-0.268603	-0.804757	-0.249166	-0.123975	-0.630014	-0.0416698	0.0466447	-0.614884	-0.0504097	0.00511735	-0.167582	-0.178169	-0.0481381	-0.548443
B8JJ57~Trim26	-0.329582	-0.00612558	-5.44875e-05	0.162412	-0.884795	0.273596	0.0512095	-0.0655064	0.0589903	-0.426477	0.131504	0.587792	0.0674144	-0.402167	-2.28018	-0.0755183	0.607478	0.360223	-0.045191	-0.957995	0.404191	-0.0422125	-1.16897	0.194235	-0.176216	-0.561493	0.174652	-0.0489858	-1.06431	0.11841	-0.130304	-0.577531
B8ZXI1~Qtrtd1	-0.0415758	-0.12854	-0.252221	-0.459124	-0.674446	-0.437301	-0.366563	-0.161978	-0.243051	-0.355417	0.486768	0.292747	-0.162655	0.0943997	-0.387326	-0.0078914	0.0860797	0.125472	0.0472005	-0.774379	-0.429513	-0.2058	-1.07027	0.144405	-0.147121	-0.65486	-0.0113336	-0.276787	-0.414116	-0.325632	-0.172272	-0.975409
B9EHJ3~Tjp1	0.0291934	0.114793	0.210826	0.320893	-0.152653	-0.0064793	0.0824554	0.268477	0.0871887	-0.198234	-0.0433632	0.238386	0.140178	0.146064	-0.215186	0.0206491	0.170514	0.165166	0.115186	-0.192497	0.102479	0.252253	0.0265644	0.146652	0.226237	0.125705	0.0699852	0.255633	-0.0724847	0.131456	0.166341	-0.0987244
B9EHX4~Atm	-0.0670384	0.257802	-0.462063	-0.717174	-2.96529	0.138956	0.196724	-0.306843	-0.724615	-0.83804	0.127112	-0.460697	-0.920752	-0.705962	-1.72646	-0.19903	0.0101883	-0.396376	-0.769394	-0.860686	-0.419872	-0.40654	-1.44045	-0.195343	-0.581267	-1.13198	0.0289254	0.00619911	-2.71145	-0.263849	-0.103896	-0.952504
B9EIX2~Cep170b	-0.150881	-0.02143	-0.382263	-0.74851	-0.414605	0.0240929	0.116977	-0.123696	-1.32148	-0.672578	-0.113602	0.229703	-0.462519	-0.823501	-1.17475	0.24039	0.301012	-0.240214	-0.770764	-1.07316	0.10735	-0.769506	-0.732179	0.14858	-0.476817	-0.682682	-0.0153784	-0.507676	-0.474714	-0.0968612	-0.668722	-0.930883
B9EJR8~Dnaaf5	-0.112334	0.0983634	-0.318248	-0.259439	-0.339956	0.15295	0.0792005	-0.254646	-0.421101	-0.574517	0.151117	0.0539783	0.000134374	-0.310196	-0.572069	-0.191733	0.112913	-0.362341	-0.300574	-0.555908	0.43878	0.0086402	-0.633307	0.0246965	-0.455708	-0.8585	0.137414	-0.380167	-0.607095	-0.279581	-0.332777	-0.280285
B9EKI3~Tmf1	0.230945	0.123226	-0.258116	0.211304	0.249573	0.0971499	0.369745	0.133276	0.269452	0.221879	-0.212425	0.0690813	-0.11528	0.316803	0.63018	-0.115669	0.462226	-0.20219	-0.0745448	0.830991	0.305853	0.494233	-0.084034	0.127018	0.457781	0.0607202	0.28597	0.517896	0.103328	0.176836	0.453112	-0.116248
B9EKJ3~Mon2	0.0200077	0.118801	0.0604348	0.08073	-0.447326	0.0367716	0.0615472	0.0776543	-0.135494	-0.27677	-0.122231	-0.101877	-0.00735186	0.0802804	-0.313945	0.0654514	0.133891	-0.0109676	0.161946	-0.333423	-0.0685372	0.0206188	-0.440893	0.135305	-0.0154392	-0.548489	-0.0497765	-0.09064	-0.124736	-0.0417337	0.00501473	-0.415577
B9EKS2~Kdm3b	-0.0361439	-0.18463	-0.246732	-0.217273	-0.730822	0.101625	-0.238597	-0.00812719	-0.233386	-0.777302	-0.0643631	0.127535	-0.0210214	-0.244575	-1.18361	-0.00111773	-0.0305829	0.031112	-0.44688	-0.443634	0.0852989	0.191345	-0.366592	-0.0395307	0.25448	-0.531159	0.00788852	-0.0672246	-0.723826	0.0494768	-0.0678388	-0.451064
C0HKD9~NA	-0.159764	0.573945	-0.0402187	0.414187	-0.183009	-0.237011	0.415798	-0.178015	0.124429	0.414486	0.0308922	0.182	0.0301298	0.102584	-0.19574	0.365882	-0.0109766	-0.00713828	0.0445044	-0.18633	0.267296	0.256455	0.214635	0.439015	-0.107627	0.67938	-0.241745	0.36247	-0.153724	0.0888947	0.330208	0.503311
D3YTL8~Spire1	0.0856825	-0.0665232	0.343088	0.573581	0.482345	0.170977	0.0988325	-0.0304306	0.580839	-2.64231	-0.123992	-0.152779	0.159241	0.75532	-1.02646	-0.132668	0.109728	0.0857393	0.442884	-1.7202	0.00832934	0.541721	0.354887	-0.097999	0.738702	-1.22911	0.102171	-0.862461	0.388206	-0.07996	0.234795	-0.332718
D3YTR3~Mex3d	-0.363596	0.0763084	0.262282	-0.733709	-2.68735	0.243364	-0.11998	0.00221503	-0.539537	-0.29836	-0.190194	-0.397432	0.46297	-0.365816	-0.489807	0.310426	0.418667	0.269587	-0.399141	-1.29806	0.284187	-2.0719	-0.453652	0.0271018	0.612049	-2.44997	0.176888	-0.434921	-1.74342	-0.0179924	-0.270241	-1.38366
D3YTR5~Mbd3	-0.117695	0.571522	0.243267	-0.207134	-0.347358	-0.086059	0.318661	0.0964767	-0.0401893	-0.479016	-0.0310479	-0.105784	0.271319	0.0180446	-1.05433	0.234802	0.161433	0.177043	-0.245208	-0.854851	-0.0961011	0.0481316	0.0267578	0.0911817	-0.953294	-0.625256	0.445993	-0.397582	-0.254779	0.478047	-0.0893673	0.101155
D3YTR6~Spns1	0.0129825	-0.139699	-1.56635	0.0270754	0.196809	-0.0515668	-0.0739978	-0.0170578	0.537697	0.561681	0.0159308	-0.014865	-0.894836	0.506557	0.56218	0.0226535	-0.196774	-1.64993	0.260415	0.33379	0.0725038	0.224313	0.344054	0.17747	0.419823	0.171134	-0.00139041	0.325011	0.333428	0.00415351	0.40114	0.014193
D3YWT0~Sec11a	0.01485	-0.0764798	0.107134	-0.0718059	-0.188061	-0.0218025	0.0684543	-0.00607902	-0.0133659	-0.253414	0.11231	-0.0277103	-0.241329	0.101662	-0.233229	-0.105358	-0.254945	-0.164282	0.0322216	-0.253952	-0.0854288	0.0939935	-0.662858	0.177302	-0.27364	-0.568817	-0.0337829	-0.0636129	-0.530524	-0.0309954	-0.18165	-0.510122
D3YTT6~Osbpl3	-0.0773452	0.0182745	-0.0643857	0.194357	0.201817	-0.00348779	-0.0780291	-0.356262	0.258058	0.302879	0.0485057	-0.0936843	0.103797	0.0802632	-0.0860633	0.0323273	-0.206402	-0.221975	0.014507	0.0900064	-0.551469	0.164142	0.382895	-0.417514	-0.0994998	0.0860424	-0.0293383	-0.053919	0.142882	-0.00835213	-0.0241369	0.447512
D3YTU2~Ogfod1	-0.0234295	-0.0775431	-0.167329	-0.438291	-0.168827	-0.00796034	0.292675	-0.00848763	-0.0920356	-0.205763	0.103095	0.0667023	-0.168504	-0.0333624	-0.0212475	-0.0717057	-0.627538	-0.193333	-0.523436	-0.0675839	0.228924	-0.169642	-0.0100276	0.142485	-0.0526349	0.130141	0.0850599	-0.0654318	0.0637592	-0.0881067	0.0136996	-0.01729
D3YU08~Synpo2l	-0.596648	0.942233	2.46895	5.73774	6.35736	0.199795	1.02219	3.06678	5.2459	5.66495	1.125	0.17987	1.56392	5.32182	6.03065	-0.728148	0.34395	1.66644	4.81802	6.15638	0.918949	3.98476	6.05085	1.86808	4.09673	6.14555	1.8643	4.55645	6.10375	1.03931	4.14871	5.76202
D3YU12~Nmral1	0.0482015	0.0972009	-0.15423	-0.784162	-1.25788	-0.232447	-0.1572	-0.309446	-0.644544	-1.2141	0.0571388	-0.0792025	-0.318863	-0.521976	-1.30622	0.127107	0.226073	-0.142112	-0.808075	-1.09394	-0.147596	-0.263461	-1.0515	-0.132409	-0.355187	-0.903861	-0.0653615	-0.627995	-0.971428	-0.063719	-0.360245	-0.783552
Q8VCM8~Ncln	0.078196	-0.0849752	0.0391399	0.154391	0.202259	0.0224402	-0.038794	-0.113695	0.223547	0.131921	-0.000523528	-0.102184	0.00308396	0.115487	0.276173	-0.100113	-0.0875089	0.0511063	0.263436	0.235553	-0.144351	0.0829432	0.0888139	0.195493	-0.0847463	0.0718332	0.13189	-0.0114814	0.188506	0.116851	0.0274061	0.0447261
D3YU58~Anapc7	0.0771272	0.0222627	-0.0908069	-0.450296	-0.569399	0.011647	-0.216076	-0.456205	-0.289886	-0.811986	0.185572	0.0124483	-0.235499	-0.232658	-0.110211	-0.274346	0.0407671	-0.18163	-0.30041	-0.556461	-0.132616	-0.0735306	-0.189934	0.0452289	-0.106392	-0.168951	-0.258745	0.107809	-0.00774221	-0.222563	-0.16334	-0.269192
F6SBR5~Cit	-0.353747	0.112762	-0.120261	-0.97934	-2.53742	0.418307	-0.134899	-0.739998	-3.44117	-1.77082	-0.197503	0.138187	-1.2039	-1.87304	-2.83234	0.132943	0.269198	-0.457417	-1.06404	-1.88792	-0.14432	-1.01447	-1.60338	-0.0428611	-0.773354	-1.55165	-0.370982	-1.47653	-1.3186	-0.202361	-0.993457	-1.72466
D3YUM1~Ndufv1	-0.0214658	-0.0895375	-0.126793	0.440526	0.72206	-0.0402491	-0.0353676	0.024742	0.323425	0.968823	0.0888673	0.0285323	0.0387008	0.371002	0.974597	-0.0271523	-0.0512002	-0.0274349	0.346489	0.897108	-0.0200814	0.198908	0.376256	0.175715	0.237342	0.443051	0.0799655	0.249403	0.513434	-0.0329012	0.321687	0.244133
D3YUN3~Tnni1	0.166535	0.18607	2.09485	4.53162	4.81399	-0.354619	0.416687	2.06569	4.96813	4.85215	0.452926	0.542903	1.90547	4.33513	5.05035	-0.264842	-0.122115	1.95359	4.48617	4.88878	1.07264	4.12973	4.92917	1.34087	2.95244	5.57092	1.3893	3.49659	4.66751	0.895642	3.6944	5.38081
F8WI64~Vps8	0.0279588	0.271692	0.175724	0.276792	-0.0110521	-0.0253372	0.162512	0.427935	-0.250347	-0.138861	-0.0829363	0.435688	0.139525	0.0788203	0.170186	0.0803147	0.353057	0.300438	-0.0333142	0.172348	-0.195982	-0.262266	-1.09491	0.2573	-0.129703	-1.02875	-0.1855	0.424476	-0.279877	0.372039	-1.1797	-1.38462
D3YUP1~Carm1	0.282658	-0.147724	-0.481942	-0.474611	-0.477258	0.325298	-0.0938626	-0.219076	-0.0518881	-0.514182	-0.112089	-0.0412353	-0.23664	-0.279614	-0.189669	-0.495866	0.0227159	-0.344512	-0.355262	-0.438706	0.169326	0.272856	-0.27941	0.131089	-0.324475	-0.167379	-0.169328	-0.272146	-0.581686	-0.117926	-0.0638259	0.0110345
D3YUS5~Rasal2	0.0221481	0.0312077	0.340038	0.478615	0.11519	-0.0327277	-0.10553	0.258947	0.264921	0.30982	0.00639207	0.698692	0.356024	0.0697536	0.258949	0.00418755	0.359602	0.662204	0.704837	0.178286	0.175596	0.534042	0.129666	0.103251	0.463663	-0.459109	0.181096	0.248027	-0.228043	-0.0367567	0.177383	-0.125107
D3YUW8~Pogz	0.119185	0.167185	0.277499	-0.0431167	-0.341172	0.142409	0.209247	0.126512	-0.180632	-0.248557	-0.47503	0.277168	0.383496	-0.301387	-0.431009	0.213436	0.0286528	0.34986	0.3589	-0.445953	0.182259	-0.131823	-0.193935	-0.351846	-0.166245	-0.481931	0.220309	0.0124131	-0.609876	0.229172	0.00469738	-0.34661
D3YUX2~Mpdz	0.0792663	-0.325367	0.0739071	0.0287938	-0.204359	0.0317833	-0.0277765	-0.0387151	-0.197188	0.131341	-0.0765568	0.0376971	-0.557872	0.194491	-0.0365732	-0.0344929	0.00654656	-0.566789	-0.095831	-0.0937043	-0.35718	-0.433503	0.120251	-0.0773072	-0.13627	0.300735	-0.0708258	0.308076	-0.128306	-0.160102	-0.371049	-0.164682
Q3TDT0~Trim3	-0.0445284	-0.0519493	-0.214227	-0.473283	-0.720786	-0.0785481	0.0719288	-0.140444	-0.473569	-0.146764	0.0273385	0.0173087	-0.312235	-0.409345	-0.443905	0.095738	0.193315	-0.0100665	-0.401009	-0.222854	0.130242	-0.0184839	-0.670141	0.260152	0.00228064	-0.681793	-0.257049	-0.199934	-0.391502	-0.218525	-0.15291	-0.393248
D3Z3E8~Mov10	-0.0445434	0.1703	-0.0504717	-0.660007	-2.62686	0.2599	-0.0519714	-0.169736	-0.672914	-3.11879	-0.198257	-0.182597	-0.10062	-1.03897	-3.00144	-0.0170992	-0.0389889	-0.023326	-0.668973	-1.67934	-0.0777401	-0.13238	-0.806119	-0.132182	-0.252035	-1.53541	-0.130813	-0.193976	-1.42422	-0.0955426	-0.171163	-1.27139
D3YVW2~Golim4	-0.0485781	0.208167	-0.00855884	-0.170815	-0.165462	0.0895408	0.200196	-0.0584168	-0.557795	0.0285544	-0.146849	0.341448	0.0654504	-0.52574	-0.328767	0.105886	0.107297	-0.0957102	-0.312705	-0.196325	-0.00729689	-0.266901	-0.343202	-0.0805045	-0.163378	-0.0841759	-0.242534	-0.191868	-0.161373	-0.204135	-0.0703527	-0.384091
G3X927~Ccdc9	-0.0732754	0.13088	0.179185	0.389256	0.242471	0.0949066	0.0261938	-0.00197574	0.133227	0.358794	-0.0195845	0.295031	0.378614	0.108358	0.198813	-0.00204671	0.0576678	0.0907167	0.235727	0.324095	0.283318	0.19456	0.322964	0.0348739	0.454278	0.532738	-0.097275	0.0694957	0.49597	-0.0259716	0.312177	0.410298
D3YWH4~Tm9sf1	-0.0131021	-0.289825	-0.460637	-0.243147	-0.606541	0.0855474	-0.452572	-0.25664	-0.188393	-0.130316	0.183862	-0.236312	-0.488537	-0.0598257	-0.0995434	-0.256307	-0.277093	-0.464498	-0.330874	-0.340385	-0.423865	-0.114229	-0.355769	-0.365175	-0.209304	-0.409106	-0.141841	0.0153964	-0.382943	-0.199137	-0.055139	-0.484125
J3QM73~Tnfaip8	0.287757	-0.165334	-0.0034264	-0.466473	-3.23242	-0.171417	0.274443	0.333828	-0.566436	-1.7306	0.13524	0.208345	-0.112208	-0.213685	-1.13419	-0.251581	-0.0267232	-0.319814	-0.790983	-3.23428	-0.0838769	-0.533925	-0.565725	-0.108769	-0.221987	-0.262231	0.229528	-0.409734	-0.790808	-0.384535	-0.13942	-0.460034
D3Z3N4~Hnrnph3	0.0297665	-0.00316812	0.151794	-0.0321829	0.379985	-0.169292	0.0622208	0.0105289	0.0953631	0.130625	0.0424585	0.112633	0.091866	0.0818324	0.215642	0.0970669	0.0662965	0.170868	0.0656626	0.240976	-0.168765	-0.0679695	0.266129	-0.107128	0.0685282	0.631809	-0.076736	0.213586	0.277207	0.0473155	0.171888	0.141582
D3YWX2~Ylpm1	0.0998626	0.295241	0.037672	0.1542	-0.476633	0.0396772	0.047989	-0.0478111	-0.044833	-0.393292	-0.130953	0.270079	-0.00891453	-0.0943324	-0.439381	-0.00858717	0.133973	0.00668267	-0.213173	-0.336646	0.107831	0.130856	-0.183314	0.134001	-0.100145	-0.0884454	-0.0356779	-0.236069	-0.273746	0.0589898	-0.13911	-0.110311
S4R1M2~Safb	-0.0569938	0.168276	0.0630674	0.215185	-0.0177117	-0.0554079	0.0855759	0.148032	0.0679209	-0.0634095	-0.0116956	0.0833851	0.179587	-0.0126846	-0.164981	0.124097	0.0466854	0.0882421	0.0288919	0.0824211	0.0841131	0.26224	0.0567968	0.0220014	0.17818	0.119553	-0.00487555	0.189345	0.138888	0.11937	0.282822	8.99973e-05
D3YXP6~Pmvk	-0.115988	-0.00694404	-0.393021	-0.525786	-1.18923	0.11584	0.0329528	0.0808297	-0.698256	-1.25296	-0.0376334	0.195888	-0.291347	-0.731388	-2.08039	0.0377818	-0.134162	-0.332047	-0.854617	-3.18957	-0.286313	-0.359299	-0.432227	-0.164297	-0.265327	-0.452595	-0.21083	-1.59752	-0.506579	-0.165639	0.0572075	-0.275171
D3YXZ3~Klc2	0.153077	0.0961955	-0.0721983	0.686882	0.711917	-0.137175	-0.215024	0.0884128	0.239247	0.700501	-0.151771	-3.31117e-06	0.111833	0.420474	0.921617	0.135869	0.101653	0.0671624	0.372229	0.969327	0.0951753	0.237848	0.597571	-0.00019793	0.26473	1.13992	-0.0336575	0.0995185	0.73752	0.0432182	0.127864	0.630421
F6T9K1~Drap1	-0.0141467	-0.0181635	-0.324508	0.0195438	-0.563609	-0.192645	-0.0745795	-0.378311	-0.440877	-0.604818	0.00846617	-0.370363	0.295303	-0.279627	-0.601491	0.198326	0.040225	-0.207767	-0.378426	-0.794569	0.224543	0.0224087	-0.48382	-0.0358947	-0.10171	-0.275332	0.309941	-0.307549	-0.241227	-0.213598	-0.222511	0.0548661
D3YY41~Pik3ca	-0.13202	-0.630525	0.216073	0.140443	-0.729251	0.168921	-0.249332	-0.126292	0.169176	-0.612604	0.175963	-0.321487	0.184788	-0.235708	-0.489693	-0.212865	-0.0534636	0.176036	0.136749	-0.857461	-0.0425156	0.159597	-0.707676	0.0761702	0.279082	-1.29693	-0.103151	0.191055	-0.242935	0.0549497	0.138863	-0.826728
D3YYE1~Anp32a	-0.0440298	-0.0989573	0.0162687	-0.468533	-0.748272	-0.140119	-0.0400909	-0.117611	-0.481093	-0.705728	0.083277	0.0474371	0.195428	-0.2531	-0.63439	0.100872	0.0373108	0.00836439	-0.35172	-0.753987	0.0892192	-0.192727	-0.586731	-0.111142	-0.0560778	-0.467636	-0.0611808	-0.0102539	-0.425665	0.0373214	-0.0828064	-0.579622
D3YYK0~Abhd11	-0.142007	0.253415	0.0511316	0.132678	0.82098	-0.226167	0.268589	0.221124	0.134236	0.438251	0.190066	0.0442951	0.284987	0.172692	0.636965	0.178108	0.0896519	0.0249955	-0.100969	0.662341	0.328528	0.0998336	0.379086	-0.0481742	0.0937964	0.394643	0.245523	0.239971	0.530998	0.0422022	0.158287	0.417257
D3YYT0~Cdh2	0.0261211	0.171976	0.180915	0.333645	0.471035	-0.0986171	0.220491	0.135358	0.195772	0.263078	-0.0867992	-0.0712748	0.0946647	0.263999	0.420318	0.159295	0.100712	0.0352297	0.0665376	0.304002	0.0875418	0.0875377	0.41941	0.212851	0.1705	0.347481	0.247401	0.207976	0.204582	0.269594	0.236588	0.211846
D3YYT1~Glyr1	-0.234197	-0.0336285	0.095009	-0.061484	-0.626995	0.140601	0.249011	0.412767	-0.0372418	-0.0512976	0.215597	0.43756	0.0201121	-0.181405	-0.32154	-0.122001	-0.0465455	0.223305	-0.115608	-0.23119	0.476039	0.00692076	-0.202065	0.457823	0.312205	-0.727104	0.119835	0.0763285	-0.262486	-0.0797906	0.116366	-0.418026
D3YYU8~Obsl1	0.204291	0.259198	0.379442	3.27681	3.36989	-0.7795	0.109342	0.651435	3.4874	3.53486	-0.0476088	-0.243581	0.8748	3.23818	3.69214	0.622819	0.802011	0.914838	3.27811	3.5879	0.228996	2.00218	3.50508	0.306141	1.97741	3.91475	0.374174	1.76762	3.86992	-0.411841	2.13471	4.03091
D3YYW8~Rbm42	-0.0204296	0.0154927	-0.0623293	0.000116516	0.0111664	0.109781	0.327353	-2.05419	0.019738	-0.588062	0.0756568	0.091563	-1.46843	-0.0699335	-0.446985	-0.165009	0.218844	-1.70628	0.00858835	-0.547182	-2.5157	-0.0103266	0.0896375	-1.85207	0.759148	-0.119993	-1.64904	0.365682	0.0205643	-1.43394	0.353676	-0.159094
E9QM06~Terf2	0.0434434	-0.105239	-0.193605	-0.596055	-2.60735	-0.0834836	0.0936077	-0.192444	-0.296301	-0.581745	0.0110066	-0.32967	0.0588402	-0.401761	-1.15678	0.0290336	-0.0533807	-0.0419837	-0.867976	-1.63783	0.217996	0.0149513	-1.22837	-0.0299427	-0.236944	-0.980926	-0.234633	0.0110036	-0.853648	-0.310313	-0.316152	-0.121826
D3YZ09~Gar1	0.0827436	0.284686	0.605149	-0.116552	-0.379686	0.245338	0.237076	0.329928	0.3126	-0.256467	-0.38171	0.134868	0.321664	-0.00119675	-0.337096	0.0536285	0.184529	0.235789	0.0875932	-0.00328576	0.768154	0.188015	0.276429	0.331877	0.329565	-0.211426	0.147038	0.169927	-0.132007	0.384827	0.410284	0.251548
D3YZ20~Polr2j	-0.347311	-0.0452427	0.199615	0.231366	-1.5369	-0.0745513	0.136435	-0.0125901	0.23228	-1.53103	0.262436	-0.0740809	0.0377326	0.145182	-2.39093	0.159427	-0.0408765	-0.0480354	0.375155	-0.192764	0.160741	0.0979953	0.112201	0.188485	-0.148879	-0.0769349	0.215043	-0.25737	-0.235636	0.204641	0.248362	0.081629
D3YZ61~C1qtnf3	-0.135534	-0.189614	0.506787	1.01452	0.661879	0.00117655	0.034261	0.224593	1.48115	0.988511	0.169749	0.124344	0.639608	1.42607	0.795398	-0.0353914	-0.0299753	0.309136	1.46944	0.745667	0.486837	0.760702	1.06677	0.196373	1.12213	0.925725	0.229645	1.02901	1.12243	0.242774	1.00509	1.23223
D3YZ62~Myo5a	-0.395147	-1.26499	-0.670023	-1.23226	-2.66624	0.477283	-1.14729	-0.80059	-1.22666	-1.96089	0.319416	-1.10753	-0.624031	-0.671357	-3.33361	-0.401551	-0.801727	-0.735595	-0.750835	-1.98469	-0.802946	-1.09752	-2.89109	-1.10097	-0.903948	-2.44942	-1.09687	-0.951242	-2.86548	-1.1989	-1.06926	-2.08312
D3YZ99~Ntan1	0.0917957	0.015918	0.0114058	-1.07584	-1.89816	0.0568862	0.214409	-0.0328812	-0.820943	-0.837339	-0.00680332	0.438531	0.0539054	-0.650393	-0.923877	-0.141879	0.042146	0.110775	-0.746213	-1.53812	0.0459356	-0.415741	-0.928324	-0.351922	-0.199708	-0.99727	0.279695	-0.415025	-1.15361	0.313206	-0.0393925	-0.912218
D3YZC9~Sf1	-0.0350773	0.0755893	-0.124406	-0.211746	-0.661794	-0.171655	0.212763	-0.0404968	-0.27173	-0.716815	0.156017	0.235912	0.0500267	-0.364505	-0.58022	0.0507156	0.123695	-0.0748258	-0.716763	-0.709093	-0.138189	-0.368334	-0.528804	0.0876754	-0.296413	-0.511018	0.132365	-0.285858	-0.377683	0.208785	-0.389956	-0.786422
D3YZG8~Mthfd2l	-0.058892	0.224431	-0.0203272	0.309671	0.426531	-0.00267561	0.0959482	0.138991	-0.201395	0.341391	-0.0243938	0.523039	-0.207796	-0.177191	0.255258	0.0859614	0.214798	-0.189424	-0.178547	0.332102	0.148734	0.272837	0.138383	0.126429	0.0746876	-0.161639	-0.0712324	0.0421067	-0.04568	-0.041837	0.200154	-0.332771
D3YZN4~Spg7	0.49886	-0.0591465	-0.450817	-0.656795	0.0077766	0.156634	-0.0747748	-0.036518	-0.00108797	0.36518	-0.770495	0.127473	-0.21598	0.0577132	0.704564	0.115001	-0.0244098	-0.0797581	0.0640073	0.409945	-0.443749	-0.563636	0.225803	-0.203043	0.126243	-0.240679	-0.360811	-0.75641	0.146318	-0.0949848	-0.41028	-0.136601
D3YZP9~Ccdc6	0.101516	-0.107582	0.123346	0.0142061	-0.493852	0.0531461	0.0308709	0.00371027	-0.0729689	-0.892899	-0.12566	0.121959	0.25639	0.171876	-0.640653	-0.0290018	0.0219012	0.0150019	-0.197694	-0.570924	0.071778	0.0130709	-0.130856	-0.00978836	0.212973	-0.0793466	0.0342211	-0.13355	0.203642	-0.115095	0.0769636	-0.269109
D3YZR1~Tssc4	-0.167578	0.283582	0.0558952	-0.0200825	-0.573809	-0.265183	-0.00532412	-0.0591852	-0.424406	-0.129425	0.126554	0.00308558	-0.0409134	-0.264713	-0.347387	0.306208	0.21129	-0.0226466	-0.370703	-0.474562	0.269702	-0.318118	-0.21638	0.339232	-0.119446	0.0331035	0.167127	0.153663	-0.313702	0.220358	0.228654	-0.429379
D3YZS5~Tarbp2	0.445421	-0.0135725	-0.317251	-0.0817097	-1.73243	-0.305764	-0.0627288	0.0899828	-0.390863	-1.84429	0.110756	0.232129	0.0799551	-0.144728	-1.87538	-0.250413	0.0795155	-0.14719	-0.145186	-1.18598	-0.154817	-0.65316	-2.64996	-0.0856999	-2.73435	-0.268632	-0.308168	-0.946765	-2.7228	0.0179117	-1.76728	-1.75702
D3YZU6~Haghl	-0.11162	0.593222	-0.351328	-0.0368696	-0.265103	-0.0229369	0.33327	-0.0673515	-0.488036	0.0115389	0.164279	0.324972	-0.215192	-0.458368	-0.00445075	-0.0297213	0.336611	0.300293	0.0176198	0.0279544	0.1172	-0.808102	-0.829665	0.222872	-0.525627	-0.533383	0.0186043	-1.16537	-0.539087	0.431953	-2.01797	-0.00592668
E9Q7G1~Tmed7	-0.0146228	-0.26119	-0.134085	0.072621	0.0296825	-0.187529	-0.0533463	0.0304949	0.202858	0.309787	0.185192	0.0274155	0.0423841	0.470837	0.39817	0.0169601	0.0390302	-0.0134568	0.260272	0.301113	-0.184096	0.0825092	0.267473	0.00972635	0.241619	0.250475	-0.126543	0.115103	0.200856	0.0183211	0.140242	0.134064
D3Z030~Lrrc16a	-0.0257495	0.267359	-0.0706241	-0.822963	-2.29405	0.203455	-0.299166	-0.13422	-0.385677	-1.61264	0.00997334	0.0245884	-0.285949	-1.03633	-2.19785	-0.187679	-0.605026	-0.305359	-0.995099	-2.43437	-0.105992	-0.0613922	-1.49418	0.141576	-0.183668	-1.26446	0.0474622	-0.218591	-0.779686	-0.27267	0.00778357	-1.05685
D3Z041~Acsl1	-0.205847	0.471658	0.338763	0.628446	1.63923	-0.495125	0.251079	0.291591	-0.387206	1.80533	0.27257	0.408483	0.357655	0.868165	2.23593	0.428403	0.529958	0.451793	0.964135	2.0158	0.202721	0.801887	1.24045	0.373316	0.386638	1.10139	-0.524146	0.884685	1.43753	0.23928	0.272404	0.995603
D3Z061~Uba6	-0.0553844	-0.218006	-0.148928	-0.3491	-0.697245	-0.00167466	-0.018107	-0.140271	-0.368937	-0.457913	0.100599	-0.107945	-0.186767	-0.348991	-0.498573	-0.0435398	-0.0654949	-0.205687	-0.395791	-0.504813	0.00788939	-0.22533	-0.503452	0.0956014	-0.0496525	-0.434842	-0.0958205	-0.180567	-0.345794	-0.0723179	-0.108335	-0.477585
F6XC54~Diap1	0.0422353	-0.05238	0.0251848	-0.273052	0.0791029	0.0380297	0.017046	-0.0832961	-0.32033	-0.0321326	-0.144705	0.116521	-0.161987	-0.413767	-0.044426	0.0644403	0.209326	0.164773	-0.274509	-0.174765	0.215065	-0.28959	-0.222051	0.0412814	-0.104127	-0.203309	-0.0823207	-0.170104	-0.354965	0.0276566	-0.149028	-0.306365
O88545~Cops6	0.0255028	0.00991643	-0.148708	-0.214884	-0.403564	0.0243942	-0.185353	0.00791239	-0.22349	-0.03307	0.0660974	-0.0671913	0.0919376	-0.0720289	-0.0699642	-0.115994	0.0792525	-0.0389521	0.0689298	0.0460221	-0.331256	0.0217783	-0.0585966	-0.245782	-0.00398159	-0.0326369	-0.071415	-0.128518	0.00355821	-0.0828234	-0.252297	0.158771
D3Z0I5~Trim59	-0.0997356	-0.209435	-0.256356	-0.808467	-0.527216	-0.075288	-0.146113	-0.0297966	-0.411848	-2.35081	-0.116347	-0.22121	-0.295235	-0.693603	-2.21062	0.291371	-0.0781631	-0.0337445	-0.786102	-2.67912	-2.1707	-1.50007	-0.941957	-1.55801	-2.07275	-2.05404	-2.29322	-1.90317	-0.726163	-1.59189	-1.75875	-1.6892
D3Z0M9~Ddx23	-0.00579968	0.0562634	0.0419495	-0.0241376	-0.158153	0.0298738	0.060512	-0.00138326	-0.159543	-0.486127	-0.0128739	-0.00718333	-0.0406283	-0.115549	-0.320746	-0.0112003	-0.00157861	-0.00272145	-0.0493302	-0.0475891	-0.274317	-0.1049	-0.111988	-0.0690844	-0.0260191	-0.130846	-0.178575	-0.0926782	-0.0785791	-0.128241	-0.0899756	-0.31764
D3Z0T0~Taf6	-0.109065	0.389247	0.157296	0.372312	-1.0645	0.161622	0.436549	0.241099	0.0980739	-0.585917	-0.147458	0.280988	0.232127	-0.404141	-0.66757	0.0949004	0.243591	0.00186164	0.808452	-0.372723	1.15034	0.114924	0.0110343	0.425072	0.00317304	0.148547	0.023152	0.276245	0.122323	0.163532	0.32387	0.271225
E9PWB1~Phldb1	-0.0589343	-0.306616	-0.337514	-0.531203	-0.132722	0.14101	-0.110706	-0.211874	-0.239483	-0.271326	0.289369	-0.0793562	-0.41758	-0.249033	-0.00257077	-0.371445	-0.0125394	-0.000638208	-0.213011	-0.312153	0.0456069	-0.124986	-0.548973	-0.0130467	-0.0703354	-0.763953	0.0716396	-0.117454	-0.545552	-0.218194	-0.190957	-0.454732
D3Z131~Thoc6	-0.0563651	-0.0839821	0.0138644	-0.279385	-0.399514	0.0846441	0.00242692	0.0382308	0.000878316	-0.369058	0.0152435	-0.0192306	0.0305528	-0.263641	-0.526095	-0.0435225	-0.00457142	-0.0601546	-0.0865299	-0.399479	0.0833377	0.0855114	-0.165428	-0.0833672	0.0846023	-0.374501	-0.102202	-0.00791923	-0.264932	-0.0223878	0.144505	-0.0958578
D3Z197~Whsc1l1	-0.150689	0.0102152	-0.00465139	-2.01684	-1.8024	0.236285	-0.0129448	-1.71049	-2.84659	-2.39749	-0.0114335	0.106044	-1.5575	-1.73638	-2.16309	-0.0741631	0.0518159	-1.07999	-0.574176	-1.99893	0.118514	-2.52858	-1.5724	0.206136	-3.12268	-2.00371	0.184022	-1.09427	-2.04412	0.198417	-2.00226	-2.43805
E9Q7L3~Pbrm1	-0.217703	0.513955	0.357537	0.305755	-0.108092	0.298039	0.521775	0.274785	0.0292103	-0.0691617	-0.246749	0.104591	0.216097	0.135045	-0.661519	0.166414	0.346527	0.136619	0.281981	-0.0168868	0.49636	-0.0313412	-0.028784	0.617405	0.138279	-0.570293	0.177452	0.264913	-0.404117	0.323115	0.115761	-0.192158
D3Z2E3~Reps1	0.061566	0.153572	0.166454	0.0278461	0.0653495	0.0426918	0.163366	0.145054	0.105533	-0.532847	0.00393221	0.0708662	-0.135966	0.298891	-0.202128	-0.10819	0.345588	-0.161327	-0.259285	-0.607116	-0.290572	0.0326332	0.130747	0.0315055	0.447493	0.0264406	0.0306596	0.0324121	-0.145312	0.32346	0.111841	-0.178968
Q64362~Aktip	0.0333217	0.314181	0.33273	0.370917	0.658663	-0.144029	0.00224669	0.371203	0.70629	0.689934	-0.053078	0.0995962	0.352183	0.652674	0.694015	0.163786	0.24041	0.345066	0.549048	0.778805	0.270794	0.300717	0.592714	0.339713	0.310806	0.645197	0.012968	0.285397	0.618594	0.496534	0.332083	0.594377
D3Z2K2~Mrps14	0.25463	0.336679	-0.056741	0.224763	0.224943	-0.0780431	0.27619	0.193338	-0.0138126	0.168793	-0.0290868	0.37171	0.309423	-0.186181	0.0597641	-0.1475	0.0491766	-0.128704	-0.0786978	0.080564	-2.50989	-3.05181	0.303405	-3.29981	-4.15068	0.311555	-0.0151976	-2.65015	0.340987	-2.88814	-2.85313	0.285884
D3Z2W0~Tnip1	-0.0745985	0.19616	0.0311908	0.317388	0.408072	-0.21475	0.122055	-0.111362	0.300819	0.241358	0.192452	-0.661776	-0.272592	0.488046	0.34643	0.0968965	0.274184	0.0450282	-0.0362051	0.492402	0.137858	-0.159729	0.217744	0.376198	0.365403	0.878197	0.429515	-0.349611	0.66387	0.540555	0.308456	0.638411
D3Z2Z1~Clip1	-0.0115127	0.269448	0.225892	0.64658	1.07157	0.0452874	0.142053	0.306208	0.432467	1.05531	-0.0679175	0.1838	0.0745718	0.329576	0.919344	0.0341428	0.112394	-0.0984552	0.141212	0.862424	0.148269	0.272291	0.803179	0.163098	0.23639	0.877077	0.0912315	0.298043	0.799289	0.0527903	0.294846	0.716094
D3Z3D0~Zc3hc1	0.00504627	0.3506	0.115849	-0.637787	-0.918273	-0.347178	0.0109274	0.120391	0.0026894	-1.05348	0.213487	0.198544	-0.069231	-0.125794	-0.812774	0.128645	0.0159194	0.241867	-0.261384	-1.01086	0.134269	-0.0860094	-0.698595	0.236105	0.162271	-0.498156	0.224575	-0.0175506	-0.562851	0.389805	-0.049374	-0.573802
D3Z3F4~Mtx1	0.0508267	0.303851	-0.247501	-0.0315813	-0.357038	-0.0105246	0.332446	-0.19004	-0.0986097	-0.22069	-0.114834	0.126271	-0.0911791	-0.267537	-0.155902	0.0745322	0.541137	0.143036	-0.1282	0.0210111	0.685741	0.353789	-0.396191	0.0874772	-0.0195026	-0.40052	0.0855866	-0.048954	-0.634393	0.312376	0.196919	-0.0710524
P54285~Cacnb3	0.00797016	0.189482	0.111782	-0.196517	-0.110035	-0.0539724	0.259541	0.324278	-0.110223	0.00923003	0.113806	-0.120016	0.144286	-0.169763	-0.0432905	-0.0678035	0.145989	0.293465	-0.197099	-0.161719	-1.53932	-1.20291	0.0892186	-0.974726	-0.158528	0.257283	0.0182194	-0.324852	0.279098	-1.69287	-0.853141	0.229996
D3Z456~Mrpl3	-0.0711378	-0.105491	-0.17594	0.0483264	0.12961	0.0511404	0.183615	0.095131	0.301131	0.393194	0.122778	0.251127	0.0651437	-0.144564	0.159083	-0.10278	0.149631	0.0637972	-0.0840567	0.0287398	-0.110195	-0.0119297	-0.0405762	0.0829211	0.23585	-0.113721	0.179517	0.174131	0.23646	0.0864107	0.164496	-0.177955
D3Z4B2~Napg	0.00689656	-0.0963466	0.191837	0.237093	0.0683734	0.0160769	0.172988	-0.052526	-0.0986511	0.2893	-0.0885137	0.161033	-0.256256	-0.206595	0.242736	0.0655403	-0.0362709	-0.0618615	-0.0440683	0.0843271	0.0804705	0.109836	0.327532	0.0536241	-0.0789173	0.111872	-0.146181	-0.021639	0.280775	0.0448729	0.0268399	0.169004
D3Z4H6~Tia1	-0.42921	-0.270025	-0.586985	-1.38406	-1.81338	0.256924	-0.27119	-0.558759	-4.32659	-3.20334	-0.0498644	-0.354988	-0.693637	-3.68096	-2.5477	0.222151	-0.175805	-0.670911	-2.25252	-3.07738	0.293008	-1.61604	-2.65032	-0.447737	-2.02176	-2.42815	-0.584892	-1.4874	-1.2369	-0.610651	-0.989541	-3.64841
D3Z4J9~Eml1	-0.337818	-0.270399	-0.367986	-0.908585	-1.97126	0.262071	-0.241221	-0.356048	-0.904985	-0.895577	0.218176	0.144283	0.125515	-0.444351	-2.4051	-0.14243	0.218515	-0.0294584	-0.4012	-0.745772	-0.280614	-0.0921382	-0.561851	0.335907	0.0659847	-0.711378	-0.128606	-0.259161	-1.02081	0.20454	0.0207203	-0.55367
D3Z4L9~Tnfaip2	0.291018	0.277647	-0.715745	-1.33847	-1.66432	-0.325659	0.329625	-0.312037	-0.671417	-1.5137	-0.271906	-0.152633	-0.525412	-0.586838	-1.53654	0.306548	0.419407	-0.282479	-0.722775	-1.07851	0.0491317	-0.251833	-1.14834	0.450993	-0.367057	-1.02662	0.599396	-0.227384	-1.04191	0.12609	-0.263203	-0.869441
D3Z4P2~Lman2l	-0.0495093	0.8198	-0.469187	0.208201	0.00760001	0.0206172	0.0710959	-0.131407	0.171488	0.469367	-0.197215	-0.313229	-0.369069	0.00900528	0.5727	0.226107	-0.0929066	-0.378263	0.0582055	0.31712	-0.0670141	-0.115842	0.138136	-0.607526	0.142838	0.250996	-0.180628	-0.091186	0.185842	0.671231	-0.190762	0.483635
D3Z4S3~Ptrhd1	-0.00329255	-0.369237	-0.0465396	0.0170757	-0.0550779	-0.309274	-0.0154883	-0.0277791	0.18493	0.426306	0.0730922	-0.282144	-0.0993462	-0.0879182	0.00702249	0.239474	-0.147027	-0.00128804	0.167458	0.0830249	0.131444	0.0443084	0.38247	-0.112929	-0.00820319	1.05826	0.00478282	0.0284311	0.0904361	0.330016	0.235324	0.817605
D3Z4U0~Zranb2	-0.057767	-0.217822	-2.4955	-0.131199	-0.083382	-0.106932	0.426398	-0.997021	0.32118	-0.011605	0.0620291	0.172138	-2.45827	-0.638377	-0.0629676	0.10267	-0.211667	-1.2565	-0.182307	-0.389364	0.496685	-1.39127	0.160242	-0.0492857	-1.40028	0.739055	0.320727	0.235962	0.199022	0.161664	-1.47804	0.0619184
Q922V4~Plrg1	-0.0436174	0.218285	-0.0787247	0.0660474	-0.263319	0.0384844	0.112103	0.22582	0.216974	0.332584	0.0213605	0.180605	0.131174	0.0369333	-0.0783303	-0.0162276	0.12911	0.289675	0.178773	-0.10321	0.220325	0.240665	-0.0705119	0.166255	-0.189486	-0.213757	0.164783	-0.00330024	0.159798	-0.00461942	0.158128	0.179643
P56542~Dnase2	-0.0284458	-0.0619266	0.105466	0.781794	0.0883388	-0.0411248	0.143781	0.596345	0.635098	0.635017	-0.111485	0.269102	0.318212	0.493667	0.173861	0.181055	-0.0140163	0.0850786	0.491365	0.388225	0.450105	0.533699	0.525524	0.0759497	0.742855	0.605029	0.33994	0.556557	0.159846	0.24004	0.758357	0.416721
D3Z568~Ndufb5	0.0396808	0.266889	0.0938961	0.381401	0.807276	-0.184006	0.0496771	0.21661	0.385282	0.908725	0.100907	0.124628	-0.0333929	0.32609	0.97021	0.0434176	-0.169551	0.119056	0.232071	1.0386	-0.233148	0.475345	0.664404	0.200046	0.386263	0.82796	0.106254	0.428814	0.670261	-0.0528112	0.13941	0.731329
D6RFV4~Sec11c	-0.0853694	0.21219	-0.142825	-0.280828	-0.600376	0.0327901	0.37549	-0.00066413	-0.309427	-0.243319	0.00736446	0.405402	-0.179763	-0.179665	-0.0257708	0.0452149	0.43223	-0.126035	-0.606178	-0.235532	1.36826	-0.129694	-0.485441	-0.0729471	-0.0436114	-0.591675	0.0373517	0.0924548	-0.810551	0.00655393	0.161661	-0.356284
D3Z5I1~Zc3hav1	-0.0838911	-0.0458808	-0.539542	-0.765374	-1.00804	0.143217	-0.252403	-0.181336	-0.84007	-1.02359	-0.00757089	-0.460786	-0.33172	-0.804639	-1.06667	-0.051755	-0.506817	-0.476755	-0.559526	-0.970694	-0.45673	-0.371569	-1.12534	-0.307429	-0.586486	-1.4611	-0.427511	-0.513667	-1.36962	-0.484808	-0.716885	-1.01111
D3Z5I9~Rbm33	0.113744	0.0837667	0.0590382	-2.16665	-1.99445	-0.169489	0.178977	0.268241	0.126775	-1.74233	0.301833	-0.398478	0.0318388	0.275807	-0.29092	-0.246088	0.0166441	0.215591	-2.15202	-2.26961	0.272665	-2.31318	0.0195668	0.0725355	-0.13878	-0.474251	-0.0420817	-1.47757	-0.137891	5.44486e-05	-0.624151	-0.266519
D3Z645~Vps29	-0.0962743	-0.224506	0.082587	-0.218798	-0.586955	0.0986097	-0.253042	0.0562643	-0.307423	-0.309226	0.191017	-0.260133	-0.141703	-0.16776	-0.373644	-0.193352	-0.00893937	-0.240133	0.00807954	-0.374044	-0.0688963	-0.209952	-0.278515	0.0406332	0.015242	-0.282398	-0.163383	-0.265339	-0.329583	-0.229699	-0.191008	-0.0957277
E9Q7S0~Synj1	-0.118187	0.0495154	0.426212	-0.244612	-0.784844	0.289403	0.0471491	-0.414324	0.217104	0.71474	-0.526972	0.262138	-0.606904	0.0189636	-1.43212	0.355756	0.501555	-0.704597	0.117068	0.405317	0.289604	-0.0314616	-0.0246468	0.808402	-0.0300279	-0.519991	-0.845348	-0.264244	-0.327532	-0.261967	0.334529	0.194911
F8WH46~0610010K14Rik	0.0706904	0.145738	-0.179779	-0.383537	-0.951782	-0.0242052	0.00182641	-0.00612672	-0.55603	-0.70556	-0.170818	0.0816112	-0.130399	-0.554662	-0.788839	0.124333	0.198274	-0.456249	-0.441346	-0.383647	-0.174567	-0.0697211	-0.46567	0.0228475	-0.231624	-0.661595	0.0157773	-0.145183	-0.532301	0.20763	-0.0425893	-0.819855
D3Z6B9~Aldh1l2	-0.0833349	0.147524	-0.212423	-0.0187955	0.970749	-0.0765417	0.0950389	-0.0285778	0.176223	1.10712	0.154629	0.0185592	-0.0764014	-0.0982892	1.19817	0.00524718	-0.0407066	-0.0173162	0.0698297	0.931872	-0.0823086	-0.0759904	0.0249203	-0.116436	-0.195741	-0.152704	-0.0504313	-0.0432098	0.102657	-0.0350193	-0.0677629	0.045598
D3Z6H3~Dctn6	-0.0315521	-0.131945	0.14183	0.230051	-0.00464466	-0.0428694	-0.0669419	0.129314	0.231488	-0.0937381	0.178405	0.29596	0.0709473	0.267643	0.0673802	-0.103984	-0.0653193	0.123644	-0.137172	-0.00859916	0.373885	0.0474328	0.236644	0.215013	-0.140057	0.113703	-0.0538222	-0.154393	-0.113675	0.144699	-0.108028	0.0323376
D3Z6X3~Pex3	-0.119859	-0.383517	-0.370518	0.0883887	0.000717051	-0.443601	-0.486612	-0.558059	0.316819	0.309521	0.349161	-0.209814	-0.612405	0.178932	0.297807	0.214298	-0.229303	-0.6072	0.116993	0.137623	-0.398868	-0.289885	0.290829	-0.40596	-0.482861	0.0122691	-0.552305	-0.398723	0.00232004	-0.321921	-0.300415	0.192546
D3Z774~Ezh2	-0.480818	0.0626976	-0.563072	-0.483142	-0.634062	0.273829	0.11371	0.266148	-0.373051	-2.02419	0.339638	-0.059168	-0.673416	-0.151834	-2.95662	-0.132648	-0.232993	-0.52649	-0.66379	-1.04473	0.245919	0.0238795	-0.833004	-0.0758557	-0.722383	-0.767045	0.0805039	-0.178662	-0.36866	-0.188196	-0.28866	-0.705433
D3Z780~Eif2b4	0.0228107	-0.150093	-0.171922	0.119451	-0.0348576	-0.0445594	-0.295927	-0.317161	0.0794137	0.542851	0.0791073	0.152522	-0.127956	0.0579817	0.203626	-0.0573585	-0.0333276	-0.167014	0.166485	0.0106817	-0.381746	-0.07591	-0.0368638	-0.0379328	-0.378527	-0.0457634	-0.208402	-0.147699	0.103675	-0.27684	-0.350118	0.0537599
D3Z7B5~C330027C09Rik	0.249855	0.0052035	-0.545507	-1.05313	-2.60806	0.00308212	0.0220449	-0.490764	-1.04207	-2.96627	-0.215827	0.0144081	-0.519073	-0.569797	-1.98986	-0.0371099	0.0488168	-0.573237	-1.18323	-4.39964	-0.326227	-1.45617	-2.23746	-0.519359	-1.23056	-2.61933	-0.495263	-1.1782	-2.94801	-0.136214	-1.25034	-2.66791
D3Z7C0~Mrpl40	-0.0410797	0.0893361	0.118618	-0.51753	0.348403	0.00301309	0.156589	-0.0729179	0.0710498	0.47383	0.0390238	-0.0618101	0.124869	0.258416	0.36962	-0.000957195	0.270566	-0.024656	-0.537628	0.245211	0.227243	-1.56816	0.16608	-0.0203952	-1.43717	0.279303	0.06915	-1.32213	0.276149	0.0374469	-0.145939	-0.173045
D3Z7D3~Dip2a	0.140842	-0.00323686	-0.163665	-0.604237	-2.13166	-0.0302253	0.0909681	0.0993717	-1.46682	-0.221203	-0.00747514	-0.204504	-0.333354	-0.834263	0.212603	-0.103141	0.285243	-0.305608	-1.00112	-0.487676	-0.782233	-1.31977	-1.069	-0.330966	0.391271	0.503132	-0.726606	0.0818083	-1.48434	0.397388	-0.535823	-1.29619
D3Z7E5~Gsk3a	-0.0171271	-0.191088	-0.262274	-0.0103502	-0.0819739	0.142854	-0.418482	0.183508	0.107827	0.705022	0.203322	-0.344594	-0.184697	0.249652	-0.0554479	-0.329049	-0.323002	0.0489864	0.424432	0.424158	0.126971	-0.251001	-0.218137	0.00321962	-2.53673	-0.112522	0.280361	-0.730945	0.0474315	0.452624	-1.15914	0.408908
D3Z7P3-2~Gls	-0.032436	0.0711461	-0.0967489	-0.444832	-0.656363	-0.0647092	0.0313291	-0.116289	-0.418142	-0.929425	0.114622	-0.0582955	-0.125574	-0.350053	-0.690669	-0.0174766	-0.0992795	-0.0153571	-0.244972	-0.649825	-0.16896	-0.194138	-0.575555	-0.0541255	-0.272129	-0.590744	-0.0393386	-0.210615	-0.602866	-0.0112252	-0.157871	-0.670427
D3Z7V3~Slmap	-0.170293	-0.0909641	0.0152145	0.255036	0.904337	0.0689927	0.233508	-0.0156584	0.0617325	0.938832	0.0860172	0.0724685	0.116844	0.243689	0.402038	0.0152834	-0.0192078	0.0215963	0.575131	0.736497	-0.346062	0.204265	0.446487	0.0962594	0.232803	0.582519	-0.175571	0.359131	0.284586	0.0842151	0.230221	0.418287
G3X922~Dnajc13	-0.0816554	0.0208571	0.0762527	0.0303234	-0.319317	0.0860377	0.0712459	0.125231	0.110046	-0.0304165	0.0407732	-0.0626393	0.0107438	0.0403194	-0.275736	-0.0451554	0.11687	0.0558114	0.121728	-0.152555	0.340873	-0.0132739	-0.170877	0.206891	0.12665	-0.201679	0.268417	0.0393591	-0.209829	0.214962	0.101024	0.0117949
D5MCW4~Cuta	-0.119488	0.253944	-0.133013	0.466424	0.805524	-0.143942	0.186196	0.19978	0.146305	0.781815	0.111265	-0.293135	-0.271044	0.114203	0.473846	0.152165	-0.140307	-0.0779557	-0.39444	0.538179	-0.440477	-4.48493	0.392051	0.25614	-3.91718	0.410286	0.544438	-4.28298	-0.83053	0.0331211	-4.08422	0.064613
D6RGU4~Cnih1	-0.560004	-0.643403	-0.132353	-0.426792	-2.01414	0.547805	-0.43956	0.0389674	-2.85035	-1.33065	0.239439	-0.0954578	-0.41777	-2.9766	-2.35414	-0.22724	-0.426844	-0.0362113	-3.10846	-2.73286	-0.357667	-2.14875	-2.35794	0.698191	-1.69994	-2.63428	-0.0867548	-2.28698	-2.2119	0.131702	-1.98592	-3.43052
D6RHA2~Renbp	0.0680684	-0.10969	-0.0851288	-0.0126314	0.637324	-0.111771	-0.222688	-0.00542452	0.581263	0.754385	0.203932	-0.0781835	0.400796	0.542009	0.718391	-0.16023	-0.339316	-0.141547	0.401831	0.786053	-0.16612	0.164052	0.456656	0.400612	-0.912811	0.711615	-0.132157	0.179206	0.813277	-0.132895	0.122088	0.470696
D9J2V6~Pbx1	0.281514	-0.266081	-0.353923	-2.47562	-1.16143	-0.391677	-0.0600708	-0.584003	-2.49783	-3.27539	0.0843258	-0.0641584	-0.59965	-3.42648	-1.56675	0.0258376	-0.0837482	-0.31436	-2.94321	-2.94311	-0.577262	-0.570213	-3.74005	-0.0476044	-0.647425	-3.09339	-0.0859046	-0.444313	-1.86076	0.161421	-0.457727	-4.40177
E0CX98~Tmbim6	-0.152147	-0.178715	0.0647086	0.220755	0.121459	0.421828	0.102872	0.269677	-0.0884483	0.227164	0.100103	0.0631463	0.0377331	-0.197532	0.199205	-0.369785	-0.0151798	-0.0115026	0.217513	-0.0592758	0.26943	0.23383	-0.172671	0.0168286	0.18505	-0.401479	-0.312107	0.136121	-0.290496	-0.312477	0.182726	-0.123138
E0CXA9~Mob4	-0.233734	-0.151911	0.282032	0.488459	0.606369	-0.115125	-0.130654	0.17468	0.614012	1.00404	0.241936	-0.517351	-0.238531	0.547303	0.179433	0.106923	-0.13678	0.201303	0.727403	1.10941	0.368757	0.224106	-0.572511	0.173005	0.568689	0.919962	-0.364632	-0.0605774	1.15601	-0.0278284	0.265429	0.789113
E0CXB5~Pttg1ip	-0.0162636	0.073342	0.406622	0.933926	0.881008	0.0387807	-0.102482	0.179574	1.09161	0.721352	0.144319	-0.0635082	0.312482	1.1094	1.00522	-0.166836	-0.0147443	0.291376	1.13063	1.17244	-0.0280232	0.712707	1.26182	0.147049	0.641998	0.933322	0.0916165	0.73354	0.972256	-0.287345	0.82898	1.1013
E0CXE7~Ctc1	-0.140416	0.0087956	-0.12608	-0.412536	-1.13063	0.00672947	0.519248	-0.264378	-0.451704	-1.21868	0.192004	0.120698	0.0437574	-0.535346	-1.04616	-0.0583168	0.141021	-0.208438	-0.416381	-1.16408	-0.386812	-0.281098	-0.447347	-0.217485	-0.335487	-1.03844	0.00342996	-0.375912	-0.0112685	-0.43862	-0.020367	-0.691649
E0CXS2~Tle3	-0.410692	-0.0288304	-0.224365	-0.338358	-3.22465	0.248636	-0.0464684	0.0408569	-0.435333	-2.89882	0.406521	-0.0491076	-0.267239	-0.607562	-3.76256	-0.244465	0.225109	0.0818169	-0.308064	-2.37335	0.170724	-0.0749907	-0.66185	0.0165218	-0.149272	-0.820657	0.291493	-0.332443	-0.514042	-0.101045	0.142504	-0.496518
F6TRA6~Runx2	0.334896	-0.283585	-0.722745	-0.40597	-1.18656	0.0217777	-0.549329	-0.664524	-0.395142	-1.79079	0.0769606	-0.100958	-0.772724	-0.521585	-0.986035	-0.433635	-0.486653	-0.605351	-0.367544	-1.80342	-0.0625222	-0.192406	-1.9452	-0.0546717	-0.364574	-1.4214	0.483842	-0.652576	-1.8162	-0.264546	-0.717104	-1.59683
E0CYA3~Ephb3	-0.144597	0.00403453	0.108735	0.404026	0.323848	-0.142672	0.00223654	0.330442	0.479995	0.0250418	0.0456047	-0.115207	-0.00635234	0.217159	0.00995745	0.241664	0.0470282	0.340128	0.286282	0.234324	0.656032	0.451678	0.672337	0.184097	0.666122	0.415938	0.0202341	0.563939	-0.0383156	0.0160923	0.395762	0.7192
E0CYB9~Mff	0.0214656	0.316488	0.481532	0.867166	0.858283	-0.0148186	0.405592	0.0806799	0.395004	0.523215	-0.102033	-0.230537	0.172234	0.314287	0.757924	0.0953855	0.116574	0.115471	0.153267	0.608284	0.0286917	0.357442	0.533988	0.0757881	0.23726	0.581313	0.30694	0.31481	0.48501	0.332945	0.289036	0.584264
E0CYH4~Wdr26	0.0779618	0.0262159	-0.0365623	0.15666	0.214939	-0.0285838	-0.0155954	-0.0260777	0.198629	0.183208	-0.0612311	-0.0836326	0.0154531	-0.000858809	0.233911	0.011853	-0.0577071	-0.100832	0.0432031	0.179799	-0.108495	-0.00298662	0.0387632	-0.00146498	0.105148	0.0137767	0.00475037	-0.124873	-0.347471	-0.0748441	-0.368497	0.251138
E0CYM1~Filip1l	0.054461	0.238245	-0.0591595	-0.678411	-0.920834	0.080987	0.368831	-0.173451	-0.520781	-0.905695	-0.147088	0.139965	-0.262809	-0.548248	-0.919693	0.0116397	0.0473447	-0.141248	-0.593327	-1.07288	-0.0243792	-0.169167	-0.75463	-0.0786437	-0.272184	-0.876117	0.000431141	-0.132236	-0.81731	-0.0298741	0.0267356	-0.784768
F7D432~Pcmt1	-0.0569956	-0.0204892	-0.107796	0.15134	0.341279	-0.149924	0.0516164	-0.194754	-0.0845339	-0.188467	0.134439	-0.0858797	-0.120284	0.0314382	0.214736	0.0724807	-0.0581302	0.071864	-0.0745681	0.282573	-0.175573	-0.142692	0.284745	-0.138838	-0.411052	0.153618	-0.0908637	-0.255399	0.271899	0.166759	-0.165197	-0.0584479
E0CZ22~Mroh1	-0.0428638	0.0617394	0.118652	0.0047736	-0.335211	0.0697394	-0.162499	0.0267505	0.0192396	0.0694263	-0.0105507	0.167557	0.0571997	0.269715	-0.412204	-0.0163249	0.297824	0.389515	0.57312	-0.306917	0.0513156	0.348651	-0.180769	0.244179	0.281974	-0.0526198	-0.0932018	0.444554	0.149628	0.0245897	0.283197	0.0365409
E0CZ72~Kif2a	-0.00829038	0.247595	0.0567176	-0.52293	-0.795658	-0.0647182	-0.200958	-0.178189	-0.236573	-0.711532	0.150797	0.0170075	-0.161427	-0.29443	-0.943295	-0.0777881	0.0909638	-0.195069	-0.221768	-0.691355	-0.225603	-0.0687265	-0.680416	0.314372	-0.224565	-0.467719	-0.00644881	-0.351151	-0.300389	0.0580095	-0.173504	-0.417187
G3X8U7~Ppp3cb	-0.0208494	0.0378416	0.0490763	0.271616	0.584173	-0.0970227	-0.047495	-0.0207876	0.0551811	0.33369	0.00522311	0.189792	0.00305583	0.224746	0.371563	0.112649	0.0451892	0.138719	0.225199	0.289696	0.0790292	0.0308086	0.369769	-0.181846	-0.10948	0.494197	-0.0750277	0.182738	0.152855	0.0871495	0.0546333	0.192669
E0CZE0~Nae1	-0.0623831	-0.0591904	-0.0676892	0.187011	0.201419	-0.0491025	-0.127686	0.155769	0.283807	0.385058	0.314435	0.225288	-0.130794	0.170983	0.485319	-0.202949	-0.118208	-0.0609332	0.100112	0.270641	-0.0299954	0.275821	0.323486	0.213472	-0.0499811	0.123514	-0.230797	-0.146463	0.229943	-0.144812	-0.0270983	0.271806
E9PUQ9~Piezo1	0.41	-0.058997	-0.545766	-0.379405	-0.824297	0.0239306	-0.337807	-0.402727	-0.433163	-0.789487	-0.597816	-0.218024	-0.567298	-0.34174	-0.707091	0.163886	-0.0230716	-0.574116	-0.516107	-0.706733	-0.174427	-0.270213	-0.65791	-0.213001	-0.544256	-0.360568	-0.24753	-0.784694	-0.724852	-0.102066	0.153714	-0.89279
F6S7W6~Sik3	0.0262151	0.0358406	-0.285265	-0.207245	-0.375542	0.198029	-0.181018	0.444437	-0.243561	0.0120913	-0.0376991	-0.0962508	0.155355	-0.296442	-0.348491	-0.186544	0.0714454	0.26315	0.0396499	-0.47282	0.00655344	-0.279799	-2.21892	-0.309048	-0.397349	-1.12983	-0.502175	-0.43032	-0.87252	-0.509273	-0.609648	-1.2369
E9PU93~Ash2l	-0.124129	-0.0322285	-0.326662	-0.549878	-2.27795	0.0514076	0.0351367	-0.0994284	-0.57125	-2.33556	0.0195055	-0.194309	-0.298412	-0.516609	-2.94256	0.0532154	0.190082	-0.0313923	-0.497518	-1.51739	-0.12862	0.000371904	-0.96884	-0.256971	-0.422438	-0.884255	0.00013855	0.0223175	-0.963905	0.0419652	-0.359918	-0.738497
E9PU96~Urb1	-0.0602581	0.0142423	0.442916	-0.0178793	0.0342742	0.0357578	0.340146	0.050291	-0.0136143	0.581056	0.0307174	-0.250709	-0.186327	0.276129	-0.0601626	-0.00621721	0.245551	-0.00111943	0.351736	0.433597	0.207059	0.183923	-1.60815	0.214614	0.0352422	-1.47872	0.0418577	0.127278	-2.3563	0.0543447	-0.221877	-0.790742
E9PUA2~Zcchc6	-0.10346	-0.0414433	-0.287484	-0.281952	-0.441298	0.239426	-0.0084584	0.0623967	-0.282401	-0.212247	0.0712551	-0.347268	-0.41282	-0.0179542	-0.569606	-0.207221	0.0156617	0.169961	-0.154116	-0.465217	-0.202735	0.0716738	-0.577493	-0.0189277	0.0088415	-0.63013	-0.0544856	-0.0115667	-0.52103	-0.147697	-0.0780864	-0.249683
E9PUA7~Tpd52	0.0226425	-0.188083	-0.306201	-1.66064	-0.369477	-0.0620852	0.117009	-0.219601	-0.943054	-0.368249	-0.0325448	0.230962	-0.222215	-0.356357	-0.668515	0.0719875	-0.145693	-0.138525	-1.02529	-0.391602	-0.081387	-0.417821	-0.264055	-0.175961	-0.435387	-0.291991	-0.232144	-0.258482	-0.430326	-0.0625758	-0.111484	-0.384793
E9PUB7~Msto1	0.0664741	-0.230134	-0.148565	-0.324309	-0.790249	0.100327	0.0424506	-0.050263	-0.565111	-0.91949	-0.212779	-0.0305197	-0.110106	-0.653061	-0.926584	0.0459776	-0.111586	-0.116288	-0.40236	-0.832141	0.0386139	-0.102863	-0.609163	-0.0841575	0.137013	-0.282101	-0.425511	0.000840351	-0.712272	-0.232206	-0.278742	-0.497526
E9PUD2~Dnm1l	0.00958742	-0.021046	0.0844094	0.389564	0.681644	-0.0252034	-0.00232371	-0.00744402	0.174009	0.425841	-0.0767681	-0.0763841	-0.106077	0.256848	0.551832	0.092384	-0.0398746	0.0477646	0.170937	0.579418	0.104114	0.00686721	0.446692	-0.00345523	0.0149643	0.556964	-0.0663447	0.0817977	0.422777	0.13958	0.0436817	0.323284
E9PUE1~R3hcc1	-0.01218	0.13878	-0.257756	-0.916408	-1.01187	0.0167493	-0.0246483	-0.130883	-0.478027	-1.32945	0.159518	-0.210442	-0.156	-0.448216	-1.05919	-0.164088	0.242705	-0.226135	-0.216101	-1.12713	0.145835	-0.272227	-0.818398	0.168146	-0.196775	-0.770994	0.220717	-0.169513	-0.942247	0.127258	-0.127515	-0.622712
E9PUE7~Abr	-0.115562	-0.0463707	0.0321891	0.365267	0.408605	0.144163	-0.00258518	0.0326633	0.33028	0.345399	0.14039	0.0230677	0.00920835	0.307026	0.336344	-0.168991	0.0777448	0.220691	0.441314	0.332517	-0.0392963	0.170429	0.411854	0.213183	0.323844	0.213807	0.0515216	0.185108	0.547106	0.0867865	0.290664	0.240552
E9PUF7~Arhgef1	0.0552083	-0.066129	0.0286804	-0.400462	-0.975439	0.00139251	-0.010104	-0.09368	-0.382556	-0.85729	-0.0723491	-0.122421	-0.126656	-0.297625	-0.886391	0.0157483	0.187163	0.0441773	-0.153521	-0.943644	-0.139696	-0.279794	-0.616125	-0.0385658	-0.209012	-0.671634	0.0255974	-0.224132	-0.714781	-0.0514184	-0.0879637	-0.634717
E9PUK3~Fnbp1l	0.172272	-0.053608	-0.288436	-0.455282	-1.54554	-0.03211	-0.0972789	-0.181733	-0.471638	-1.32117	0.0302359	0.630716	0.0398466	-0.797858	-1.38994	-0.170398	0.317215	-0.136014	-0.414563	-1.931	0.293846	-0.261001	-0.35381	0.240694	-0.685101	-0.0906986	0.263487	-0.332786	-1.27228	0.0675184	-0.142372	-0.560544
Z4YJU8~Golga2	0.143205	0.231269	0.206757	0.442022	0.978665	0.0885264	0.140832	0.122902	0.3238	0.439462	-0.264345	0.0842627	0.260026	0.258657	0.767504	0.0326145	-0.0314407	-0.0638369	0.167183	0.801623	0.017125	0.127804	0.504161	0.0870297	0.166431	0.685302	-0.0807551	0.345684	0.507279	0.0612868	-0.00718481	0.336977
Q3UYU2~Trmt2a	0.0890136	0.0848544	-0.333606	-3.11558	-0.778637	0.0319838	0.0897563	-3.34723	-3.01393	-0.864113	0.0312985	0.0723552	-3.94325	-3.07857	-0.852358	-0.152296	0.0858761	-1.89145	-2.55424	-0.775527	0.0181506	-0.14819	-1.15524	-0.110248	-0.517128	-1.286	-0.125412	-0.214245	-0.975795	-0.0585762	-0.0726398	-0.651155
E9Q1M6~Ankhd1	-0.0545747	0.560931	-1.90835	-2.75151	-3.42592	-0.112628	0.250491	-0.208941	-1.84906	-3.17773	0.0423602	-0.0349932	-3.65503	-3.24971	-3.87398	0.124843	-0.149925	-1.55114	-2.84844	-2.13798	0.436601	-2.41587	-2.0255	-0.20655	-2.57796	-1.16129	0.117807	-2.91212	-2.9804	-0.109711	-0.371146	-2.52106
E9PUR6~Nr3c1	-0.0700229	-0.187205	-0.882617	-0.429266	-1.03934	-0.0498255	-0.583011	-0.406859	-1.17876	-0.0958768	0.026174	0.73925	-1.42576	-0.840416	0.253149	0.0936743	-0.096611	-0.933395	-0.798198	-0.566987	-0.292633	-0.781683	0.459347	-0.235909	-0.116995	-0.729282	-0.325073	-0.192376	0.18927	-0.395604	-0.655392	-0.99867
E9PUY1~Mrps12	-0.243519	0.709304	0.276811	0.287293	0.115993	0.134868	-0.0744621	0.297572	0.141934	0.499591	0.0775857	0.315206	0.462871	-0.00225797	-0.053051	0.0310652	0.266575	0.240773	0.0889754	0.24162	0.23163	0.0276513	0.539158	0.604222	0.193133	0.329335	0.29588	0.335076	0.446348	0.201567	0.447634	0.222509
E9PV12~Cul5	0.109604	0.0869085	-0.350961	0.775587	0.470603	0.251625	-0.0226074	-0.0497849	0.346474	0.871322	-0.188544	-0.236828	-0.0606707	0.0341701	0.795306	-0.172685	-0.308565	-0.177547	0.0799436	0.443995	0.0157029	0.223038	0.443463	0.25043	-0.73172	0.295677	0.140291	-0.159881	0.331147	0.00843884	-0.143753	0.474854
E9PV22~Lrrc47	0.0180266	0.0730979	0.231847	0.285446	0.351365	-0.0780804	-0.0134497	0.129384	0.166732	0.309718	0.007217	0.143445	0.000783171	0.278713	0.318169	0.0528368	0.137255	0.189969	0.228002	0.414945	-0.0497414	0.158423	0.398792	0.0184538	0.11787	0.440503	-0.0653661	0.138954	0.366767	-0.00521045	0.112582	0.302282
E9PV44~Atpif1	0.596265	-0.805397	0.334897	-0.431155	-0.351154	0.111869	-0.405666	0.265402	1.17596	-0.776092	-0.0694238	0.581285	0.309829	-0.312232	0.040131	-0.63871	0.35318	1.10724	1.58056	0.391609	0.531393	0.378466	0.126221	0.175008	0.855266	0.234286	-0.200598	-0.525379	-0.166721	-1.95144	0.289826	0.903188
E9PV80~Ncoa2	-0.201377	-0.148834	-0.93521	0.0650905	-2.06664	0.00201553	0.441146	-1.60817	0.0849085	-0.704557	0.160954	0.147234	-0.436698	0.249667	-2.14827	0.0384081	0.453194	0.538139	0.335608	-0.101653	-0.00318574	-0.583931	-0.648894	0.36132	-1.32156	-0.139255	0.484896	0.186721	-0.238698	0.293721	-0.761722	-0.125493
E9PVA2~Rrp8	0.510847	0.0698976	-0.0388277	-0.350714	-2.60298	-0.0194632	0.00495329	-0.146949	-0.912662	-1.82375	-0.386597	-0.632874	-0.0244579	-1.02536	-0.831889	-0.104786	-0.0812653	-0.211876	-0.507243	-1.25857	-1.04301	-0.363165	-1.41409	-0.317107	-0.0653492	-0.6614	-0.298515	-0.146129	-1.09246	-0.36524	-0.547481	-1.23174
E9PVA6~Git2	-0.0253918	-0.0127562	0.233963	0.0595555	0.319125	0.0640518	0.0751524	0.0225827	0.109456	0.621669	-0.0448418	0.126263	-0.11468	0.0488513	0.209487	0.00618178	0.2086	0.0582032	-0.00547661	0.416024	0.0930507	0.129066	0.0362022	-0.0440196	0.32767	0.219619	-0.0233028	0.313094	0.0730916	0.0603874	0.167545	0.232947
E9PVA8~Gcn1l1	-0.0315169	-0.0108832	-0.129847	0.06212	0.011039	0.121669	-0.065857	-0.00315037	-0.0297832	0.151314	-0.0493267	-0.0959808	-0.229173	0.0311098	0.0401954	-0.0408251	-0.0239902	-0.0663334	0.106364	0.0588935	0.0323277	-0.0476689	-0.0321994	0.0576122	-0.151596	-0.27224	-0.115605	-0.171734	-0.074893	-0.143318	-0.115158	-0.0220426
E9PVB5-2~Ttc17	0.0747851	0.164019	0.0262644	-0.0555669	-0.0397469	0.240789	0.367029	0.0781443	-0.0281581	-0.0322096	-0.273791	0.0597503	0.00638219	0.184396	-0.0380628	-0.0417826	0.39306	0.0379196	0.128713	-0.232189	0.314954	-0.0808549	-0.0258024	0.0735431	0.028101	-0.0991932	0.098736	0.10081	-0.117176	0.318703	0.113166	-0.0187946
E9PVC6~Eif4g1	0.0273443	0.0351009	-0.106263	-0.00783046	0.177876	0.077672	0.0169912	-0.0543372	-0.131553	-0.0786136	-0.0438311	-0.0052156	-0.0432471	-0.017336	0.16472	-0.0611852	-0.0208568	-0.151654	-0.144687	0.137417	-0.122089	-0.151632	-0.0340515	0.0363468	-0.0445373	-0.132009	-0.0836122	-0.0604799	-0.00884025	-0.12781	-0.258391	-0.201739
E9PVC7~Cdk14	0.094999	-0.00593563	-0.595423	-1.92172	-2.38531	-0.234312	-0.00492222	-0.503811	-1.99972	-1.91863	0.24767	0.0978963	-0.510162	-2.33868	-0.982245	-0.108357	-0.0595381	-0.532292	-1.52893	-1.97251	-0.143421	-0.323976	-1.79755	-0.0256269	-0.360772	-1.83676	-0.0483725	-0.0689224	-1.73805	-0.0136101	-0.417433	-1.96624
E9Q175~Myo6	0.0764542	0.228695	-0.188915	-0.804869	-1.08463	0.0438003	-0.137102	-0.0860326	-0.453966	-0.716148	0.0116194	0.328213	-0.0985267	-0.745653	-0.499492	-0.131874	-0.00748081	-0.192446	-0.465903	-0.462853	0.268989	-0.0545821	-1.0855	0.110066	-0.356253	-1.2365	-0.13899	-0.171546	-1.03779	0.176947	-0.328632	-1.07547
E9PVX6~Mki67	-0.0657428	0.0583987	-0.772903	-1.15282	-2.49172	0.0813401	0.394789	-0.638228	-2.66071	-2.44033	-0.382428	0.331578	-0.904869	-3.2954	-2.92278	0.366831	0.671109	-0.861691	-2.03248	-3.07771	-0.63137	-2.53495	-1.76178	-0.225162	-1.74279	-1.64085	-0.152249	-2.73358	-1.46816	-0.167716	-1.81667	-2.46834
E9PVY8~Macf1	0.128375	0.297403	0.876329	2.72794	2.99046	0.0968192	0.290179	0.985314	2.69811	2.81044	-0.233474	0.154653	0.860116	2.72777	2.95542	0.00827914	0.159927	0.92599	2.6083	3.00816	0.611754	1.76633	2.99733	0.757474	1.78491	2.91729	0.646624	1.696	3.04249	0.470228	1.71333	2.9242
E9PVZ8~Golgb1	0.0561271	0.286339	0.155072	0.305498	0.650015	0.0825808	0.1496	0.268333	0.215536	0.455843	-0.275805	0.180895	0.268852	0.234836	0.402015	0.137097	0.186716	0.242808	0.240351	0.501573	0.266995	0.312686	0.486145	0.148698	0.318646	0.349301	0.192946	0.337359	0.494786	0.222446	0.388034	0.305908
E9PW15~Suz12	-0.150634	0.216317	-0.228177	0.134663	-0.395317	0.146676	0.0159487	-0.0770042	-0.354354	0.0486712	-0.158229	0.201346	-0.346811	-0.329551	-0.421744	0.162187	0.285704	0.0708176	-0.346834	0.000665353	0.202076	-1.87851	0.32827	0.0832364	-0.232242	0.310511	0.124689	-2.52737	0.21437	0.251866	-1.2526	0.264032
E9PW20~Chtop	0.192471	0.477846	0.300078	0.711041	0.959647	0.0820888	0.375119	0.508484	0.408244	-0.452093	-0.292095	0.137349	0.417539	0.454243	0.518245	0.0175356	0.284974	0.328989	-0.0645539	0.485612	-0.102033	0.115612	0.707162	0.243614	-0.29792	-0.0722722	0.399131	0.172626	0.196956	0.405826	-0.106539	-0.349542
H7BXB1~Csnk1a1	-0.0460714	-0.00225095	-0.309965	-0.291167	-0.11377	0.159797	-0.321838	-0.273937	0.0470787	0.16142	0.011199	-0.0838759	0.06221	0.0621149	-0.0869276	-0.124924	-0.294767	-0.340452	0.215704	0.00396116	-0.0715143	-0.145098	-0.310072	0.00170733	-0.251545	-0.160808	-0.35101	-0.0590674	-0.0675178	-0.221201	0.0155742	-0.161958
E9PWC8~Papola	0.00340153	0.083985	-0.485487	-1.22784	-1.23975	0.121222	0.0833206	-0.244216	-1.38103	-1.45005	0.00404719	0.174541	-0.266839	-0.832584	-0.937094	-0.128671	-0.131195	-0.27962	-0.493258	-1.51062	0.0313678	-0.630885	-0.604229	0.00624971	-0.287487	-0.493209	-0.320945	-0.448463	-0.640133	-0.28427	-0.33435	-0.795861
E9PWE8~Dpysl3	-0.00317039	-0.10225	-0.103975	-0.438559	-1.00784	-0.0829847	-0.105771	-0.120822	-0.5904	-1.19032	0.0730662	-0.0939131	-0.109685	-0.489961	-1.10868	0.0130889	-0.0979647	-0.20249	-0.667743	-1.07277	-0.0378993	-0.261332	-0.909024	0.0887835	-0.429482	-0.7718	-0.0226585	-0.320739	-0.946938	0.0667098	-0.306844	-1.01063
E9PWG6~Ncapg	0.0732462	0.160873	-0.412691	-2.53829	-3.31544	0.158829	0.000513145	-0.693863	-2.15396	-4.33902	-0.117231	-0.586214	-0.518191	-1.57365	-3.57421	-0.114844	-0.264278	-0.537303	-1.58832	-5.69276	-0.249202	-1.01095	-3.08256	-0.367369	-0.806178	-3.37738	-0.292302	-0.902313	-3.21685	-0.127902	-1.0798	-2.61348
E9PWQ3~Col6a3	-0.011964	-0.109886	-0.114143	-0.298224	-0.0895178	0.320252	0.104518	-0.0967086	-0.415803	-0.192455	-0.176325	-0.341216	-0.295507	-0.467852	-0.212481	-0.131963	-0.0175887	-0.153721	-0.678906	-0.421701	0.012046	-0.249343	-0.404134	0.105123	0.0118739	-0.613231	-0.0248399	-0.0443078	-0.553128	0.063745	-0.148728	-0.481977
E9PWW9~Rsf1	0.151684	-0.155205	-0.231453	-0.238326	0.0696545	-0.0492199	-0.0951434	-0.0902199	0.0420838	-0.872873	-0.0817116	-0.0416348	-0.854787	-0.167496	-0.0973971	-0.0207522	0.0905193	-0.139323	-0.0940516	-0.458406	-0.0818169	-0.335044	-0.181853	-0.197306	0.0663918	-0.479498	-0.123284	-0.307134	-0.259225	-0.0475016	-0.442985	-0.496487
F8WHY8~Mta1	0.0606357	0.144023	-0.107098	-0.47987	-0.672925	0.225195	0.0815923	0.0795854	-0.491742	-0.418361	-0.244935	-0.153675	-0.104494	-0.229651	-0.714331	-0.0408951	-0.12713	-0.372048	-0.166047	-0.679902	-0.247651	-0.274042	-0.500291	-0.0188691	-0.0817341	-0.528394	0.00548095	-0.278251	-0.847321	-0.281569	0.050519	-0.478659
E9PX30~Map4k5	-0.182949	-0.116354	0.138074	-0.463145	-0.333166	-0.0615527	-0.0780817	0.0527892	-0.447529	-0.207068	0.347184	0.0896913	0.158341	-0.529673	-0.24476	-0.102682	-0.32635	-0.0668079	-0.154758	-0.195313	-0.0563321	-0.345455	-0.887548	-0.0906081	-0.453399	-0.679537	-0.222952	-0.0435063	-0.720754	-0.114253	-0.644499	-0.682927
E9PX53~Ppp4r1	-0.0605441	-0.191429	-0.165162	-0.63635	-1.16883	0.00469485	-0.0588311	-0.197945	-0.358793	-0.445189	0.120286	0.0812969	-0.121166	-0.554749	-1.14221	-0.0644367	-0.0167667	-0.183154	-0.356584	-0.936811	-0.273881	-0.313274	-0.881936	-0.0401259	-0.288296	-0.534131	-0.0230324	-0.237444	-0.542253	0.00634807	-0.220121	-0.570895
E9PX62~Hdac7	-0.346755	0.0302503	0.209327	-0.0763541	-2.58014	-0.271096	0.138857	0.344067	-0.188757	-1.32549	0.478139	0.446122	0.27846	-0.153252	-2.66749	0.139712	0.328664	0.422322	-0.0700272	-1.18813	0.446872	0.253883	-1.31994	0.184612	0.231637	-0.426935	0.38465	0.238246	-0.938797	0.622408	0.0133452	-0.588796
E9Q585~Slc4a1ap	-0.0548392	0.181044	-0.0548846	-0.392753	-0.64177	0.0279895	0.0950872	-0.529384	-0.856347	-0.745326	-0.176557	-0.227691	-0.131361	-0.539579	-0.880523	0.203407	0.0746788	-0.181173	-0.791758	-0.809249	0.0637183	-0.237881	-0.654175	-0.397056	-0.0393082	-0.680428	-0.0545126	-0.220705	-0.705307	-0.344503	-0.318021	-0.291836
E9PXK7~Pex11b	-0.186694	0.0503623	-0.0567431	0.129376	-0.307087	0.251996	-0.0575373	0.208361	0.0029107	-0.142393	0.078064	0.00814633	-0.128287	-0.183669	-0.202055	-0.143366	0.0468161	0.205923	0.122454	-0.362226	0.20023	-0.0876866	-0.00637056	0.180908	0.460905	-0.161479	-0.258905	0.133478	-0.266712	-0.0585172	0.217069	-0.180796
E9PXP7~Ston2	-0.10335	0.527597	-0.284852	0.251252	-1.41724	0.387309	0.220615	0.23709	-0.511705	0.12503	-0.121556	0.459262	-0.256202	-0.545325	-0.333977	-0.162402	0.158958	-0.0492184	-0.318671	-1.90086	0.37229	0.0310911	-0.548986	0.23468	-0.0226382	-0.583001	-0.207495	0.27519	-0.514989	0.15207	-0.224157	-0.318786
E9PXU2~Adam17	-0.0252148	-0.153817	-0.117995	-0.221147	-0.593834	-0.0219419	0.0432666	-0.135855	-0.181729	-0.597923	0.128385	-0.128579	-0.310333	-0.307506	-0.579189	-0.0812279	0.0265644	-0.205861	-0.129455	-0.695167	-0.413753	-0.0873683	-0.195604	-0.0837483	0.199233	-0.032769	-0.139923	0.231399	-0.302496	-0.181877	-0.0999327	-0.152674
Q91W90~Txndc5	0.0480594	0.106087	-0.0825631	-0.143164	-0.542162	-0.084595	0.142981	-0.030566	-0.160659	-0.511259	0.00238771	0.0146522	-0.0458723	-0.204938	-0.504821	0.0341479	0.024997	-0.0992308	-0.33182	-0.591103	0.0868365	-0.0950617	-0.189077	0.0346622	-0.171724	0.00763757	0.272819	-0.0784185	-0.281644	-0.00184499	-0.0492578	-0.0793273
F8VPX1~Usp7	-0.0272774	0.114447	-0.15592	-0.249353	-0.626505	0.0297425	-0.0371556	-0.011595	-0.434536	-0.679092	-0.0232512	-0.111118	-0.0983524	-0.357103	-0.750357	0.020786	-0.00579257	-0.0241232	-0.1153	-0.544048	-0.183692	-0.0958723	-0.781166	-0.0616192	-0.289149	-0.664138	-0.096859	-0.215127	-0.713521	0.123374	-0.0934763	-0.81083
E9PY39~Gm20431	0.0401793	-0.215084	-0.108223	0.333102	0.404172	-0.0375986	-0.126328	0.0745169	0.609216	0.567663	0.177004	-0.0017943	-0.000221458	0.163152	0.531373	-0.179585	-0.291983	-0.185263	0.064453	0.361262	0.00986933	0.436945	0.430071	0.0428513	-0.0928415	0.529328	-0.089971	0.150805	0.369458	-0.2057	0.0458239	0.688356
E9PY55~Ncor2	-0.0208736	0.190046	0.140334	0.0312474	-0.339659	-0.0926278	0.362152	-0.0263428	-0.264592	-0.133167	-0.0843324	0.354716	0.0249325	-0.23696	-0.421003	0.197834	0.357615	0.151752	-0.0206783	-0.308447	0.164822	-0.0330554	-0.113829	0.182334	-0.0243553	-0.0431056	0.097007	0.0365138	-0.232369	0.136135	-0.000737086	-0.133548
E9PYD1~Fam98c	0.00775649	-0.29977	-0.480039	0.0940858	-0.665136	-0.0244811	-0.261854	-0.756752	0.164298	-0.780306	0.00825794	-0.0409238	-1.44405	0.267701	-0.600149	0.00846668	-0.0728851	0.0868206	0.0715927	0.342135	-0.0061321	0.0207327	-0.230269	-0.732772	-0.19864	0.484497	-1.17552	-0.0590404	-0.0450183	0.432797	0.148552	-0.357485
E9PYF4~Lmo7	0.0998954	0.0488025	0.194806	0.317585	0.244163	-0.0327501	-0.0500943	0.103002	0.238631	0.316988	-0.0533164	0.188407	0.105839	0.252933	0.37981	-0.0138289	0.0782696	0.156732	0.262422	0.286639	-0.1509	0.231998	0.273097	0.15953	0.41271	0.534497	0.0659083	0.390361	0.419129	0.019891	0.388524	0.0803856
E9PYG6~Rasa1	-0.0710045	-0.0530317	-0.039788	-0.238896	-0.667835	0.154254	-0.242575	-0.0928143	-0.192126	-0.646402	0.0949595	-0.118606	-0.149939	-0.162481	-0.622138	-0.178209	-0.124764	-0.0907562	-0.148457	-0.597373	-0.0188423	-0.205752	-0.406318	0.0739871	-0.131648	-0.66095	-0.0601067	-0.269844	-0.518131	-0.113179	-0.137404	-0.490082
E9PYH0~Vcan	-0.409818	1.12994	0.932157	1.66253	2.07935	0.354569	0.847354	1.29551	1.04288	1.72419	-0.285278	0.622141	1.25632	1.11011	0.826147	0.340527	0.647901	1.04135	1.23865	1.53744	1.15235	0.877485	1.75238	1.12716	1.12517	0.985977	1.2051	1.47308	1.34775	0.903472	1.53518	1.01925
E9PYH6~Setd1a	-0.240945	0.46448	-0.460687	-1.23567	-1.33974	0.206265	-0.00600984	-1.65198	-1.79892	-0.385933	-0.434783	0.218283	-1.89259	-1.71188	-1.88206	0.469463	0.113476	-0.159196	-0.0827208	0.132737	0.624212	0.225586	-0.121642	0.692821	0.119074	-0.398731	-0.0944841	0.283852	-0.410007	0.199123	0.288784	0.150298
E9PYJ9~Ldb3	0.181631	0.665119	1.815	4.15953	5.09672	0.376293	0.79493	1.98293	3.79795	5.35335	-0.630388	0.707161	1.74391	3.89651	4.82229	0.0724632	0.547348	1.89422	3.80911	4.94485	1.50612	3.06589	4.82148	1.38483	2.67439	4.75637	1.29076	2.93308	4.81528	1.31508	3.01295	4.75755
E9PYK3~Parp4	0.162169	-0.240409	0.344864	0.323955	0.471961	0.197863	0.0659437	0.0427388	0.134381	0.415904	-0.13402	0.0739907	-0.0365527	0.501918	0.536468	-0.226012	0.337925	-0.160474	0.172598	0.301181	0.171429	0.00295852	0.0947931	0.397336	0.247726	0.170283	0.217415	0.157839	0.29634	-0.114966	-0.022146	0.0821104
E9PYL2~Prr12	-0.0100281	0.0191521	-0.150698	-0.069643	-1.15285	0.115187	-0.0365851	0.0619199	-0.432591	0.0869992	-0.0286798	0.0212679	-0.294892	-0.402909	-0.87136	-0.0764793	0.111474	-0.187623	0.585929	-0.41181	0.11892	-0.167516	-0.041132	0.0840408	0.605735	0.43959	0.116903	-1.49515	-0.838027	0.0824886	-0.682829	1.23377
E9PYN1~Cadm1	-0.139629	-0.0712405	-0.120849	-1.37072	-2.15742	0.0238409	0.0790881	0.0585647	-1.24772	-2.05893	0.0397207	-0.0501514	-0.24167	-1.17713	-2.16953	0.0760675	0.024861	-0.190047	-0.969473	-2.14632	0.0916185	-0.767987	-1.20649	-0.0170349	-0.225883	-1.16179	-0.132121	-0.134838	-0.992918	-0.114243	-0.452606	-1.24509
E9PYP2~Nbeal1	-0.351209	0.345548	-0.440292	0.337407	0.486325	0.284492	0.171377	0.32253	0.0549518	0.766566	-0.025244	0.0797906	-0.4733	0.411135	0.806169	0.0919602	-0.0415429	0.0840451	0.217557	0.987159	1.11358	-1.38432	0.735202	0.256901	0.112832	0.0142022	0.0500147	-1.39912	0.119885	-0.682452	-0.242878	0.376005
E9PYT0~Arhgap5	-0.0422071	0.112781	-0.0627096	-0.320397	-1.41776	0.125825	0.0244471	-0.066203	-0.275321	-0.534482	0.00372987	0.179634	0.183998	-0.153707	-0.711112	-0.087348	0.152025	0.063961	-0.153073	-0.698137	0.214504	-0.0609632	-0.424305	0.173911	0.0943395	-0.723685	0.0257348	-0.0723139	-0.521934	-0.0268454	0.192296	-0.460688
E9PZ00~Psap	-0.0133704	0.203608	0.161435	0.243808	0.274669	-0.110006	0.140954	-0.059669	0.0633233	0.0121235	0.0733306	0.135398	0.185852	0.131092	0.316888	0.0500455	0.0720556	0.223251	0.154221	0.103949	0.0735556	0.247187	0.291435	0.179491	0.144528	0.39752	-0.0479717	0.286377	0.1925	0.15988	0.318086	0.123778
E9PZ16~Hspg2	-0.195961	1.04522	1.02448	1.78225	2.11047	0.437167	0.981978	1.13	1.31784	2.18029	-0.578	0.535	1.09093	1.44996	1.26387	0.336794	0.487935	1.03247	1.52615	1.8721	1.14725	1.24749	1.72328	1.17085	1.51058	1.20454	0.981848	1.58828	1.58121	1.11339	1.61592	1.4166
E9PZ21~Rbms1	0.0635451	-0.0669613	-0.0764222	0.0539488	-0.245198	-0.20362	-0.149319	-0.362503	-0.148304	-0.506781	0.053984	-0.128639	-0.295025	0.149548	-0.0783157	0.0860913	-0.00774544	-0.190276	-0.325724	0.0930435	-0.281341	-0.0772818	0.374491	-0.0190953	-0.302723	0.215681	-0.124753	0.307426	-0.157583	-0.0399027	-0.239772	-0.0995816
G3X9T8~Cp	-0.0462032	0.296442	0.632777	1.27395	0.798082	0.0683141	0.337547	1.07074	1.64011	1.37735	0.010457	0.589299	0.91448	1.63009	1.12615	-0.0325679	0.243532	0.956034	1.64997	1.38641	0.666867	1.54628	1.37601	0.719177	1.56856	0.934329	0.51026	1.57155	1.19157	0.390718	1.69263	1.1515
E9PZF0~Gm20390	0.0541523	-0.141383	-0.0224996	-0.142445	-0.329473	-0.0240185	-0.113807	-0.0513452	-0.166814	-0.309442	0.0279087	0.0914652	-0.0684786	-0.272176	-0.214546	-0.0580425	-0.049113	-0.18666	-0.270658	-0.337133	-0.0118682	-0.160716	-0.124624	-0.101867	-0.175172	-0.00426203	-0.196224	-0.263188	-0.204668	-0.268771	-0.196976	-0.111028
E9QKG2~Katna1	-0.183974	0.185477	0.309594	-0.00340452	-0.22491	-0.252912	0.0534368	0.215969	0.214343	0.295617	0.421675	0.0339643	-0.459997	0.716811	0.269783	0.0152111	0.0449332	0.883178	-0.898987	-0.0425079	0.315659	0.253556	0.0724458	-0.290237	-0.135413	0.203522	-0.205872	1.18235	0.623874	-1.14286	0.424016	0.325941
E9PZI9~Cd200	0.167727	0.318837	-0.132353	0.0473963	-0.805576	-0.238594	0.65009	0.437602	-1.95421	-1.13043	0.206611	1.01522	-0.0331584	-0.0436061	-0.350478	-0.135744	0.452669	-0.0402931	-1.3212	-0.662961	0.569171	-0.69423	-1.92376	0.61906	-1.86992	-0.649232	0.232707	-0.815314	-1.91746	0.425269	-1.4336	-2.44554
E9PZJ8~Ascc3	-0.0519294	-0.099779	-0.0594316	0.074012	-0.417397	0.131628	-0.153061	-0.207582	0.0223007	-0.165251	-0.109171	-0.235762	-0.205981	-0.018851	-0.256328	0.0294722	0.0361731	0.111211	0.294722	-0.0784936	0.445648	-0.107178	0.00351893	0.0465174	-0.00841078	-0.201426	-0.167992	-0.403328	0.133514	-0.040772	-0.0185389	0.257172
E9PZM7~Scaf11	0.0325276	0.231334	-0.000461666	-0.156251	-0.629479	0.0472052	0.204095	-0.132676	-0.209813	-0.482265	-0.0516722	-0.0606044	-0.222052	-0.163937	-0.34775	-0.0280606	0.1441	-0.0909987	-0.377573	-0.758406	0.092735	-0.170197	-0.566652	-0.0184753	-0.000259159	-0.239422	-0.0665332	0.0226748	-0.133204	-0.0712105	0.0188481	-0.332733
E9PZP8~Herc1	0.0921067	-0.278074	-0.592402	0.356206	0.115613	0.230869	0.0853585	0.0763466	0.219666	0.339466	-0.155435	0.0134091	0.0449151	0.51489	0.281655	-0.16754	-0.181056	0.0886859	0.508554	0.217945	0.0672989	0.38772	0.455548	-0.126902	0.153619	0.215436	0.414762	0.0894274	0.488566	0.251497	-0.0601921	0.538839
K3W4M2~Ryr1	0.304309	0.0948338	1.90626	7.86834	10.3988	-0.0593278	2.38341	2.79213	7.86627	10.1636	-0.0965286	1.34914	0.945292	8.0001	10.2906	-0.148452	3.27038	2.16183	7.92405	10.0442	0.887694	5.4366	9.13906	1.0574	5.83814	8.94098	0.369506	5.41147	9.23786	-1.14254	5.40112	9.43685
E9PZY1~Hps3	0.598171	-0.397613	-0.47911	-0.0903676	-1.31082	-0.352454	-0.158147	-0.339215	-0.484694	-1.22987	-0.187069	0.55893	-0.053425	-0.781416	-0.94727	-0.0586482	-0.112383	-0.301407	-0.667449	-0.881319	-0.416014	0.658827	-0.424928	0.237658	-0.610346	-0.00110342	0.482151	-0.578187	-0.443708	-0.332374	-0.0923218	-0.586798
E9Q035~Gm20425	-0.041686	0.0665052	0.0829663	-0.430821	-0.232006	0.0352633	-0.15706	-0.140612	-0.414794	-0.601381	-0.0684294	0.111702	-0.0542533	-0.0976022	-0.493322	0.0748521	-0.200962	-0.236947	-0.328689	-0.819923	-0.0130304	-0.274286	-0.166511	-0.408082	-0.171084	-0.423451	-0.23861	-0.17748	-0.224734	-0.144202	-0.18158	-0.334433
E9Q0A7~Oxr1	-0.129314	-0.198679	-0.228644	-0.349795	-0.391067	0.0111236	0.0146326	-0.0831669	-0.445566	-0.339702	0.0742148	-0.0558782	-0.0459781	-0.445626	-0.402815	0.043976	-0.170908	-0.292468	-0.230746	-0.416646	0.195223	-0.310653	-0.580719	-0.31218	-0.1717	-0.321169	-0.205961	-0.0430283	-0.399788	-0.097372	-0.097403	-0.488778
F8WGN6~Kif21a	0.0732686	-0.127871	-0.0978162	-0.524447	-0.153927	0.00279948	0.0649112	-0.0988542	-0.152303	-0.131013	0.238328	-0.119738	-0.00267528	-0.224824	-0.278458	-0.314396	-0.053349	-0.112273	-0.695312	-0.0936982	-0.584887	0.501568	-0.905157	0.127581	-0.550358	-0.457684	-0.9839	-0.887226	-0.0326133	-0.501361	0.0914205	-0.306979
E9Q3I4~Itsn1	0.0586993	0.170239	0.386662	0.377799	0.0212709	0.0817035	0.182082	0.227596	0.268995	0.144546	-0.124908	0.224456	0.0933974	0.0773405	0.0464989	-0.0154952	0.256616	0.210728	-0.132438	-0.146375	0.371827	0.0312442	0.0453564	0.58852	0.32423	0.121077	0.193861	0.268165	-0.26608	0.0477941	0.138065	-0.0380694
E9Q0T0~Ppt2	-0.0655013	0.47194	0.19083	0.350222	-0.176882	-0.523832	0.346215	0.266141	0.189715	0.147873	0.446973	0.271176	-0.147151	0.172672	0.0681906	0.14236	0.0739134	-0.136515	-0.383071	-0.0208694	-0.314439	0.356203	-0.14873	0.361518	0.232699	0.355221	0.51967	0.190343	0.179628	-0.00259194	0.384762	-0.0720609
P46062~Sipa1	0.114758	0.168896	0.173515	0.0862084	-0.743689	-0.0438352	-0.609107	-0.0409217	-0.244005	-1.55353	-0.059233	-0.199695	0.160502	-0.135405	-1.55159	-0.0116903	-0.0616481	-0.0612004	-0.190781	-1.051	-0.165618	-0.372627	-1.07788	0.166182	-1.99911	-1.28401	0.0507433	-1.63101	-0.751382	0.0694703	-0.700151	-1.29084
E9Q137~Tex264	0.00461903	0.003792	-0.0566221	0.0848063	-0.291619	-0.234194	-0.173557	-0.267095	0.219827	0.055283	0.175489	0.132284	0.0357763	0.0173436	0.0636105	0.0540859	0.182097	0.240827	0.270193	-0.0831319	-0.143189	-0.0837692	-0.196076	0.126178	0.2119	0.273576	-0.0823291	0.139718	0.0273991	0.0907509	0.124733	-0.139025
E9Q150~Dvl3	-0.465864	0.546676	-0.314279	0.319912	0.00338264	0.158016	0.801769	-1.11737	0.308097	0.297536	0.481192	0.524638	-0.191932	0.309079	0.207486	-0.173344	0.143599	0.314132	0.136514	0.579111	0.590522	-0.0986259	1.1062	0.344205	-0.0389239	0.25499	-0.0867359	-0.163419	-0.242117	0.0296711	0.193284	0.995458
E9Q166~Atad2b	-0.213742	0.144967	-0.198028	0.270403	-0.0554778	-0.0512415	0.143469	0.118781	0.0466939	0.283812	0.336583	0.15947	-0.0141605	0.328635	0.00273234	-0.0715997	0.164283	0.0285653	0.485034	0.25593	0.282809	-1.90428	-1.94908	0.285236	-0.0613975	-0.0347097	-0.476976	-1.79466	-1.09286	0.0265011	-1.88892	-0.793345
Q8C5Q4~Grsf1	0.164606	0.146812	-0.064582	-0.270744	-0.689012	-0.123826	-0.210719	-0.176487	-0.286648	-0.725075	-0.199033	0.118888	-0.302762	-0.294482	-0.824507	0.158252	-0.0129196	-0.230797	-0.484436	-0.841158	-0.341855	-0.173225	-0.29891	-0.106137	-0.221479	-0.493443	-0.214672	-0.531982	-1.03968	-0.114971	-0.680227	-0.286316
E9Q1G8~7-Sep	-0.0527349	-0.113465	0.0267766	-0.276923	-0.469462	0.107948	-0.117192	-0.100806	-0.266884	-0.479915	0.0268736	-0.0588629	-0.0155529	-0.149522	-0.504056	-0.0820871	-0.116564	-0.0682043	-0.225412	-0.416652	-0.184887	-0.259192	-0.309891	-0.0734438	-0.0339806	-0.381211	-0.0569474	0.106668	-0.39022	-0.0138717	-0.113938	-0.523558
E9Q1K3~Add1	-0.134028	-0.355855	-0.183039	-1.63849	-2.2759	0.148993	-0.0298052	-0.245492	-0.520492	-3.06422	-0.0464553	0.0523748	-0.190389	-0.862717	-3.90483	0.0314903	-0.18611	-0.40162	-0.696194	-4.04601	0.226876	-0.211769	-5.19859	-0.420975	0.624848	-5.03904	-0.0730806	-0.361586	-4.28479	-0.73376	-0.288417	-4.06022
E9Q1L5~Senp7	-0.206375	0.8111	0.585225	0.256594	0.29292	0.500168	0.82372	0.887532	0.230499	0.335757	0.0091379	0.727237	0.722703	0.0880738	-0.0637552	-0.302931	0.690413	0.609836	0.232254	0.236823	0.678243	0.593619	0.286059	0.886759	0.968099	0.193322	0.463844	0.923362	0.21071	0.256843	1.10477	0.0852819
E9Q1P8~Irf2bp2	-3.30156	1.51654	3.4871	3.8447	-8.66948	0.978469	4.0323	4.31576	-3.53416	0.657589	1.8465	2.13878	3.80349	-3.15686	-5.06018	0.476584	1.47159	1.76252	-3.28182	-7.39875	3.52991	3.50494	-1.03802	1.1326	3.46553	-4.10175	1.22315	4.09968	-4.05127	4.44053	2.20034	-0.693317
E9Q1S3~Sec23a	-0.042068	-0.154638	-0.0710316	-0.0584149	-0.00847223	0.00802032	-0.0658082	-0.0209437	-0.161419	0.113628	0.113901	-0.12598	-0.162903	0.000578555	0.156735	-0.0798531	-0.184225	-0.21521	-0.0364808	0.144735	-0.183083	-0.0962952	-0.18884	-0.0700779	-0.251721	-0.426474	0.0159237	-0.158091	-0.258372	-0.0648427	-0.280631	-0.238722
E9Q1U6~Ctif	0.111692	0.320573	-0.136969	0.785262	0.546398	-0.0803782	0.112839	0.155522	0.602551	0.904457	-0.150224	0.169362	0.00413985	0.649255	1.02356	0.11891	0.310004	0.26344	0.5216	0.846755	0.325523	0.391888	0.940584	0.241401	0.0631028	0.435108	0.218059	-0.0432241	0.336596	0.133104	0.0609807	0.884227
E9Q2B2~Ncor1	-0.196068	0.255975	-0.00328675	-0.305192	-2.57741	0.189519	0.336015	-0.0577677	0.0772653	-0.380917	-0.152161	-0.131622	-0.147533	-0.65773	-2.38682	0.15871	-0.156368	0.125144	0.164809	-2.7415	0.09654	0.439609	-3.13977	-0.3085	-0.175847	-3.46682	0.0851622	-0.312772	-2.51465	-0.480029	-0.349547	-1.1791
E9Q2S9~Ccdc43	0.101812	-0.162996	0.0558612	0.163927	0.218011	-0.000558768	0.0172329	0.127531	0.599037	0.420341	-0.00625283	-0.215925	-0.110441	0.566638	0.210735	-0.0950001	-0.2202	-0.358048	-0.0478854	0.445417	-0.213932	0.356789	0.649639	-0.47971	0.478044	0.982287	0.0844461	0.201603	0.819243	-0.0156152	-0.0820629	1.30189
Q8VC91~Ikbkg	0.176045	-0.134763	0.0412597	0.0263928	0.0532031	-0.0103352	-0.317985	-0.21283	-0.34024	-0.247256	-0.201766	-0.0969783	-0.434104	0.212015	0.365259	0.0360554	-0.0922076	-0.152192	-0.653506	-0.331248	0.723784	-0.0378766	-0.177392	-0.246556	-0.178137	0.103701	-0.113544	0.207838	0.0819687	-0.209904	-0.0976611	-0.12662
E9Q317~Gm10094	0.0219678	-0.521456	-0.142329	-1.58916	-0.719535	-0.322264	-0.0917502	-0.533832	-0.140456	-0.996089	-0.000894665	-0.54121	0.223227	-0.161281	-0.710337	0.301191	0.0665575	0.567267	0.465849	0.00200559	0.546765	-0.47749	-0.220814	-0.193081	-0.190686	-0.433455	-0.0838598	-0.022185	-0.507128	0.347212	-0.234253	0.261804
E9Q3E2~Synpo	-0.00725912	0.268832	0.158234	-0.0564877	-0.539973	-0.0497771	0.221381	0.216564	-0.435158	-0.789849	-0.047703	0.107209	-0.0570584	-0.0580909	-0.627919	0.104739	0.0391193	0.0179762	-0.387389	-0.809022	0.385323	0.175371	-0.634506	0.0565889	-0.164966	-0.635648	0.156194	0.0184135	-0.596935	0.13577	0.0852138	-0.657936
E9Q3G7~Atp11a	-0.0328166	-0.0718499	0.0734815	0.187363	0.407618	-0.0810144	-0.177275	0.00995185	-0.043377	0.251476	-0.170735	-0.266014	-0.0461503	0.0640827	-0.0921312	0.284566	-0.0225721	-0.0407547	0.199084	0.309269	0.0342794	-0.103895	-0.589555	0.118831	0.139326	-0.259394	0.0183109	0.121196	0.0718487	-0.0647453	-0.175306	-0.369786
E9Q3G8~Nup153	0.104337	0.227802	0.107345	-0.0349412	-0.126246	0.00192679	0.00507952	-0.00818067	0.0970973	-0.111951	-0.0989921	0.350785	0.00333317	-0.0839609	0.00166985	-0.00727122	0.0206811	0.126628	-0.0375531	-0.133003	0.305006	0.229542	0.0205544	0.173992	0.223163	-0.0531611	0.196756	0.0514688	-0.00556511	0.133151	0.106714	0.0352665
E9Q3L2~Pi4ka	-0.163606	0.3487	-0.0618743	0.0435546	-0.412256	-0.0819683	0.111395	-0.0426323	-0.0155276	-0.0279067	0.241352	0.235422	0.0250893	-0.224007	-0.328873	0.00422269	0.19645	-0.215262	-0.0586185	-0.370512	0.38277	0.718052	-0.502048	0.164513	0.325617	-0.516883	0.365091	0.369181	0.654547	0.049431	0.246327	0.111837
E9Q586~Dctn1	-0.00208687	0.117398	-0.0510293	0.0821137	0.0265112	-0.00254737	0.0748374	0.0402168	-0.01649	0.0569209	-0.105995	0.00837399	-0.0343293	-0.0676724	-0.094483	0.110629	0.00998804	-0.00031913	-0.0995143	-0.0290527	0.0568496	-0.00999502	0.085985	0.0956661	0.00833001	0.131197	0.0337867	0.0256805	0.022414	0.0931843	0.0112148	0.0563843
E9Q3Q6~Alcam	0.0512202	0.372751	-0.0550916	-1.28504	-2.64543	-0.064841	0.485348	-0.201615	-1.32723	-1.98085	-0.0549021	0.349468	-0.237522	-1.49857	-1.71727	0.0685229	0.349389	0.0722566	-1.46165	-1.36962	0.224159	-0.806468	-1.06902	0.116712	-0.684478	-0.999878	-0.15291	-0.408103	-1.13686	0.00987792	-0.531497	-1.28117
E9Q3U1~Ube2h	0.322819	-0.942515	-3.03893	-0.167097	-0.585679	0.102342	-0.413349	-0.178045	-0.128123	-0.621378	-0.169781	-1.2016	-4.17201	-0.106207	-0.33866	-0.25538	0.130556	-3.32486	-0.127589	-0.308068	0.0799438	-2.9492	0.380189	-0.675615	-3.81772	0.487864	0.0893561	-4.04616	0.193549	-0.0389138	-2.73657	0.252695
E9Q3X0~Mvp	0.00937953	0.17303	0.208845	0.87876	1.46474	0.0503077	0.0726398	0.213497	0.78963	1.32122	-0.166129	0.00999973	0.142943	0.877904	1.20849	0.106442	0.0271411	0.133841	0.768266	1.31694	0.102694	0.43781	1.09864	0.242054	0.506345	1.07122	0.0751579	0.512076	1.12844	0.129683	0.508325	0.981792
E9Q411~Nbas	-0.137844	0.241362	-0.092368	0.283967	0.456064	0.180666	0.104457	-0.00698939	0.575317	0.315227	0.115813	-0.466341	-0.24056	0.128423	0.321255	-0.158635	-0.160455	-0.0251031	-0.135761	0.421721	-0.112185	-0.0944645	-0.176471	0.0274838	0.433489	0.00373111	-0.4284	0.0565836	0.0603576	-1.02622	0.0951506	0.334278
E9Q481~Smek1	0.191099	-0.100392	-0.18772	-0.511972	-0.256324	-0.264665	0.0662302	-0.188067	-0.118941	-0.481825	0.247662	-0.0797638	-0.0449327	-0.183723	-0.0206894	-0.174096	0.078906	0.00384208	-0.184632	-0.522777	0.0446465	0.144428	-0.733008	0.010141	-0.449934	0.199773	0.02775	-0.36509	0.0145727	0.0292403	0.133076	-0.130591
E9Q496~Use1	-0.190812	0.300773	0.30681	0.637839	-1.54748	0.302005	0.0208792	0.308196	0.301425	0.0681966	-0.18709	0.207583	0.0939698	0.0597034	-1.84704	0.0758968	0.0762125	0.331295	1.22403	-1.79916	0.234874	-0.801182	0.106802	0.313699	-1.53378	0.244962	-0.0280588	-2.33707	0.113472	0.0461122	0.256274	0.604568
E9Q4M4~Chchd6	0.303147	-0.064377	0.628525	-0.170638	0.265195	0.0566767	0.256531	-0.726997	-0.203362	0.638637	-0.375858	-0.248914	0.442468	-0.0692216	-0.137168	0.016034	-0.95138	-0.259884	0.0292255	0.115902	-4.95757	0.12359	-0.0353347	-0.148011	-0.00512696	0.0113993	-3.4987	-0.148154	-0.108509	-2.9459	-0.286275	-0.605547
E9Q4P1~Wdfy1	-0.505155	-0.106426	-0.227527	0.197375	0.406322	0.101102	0.103038	0.17787	0.115711	0.880804	0.432346	0.284314	-0.170121	0.0455863	-0.0199142	-0.0282932	-0.102123	0.114211	0.0536257	0.103245	-0.0710807	-0.155521	0.416077	0.0104468	0.296734	-0.0330696	-0.129225	-0.0788437	0.347268	-0.106856	-0.0544515	0.340165
E9Q4U7~Diap2	-0.0129735	0.172194	-0.0700834	-0.0959392	-0.00502267	-0.140526	0.23808	-0.145088	0.163795	0.116456	-0.00721215	0.506041	-0.271635	-0.0175634	-0.0153636	0.160711	0.046869	-0.201554	-0.244417	0.168722	-0.00649272	-0.140357	0.0860121	0.0987351	0.320636	0.0171212	0.141126	0.311779	-0.173299	0.19164	0.0606753	-0.29292
E9Q4X2~Uggt2	-0.0387186	-0.0846835	-0.0331502	-0.35149	-0.363146	-0.0160981	0.0044836	-0.0949515	-0.181164	-0.05371	-0.0462806	0.0615339	-0.0543068	-0.0328629	-0.32755	0.101097	-0.0303865	-0.0675636	0.00904711	-0.36432	0.132541	-0.198053	-0.383237	0.00959516	-0.0705312	-0.46796	-0.00231245	-0.0851777	-0.203434	0.139987	-0.217975	-0.23571
E9Q512~Trip11	0.00996615	0.172468	0.0184551	0.261954	0.193303	-0.00110451	0.124397	0.0995679	0.077646	0.182947	-0.144222	0.124735	-0.0818179	0.0665171	0.214611	0.13536	-0.0148611	0.010189	-0.0943955	-0.0748936	0.196227	0.0635299	0.272115	0.140192	0.104868	0.111752	-0.038142	0.100854	0.149178	-0.0270598	0.111097	0.0950653
E9Q557~Dsp	-0.476727	-0.515827	-3.52151	-0.662459	-0.10873	0.151435	0.250044	-4.49955	-5.34501	-0.117554	0.0693732	-0.0834381	-2.67866	-4.04983	-0.134593	0.255918	0.391035	0.482355	-3.20659	-0.0129609	0.409121	0.286845	-0.248913	0.196512	-0.184235	-0.220828	0.357218	-0.740267	-0.366232	-0.295863	-0.234193	-0.628566
E9QNH6~Myo1b	-0.531111	-0.597345	-0.345223	-0.681209	-6.23574	0.769979	-0.99141	0.245266	-0.569521	-1.48027	-0.0452759	0.253131	-0.256116	-0.634752	-5.92812	-0.193592	-0.850601	0.0607186	-0.396003	-6.80547	-0.526761	-0.555737	-1.76636	0.09594	-0.669411	-1.12772	-0.351175	-0.155721	-0.303045	-0.574115	0.33416	-0.640222
E9Q5D6~Ranbp9	0.0576093	0.0730021	0.0726524	-0.230884	0.0152896	-0.14879	0.0223878	-0.324846	0.153285	-0.0870525	-0.00235826	0.106946	-0.21181	0.0697439	-0.0676251	0.0935394	0.120983	-0.065935	-0.13496	-0.0824348	-0.0964063	-0.0584898	0.0360149	-0.163723	-0.315779	-0.477882	0.112858	0.0332496	-0.52596	-0.0419182	-0.273283	-0.0154916
E9Q5F9-2~Setd2	-0.0265052	0.0676477	-0.151397	-0.695366	-0.43948	0.164386	0.130886	-0.0702555	-1.72137	0.0472654	-0.117961	0.31428	-0.24779	-1.88795	-0.60999	-0.0199198	0.271808	0.137535	-0.322663	-1.82044	0.0954769	-0.416274	-0.803146	0.110505	-0.850153	-0.46354	-0.244744	-2.04901	-0.589118	0.0102931	-0.383828	-0.186131
E9Q5G3~Kif23	-0.237885	-0.22158	-3.82704	-3.57242	-3.01963	-0.0054153	-0.191263	-4.17271	-4.67837	-4.17372	-0.00163123	-0.0983717	-0.60205	-5.1184	-4.06588	0.244931	0.118437	-3.7722	-4.56162	-4.89102	-0.272836	-3.2129	-4.28538	-0.563317	-4.11992	-4.45463	-0.595526	-2.81278	-4.52565	-0.472475	-3.94226	-4.40078
E9Q616~Ahnak	0.078082	0.619495	0.487107	0.693577	0.901535	0.106788	0.467908	0.487904	0.331592	0.477516	-0.429291	0.450029	0.483045	0.410191	0.356948	0.244421	0.360191	0.380443	0.300327	0.58427	0.501232	0.503148	0.714558	0.49908	0.462344	0.692232	0.32593	0.569818	0.538548	0.524287	0.591696	0.364137
E9Q634~Myo1e	-0.165044	-0.32052	-0.0856048	-0.169951	-0.309186	0.282056	-0.304634	-0.106805	-0.0591865	-0.386047	0.200129	-0.343712	-0.145206	-0.0481154	-0.428846	-0.317141	-0.290584	-0.0413642	0.295012	-0.56218	-0.243432	-0.022684	-0.523487	-0.20888	0.0267497	-0.748952	-0.316863	-0.0296782	-0.521289	-0.180493	-0.0579986	-0.403769
Q3UIX4~Srsf11	0.0400085	0.02655	-0.121587	-0.0906251	-0.535837	-0.0897213	0.127598	-0.249432	-0.235621	-0.367807	-0.0914865	0.00777741	-0.0161611	-0.322969	-0.552321	0.141199	0.231678	-0.000632676	-0.212516	-0.644456	-0.188114	-0.0738299	0.0865935	0.00297735	0.145358	0.202636	0.137627	0.0751769	-0.185916	0.119826	-0.00329566	0.0976433
E9Q6J5-2~Bod1l	0.110352	0.272187	-2.47975	-2.79004	-1.93917	0.0480151	0.297883	-2.24388	-1.22308	-2.45975	-0.116395	0.0167876	-0.0905742	-2.19969	-2.00901	-0.0419723	0.14267	-2.36072	-0.0735035	-2.15062	0.142889	-2.38973	-2.12005	-0.128647	-0.0289226	-1.68376	0.15298	-2.91844	-2.13972	0.227873	-2.87147	-0.378155
E9Q6R7~Utrn	0.0843939	0.266992	0.304165	0.844941	0.779853	0.053979	0.149989	0.330781	0.649623	0.675972	-0.239253	0.148921	0.302185	0.74736	0.587276	0.10088	0.179542	0.29542	0.616111	0.66637	0.288057	0.616948	0.770428	0.340991	0.566788	0.761205	0.291098	0.545258	0.757651	0.221431	0.547913	0.720399
E9Q6U4~Pfdn4	0.109164	-0.151149	-0.240336	-0.372298	-0.599521	-0.00374215	-0.124	-0.172293	-0.591946	-0.643781	-0.202199	-0.429074	-0.311437	-0.2671	-0.691077	0.096777	-0.212427	-0.241801	-0.592955	-0.539244	-0.20007	-0.251078	-0.181579	0.0597995	-0.369435	-0.00742786	-0.0249325	-0.21593	-0.293203	-0.0307824	-0.340257	-0.177079
E9Q718~Plod2	0.0314066	-0.137019	-0.168033	-0.4461	-1.03102	0.0320395	-0.122712	-0.220332	-0.47069	-0.833202	-0.0198697	-0.084429	-0.263588	-0.459616	-0.887982	-0.0435763	-0.020129	-0.241752	-0.342204	-0.863053	-0.126703	-0.404996	-0.546241	-0.0638704	-0.303527	-0.441217	-0.0721101	-0.262199	-0.65763	-0.0884416	-0.320763	-0.55314
G3X9Y5~Ube4a	0.0338176	0.0612541	0.15792	0.253686	-0.188353	0.2098	-0.0431557	-0.0288073	0.0229896	-0.351829	-0.136903	0.0229497	-0.0293856	-0.0399548	-0.2956	-0.106715	0.0608097	0.0763418	0.0657097	-0.27015	0.0535036	0.253136	-0.0358528	-0.0474399	-0.284718	-0.444692	-0.0197643	0.262348	-0.15735	0.0760019	-0.177465	-0.150035
E9Q777~Akap11	0.10033	0.0289271	-0.319458	0.136085	0.144589	0.0587509	0.131235	-0.287841	0.0266	0.272169	-0.119587	0.0831192	-0.248395	0.157345	0.361246	-0.0394935	0.49305	-0.0269517	0.460249	0.461653	-0.168989	0.0891414	0.197763	-0.290497	-0.199288	-0.0889023	-0.0352843	-0.126893	0.566694	-0.296946	-0.0904949	0.287634
E9Q7C9~Klc1	-0.0204509	0.0850755	0.22341	0.817312	1.23414	-0.0078654	0.138514	0.27883	0.654729	1.07952	0.00917574	0.092548	0.015482	0.706287	1.19331	0.0191406	0.00567099	0.034552	0.443473	1.19985	0.0203076	0.210688	1.06745	0.104174	0.333768	1.01854	-0.014005	0.253232	1.06952	-0.0399302	0.223154	0.873283
E9Q7D5~Arhgef5	0.153132	-0.0333035	-0.173209	-0.229065	0.0240228	0.0940322	-0.0895708	-0.210942	-0.024073	0.0224343	-0.259875	0.0219624	-0.0347634	0.0861202	0.08266	0.0127118	0.00378947	-0.119251	0.0701693	-0.0217803	-0.0560589	0.0530615	-0.203531	0.154851	-0.194669	-0.615766	-0.130872	-0.0660936	-0.269108	-0.0692338	-0.0169503	-0.394525
E9Q7E2~Arid2	0.00227457	0.77365	0.217244	0.137918	-0.325688	0.253721	0.440558	0.338967	0.0333771	0.253953	-0.383823	0.458001	0.0720737	0.127724	-0.367428	0.127827	0.450398	0.256661	0.249494	-0.0435262	0.685785	0.155067	-0.427699	0.37701	0.291309	-0.358686	0.394035	0.240688	-0.115743	0.250379	0.329217	-0.149705
E9Q7G0~Numa1	-0.0159564	0.353359	0.261741	0.100837	-0.23188	0.188157	0.317866	0.354082	-0.20427	-0.194511	-0.306566	0.236565	0.304905	-0.125515	-0.484933	0.134365	0.252405	0.290656	-0.056444	-0.336216	0.383686	0.230084	-0.256745	0.428955	0.39346	-0.431072	0.265423	0.325993	-0.301336	0.29985	0.396227	-0.461047
Q564G0~Guk1	0.0233561	-0.0285612	0.138218	-0.21311	-0.31963	-0.0827918	0.244498	-0.188214	-0.157347	-0.494098	0.116828	-0.524295	0.0871958	-0.0900594	-0.133896	-0.057392	0.124087	0.283013	-0.203473	-0.433077	-0.0270313	-0.202615	-0.318592	0.33134	0.0191343	0.0245318	0.319371	-0.00522474	-0.135448	0.373999	-0.109234	-0.0021301
E9Q7N5~Gfm2	0.0471327	-0.388001	-0.439163	-0.387116	1.19383	-0.047012	-0.406743	-0.0383081	-0.532857	1.06379	0.0304276	-0.388179	-0.474572	0.469873	1.4469	-0.0305484	-0.211056	0.0611537	0.464896	1.19142	-0.378688	-0.198504	0.394296	-0.22286	-0.192115	0.317076	-0.230029	-0.172164	0.669422	-0.242178	-0.171247	0.215204
E9Q7U2~Calcoco1	0.0422825	0.146402	0.759773	1.3451	1.38975	0.396472	0.377216	0.62281	1.36168	1.43048	-0.0780706	0.563694	1.03032	1.14988	1.65235	-0.360684	-0.584431	1.02271	1.40198	1.57704	0.884264	1.30915	1.17024	0.270838	1.03066	1.46815	0.217389	1.25074	1.26236	0.123551	1.23614	1.36303
E9Q811~Stk11	-0.133986	-0.268483	0.168659	0.558796	0.300381	0.30582	0.150604	-0.0333127	0.119338	0.332933	0.0656332	-0.418712	-0.00733806	-0.18739	0.128897	-0.237467	-0.0801469	-0.152903	0.166772	0.098725	-0.256026	-0.00288135	0.0886378	-0.341782	-0.0370857	0.328916	-0.182912	-0.232531	0.307631	-0.0352912	0.336589	0.249887
E9Q855~Scamp3	-0.0577436	-0.00723985	0.0133301	0.348721	0.146577	0.0801354	-0.0768759	-0.0883997	0.0104728	0.166218	-0.0272788	-0.088295	-0.0806717	0.114175	0.0134473	0.00488701	0.0559783	-0.0695952	0.129019	0.288865	-0.245551	0.0997333	0.152026	0.0059848	-0.0512805	-0.0424828	-0.13846	0.034692	0.137052	-0.056996	0.0958824	-0.0753665
E9Q8A3~Pi4kb	0.018924	-0.0417884	-0.106075	0.0295963	-0.248713	0.110133	0.196797	0.115683	-0.152679	-0.0322121	0.0460805	0.455912	0.424386	-0.113457	-0.205087	-0.175138	0.194053	0.00471397	-0.243713	-0.489378	-0.011798	0.129961	-0.3139	0.100192	0.278203	-0.269129	0.174569	0.115343	-0.233221	-0.404478	-0.0933671	-0.21177
E9Q8D0~Dnajc21	-0.0565912	0.0285297	0.22554	0.0415181	-0.554333	0.0748743	0.273222	0.202123	0.0880676	-0.393681	-0.00810288	-0.120762	0.200338	0.120333	-0.619656	-0.0101803	0.246555	0.191668	0.120061	-0.376262	0.273574	0.276508	-0.354378	0.188778	0.336642	-0.197185	0.0255875	0.149896	-0.0697604	0.247319	0.208397	0.0524235
E9Q8I7~Nfxl1	-0.180443	-0.0831147	0.286723	0.253096	-0.776725	-0.352155	-0.116569	-0.216289	0.409038	-0.301004	0.345184	-0.252878	0.103779	0.119581	-1.20413	0.187413	-0.235898	-0.0628123	0.175965	-1.94516	-1.51911	-1.50975	-2.08499	-1.88301	0.0175465	-1.83628	-0.247707	-1.67958	-2.00749	-2.68743	-1.90505	-0.282229
E9Q8K5~Ttn	0.449369	0.531218	2.86258	5.36487	6.26481	0.609628	0.378117	3.64781	5.56042	6.22658	-0.83556	0.455382	3.88182	5.35209	6.40095	-0.223437	0.715731	3.74356	5.65873	6.4235	1.78033	4.786	5.64452	2.05442	4.97465	5.60332	1.89678	4.41699	5.6314	2.87348	4.62337	5.33572
E9Q8N5~Clasp2	0.123716	-0.0793268	-0.305072	-0.411765	-0.909754	-0.108544	0.0724576	-0.0874044	-0.408404	-0.524836	-0.131618	0.398229	-0.10338	-0.435012	-0.438898	0.116446	0.0760943	0.00709567	-0.331259	-0.26013	0.0880379	-0.0971518	-0.561615	0.0929429	-0.120634	-0.531561	-0.0623822	-0.209605	-0.171788	-0.00611288	0.165049	-0.933509
E9Q8Q6~Ccdc141	0.160985	0.571276	1.55764	3.18914	4.05667	-0.0876149	0.677668	1.53224	3.14831	3.78711	-0.138137	0.446833	1.34905	3.13045	4.04597	0.0647672	0.642366	1.54613	2.99509	4.06912	0.9577	2.47754	3.51354	1.19814	2.3914	3.64344	1.04943	2.34253	3.60001	0.98841	2.39272	3.49475
Q99JY4~Trabd	-0.0915462	-0.247602	-0.22215	0.148752	-0.00850535	-0.00998164	-0.0344831	-0.0615948	-0.196292	-0.0818381	0.149302	-0.0244646	-0.0811061	0.277908	0.482601	-0.047774	-0.0671997	0.36845	-0.00064774	0.366015	-0.266584	-0.474448	0.0250367	-0.0776467	-0.0378774	-0.69063	-0.329876	-0.440818	-1.10633	-0.133241	-0.185893	-0.831969
E9Q8X9~Afap1	0.214339	-0.435901	-0.358979	-1.03829	-2.91715	-0.318225	-0.266091	-0.506706	-0.725651	-1.4851	0.239143	-0.988765	-0.396725	-0.375319	-0.873771	-0.135257	-0.220757	-0.21457	-0.407687	-1.20467	-0.177048	-0.337667	-2.14501	-0.134558	-0.343353	-1.73513	-0.349278	-0.457388	-2.91062	-0.296072	-0.484992	-1.28378
E9Q8Z8~Ctnnd1	0.0526851	-0.00758168	-0.0630177	-0.196834	-0.741801	-0.0374734	0.0415405	-0.0909821	-0.285244	-0.753145	-0.0888117	0.0361381	-0.175517	-0.26088	-0.741518	0.0736	0.0124732	-0.0681281	-0.314768	-0.707061	0.041969	-0.134665	-0.442291	0.0141584	-0.0132542	-0.235495	-0.035756	0.00739005	-0.404963	-0.0909608	-0.0830972	-0.446945
E9Q912~Rap1gds1	0.0131457	-0.0629733	-0.100989	-0.289538	-0.671031	-0.0352341	-0.11529	-0.117457	-0.495969	-0.744194	-0.0460427	-0.0135065	-0.212858	-0.405269	-0.858716	0.0681312	-0.0736158	-0.155629	-0.613289	-0.975977	-0.204228	-0.434886	-0.647289	0.128279	-0.241335	-0.273375	-0.151947	-0.230239	-0.455277	-0.0877978	-0.192104	-0.842977
Q8BK08~Tmem11	0.195866	-0.557706	-0.0985265	0.218167	-0.210024	0.284424	-0.437563	-0.0433366	-0.236868	0.207089	-0.134954	-0.36796	-0.733502	0.018512	0.41306	-0.345336	-0.0864204	-0.166675	-0.159376	0.147229	0.34445	0.0991594	-0.401472	-0.0782058	-0.0336636	-0.129675	-0.177451	-0.183587	-0.209539	-0.295474	-0.379592	0.034207
E9Q9C1~Ablim1	0.0630798	0.0734323	0.368976	1.2048	1.54036	0.00766096	0.0359511	0.365739	1.12167	1.39608	-0.0140004	0.0532578	0.298016	1.12613	1.56958	-0.0567404	0.0545071	0.353389	1.00298	1.43235	0.3077	0.856947	1.42953	0.125953	0.663744	1.58007	0.163315	0.899214	1.2052	0.0575129	0.819647	1.44801
E9Q9I2~Dlg5	0.503203	0.165241	-0.702718	-0.226181	-0.310692	-0.126043	-0.291569	0.261255	-1.05548	-1.31526	-0.0684397	0.624854	-0.48797	-0.680591	0.148105	-0.308721	-0.147247	0.606938	-1.29447	-0.474113	-0.388192	-0.41054	-1.34228	0.26321	-1.27347	-1.08169	0.374259	-0.889705	-1.32116	0.107432	-1.38395	-2.33357
E9Q9J4~Ppip5k2	-0.240095	0.0022319	-2.21384	-0.465019	-2.47623	-0.00645844	-0.264936	-2.03624	-0.0390584	-0.364707	0.193066	-0.0244021	-0.747612	-0.484994	-1.83665	0.0534868	0.166255	-2.20938	0.0100088	-0.13815	-1.59244	-2.52045	-2.08962	-1.97076	-0.328503	-1.54601	0.183493	-2.26695	-1.7126	-2.28321	-0.304427	-1.6979
E9Q9Q2~R3hdm1	-0.0906767	0.185759	-0.26946	-0.276728	-1.90148	-0.00539348	-0.084497	-0.332792	0.0884304	-1.50487	0.137237	0.29461	-0.200343	-0.57915	-1.35196	-0.0411666	-0.0567946	-0.302536	-0.0362799	-0.39787	0.231117	-0.487295	-0.215408	0.0306961	0.471127	-0.0811424	-0.199275	-0.258667	-0.0362721	-0.583124	0.001311	-0.250778
E9QA15~Cald1	-0.00510627	-0.00365213	-0.0504703	-0.42763	-0.677671	-0.110446	-0.104422	-0.0709174	-0.491872	-0.942042	0.084053	-0.0398888	0.0452181	-0.366946	-0.824324	0.031499	-0.0400702	-0.0796566	-0.625625	-0.760096	-0.126617	-0.216013	-0.642319	-0.0633626	-0.174402	-0.368424	-0.0522161	-0.107984	-0.598999	-0.0808335	-0.136985	-0.725766
E9QAD4~Ccdc93	-0.103388	0.0681817	0.209341	0.0365262	-0.355127	-0.0445923	0.133911	0.0154817	-0.0522872	-0.256257	0.00800132	0.0371749	0.119496	-0.103555	-0.461994	0.139979	0.158855	0.163918	-0.130533	-0.272531	-0.025223	-0.000377642	-0.0253306	-0.0888908	0.0327256	-0.407898	0.113293	0.0740708	-0.206936	0.119105	0.0338067	-0.155222
E9QAE3~Btaf1	-0.036143	0.268249	0.117834	0.107466	-0.79109	0.308014	0.0548906	-0.0158097	-0.944388	-0.958899	-0.0895002	-0.13377	-0.591746	-0.734533	-0.660528	-0.182371	0.321112	-0.312314	-0.572194	-1.14518	0.119206	-0.0405358	-0.660275	0.189279	0.0159643	-1.17745	0.0102794	-0.547288	-0.93918	-0.202277	-0.334288	-0.727843
E9QAF9~Tanc1	-0.000762967	-0.134199	-0.245213	-0.591287	-1.47845	0.151176	-0.199162	-0.00265785	-0.443497	-1.19745	0.0150812	0.184555	-0.189692	-0.575331	-1.56522	-0.165494	-0.013967	-0.00576317	-0.197606	-1.40163	-0.198895	-0.187613	-0.961696	0.110228	-0.208827	-1.24847	-0.0548833	-0.544255	-1.1577	-0.255317	-0.336809	-0.956405
E9QAG2~Phf6	-0.156851	-0.30483	-0.508059	-1.15411	-4.0496	0.196683	-0.405398	-0.223365	-1.61385	-3.05111	0.0274171	0.807818	-0.521932	-1.50142	-4.05973	-0.0672497	0.384809	-0.645249	-1.61185	-4.45985	-0.159424	-0.762579	-1.99022	0.333718	-0.78755	-3.00052	-0.722664	-0.873771	-4.29238	-0.438473	-0.42508	-3.09393
E9QAQ5~Gsk3b	-0.0491995	-0.391667	-0.12897	-0.0630151	-0.255825	-0.0315204	-0.169439	-0.212679	-0.100275	-0.0599386	0.134541	-0.576875	-0.34116	0.0264143	0.0991978	-0.0538212	-0.221725	-0.159126	0.029455	-0.119366	-0.0914159	-0.305	-0.165358	-0.149066	-0.159405	-0.23136	-0.208098	-0.354567	-0.256137	-0.171073	-0.508056	0.191753
E9QAS4~Chd4	0.128175	0.0525091	0.0108999	-0.0514345	-0.450568	0.322193	-0.0805608	0.052926	-0.115611	-0.694955	-0.354691	0.0205801	0.0621117	-0.242497	-0.66526	-0.0956779	0.0577314	-0.0102958	0.166254	-0.786605	0.178971	-0.112251	-0.209451	0.21844	-0.199029	-0.509286	-0.0469799	-0.238715	-0.464888	-0.0922662	-0.0585743	-0.387592
E9QAT0~Fmr1	0.0991605	-0.0793995	-0.121486	-0.706931	-1.75034	0.00803241	-0.334642	-0.168845	-0.608542	-2.48944	0.160684	-0.512522	-0.0790804	-0.64409	-1.73492	-0.267877	-0.368657	-0.189584	-0.624497	-1.40161	-0.210899	-0.0659402	-1.76897	-0.289585	-0.114839	-1.23694	-0.14131	-0.350474	-1.13005	-0.305734	-0.565843	-1.26231
E9QAT4-2~Sec16a	-0.022054	0.0577397	0.225096	0.190627	0.673917	-0.0530604	-0.017952	0.207944	0.378027	0.659406	0.12943	-0.00218511	0.125474	0.275345	0.670599	-0.0543151	0.0703405	0.116716	0.18994	0.658868	0.0789348	0.235561	0.416189	0.235047	0.258569	0.387492	0.202708	0.392661	0.381295	-0.0613283	0.193949	0.477547
E9QB02~Mars	0.010907	-0.0375933	-0.0503797	0.286504	0.186242	0.142071	-0.0587397	0.0532732	0.326917	0.164587	-0.0425545	-0.0712363	-0.107231	0.283561	0.183601	-0.110423	-0.0409003	0.0144628	0.317798	0.231832	-0.0652981	0.106719	0.332261	0.0707134	0.0953386	0.217089	-0.102267	-0.0019028	0.458103	-0.0322468	0.0969279	0.272072
E9QJT5~Acyp1	0.132896	-0.178575	-0.166065	-0.546725	0.219931	-0.00141763	-0.147369	-0.190523	-0.134974	-0.0786578	0.184063	-0.336067	-0.189665	0.0808079	0.198068	-0.315542	-0.244933	-0.177565	-0.121033	0.324681	-2.26291	-0.126635	0.258288	-0.683179	-0.0206538	0.170571	-1.25618	-0.156529	-0.103752	-1.69036	-0.100934	-0.0323049
E9QJV4~Prpf39	0.240488	-0.133906	-0.101106	-0.413052	-0.148516	-0.374167	-0.317845	0.218817	-0.447381	-0.777244	0.0927046	-0.460589	-0.445116	-0.666033	0.144809	0.0409741	0.0216262	0.161036	-0.136795	-0.738285	-0.0498693	0.362889	-0.432829	-0.0542517	-0.295207	-0.287457	0.141554	0.043375	-0.430706	0.0476953	-0.211546	-0.213806
Q9QXJ2~Stat2	0.0893788	-0.229635	0.0448222	-0.0563295	0.328494	-0.0457535	-0.0212892	0.0847945	0.055217	-0.318958	-0.0490245	0.232862	-0.104516	0.147274	-0.402922	0.00539917	0.0463941	-0.164947	-0.0845949	-0.582098	-0.770686	-1.3405	-0.576201	0.116574	-1.34277	-0.805812	0.354413	0.180534	-0.0858352	-1.75793	-0.798258	-1.39257
Q7TQG5~Neo1	0.0510445	0.223572	0.32202	0.106142	-0.0047227	0.0427076	0.252459	0.152934	0.192227	0.0196927	-0.157153	0.133741	0.236536	0.0335058	-0.398353	0.0634005	-0.0270319	0.270096	0.196596	0.00508064	0.186355	0.261767	-0.452898	0.401286	0.321891	-0.142868	0.270084	0.0506742	-0.451417	0.252324	-0.00908829	-0.0168371
E9QK48~Eml2	-0.00627417	-0.366105	-0.408316	0.324042	0.472268	-0.024981	-0.571337	-0.0287362	0.354446	0.948846	0.167999	0.418229	-0.237906	0.167391	0.55483	-0.136744	-0.0147266	0.0641338	0.258167	0.620324	0.059403	0.213087	0.408947	-0.631964	-0.0252989	0.577365	0.136149	0.199358	0.652355	-0.453927	0.129648	0.470544
E9QK83~Utp20	-0.0476007	0.158541	0.377332	0.2191	-0.29345	0.365724	0.0709161	0.0788156	-0.0886001	0.376369	-0.219576	0.296751	0.198877	0.0473027	-0.116198	-0.0985475	0.084872	0.0800381	0.341009	-0.186427	0.246939	0.0102513	0.0871602	0.590661	0.0842834	-0.48683	0.22237	0.23362	-0.257439	0.201712	0.00824535	-0.152045
E9QKD1~Nol8	-0.0563552	-0.235497	-0.452543	-0.310847	-0.457966	0.0800763	0.35235	-0.163608	-0.968019	-1.26107	0.126826	-0.190461	-0.466287	-0.293869	-0.654531	-0.150547	-0.35377	-0.483226	-0.717877	-0.549489	-0.294414	-0.217081	-0.326096	-0.372003	-0.292208	-0.309187	-0.285534	-0.6265	-0.242196	-0.303299	-0.553518	-0.447511
E9QKG3~Trmt11	0.0500818	-0.28628	-0.341794	-0.65896	-0.653189	-0.0479553	-0.2438	0.525207	-0.871447	-0.251563	0.216298	0.0458526	-1.60729	0.0241515	-0.31714	-0.218425	-0.172485	-1.16828	-0.179703	-0.454953	-0.125826	-0.1013	-0.326436	0.0985695	-1.15261	-0.793185	0.0282373	-0.55394	-0.298035	0.0651563	-1.16166	-0.33529
P0DOV2~Ifi204	-0.0720303	-0.244571	-0.0423753	-0.267571	-0.916878	0.01197	-0.231628	-0.156338	-0.28093	-0.889771	0.0866562	0.286846	-0.0594377	-0.47187	-1.05718	-0.0265959	0.030373	0.0843618	-0.0870333	-0.806854	-0.181609	-0.250819	-0.541844	0.00427683	-0.154115	-0.772534	-0.219697	-0.236996	-0.715661	-0.0441646	-0.138864	-0.957569
E9QKR1~Enah	-0.0367144	0.148834	0.634312	1.2846	1.26559	-0.0654756	0.221186	0.504051	1.11337	1.6334	-0.00319905	0.0602245	0.274171	1.19816	1.25932	0.105389	0.0630482	0.493795	1.06751	1.29722	0.183235	0.809939	1.4349	0.523509	1.01918	1.66558	0.369857	0.938667	1.4222	0.195035	0.976825	1.52869
E9QKZ2~Ipo9	-0.0350767	-0.160269	-0.127678	-0.499921	-0.80365	0.195362	-0.0538652	-0.0575425	-0.514683	-0.690382	0.0495876	-0.000549078	-0.187228	-0.481495	-0.652815	-0.209873	-0.152006	-0.30226	-0.334826	-0.701453	-0.0821374	-0.501833	-0.60336	-0.0013102	-0.46371	-0.560692	-0.207522	-0.384774	-0.586688	0.0138613	-0.278602	-0.80569
Q91YX5~Lpgat1	-0.425094	-0.356525	-0.132083	-1.37659	-2.76372	0.416431	-0.0423075	0.0580528	-0.923364	0.444738	0.0315436	-0.172713	-0.344521	-0.740375	-1.9548	-0.0228806	0.37449	0.313591	0.494301	-1.64872	-0.122432	-1.20609	-0.756213	0.0610164	-1.45507	-1.9875	0.388987	-0.623151	-1.39422	0.196068	-0.269096	-0.560981
E9QLL2~Dnm3	0.180538	0.598067	0.416401	-0.281026	0.303951	0.242731	0.42297	0.39079	0.051195	0.476611	-0.250579	0.164269	0.0328007	0.266299	0.521941	-0.172689	-0.0239145	-0.118441	0.417927	0.207384	0.295559	0.150791	0.00116871	0.540286	-0.101445	-0.00690214	0.496453	0.41681	0.086044	-0.137597	0.302761	0.215224
E9QLS6~Pik3c3	-0.119152	-0.0917527	0.14858	0.171268	-0.160565	-0.00870103	-0.390629	-0.314651	-0.0359572	-0.344253	0.280271	0.0830752	0.156476	0.0138634	-0.0258444	-0.152418	0.0604975	0.40476	0.081114	0.221727	0.375944	-0.0059604	0.235874	0.194919	0.646859	0.080953	0.452981	0.196416	-0.216026	-0.0804149	0.129373	0.0736294
E9QM38~Slc12a2	0.140384	-0.0660523	0.457265	1.90972	1.89667	0.13983	0.00671359	0.266349	1.51382	2.27535	-0.0984605	0.0323142	0.354299	1.70534	2.08922	-0.181753	-0.0282421	0.781062	1.3785	1.83835	-0.71187	1.73355	2.22117	0.323154	0.480951	1.54113	-0.468918	1.06059	1.84244	-0.643785	1.23338	1.91348
E9QM77~Atxn2	0.00634445	-0.143441	-0.10745	0.159941	0.241647	-0.106713	0.208387	0.0460491	0.135793	0.101794	0.0902528	-0.0692678	-0.117581	0.245833	0.132019	0.0101154	-0.115776	0.034805	-0.15746	0.117083	-0.104938	0.128945	0.161339	0.0680332	-0.153627	0.174823	0.0357579	-0.0578615	0.0450377	0.012488	-0.0450945	0.154753
E9QM90~2310035C23Rik	-0.0463415	0.0821855	0.0817332	0.23626	0.391088	-0.0540288	-0.0218959	0.00372897	0.0123685	0.295191	-0.0488211	0.0783863	-0.0278149	0.171959	0.343645	0.149191	0.0616982	0.277203	0.369177	0.35222	0.142	0.0737576	0.377996	-0.0287935	0.213257	0.434759	-0.0469255	0.251158	0.345724	0.231683	0.193588	0.221645
E9QMA2~Fam172a	-0.175718	0.181985	-0.0504615	0.0254227	0.275919	-0.169542	0.149015	-0.484427	0.603421	0.363205	0.23349	-0.150025	-0.654357	0.735502	0.0743561	0.111769	0.0185839	-0.57785	0.474716	0.0735017	0.336616	0.562289	-1.3411	-0.232787	-0.627357	-2.36446	0.358909	-0.115805	-0.656016	0.196538	0.0312499	-0.75009
E9QME5~Trim33	-0.190778	0.104719	0.0845602	-0.455659	-0.198717	0.280095	0.256416	-0.330442	-0.953536	0.0157507	-0.151256	-0.0766634	-0.115757	-0.170609	-0.697123	0.0619384	-0.126755	0.267677	-1.16802	-0.317478	0.364461	0.0212544	-1.31877	0.127924	-0.124586	-2.12677	0.214213	-0.179995	-2.59802	-0.142548	-0.116882	-1.2904
Q3U5C5~Apobec3	-0.0661715	-0.371006	0.209923	-0.764547	-2.0511	0.244643	-0.946126	-0.27164	-0.745787	-2.15535	0.155314	-0.592042	-0.308212	-0.896999	-2.1416	-0.333786	-0.145824	-0.0963172	-0.0349104	-1.51789	-0.115791	0.00925127	-2.18125	-0.214038	0.209191	-2.6512	-0.440621	-0.488209	-3.07131	-0.677863	-0.664425	-1.61489
E9QMH7~Ikbip	-0.0234391	0.0916046	-0.144164	0.0899614	-0.620129	-0.113278	0.083261	-0.0143877	-0.245225	-0.391723	0.0155046	0.0147549	-0.0574616	-0.193796	-0.633911	0.121213	0.140757	0.0438436	-0.472118	-0.784055	-0.162585	-0.0312422	-0.137994	0.100387	-0.0844148	-0.0475091	0.0652631	-0.0969932	-0.385609	0.0727406	-0.0868716	-0.185089
H3BKD4~Asap1	-0.190956	0.136447	0.211289	-0.476067	-1.5724	0.0698987	0.0332559	0.116926	-0.520574	-1.21815	-0.0492523	0.0443515	-0.0127511	-0.491864	-2.26852	0.17031	0.159773	0.0965437	-0.577873	-1.14032	0.14579	-0.129866	-0.96157	0.0825948	-0.00395343	-0.802274	0.0563951	0.02081	-1.03034	-0.0743256	-0.113732	-0.655694
E9QMK9~9030617O03Rik	0.0634109	0.0224356	-0.0155146	-0.304384	-0.539874	0.011767	0.0768595	0.0255734	-0.548577	-0.427726	-0.0979597	0.127301	-0.210314	-0.465092	-0.403826	0.0227818	0.109671	-0.0442091	-0.419208	-0.425762	0.0625308	-0.254616	-0.608544	-0.0148522	-0.249001	-0.343781	-0.165506	-0.0996732	-0.622571	-0.129815	-0.242971	-0.636735
Q4KML4~Abracl	0.0106668	-0.12089	0.0432863	-0.246658	-0.827842	-0.247644	0.197298	0.107001	-0.336763	-1.12025	-0.0664308	-0.221281	-0.0963479	-0.115299	-0.887229	0.303408	-0.0387641	-0.0977151	-0.130015	-0.989111	-0.0240496	-0.173157	-0.743864	-0.12742	-0.166818	-0.852207	0.0408377	-0.277894	-0.538945	0.129644	0.0880869	-0.923314
E9QN12~Pdgfrb	-0.00536794	-0.0791234	-0.0515211	-0.382542	-1.39	0.00291704	-0.128165	-0.108751	-0.570943	-1.25695	-0.0380426	-0.0383143	-0.132962	-0.540928	-1.38081	0.0404935	0.0392781	-0.0440068	-0.577369	-1.36362	-0.0495174	-0.14295	-0.812972	0.0153333	-0.3707	-1.1063	0.0141847	-0.178882	-1.06543	-0.0292505	-0.217686	-0.989678
E9QN31~Nop2	0.142698	0.109171	0.125389	-0.0724212	0.118497	0.137802	-0.0582894	0.0140936	0.0449945	-1.281	-0.145063	-0.252873	0.045593	0.0676374	-0.436179	-0.135437	-0.0382711	0.0100959	0.121061	-0.437103	0.144442	0.1375	-0.122092	0.162397	-0.0906074	-0.212676	-0.0892924	0.0918989	0.00745574	-0.0832686	-0.112154	-0.237007
E9QN70~Lamb1	-0.0366383	0.315821	0.191259	0.196642	-0.159366	0.152283	0.349515	0.20038	0.0643293	0.00524789	-0.11422	0.244121	0.28993	0.106036	-0.283227	-0.00142408	0.173228	0.142618	0.0836315	-0.293617	0.183095	0.370185	-0.0477622	0.290248	0.322605	-0.106328	0.224215	0.437879	0.0200074	0.207771	0.401524	-0.0439586
E9QNH7~Acbd5	0.0108082	0.212579	-0.118641	-0.0984785	0.215828	-0.0618752	0.192117	-0.303307	-0.280995	0.398468	0.199013	-0.194977	-0.215386	-0.0217934	0.427394	-0.147945	0.0592681	0.12709	-0.0482257	0.264312	-0.466858	0.127426	0.0365647	-0.119713	0.206984	0.722896	-0.100604	-0.116026	-0.000295967	-0.325692	0.249674	0.547121
H3BK33~Med23	-0.0997607	-0.336103	-0.545809	-0.605128	-1.26606	0.30744	0.17618	-0.151013	-0.826218	-1.30715	-0.200232	-0.181784	-0.537741	-0.62483	-1.32405	-0.00744784	-0.132762	-0.260829	-0.34052	-1.05268	0.361758	-0.412553	-0.508009	0.267625	-0.393761	-1.21154	-0.221508	-0.410366	-0.625412	-0.075725	-0.427757	-0.815984
E9QNY8~Sacs	-0.0552188	-0.214021	0.11158	-0.301152	-0.782945	0.266236	-0.10666	0.0869238	-0.411964	-0.515293	-0.093616	-0.158901	-0.278735	-0.336255	-0.819891	-0.117401	-0.0253155	0.112963	0.0465224	-0.677912	0.13598	-0.12259	-0.747697	0.237632	0.157141	-0.785738	-0.0212614	-0.0299558	-0.439247	-0.0250309	-0.0419399	-0.627376
E9QP46~Syne2	0.101979	0.95875	0.254591	-0.51329	0.0716031	0.485107	0.813267	0.331963	-0.276305	0.068091	-0.773541	0.734987	0.33335	-0.253057	-0.621301	0.186455	0.510653	0.280499	-0.235901	-0.408274	0.683551	0.2585	-0.165455	0.531793	0.347005	-0.73894	0.410461	0.275568	-0.311799	0.40064	0.54902	-0.295087
G5E8R3~Pcx	-0.13241	-0.0954449	0.0463091	0.934719	1.57157	-0.163262	0.0328523	0.147071	0.765155	1.39439	0.10167	-0.199927	0.0602513	0.840892	1.5856	0.194002	-0.145321	0.163338	0.792438	1.68175	0.120542	0.36542	1.22879	0.0467129	0.403693	1.03059	0.01154	0.512715	1.26014	0.19948	0.450702	0.968194
Q6A026~Pds5a	-0.0521884	0.211358	-0.0934393	-0.729697	-1.55723	0.0681401	-0.0168828	-0.0661513	-0.83574	-1.1101	-0.190453	-0.121857	-0.148365	-0.811368	-1.38426	0.174501	0.130449	-0.136451	-0.694581	-1.31977	0.00336447	-0.467717	-0.551328	-0.105584	-0.390827	-1.07241	0.0272676	-0.362646	-0.983824	0.0376714	-0.229307	-0.729397
E9QPK1~Cgref1	-0.0562672	0.24613	0.240849	0.603554	0.961797	0.135166	0.012186	0.100763	0.452373	1.41137	-0.0486497	0.297967	0.194601	0.231518	0.876831	-0.0302489	0.0440094	0.205614	0.35873	0.744234	-0.0882114	0.24737	0.660869	-0.134493	0.366563	0.714618	0.201855	0.289113	0.768965	0.108274	0.0999867	0.872767
E9QQ10~Akap9	0.0998071	0.498954	0.389542	0.61426	0.870037	0.234709	0.285932	0.140948	0.412256	0.527295	-0.328646	0.197257	0.218323	0.268055	0.447152	-0.00586944	0.24078	0.281503	0.354115	0.45723	0.159213	0.454682	0.285171	0.332351	0.546198	0.412846	0.310221	0.639819	0.284202	0.249551	0.440183	0.266096
F2Z3U3~Raph1	0.15976	-0.0884341	-0.209039	-0.81309	-1.84758	-0.161555	-0.119257	-0.331594	-0.919968	-1.61043	0.088238	0.197289	-0.207567	-0.965214	-1.48433	-0.0864433	0.0898246	-0.00332351	-1.09322	-1.7543	-0.209876	-0.356783	-1.83591	-0.00537984	-0.434284	-1.35534	0.169619	-0.483499	-1.55644	-0.00324826	-0.528786	-1.71753
F2Z3X0~Capn7	0.115253	0.197478	-2.01421	0.368833	0.588048	-0.0936051	0.0938525	0.00088019	0.315775	0.398582	0.37055	0.227391	-0.153028	0.0141527	0.409182	-0.392197	-0.0239199	-0.468717	0.272678	0.569804	-0.596125	-0.105908	-1.12008	-0.941049	-0.339481	0.489406	-0.205808	-1.23191	-1.29986	-1.19267	-0.717276	0.00740512
F2Z3X6~Pdpk1	-0.0954411	0.0351427	-0.205303	-0.010399	-0.0624273	0.0335658	-0.039769	-0.178383	0.0999737	0.145921	0.154835	-0.291842	-0.11116	0.292732	0.0744527	-0.0929595	-0.123911	-0.127112	0.209972	0.0479095	0.0155734	-0.085078	0.224794	-0.134757	-0.0179609	0.11732	0.130248	-0.169912	-0.0634307	-0.286651	0.0212148	0.552727
F6QCI0~Taf15	-0.00698278	-0.0512709	-0.0266733	-0.626917	-0.294711	0.0493545	-0.104487	-0.351352	-0.778417	-0.180387	-0.120166	0.275088	-0.194315	-1.2595	-0.348874	0.0777938	-0.117169	-0.0983333	-0.724263	-0.442827	-0.125951	-0.460234	-0.330316	-0.400279	-0.566924	-0.579636	-0.296385	-0.35967	-0.715181	-0.286652	-0.460444	-0.529645
F6QFD1~Pde4d	-0.093609	-0.183179	0.149181	-0.551183	-0.439502	-0.0501678	-0.133602	-0.119962	-0.41523	-0.169178	-0.00734856	0.0586078	-0.0903961	-0.225319	-0.676603	0.151125	0.0829432	-0.127873	-0.280411	-0.143812	0.3537	-0.464049	-0.790246	-0.228302	-0.0175341	-0.608389	0.556682	0.0467781	-0.456699	0.218615	0.0161902	-0.720179
F6YMV1~Amot	0.104539	0.42438	-0.0150262	-0.108718	0.015408	0.21519	0.182864	0.0474581	-1.10542	-0.136281	-0.281972	0.41181	0.269167	-2.53202	-0.010098	-0.0377572	0.511939	0.249082	-1.85572	0.0792054	0.117006	-0.512689	-0.86174	0.282526	-0.656904	-1.35688	0.114752	-1.34513	-1.51594	0.385939	-1.82018	-0.90232
F6R6P2~Sgce	0.0556828	0.0645707	0.00670954	-0.535888	-2.51797	0.0741586	0.30912	0.0115898	-0.358413	-1.11272	-0.141633	-0.351949	-0.0696005	-0.422376	-1.24177	0.0117916	-0.34582	-0.14169	-0.382151	-2.00692	0.152723	0.292294	-2.02107	0.0885443	-0.0156003	-2.9326	0.12714	-0.200282	-2.06153	-0.33422	-0.209861	-1.30783
F6RJV6~Lancl2	-0.190615	0.0871949	0.121945	-0.809446	-4.74484	-0.214555	0.869475	0.405602	-0.857829	-1.76818	0.131313	-0.531155	-0.275149	-0.557075	-2.87797	0.273856	0.187922	-0.0696374	-1.28618	-3.92603	-0.249793	-0.556192	-1.26449	0.256426	-0.469533	-0.940319	-0.316565	-0.0535137	-0.773521	0.0662625	-0.0782554	-0.435809
Q05C51~Rnaseh2a	-0.0454882	-0.28086	-0.376993	-1.28484	-2.06308	0.505547	0.260048	-0.261443	-2.11255	-2.13926	-0.23699	0.0140367	-0.187697	-3.30969	-3.17656	-0.223069	0.181738	-0.292426	-1.72339	-2.79052	-0.111838	-0.032623	-2.69203	0.453557	-0.771248	-2.28451	0.311058	0.205796	-2.22525	-0.289153	-0.718625	-2.29505
F6RPJ9~Ide	-0.0243155	-0.082166	-0.136281	-0.336925	-0.205721	0.00146551	-0.155879	-0.128994	-0.435765	-0.0299582	0.0986046	-0.10095	-0.18011	-0.296617	-0.0078679	-0.0757546	0.0577575	0.0402175	-0.343708	0.10983	-0.0328309	-0.246282	-0.574823	0.0152142	-0.300911	-0.537043	-0.112371	-0.44768	-0.426117	-0.0887431	-0.220652	-0.533528
Q8C0Z1~Itfg3	0.0306681	0.0520745	0.242461	-0.325828	-0.203544	0.000972406	0.120755	-0.200406	-0.30958	-0.17188	-0.111381	0.161074	0.189925	-0.225027	-0.189656	0.0797408	0.0727343	-0.00283459	-0.177406	-0.219567	0.0925244	-0.0869901	-0.356214	0.146989	-0.134815	-0.527512	-0.068073	0.0700051	-0.364747	-0.0910208	-0.0317128	-0.430256
F6SUM2~Clcn7	-0.379825	0.330205	0.269242	-0.111403	0.783402	0.000826009	-0.535835	0.0675118	0.337137	0.233912	0.110514	-1.26866	0.142563	0.32258	-0.823902	0.268485	-0.198622	-0.067817	0.826745	0.237508	-0.681492	1.0012	-2.16105	-1.59581	-0.317223	-2.406	-0.698057	-0.131341	-2.19405	-0.104229	0.874791	-1.01733
F6T9H9~Mtmr1	-0.111995	-0.00198693	-0.277162	-0.123503	0.176907	-0.18553	0.137115	0.116704	0.0715721	0.216391	0.132076	-0.546828	0.175098	0.448396	0.294598	0.16545	-0.136117	-0.243476	0.0724743	0.236521	-0.261961	0.0634125	0.223279	-0.0367143	0.0860283	0.0392533	-0.105644	0.0768183	0.256381	-0.110099	0.167168	0.339116
Q8BX90~Fndc3a	-0.0611679	0.143025	-0.0769294	-1.72962	-2.32246	0.0537323	0.0726493	-0.182441	-2.2762	-2.2418	-0.0724747	-0.127904	-0.0464327	-1.54153	-1.56069	0.0799102	-0.273075	-0.0965947	-0.345999	-1.01885	0.428931	-0.225496	-0.607076	-0.109697	-0.236081	-0.981597	-0.0211774	-0.192918	-0.96656	0.000127034	-0.0255663	-0.816281
F6U6X3~Dyrk1a	-0.0368603	-0.0749921	-0.0245405	-0.169963	-0.266069	0.292127	-0.253997	-0.0427388	-0.148562	-0.224012	-0.0735656	-0.296045	-0.0135356	0.0899976	-0.130404	-0.181701	-0.207595	0.233812	0.309894	0.0910382	-0.0304761	0.0383017	0.0451511	-0.170114	0.24884	-0.121602	-0.243707	0.116783	0.134174	-0.269059	0.0629643	0.153642
F6UIS1~Ergic3	0.070392	-0.0259815	0.0983659	0.358905	-4.66836	-0.0209106	-0.0179489	0.304394	0.0556704	-2.78961	-0.0143081	0.117125	0.200782	0.303946	-2.9104	-0.0351733	0.027207	0.15376	0.144497	-3.16989	0.147435	0.212355	0.633081	0.244561	0.00295519	0.387066	0.187077	0.40716	0.300393	0.257195	0.494066	0.30805
F6UK66~Ccdc50	0.0697056	-0.714047	-0.165	-0.571741	-1.02966	-0.0690387	0.0127764	-0.25822	-0.416217	-0.637312	0.102161	-0.13509	-0.118097	-0.625199	-0.534574	-0.102828	0.0210533	-0.075246	-0.526434	-0.524071	-0.340007	-0.467091	-0.59743	-0.013013	-0.0217464	-0.474796	-0.119264	-0.177277	-0.662446	-0.293302	0.015127	-0.862185
F6UP77~Amdhd2	0.123504	0.127136	-0.0269682	0.129309	0.139412	-0.0781501	-0.193338	0.0208438	0.0415385	0.169713	-0.168917	-0.205468	-0.0727125	-0.107426	0.21345	0.123564	0.184911	0.172652	-0.181178	0.220182	0.0331191	0.0381559	-0.273078	0.0219566	-0.0472562	0.0497275	-0.0335857	-0.00899459	-0.26837	0.123393	0.208247	-0.27644
F6V6T4~Tmed2	-0.102604	-0.124973	-0.0462647	-0.0605708	0.221018	-0.0814662	-0.0368938	0.107615	-0.12911	0.0145513	0.123603	-0.024083	0.0496397	-0.0859713	-0.126005	0.0604673	0.114807	0.135039	-0.0600385	0.334761	-0.280016	-0.14011	-0.155014	-0.0616387	-0.237002	-0.24029	-0.175024	-0.0877728	-0.175152	-0.00979424	-0.312121	-0.31872
F6VF29~Bnip2	0.156714	0.151563	-1.26988	0.109719	0.00229498	0.346426	0.213965	-0.297703	0.54029	0.354198	0.0973548	0.228461	-0.630017	0.126189	0.381455	-0.600495	-0.296934	-0.858544	-0.586557	-0.170974	0.431665	0.32616	-0.145464	-0.173359	0.100317	0.43667	0.716924	-0.129809	-0.632799	0.529295	0.0762589	0.369694
G3UVU9~Jmjd6	0.370287	0.715218	0.0373486	-2.20627	-0.113622	0.193158	0.696992	-0.0853859	-0.776401	-0.318481	-0.241359	-0.024467	0.286856	-0.107455	0.0806909	-0.322086	0.0807838	-0.0960599	-2.38075	-0.20785	0.0365658	-0.735052	-0.528259	-0.0904735	-0.667571	0.0728556	0.65609	0.0931382	0.0296531	-0.154889	-0.0537408	-0.158531
F6VQ19~Lrch2	-0.00463762	-0.417834	-0.307697	-2.80897	-1.57454	0.159511	-0.357856	-0.163189	-1.46228	-1.77854	-0.124586	-0.306474	-0.718844	-1.61953	-1.36145	-0.0302876	-0.35155	-1.68007	-0.787672	-3.88577	-1.25232	-2.11668	-0.799875	-1.34621	-1.41239	-1.11616	-2.85977	-2.322	-1.05013	-0.673398	-0.749872	-1.12668
F6YY69~Ywhaq	-0.00875801	-0.0172753	0.0524997	-0.522132	-1.20641	-0.0646159	0.0212548	0.000108281	-0.662624	-1.38911	0.0226996	-0.139791	-0.2171	-0.374156	-1.19779	0.0506744	-0.0146048	-0.249399	-0.731159	-1.25998	-0.11786	-0.329538	-0.745812	-0.15832	-0.162386	-0.672025	-0.0780558	-0.161885	-0.725341	-0.0420342	-0.193256	-0.876967
F6WJB7~Usp34	0.0285433	0.523846	0.113221	-0.00286903	-0.245751	0.0307119	-0.0704029	0.280611	0.0657868	-0.172939	-0.378455	0.387148	-0.0519753	0.0262734	-0.55223	0.3192	0.516963	0.154478	0.270919	-0.649072	0.520383	0.121365	0.203045	0.751063	0.300995	-0.472531	0.3184	0.13702	-0.232259	0.677818	0.17935	-0.221391
F6XC25~Cc2d1b	-0.0812276	0.065577	-0.0645986	-0.504782	-0.769672	-0.0281822	0.0612351	-0.0532693	-0.606976	-0.422807	0.0347398	0.316988	-0.0835977	-0.360075	-0.977751	0.0746699	0.0524548	0.0209761	-0.503818	-0.811184	-0.143467	-0.172672	-0.794621	-0.00319271	-0.502634	-0.96583	0.0393563	-0.225372	-0.939349	0.137833	-0.360573	-0.868346
F6XWD4~Ppp1r12c	0.191901	0.130339	-0.0991254	-0.10489	-0.331389	-0.0862645	0.181079	0.140734	-0.516687	-0.35099	-0.176545	0.19125	0.172791	0.00395588	-0.349185	0.0709091	0.147915	0.0160381	-0.278497	-0.350075	-0.100207	-0.0201745	-0.449637	0.0504701	-0.426505	-0.184679	0.402117	-0.110569	-0.444713	-0.0344029	-0.228387	-0.494192
F6Y616~Paip1	0.0736907	0.188407	0.117129	0.110384	-0.0782762	-0.0699512	-0.105777	-0.206196	0.0147862	-0.130239	0.0205452	0.071573	-0.131834	-0.0643106	0.0688304	-0.0242847	-0.155305	0.194413	-0.184702	-0.230599	-0.0869382	0.13833	-0.108561	0.0798386	0.00641514	-0.0551208	-0.0899993	-0.176438	-0.320181	-0.19376	0.102892	-0.096504
F6YRW4~Kdm2a	-0.100081	0.108006	-0.577042	0.0556514	-0.503837	0.0589839	-0.173993	-0.0805817	-0.051157	-0.637793	0.302839	-0.0866849	-0.0738043	-0.0580069	-0.640323	-0.261742	0.190657	-0.164559	-0.0798329	-0.704972	-0.497481	-0.244587	-0.559417	0.186276	-0.413525	-0.35966	-0.219084	-0.348963	-0.812691	0.13109	-0.480479	-0.649364
F6YVP7~Gm10260	-0.00316535	0.0261392	0.0355559	0.083591	-0.111399	0.0354825	-0.0341909	0.00792671	-0.0821026	-0.120338	-0.0985208	0.0207501	0.0727061	-0.0774534	-0.198275	0.0662036	-0.032623	-0.0336512	0.0131999	-0.214178	0.0132945	0.0585698	0.0484065	-0.0479967	0.0326721	0.0901836	-0.157036	0.114052	0.0638773	-0.0377942	-0.00816362	0.044073
F6Z5N5~Echdc2	0.0534631	0.228893	-0.00780376	-0.411698	-1.10984	0.068819	-0.0227965	-0.180975	-0.543349	-0.99255	0.0600164	-0.283937	-0.387506	-0.833477	-0.600704	-0.182298	0.16091	-0.0548438	-0.843191	-0.873835	-0.171689	0.0509056	-0.943634	-0.102106	-0.307521	-1.05635	-0.324058	-0.100215	-1.4302	0.076741	-0.335381	-0.803623
G3UW30~Gbe1	-0.196424	-0.0867485	0.0136062	0.148996	0.204477	0.157828	-0.20697	0.207712	0.427774	0.285364	0.257037	-0.534987	-0.0792838	0.308926	0.347154	-0.218441	0.102364	0.14216	0.57111	0.301733	-0.055975	0.0778069	0.213067	0.0142442	0.15686	0.0607909	-0.198787	0.553528	0.387177	-0.0111153	0.162034	0.352574
F7AA26~Pakap	0.0734096	0.00147394	0.151964	0.0847472	-0.0218842	0.0404313	0.0989025	0.0925295	-0.0648463	-0.117995	-0.0419457	0.0794378	0.0453357	-0.0764594	-0.128753	-0.0718952	0.0110299	0.0785668	-0.200693	-0.123841	0.103625	0.117122	-0.230063	0.265605	-0.109585	-0.102301	0.129743	-0.0294492	-0.37238	0.0365332	-0.0263929	-0.217467
Q6ZWZ6~Rps12	-0.000800734	0.178871	-0.00932446	0.33682	0.208895	0.0376271	0.0465543	0.0425067	0.170634	0.372211	-0.134138	0.0944666	-0.124997	0.131509	0.0133651	0.0973112	-0.0369008	-0.0865832	0.164745	0.202869	-0.00535765	0.216535	0.41678	0.0983476	0.233567	0.559004	0.0189355	0.209669	0.467812	-0.0830391	0.156344	0.510567
F7AVU1~Ccm2	0.16043	0.1349	0.124087	0.0792699	-0.370799	-0.00658113	0.105174	0.235614	-0.0244058	-0.405644	-0.257249	0.0263572	-0.00547915	-0.0315548	-0.262437	0.1034	0.0560657	0.175821	-0.0720761	-0.276289	0.0307241	-0.0443158	-0.273087	0.371733	0.194045	-0.00408277	0.105007	0.135779	-0.16074	0.232136	0.125838	-0.505419
F7BE84~Ankrd50	0.165561	-0.54771	-0.0706682	0.32294	-0.223798	0.271234	-0.183754	0.0666289	-0.0618216	-0.00350383	-0.136085	-0.36366	0.0306574	0.128898	-0.0867926	-0.300709	-0.247258	-0.192524	0.0649613	-0.13651	0.224817	-0.0227472	-0.234939	0.338525	-0.538102	-0.180834	0.551973	-0.288196	-0.220695	-0.153691	-0.0961648	-0.158222
F7BGR7~Gm21992	-0.0297255	0.296464	0.120935	-0.194576	-1.73604	-0.136108	0.142564	0.171966	0.59258	-1.98809	-0.0334916	0.272545	0.480653	0.337211	-2.17456	0.199325	0.416164	0.0795308	0.470747	-0.146121	0.235531	0.300556	0.358206	0.250393	0.476787	0.28169	0.104008	0.518727	0.259217	0.363393	0.442156	0.128348
F7BJB9~Morc3	-0.276822	-0.122101	-0.235989	0.0374815	0.237002	0.239446	-0.0798497	0.0992882	0.270118	0.362813	0.262416	-0.133839	-0.200371	0.123217	0.0566361	-0.225039	-0.329204	-0.466365	0.0980644	0.418248	-0.118634	-0.0678589	0.420673	0.0351662	0.0962229	0.178103	-0.379309	-0.0281931	0.547536	-0.315244	0.102762	0.356294
F7BQE4~Arhgef10	-0.0868108	-0.199325	-0.147255	-0.384556	-1.47075	0.140459	-0.379773	0.232518	-0.37368	-2.56757	-0.0715786	-0.0958507	-0.135653	0.0595053	-2.96815	0.0179301	-0.346965	0.251362	-0.779222	-1.96091	0.373311	0.196749	-0.93582	0.0951492	-0.0185073	-0.750403	0.104522	-0.184339	-0.528385	0.0196653	-0.149057	-0.879053
F7DEU6~Impdh1	-0.0398826	0.311375	0.11544	0.610378	0.297834	-0.050479	0.132528	0.150774	0.213349	0.149003	-0.0840214	0.16562	-0.0156681	0.405498	0.197426	0.174383	0.0688807	0.218576	0.240698	-0.040883	0.193904	0.083106	0.392366	0.182344	0.109918	0.18024	0.108804	0.00386214	0.235788	0.09435	0.0371969	0.199875
F8VPK0~Ttc37	-0.207246	-0.259834	-0.25465	0.00391757	-0.240199	0.0356351	-0.0192204	-0.183498	-0.126469	0.249211	0.224561	-0.0885132	-0.132261	-0.023403	0.103991	-0.0529498	-0.0597272	-0.115359	-0.0361328	0.180915	0.0892389	-0.437731	-0.255595	0.073521	-0.151984	-0.181244	-0.259576	-0.0685914	-0.149246	-0.116051	-0.0614267	-0.378569
F8VPL2~Pik3c2a	-0.183167	-0.0727775	-0.29323	-0.379568	-1.16976	0.204922	-0.230259	-0.291254	-0.536659	-0.811892	0.0705127	-0.162415	-0.0556417	-0.426274	-1.43085	-0.092268	0.114194	0.0981879	-0.129899	-0.86691	-0.045865	-0.311719	-1.17507	-0.303949	-0.555864	-1.28765	-0.177773	-0.731168	-0.774118	-0.23509	-0.508144	-0.70587
V9GXP8~Erc1	0.0473097	0.125504	0.0604268	0.0706864	0.535744	0.170334	0.0419904	0.00365057	-0.0875248	0.288937	-0.224334	0.226031	-0.12339	-0.123921	0.18159	0.00668999	0.00146086	-0.0841572	-0.305602	0.268864	0.147909	-0.0364419	0.199969	0.0146764	-0.0979411	0.184489	-0.118678	-0.00384562	-0.0391766	0.089811	-0.0730306	-0.0136222
F8VPN4~Agl	-0.0143829	-0.162436	-0.136357	0.965256	1.60659	0.069281	-0.110467	-0.0291603	1.02924	1.79397	0.110643	-0.0229441	-0.372907	1.12224	1.74386	-0.165542	-0.0975277	0.000824272	0.968071	1.6902	-0.218535	0.374646	1.53489	-0.0425174	0.488945	1.402	0.065815	0.454559	1.58993	-0.342664	0.394821	1.49075
F8VPP8~Zc3h7b	0.0742407	0.172675	0.204393	-0.455091	-0.623775	0.427263	-0.173055	-0.0968107	-0.120321	-0.524864	-0.192223	0.305136	0.00895078	-0.00837527	-0.529833	-0.309281	-0.0359712	-0.20806	-0.214834	-0.802389	0.401522	0.103302	-0.53796	0.0432591	0.622126	-0.764238	-0.0447942	0.574646	-0.482929	-0.55306	-0.280267	-0.148858
F8VPR1~Lmod1	-0.113831	-0.158969	0.229441	0.0177717	0.134087	0.294385	-0.0660044	0.0646602	0.546887	0.327014	-0.00222541	-0.868362	0.198989	0.396847	-1.31142	-0.178328	-0.183196	0.3917	0.538284	0.310352	-0.886802	0.880484	-1.2401	1.34818	-0.633526	-0.804991	-0.192093	0.776636	-0.106165	0.257447	0.262737	-0.612011
F8VPU2~Farp1	-0.1069	-0.0511	0.0821461	-0.180218	-0.613546	0.230683	-0.15132	-0.151988	-0.319966	-0.667399	-0.0202313	-0.0209897	-0.112379	-0.207286	-0.997295	-0.103552	0.172386	0.0574029	-0.101829	-0.665474	-0.0201203	0.031089	-0.617764	0.0937831	0.136475	-0.808294	-0.0644646	0.108413	-0.457202	-0.0590057	0.022302	-0.642992
F8VQ05~Fryl	-0.100684	0.391845	-0.00417182	0.316132	0.147478	0.147779	0.223622	0.230071	0.345576	-0.0971323	-0.0985371	-0.00811808	-0.102115	0.579817	-0.016903	0.0514423	-0.0471403	0.0330563	0.488541	0.0418457	0.115357	-0.0485271	0.505951	0.341184	0.524938	0.279883	0.0814866	0.327	0.457078	0.163575	0.124355	0.290103
F8VQ28~Pxn	0.0947885	-0.262452	0.255252	0.712674	0.108716	-0.016667	-0.224738	0.040769	0.680954	0.413691	-0.00442609	0.332522	-0.0150969	0.452088	0.172246	-0.0736954	0.099916	0.584451	0.800173	0.29548	0.348711	0.658885	0.474358	0.224426	0.399745	0.617345	0.23707	0.337504	0.608917	0.052773	0.5495	0.58218
F8VQ29~Iqgap3	0.143126	-0.295208	-1.10491	-2.822	-3.94636	-0.052412	-0.764502	-1.12251	-2.39963	-4.26263	0.397755	-0.39482	-1.6781	-2.28388	-3.61664	-0.488469	-0.298337	-1.19048	-2.8888	-3.93011	-0.684044	-1.82016	-3.54319	-0.374013	-2.12577	-3.27175	-0.53422	-2.76784	-2.88672	-0.711125	-1.83594	-3.35917
F8VQ93~Phip	0.0376885	-0.535184	-0.270854	-0.547437	-1.23345	0.33527	-0.322631	-0.126238	-0.647502	-2.22497	-0.0850213	-0.46751	-0.359771	-1.02249	-1.94764	-0.287937	-0.19781	-0.319338	-0.620505	-1.49574	-0.657976	-0.611621	-0.345894	0.0195118	-0.21954	-0.547685	-0.128742	-0.771136	-0.400665	-0.381953	-0.0303107	-1.08698
F8VQ95~Tacc1	0.253559	0.112358	-0.367951	0.277833	0.134019	0.255704	-0.165111	-0.308171	0.339368	-0.501061	-0.33022	-0.27382	-0.329495	0.315456	0.208532	-0.179042	-0.502068	-0.167124	0.0872027	-0.133831	-0.0333172	0.0963256	0.292656	0.0155973	-0.0713387	0.312521	-0.398991	-0.279758	0.227731	-0.329124	0.00990067	0.218022
F8VQB6~Myo10	-0.0634193	-0.106774	0.193281	0.6286	0.624626	0.0895848	-0.0932887	0.191182	0.64623	0.905186	0.0467365	-0.155942	0.185421	0.587206	0.97898	-0.072902	0.0105477	0.357809	0.879657	0.891472	0.436579	0.163371	0.700047	0.449856	0.452894	0.585323	0.255763	0.447746	0.712624	0.120991	0.454891	0.650355
F8VQC1~Srp72	0.00457363	-0.220088	-0.21615	-0.320333	-0.576163	0.00240502	-0.151949	-0.239017	-0.300661	-0.643567	-0.0209266	-0.173149	-0.00362862	0.0101245	-0.6274	0.0139479	-0.00561369	-0.0739774	-0.224828	-0.434918	-0.0949263	-0.132128	-0.388	-0.0958148	-0.0244277	-0.341653	-0.194956	-0.103967	-0.218579	-0.19078	-0.0424711	-0.397577
F8VQC9~Slc4a7	-0.00723532	-0.14118	-0.0185628	0.124768	0.242251	0.0678487	0.223743	-0.120816	0.143478	0.177076	-0.1741	-0.178811	-0.0646318	0.0527625	0.0808933	0.113486	-0.105982	0.0199959	-0.0119759	0.269863	-0.282974	-0.162561	0.251994	0.129565	-0.00760356	-0.186384	-0.120812	0.00240849	0.116969	-0.0174799	-0.230969	0.0235715
F8VQE9~Agap3	0.710089	-0.400849	-0.237436	-2.3988	-1.18684	-0.649412	-0.372232	-0.0899286	-0.546	-1.00992	-0.200346	-0.248401	-0.331191	-0.14175	0.580881	0.139669	-0.400775	-0.466069	-0.604003	-0.659035	-0.0611079	-0.00336565	-0.29408	0.155537	-0.353556	-0.540459	-0.279681	-0.159181	-0.336163	0.175269	0.281149	-0.560885
F8VQJ3~Lamc1	0.272523	0.900683	0.919585	1.28964	1.62469	0.454678	0.84135	0.990911	1.12889	1.68163	-1.04406	0.700163	0.99717	1.10284	0.982832	0.316864	0.621573	0.943482	1.21511	1.38921	1.0018	1.26175	1.41869	1.04573	1.36255	1.25944	0.779602	1.39995	1.45799	0.829267	1.35217	1.29446
F8VQK5~Sash1	-0.216859	0.0789657	0.0881327	-1.61628	-0.544373	-0.0123716	-0.0454345	-1.47228	-1.01236	-1.01756	0.0880957	-0.285647	-2.56842	-1.94056	-2.65308	0.141135	-0.00694311	-0.744815	-1.02612	-2.18426	0.223046	-1.1758	-2.09742	-0.438266	-1.93363	-0.447832	-0.443844	-0.373329	-2.13858	0.0832993	-0.862909	-0.739026
Q8R4H2~Arhgef12	-0.181108	-0.232926	-0.0286507	-0.36845	-0.65304	-0.00201572	-0.144662	0.213852	-0.250883	-0.0139955	0.152857	-0.0323352	-0.167131	-0.316056	-0.748086	0.0302673	0.140426	-0.0963175	-0.186559	-0.444938	0.0987387	-0.0917621	-0.730256	0.0600494	-0.0968042	-0.647662	-0.20791	-0.121209	-0.298223	-0.0761623	-0.125796	-0.401036
F8WGG1~Fgfr1op2	0.0262568	0.153716	0.0636242	0.0878487	0.478632	0.0533167	0.387355	0.206506	-0.00760516	0.517867	-0.0546999	0.537343	0.202155	0.321805	0.154509	-0.0248736	-0.0547696	0.079106	0.24856	0.471253	-0.232051	0.360979	0.143382	-0.294947	0.341699	0.642131	0.179208	0.433335	0.352602	0.101041	0.410946	0.154972
F8WGT1~Ahcyl2	-0.0073496	-0.117727	-0.080602	0.000883885	-0.0248662	-0.0294477	-0.180093	0.0594248	-0.080007	0.101156	0.268689	-0.0672745	-0.079119	-0.112094	0.279465	-0.231892	-0.192403	0.0142743	-0.0479268	0.597248	-1.33381	0.103132	-0.0479261	-2.02966	0.187002	-0.171161	-0.0411758	0.223157	-0.484816	-1.27667	0.27446	-0.0820257
F8WGW3~Srbd1	-0.0626754	-0.0926327	0.456565	-0.0343319	0.0759947	0.0922595	0.142242	0.450277	-0.0379386	-1.73437	0.0153144	-0.0252102	0.416554	-0.62435	-1.26304	-0.0448985	0.00998103	0.103446	-0.0954169	-1.31354	0.192969	0.523484	0.171587	-0.0792242	0.218372	-1.08333	0.387171	-0.188326	-0.961866	-0.15311	-0.0885889	-0.0864768
F8WGX5~Dmxl1	-0.0239176	-0.0424454	-0.0165404	-0.0870189	-0.0649999	0.0597695	0.0839866	-0.154751	0.113589	0.306731	-0.169325	0.177032	-0.466502	0.235735	0.147076	0.133473	-0.192795	-0.229772	0.158719	0.32489	0.735447	-0.103066	0.140436	0.122408	-0.346394	-0.0833603	0.00553484	0.513795	0.243536	-0.0490171	0.0876499	0.0263236
Q61581~Igfbp7	-0.0633472	-0.32381	-0.582071	-0.517769	-1.04872	-0.0660496	-0.354242	-0.69238	-0.753633	-0.895946	-0.00789909	-0.423019	-0.644875	-0.466065	-1.2134	0.137296	-0.323269	-0.636748	-1.12057	-1.41162	-0.515267	-0.69694	-0.319671	-0.360298	-0.771732	-0.274994	-0.436757	-0.529188	-0.487133	-0.610748	-0.194162	-0.586836
F8WHP5~Ddhd1	-0.157202	-0.237623	-0.302201	-0.371512	-1.10645	0.284532	-0.225126	-0.448148	-0.494443	-0.25672	-0.18458	-0.19602	-0.359206	-0.466811	-1.52423	0.0572496	-0.272851	-0.589423	-0.103153	-1.00843	-0.0710991	-0.0766822	-0.410688	-0.111055	-0.604233	-0.27405	-0.710136	-0.501604	-0.227187	-0.404358	0.291627	-0.0760258
F8WHT3~Prrc2b	0.0970256	0.252394	0.47869	0.708736	1.05464	-0.0512709	0.0667526	0.361449	0.949398	0.848854	0.0215438	-0.305082	0.361542	0.832805	1.25713	-0.0672985	0.126695	0.472761	0.759009	0.959678	0.19492	0.524121	0.674044	0.248455	0.706696	0.974486	0.348281	0.738989	0.572958	0.0418189	0.784846	0.900451
F8WHU5~Pds5b	-0.0325221	-0.0883042	-0.0565174	-0.356256	-1.02376	0.217306	0.0536636	-0.0362853	-0.325501	-0.668619	-0.153418	-0.217877	-0.109739	-0.311007	-0.935623	-0.0313658	0.0194403	-0.0578835	-0.21043	-0.93455	0.0777442	-0.243861	-0.62403	0.0148414	-0.0208349	-0.780794	-0.00354349	-0.0658482	-0.544538	-0.0796218	0.001928	-0.53207
F8WHU7~Stag1	0.0344466	-0.145163	-0.188268	-0.816433	-0.378593	-0.00803997	-0.189978	-0.512489	-0.646468	-2.45909	0.343036	-0.150497	-0.297723	-0.245489	-0.828752	-0.369443	-0.305971	-0.215131	-0.568376	-0.419803	0.0194215	-0.782431	-0.0558325	-0.187764	-0.682752	-0.293922	-0.0607035	-0.881703	-0.669196	-0.275834	-0.717773	-0.700955
F8WHW3~Tmem55b	-0.150869	0.320127	0.111489	0.620029	-2.22637	0.0651859	0.135825	0.506378	0.309603	-2.2202	-0.0632908	0.273381	0.256785	0.0465191	-1.78164	0.148974	0.0324259	0.246025	-0.156155	-2.75555	-0.105358	0.0752219	-0.321812	-2.28114	-0.0522005	-0.449418	-2.02148	-0.1245	-0.506777	-1.64945	0.0833516	0.00937077
F8WI14~Ecm1	0.155573	0.0883766	-0.106354	-0.590974	0.00585982	-0.10998	-0.146715	-0.305614	-0.910268	-0.388313	-0.0031559	0.029786	-0.68209	-0.672071	-0.0327708	-0.0424371	0.0591463	-0.0426555	-0.782384	-0.469881	-0.222706	-0.299843	-0.692288	-0.00764263	-0.787715	-0.34411	-0.285883	-0.487813	-0.867478	-0.113432	-0.476676	-0.778081
F8WI22~Bclaf1	0.0460558	0.201771	0.395197	0.187761	-0.0540163	-0.0122218	0.143829	0.212007	0.0700888	-0.0671348	-0.171928	0.228997	0.378493	0.0272328	-0.145743	0.138094	0.247334	0.347588	0.111224	-0.0844619	0.383771	0.205284	0.286529	0.367133	0.283139	0.460328	0.170939	0.388045	0.307202	0.281991	0.416982	0.166508
F8WI30~Snx7	0.0151627	0.0155092	0.218612	0.274404	0.459084	-0.136237	-0.00281113	0.00581036	0.2541	0.0415035	0.0723783	-0.0371997	0.0349123	0.171239	0.230423	0.0486961	-0.0701146	-0.127026	0.0177459	0.225383	-0.0454266	0.10982	0.249127	0.274312	-0.0637407	0.331467	-0.0217433	0.0409023	0.304918	-0.0238193	0.190132	0.0586784
F8WI90~Src	-0.471228	0.473442	0.0594341	-0.53157	-1.39405	0.367928	-0.216679	-0.265634	-0.508775	-1.18106	0.0382768	-0.177748	-0.202531	-0.69369	-2.04087	0.0650225	-0.257572	-0.097077	-0.24312	-1.50271	-0.333067	-1.91574	-2.83145	-0.363764	0.0190355	-2.31809	-0.406717	-0.773062	-0.780024	-0.676771	-2.21993	-1.75648
F8WIE1~Man2c1	-0.138755	-0.20423	-0.0286801	-0.242318	-0.207905	0.137661	0.0274932	0.0973079	0.081193	-0.249255	0.272494	-0.0517211	-0.376927	-0.0429398	-0.100453	-0.271399	-0.114003	-0.123996	0.164426	-0.116844	0.0399645	-0.0292427	-0.190799	0.239124	-0.31184	-0.665768	-0.377981	-0.251984	-0.175392	-0.124745	-0.0190475	-0.335115
F8WIE5~Hectd1	-0.033476	-0.157089	-0.0511202	0.0774133	0.373714	-0.0166018	-0.103869	-0.0152404	0.210397	0.629776	0.101831	-0.0469027	0.014939	0.285008	0.551956	-0.0517531	-0.0396034	0.12293	0.240735	0.503149	-0.0600188	0.124424	0.196715	-0.123075	0.112992	0.215207	-0.13177	0.169662	0.297452	-0.127483	0.0740409	0.340687
Q9Z207~Diaph3	-0.266043	-0.66107	-0.234558	-1.14148	-0.40751	0.635447	-0.337011	-1.30114	-1.27298	-1.67612	-0.366978	-0.717978	-0.0258736	-1.217	-1.50693	-0.00242662	0.161736	-0.392933	-1.06014	-1.3129	0.769824	-2.13596	-1.04331	-0.028521	-1.37417	-2.77663	-0.52099	-1.4227	-2.09484	-1.34107	-1.65431	-1.43116
F8WIK0~Ciapin1	-0.00114081	-0.0314414	-0.172104	-0.165667	-0.435756	-0.0787707	-0.148698	-0.0697209	-0.221296	-0.580444	0.127718	-0.15135	-0.136733	-0.313946	-0.256267	-0.0478061	-0.0548626	-0.342744	-0.427194	-0.306299	-0.189383	-0.35043	-0.207544	-0.158492	-0.192599	-0.0615213	-0.107839	-0.22462	-0.175446	-0.232625	-0.256575	-0.320332
F8WIP8~Spp1	0.283551	-0.0791149	-1.01632	-0.104107	-0.867864	-0.129621	-0.318432	-0.908156	0.0237197	-0.710306	0.194337	0.472695	-1.16326	0.382953	-0.0991449	-0.348268	-0.113469	-1.09309	-1.21665	-0.981811	-0.545384	-0.42595	0.28304	-0.132503	-0.940104	0.431924	-0.276599	0.0264155	-0.456394	-0.324953	-0.628766	-0.451404
F8WIT2~Anxa6	0.0397204	0.04534	0.105313	0.0989947	-0.0514683	-0.156725	-0.0589845	0.0736863	-0.00262457	-0.421393	0.0142293	-0.0555092	0.0462246	0.102417	-0.14547	0.102776	-0.0187231	0.0723446	-0.0807504	-0.194178	-0.0802698	-0.00918219	0.00587675	0.0133884	-0.018967	0.0531314	-0.00416075	0.0161843	-0.0796832	-0.0304149	-0.0566178	-0.144886
F8WIU1~1700037H04Rik	-0.059593	-0.212563	-0.317857	-0.569995	-1.08343	-0.0363873	-0.397664	-0.104053	-0.681411	-0.981562	0.150676	0.266331	-0.0721669	-0.626644	-1.19227	-0.0546954	0.0693867	-0.0416051	-0.351033	-1.14933	-0.284845	-0.436281	-0.963457	-0.0593594	-0.593428	-0.754798	-0.397759	-0.438874	-0.600473	-0.171461	-0.424022	-1.19695
F8WIU7~Prmt10	-0.105984	-0.467292	-0.503438	-0.563143	-0.982369	-0.0218088	-0.268607	-0.614513	-0.714006	-0.28768	0.0487135	-0.195362	-0.405788	-0.773856	-0.965429	0.0790789	-0.236375	-0.320633	-0.681239	-0.924444	-0.248636	-0.486838	-0.862632	-0.184342	-0.631083	-0.757957	-0.204034	-0.230612	-1.16024	-0.0688391	-0.422852	-0.81372
Q3T9X3~Dnm2	0.0066776	-0.148502	-0.273771	-0.0845845	0.198668	0.0486692	-0.316874	-0.17965	-0.0946196	0.255266	-0.0111272	-0.119148	-0.195292	-0.0776223	0.289809	-0.0442196	-0.105992	-0.0736705	0.0898225	0.260333	-0.136461	-0.192396	-0.0448422	-0.0836583	-0.175175	-0.113394	-0.217382	-0.228464	-0.0494157	-0.0703119	-0.266385	-0.100765
F8WJ31~Zscan26	0.0133395	0.486769	0.142276	-0.604009	-0.468456	-0.248966	0.16089	-0.103991	-0.378969	-0.15781	0.0830741	0.379187	-0.11388	-0.107717	-0.378363	0.152552	0.816475	0.0806045	-1.02958	-0.415463	-1.16848	-0.777448	0.562026	-0.511654	-0.0102572	-0.315772	0.307934	-0.463912	-1.07962	-0.0212307	-0.238741	-0.285916
F8WJ93~Eml4	0.160893	-0.327006	-0.290864	0.0534193	-0.470878	-0.0669377	-0.49109	-0.11176	0.211137	-0.673532	0.129098	-0.0159155	-0.325971	0.156886	0.141948	-0.223053	0.150377	0.542435	0.605304	0.103679	0.345214	-0.150282	-0.394533	0.346391	-0.0918329	-0.129802	-0.0459306	-0.327038	0.0779996	0.0640491	0.0688607	-0.635361
F8WJD4~Sympk	-0.0301326	0.474288	-0.0939982	-0.407634	-0.803226	0.353739	-0.455272	0.033338	-0.228587	-0.504259	-0.119545	-0.0206693	-0.137284	-0.664546	-0.814052	-0.204061	0.211415	-0.12866	-0.131994	-0.735583	0.15114	0.0530891	-0.586244	-0.141139	0.43911	-0.748844	-0.193046	-0.753447	-0.320873	-0.164148	-0.149413	0.0528893
F8WJG3~Tra2b	0.00423194	0.179546	0.298734	-0.461099	-0.295809	0.0279728	0.324367	0.168947	-0.135146	-0.261291	-0.177099	0.208003	0.307225	-0.0669713	-0.486984	0.144894	0.11735	0.213212	-0.0771553	-0.484155	0.0182059	0.0219472	0.0236669	0.125472	0.425179	-0.161647	0.290554	0.45187	-0.118908	0.328002	0.404688	-0.182009
F8WJI3~Ccdc58	-0.0918087	-0.0467932	-0.460904	-0.302673	0.0490616	0.0202948	0.139328	0.264788	0.14292	0.32764	0.00505245	0.110582	-0.0177312	-0.103358	-0.15129	0.0664615	0.276524	0.152616	-0.219703	0.0088973	0.117318	0.152303	0.0343329	0.0746423	-0.667027	0.0869705	-0.197969	0.958748	0.175872	0.406134	0.373941	-0.355427
G3UVU2~Sf3a2	-0.162432	0.159482	0.311491	0.247151	-0.150452	-0.0177631	0.287092	0.196329	0.25399	0.190919	0.0853013	0.372789	0.301957	0.263718	-0.287404	0.0948942	0.28864	0.260842	0.151774	-0.0322643	0.356214	-0.0328176	0.284868	0.407634	0.238143	0.362104	0.332056	0.467794	0.56036	0.291697	0.187097	0.227201
G3UW83~Tonsl	-0.375082	-0.0352022	-0.336043	-0.726451	-1.22725	0.128592	0.0905548	-0.030437	-0.851511	-1.97557	0.0971419	0.652063	0.0635385	-0.870687	-2.50499	0.149348	0.342659	-0.144853	-1.37147	-1.07929	0.471601	-0.764353	-0.935369	0.161394	-0.31348	-1.74852	0.217087	-0.233723	-2.14479	-0.0358214	0.123975	-2.32161
G3UWC2~Naalad2	-0.00564773	0.131105	0.045191	-0.262396	-0.0124348	0.0912913	0.307837	-0.0904577	0.0661234	-1.07184	-0.0853612	-0.0751632	0.0586153	0.0245671	0.150693	-0.000282445	-0.120071	-0.0451389	0.0706013	-0.473958	0.22453	-0.755181	-0.0431	-0.0471233	0.333667	-0.846086	0.305282	-0.0791564	0.0279062	-0.178502	-0.109382	-0.702072
G3UWD2~Runx1	0.092428	0.0337284	0.104904	0.161124	0.143576	-0.123524	-0.245098	0.0204796	0.4587	0.114999	0.0866858	0.0232955	0.143212	0.226676	0.177965	-0.0555898	0.0525553	-0.0563168	0.254964	0.194687	-0.257946	0.340495	0.0717549	0.0609416	0.105698	0.0212118	0.0245974	0.0205809	0.0187317	-0.0766424	0.274427	0.0583826
G3UWH9~Cog4	0.0475168	-0.490528	0.0723064	0.0570798	-0.127791	-0.0922799	-0.106293	-0.0429931	0.222682	0.131038	0.109491	0.113312	-0.186005	0.0326371	0.0316834	-0.064728	0.14917	0.207897	0.160884	0.129927	0.0336166	0.312265	-0.0986351	-0.102969	0.0821541	-0.209104	-0.166108	-0.0537528	0.110942	-0.176921	0.0349303	0.0828503
G3UZ60~Sumo3	0.10458	0.044708	-0.0450255	-2.99446	0.0826853	-0.11221	-0.0672854	0.177202	-0.4662	-0.530816	0.0655102	0.244759	-0.00867419	-2.29637	-0.811916	-0.0578802	-0.145865	0.148893	-2.67975	-0.348686	-0.0737562	-0.225205	-0.0341999	0.0331541	0.0245319	0.199463	-0.268226	0.0864427	0.410515	-0.00105803	0.242061	0.0988383
G5E8P4~Cobl	0.137644	0.327463	0.150653	0.322732	0.905161	0.15409	0.0773437	0.353006	0.640055	1.33792	-0.188929	0.187455	0.541646	0.154825	1.46024	-0.102806	-0.0545022	0.567633	0.573515	1.1619	0.467294	0.214579	0.710002	0.329576	-0.312132	1.09388	0.282393	0.496761	1.10168	0.663626	0.87258	0.445362
G3UWZ0~Baz1a	-0.105402	0.135867	0.000398732	0.374725	-1.50782	0.258084	0.0935871	-0.177038	-0.253552	-0.652158	-0.0229887	0.113526	0.0116253	-0.425906	-0.892506	-0.129694	0.303244	0.163755	-0.0773041	-0.49174	0.381347	-0.196982	-0.749368	0.0620547	0.140617	-0.677117	0.160772	-0.00645484	-0.727352	0.143395	-0.346028	-0.526308
G3UX23~Gne	-0.359457	0.148285	-0.00109892	-0.613336	-0.992276	0.0815808	-0.111716	0.0436229	-0.649528	-0.695505	0.449801	0.138623	-0.0471519	-0.167266	-0.752795	-0.171925	0.0297374	0.0382246	-0.101597	-0.468646	0.247562	-0.00130848	-0.641413	-0.13154	0.0252744	-0.593931	-0.318004	0.264407	-0.699706	0.584491	0.241096	-0.782744
G8JL74~Ptbp3	-0.0429978	-0.195091	-0.165144	-0.444184	-0.835949	0.027014	-0.237195	-0.271356	-0.433897	-0.910936	0.0260765	-0.165304	-0.00717092	-0.45096	-0.871661	-0.0100927	-0.184805	-0.0968888	-0.173584	-0.819978	-0.357776	-0.133104	-0.743919	-0.276909	0.112111	-0.893726	-0.253376	-0.126863	-0.752171	-0.146167	-0.274765	-0.725642
Q3U308~Ctu2	-0.271206	0.194057	-0.053627	-0.0217908	-0.372349	0.125293	0.0627673	0.174871	-0.172533	-0.183657	0.320649	0.395759	0.0590092	0.172134	-0.61524	-0.174736	0.418624	0.3795	0.0511672	-0.339365	0.291447	0.129458	-0.282223	0.417358	0.146572	-0.542111	0.125746	0.00205508	-0.2921	-0.0197515	0.0848296	-0.298134
G3UXH4~Pkn2	0.345832	-0.150752	-0.69813	-0.613901	-1.04217	0.110121	-0.223579	-0.836041	-0.391791	-3.11378	-0.353638	-0.102973	0.156461	-0.355558	-3.63466	-0.102315	0.0398137	-0.0811723	-0.191312	-3.54819	-2.93645	-0.560016	-0.969807	-2.83846	-0.54074	-0.51644	0.108125	-0.487355	-1.12536	-2.46344	-0.496464	-0.647544
G3UXL2~Prps1l3	-0.0182648	-0.0353764	-0.140819	-0.50948	-1.17714	0.0129241	-0.174589	-0.253202	-0.644944	-1.08075	-0.0369091	-0.418019	-0.288384	-0.453186	-1.08723	0.0422497	-0.00571134	-0.111074	-0.542566	-1.02034	-0.219297	-0.531737	-0.896039	-0.117785	-0.417195	-0.865076	-0.140992	-0.50768	-0.635649	-0.0949736	-0.498702	-0.762967
Q3MIA8~Gps1	0.0772877	-0.033804	-0.122494	0.105162	-0.0988373	-0.00437336	-0.0418279	0.0292913	-0.0495278	-0.169507	-0.0408409	0.0496263	-0.234472	-0.125644	-0.0322809	-0.0320734	0.0165482	-0.0206198	-0.0194042	-0.0134706	-0.183392	-0.142981	-0.014771	-0.0066481	-0.0428471	-0.0326157	-0.00944024	-0.244881	-0.180726	-0.10373	-0.337081	-0.115272
G3UXZ5~Psme1	-0.00735316	-0.0357143	-0.0801686	-0.0949694	-0.474312	-0.0668637	-0.064602	-0.0601471	-0.194171	-0.576458	-0.00353382	0.124103	-0.137271	-0.245215	-0.642649	0.0777507	0.0439355	-0.154459	-0.315853	-0.732793	0.0188278	0.0697889	-0.228977	0.0535594	-0.00760346	-0.181261	-0.195961	0.0239994	-0.205228	-0.0171784	-0.0503161	-0.302323
G3UY42~Pabpn1	0.0520312	-0.150576	-0.163644	-0.723573	-0.766423	-0.153776	0.0584727	-0.454352	-0.556539	-0.843333	0.00183003	-0.484823	-0.00214252	-0.196009	-0.721464	0.0999151	0.20526	0.0232256	-0.422674	-0.569734	-0.217015	-0.287467	-0.64062	-0.171298	0.000187075	-0.175916	0.146735	0.0380114	-0.210495	0.218134	-0.045875	-0.342314
Q64487~Ptprd	0.19188	0.397545	-0.121589	-0.228511	-0.241844	-0.107507	0.382255	0.241746	0.0772998	-0.207818	-0.0348976	0.159342	0.315866	0.221144	-0.252936	-0.0494748	0.346817	-0.156839	0.268892	0.0268901	-1.4447	0.581241	-0.167701	-0.985726	0.316341	0.316772	-0.669018	0.606975	0.491484	-1.56246	0.509701	0.227165
Q6Y7W8~Gigyf2	-0.0404761	0.210046	-0.326197	-0.0406496	0.0272864	0.0841635	0.015893	0.0497764	0.0448543	-0.000392202	-0.00579384	0.131093	-0.224381	-0.0485867	0.103274	-0.0378936	-0.0844861	-0.120359	0.111411	-0.0381617	0.162314	0.0890232	0.130702	-0.375692	-0.181238	-0.218092	-0.0204096	-0.19165	-0.114122	0.0859233	0.0350739	0.0842986
G3UYU5~Rpp40	-0.0290286	-0.0774862	-0.43395	-0.464587	-1.44452	0.235009	-0.113625	-0.266542	-0.861837	-0.830429	-0.112786	-0.526845	-0.236931	-0.545799	-1.11236	-0.0931945	-0.198953	-0.148855	-0.737661	-0.971876	-0.575081	-0.733717	-0.829769	-0.186119	-0.579833	-0.587382	0.0313949	-0.0884744	-1.06934	-0.207241	0.0135394	-1.18708
G3UYV7~Rps28	0.094422	0.13893	0.00301774	-0.0566727	0.134879	-0.101145	0.0787111	-0.0157003	0.0385076	-0.12945	-0.131726	0.0525461	0.0243933	0.0197915	-0.0246817	0.138449	-0.0521969	-0.0418374	-0.10131	0.0104744	-0.0830568	-0.190064	0.0201448	-0.0776985	-0.117801	0.270095	-0.0948224	0.00888878	0.135099	-0.301337	-0.137318	0.0402569
G3UZ04~Mtmr12	0.47695	-0.316546	-0.675266	-0.310326	-2.12326	-0.261405	-0.287734	-1.58636	-0.602145	-1.32309	0.0518969	-0.0983487	-1.30073	-0.80933	-0.568367	-0.267443	-0.253242	-1.89257	-0.742299	-1.27955	-0.342759	-0.42488	-2.40773	0.0275797	-1.36926	-1.82409	-0.475062	-2.61002	-1.54048	0.338427	-0.876211	-1.86601
G3UZ44~Prrx1	-0.142709	-0.128766	0.154362	-2.4445	-3.59023	-0.0365599	0.103911	-0.358079	-3.11031	-2.30224	0.0873868	-0.647018	0.17538	-3.15222	-2.12924	0.091882	-0.438369	0.132424	-2.81042	-2.5392	0.0915999	-0.524184	-2.83735	-0.569993	-0.600849	-3.50417	-0.16127	-0.723642	-3.12708	-0.492081	-1.32285	-1.9761
G3UZY2~Txn2	0.0947492	-0.353143	-0.170486	0.407815	0.663928	-0.112277	-1.09938	-0.0658519	0.166734	0.966931	-0.127482	-0.961594	-0.207049	0.355317	0.920853	0.145009	-0.334923	-0.209932	0.173668	1.17533	0.23731	-0.269853	0.515677	0.0158486	0.227697	1.41928	0.0612434	0.00383139	0.590091	-0.0693527	0.142056	0.801305
G3X8Q0~Sp1	0.175322	0.0452143	0.654493	-0.864712	-3.72951	-0.14344	0.337539	-0.498575	0.170214	-2.16529	0.150064	-0.581029	0.379578	-0.192235	-2.22066	-0.181947	-0.653724	0.339208	0.00314558	-3.67166	0.816405	-2.15681	-3.44662	-0.414599	-2.67457	-2.38364	0.394727	-3.63045	-2.94834	-0.0231303	-0.361193	-1.83436
G3X8R0~Reep5	0.0192559	-0.108408	-0.147721	0.220066	1.00074	0.0492209	-0.241706	-0.17831	0.17136	0.926813	0.156791	0.205589	-0.421895	0.115273	1.1136	-0.225268	-0.352193	-0.456691	0.0449048	1.09483	-0.322618	0.583367	1.03915	-0.600259	-0.0062048	0.632486	-0.362313	-0.00376872	0.880341	-0.468831	-0.106197	1.09244
G3X8R1~Kptn	0.623082	-1.2554	-0.043198	-0.5244	-1.14693	-0.0902076	-1.35677	-0.103909	-0.656883	-0.499212	-0.190479	-0.836716	-0.280095	-0.884534	0.78934	-0.342396	-0.70588	-0.619696	-0.76885	-0.672556	-0.947668	-0.439097	0.0801362	0.69441	-0.384179	0.396064	-0.504048	0.0420532	0.23351	-0.12687	-0.160531	-1.00825
Q80VJ2~Sra1	0.631822	0.209189	-0.564573	0.246241	0.464222	-0.208806	-0.305316	-0.201928	0.240672	-0.337326	0.185589	0.143174	-0.342946	-1.14683	0.280981	-0.608605	-0.188544	-0.375689	-0.581743	0.326474	-0.100525	-0.234538	-2.45154	-0.0619492	-1.29102	0.079756	0.186673	-2.16376	-2.06779	-0.121289	-2.08159	-0.554348
G3X8R5~Qrich1	0.0505528	-0.142823	0.152414	-0.633807	0.096594	0.0357738	-0.133193	-0.0997902	0.134234	-0.339815	0.0877528	-0.263579	-0.109848	-0.881582	-0.00632119	-0.174079	-0.22993	-0.0529403	-0.0851076	-0.666102	0.165471	-0.0738641	-0.329965	-0.0080199	-0.430953	-0.658445	0.171254	-0.0350026	-0.393326	0.0549063	-0.248722	-0.0313443
H3BIW0~Zc3h18	-0.0553674	0.314807	-0.177699	-0.290263	-0.234941	-0.00750994	0.177676	0.0752029	-0.428419	-0.227146	-0.0480039	0.4228	0.00387558	0.0117466	-0.37543	0.110881	-0.0692311	0.0983274	-0.418327	-0.208341	0.0652162	-0.22614	-0.173242	0.133326	0.0145592	0.0152477	0.0523762	0.00387101	0.00962264	-0.0437607	0.124753	-0.510659
G3X8T3~Ctsa	0.000616466	0.0829715	0.111661	-0.0367235	0.2512	-0.0648192	0.0203999	0.0964771	0.0268737	0.0872843	0.0467426	0.233775	0.17729	0.115768	0.116361	0.0174601	0.0560709	0.0994029	0.123831	0.222925	0.0932304	0.22283	-0.110912	-0.00356217	0.0192087	-0.217039	0.116875	0.219257	-0.189925	0.0460888	0.0225846	-0.145889
G3X8U8~Parg	0.0972273	-0.0257565	-0.232204	-0.185987	-0.142692	0.107162	0.0999638	0.206523	0.336313	0.395421	-0.0112553	-0.0461688	-1.99469	0.243028	0.0754107	-0.193134	0.197699	-1.05092	-0.827419	-0.0541982	-0.371133	-0.116288	-0.0719642	-0.274536	-0.0317411	-0.211985	-0.297729	0.334362	-0.25585	-0.307612	-0.340227	-0.0410036
G3X8X0~Dhx16	0.0228737	0.375613	-0.125845	0.0369077	-0.797624	0.277861	0.185763	-0.0125777	-0.470005	-0.986778	-0.197447	-0.1946	-0.183314	-0.149663	-0.942253	-0.103288	0.116792	0.0653122	-0.164804	-0.29193	-0.116644	0.0344927	-0.47572	0.168471	-0.00811875	-0.0055308	-0.0502832	0.0153338	-0.212037	0.167936	0.423782	-0.675536
G3X8X7~Vps16	-0.0464148	-0.307861	-0.102318	-0.220252	0.263647	-0.0505044	-0.356506	-0.121443	0.188008	0.294844	0.0967749	-0.339251	-0.441743	0.167024	0.0705121	0.000144265	0.0143903	-0.233579	0.440512	0.349762	-0.0950612	-0.107086	0.0103632	-0.036042	-0.175086	-0.0749044	-0.0466396	-0.0380849	0.079447	0.0310172	0.0674924	0.0739299
G3X8Y1~Trim55	0.0987954	-0.38124	1.89504	3.8347	4.14012	-0.247618	0.817952	1.87002	4.38256	3.93435	0.823437	0.428311	1.74939	4.18353	4.42149	-0.674614	0.418155	1.84252	3.79488	3.93123	-0.491031	3.23931	4.49316	0.824066	3.32058	4.83742	1.20267	2.98838	4.62059	0.318134	2.95327	4.64992
G3X8Y3~Naa15	-0.0564865	-0.0927628	-0.171077	-0.113359	-0.301276	0.0836385	-0.226249	-0.0778703	-0.169476	-0.159535	0.121454	-0.0585167	-0.124956	-0.0388354	-0.184881	-0.148606	-0.0720843	-0.0593704	5.59382e-06	-0.130072	-0.287933	-0.0350607	-0.121813	-0.0640639	0.00624006	-0.202741	-0.229642	-0.0366622	-0.139016	-0.232007	-0.124648	-0.171806
G3X920~Armc8	-0.0523555	0.610753	0.067619	-0.16441	-0.365911	-0.0976489	-0.778952	-0.635321	0.643249	0.215184	0.189595	0.248835	-0.443252	-0.201379	-0.4214	-0.0395902	-0.166348	0.202816	-0.0475631	-0.195404	-0.249349	0.238408	-0.593079	0.18907	0.268859	-0.771313	0.0376206	-0.47295	-0.117258	-0.0655446	-0.0995052	-5.39365e-05
G3X926~Rpf2	-0.104328	0.242483	0.109756	0.0754162	-0.131266	0.490789	0.221115	0.245713	0.0793025	-0.142446	0.301947	0.4102	-1.23948	-0.201514	-0.0621766	-0.688408	-0.315574	-0.0613746	-0.0433989	-0.0271972	-0.29569	0.063895	-0.392627	-0.153904	0.0846995	-0.612142	-0.0633266	-0.175064	-0.668293	-0.169521	-0.341148	-0.396168
G3X928~Sec23ip	0.0728652	-0.172178	0.086877	0.140012	0.181778	-0.0913072	-0.0976251	0.0147999	0.440915	0.255092	0.165655	-0.080019	0.00248167	0.0518943	0.430338	-0.147213	0.0409608	-0.15133	0.273882	0.280623	0.00739287	0.36478	-0.00199411	0.000839706	-0.0299376	-0.188004	0.170379	-0.193141	0.207273	0.106202	-0.0346693	0.313716
Q3TWF6~Wdr70	0.0999372	0.0181733	-0.00911741	-0.0249484	-0.0708358	0.279448	-0.0481279	-0.128765	0.0432127	0.0824252	-0.221424	0.35476	-0.333213	0.0833453	-0.312174	-0.157961	0.00388918	0.230604	-0.228019	-0.376186	0.161843	0.122483	-0.374996	0.126082	0.148646	-0.0416808	0.136571	0.384208	0.464041	-0.297504	0.317829	-0.318925
G3X956~Supt16	-0.0863055	0.0428142	-0.152876	-0.568438	-1.22367	0.0654151	-0.012163	-0.12268	-0.685129	-1.43428	0.0378953	-0.186467	-0.0594605	-0.58705	-1.23288	-0.0170049	-0.0495949	0.0533767	-0.360505	-1.07293	-0.173322	-0.411352	-0.706397	0.00824741	-0.592079	-1.19753	-0.188357	-0.605818	-1.0013	0.106039	-0.432106	-0.993335
G3X961~Klhdc4	-0.112315	-0.0657245	-0.324917	-0.881572	-0.726771	0.0860059	-0.113928	-0.542629	-0.343562	-0.698248	0.25605	-0.168232	0.0358205	-0.0544979	-0.537432	-0.229741	-0.302332	-0.347064	-0.0591934	-0.558582	0.37193	-0.220766	-0.594202	-0.0378536	-0.23161	-0.471605	0.16684	0.074684	-0.175075	-0.0128744	-0.146604	-0.132505
G3X963~Atad2	0.384866	0.416094	-0.283832	-0.442012	-2.126	0.132028	0.399854	-0.144908	-0.884977	-0.98755	-0.542927	0.333129	-0.403537	-0.590037	-0.572498	0.0260323	0.554391	-0.475103	-0.728655	-2.41557	-0.072745	-0.605473	-0.519193	0.241218	-0.209915	-0.859073	0.176857	-0.365535	-0.969399	0.188164	-0.125885	-1.00489
G3X9B1~Heatr1	-0.0206223	0.494211	0.288175	0.257894	0.125959	0.361153	0.525075	0.419394	0.111727	0.185063	-0.450698	0.137263	0.169594	0.122953	-0.0916296	0.110168	0.362782	0.187021	0.39089	-0.155965	0.482158	0.0726966	0.151597	0.593264	0.513504	-0.25976	0.341117	0.372609	0.204015	0.509203	0.302404	-0.00577113
Q5SXG1~Mink1	-0.205985	-0.37541	-0.105586	-0.576449	-0.551326	-0.0940771	0.0794241	-0.437876	-0.0373363	-0.0992939	0.232567	-0.618661	0.328145	0.249831	-0.431299	0.0674949	0.175364	-0.799304	-0.0993388	-0.381806	-2.04161	-2.31963	-0.988944	-0.432501	-0.0193357	-0.592915	-0.897738	-1.64577	-0.749154	-0.160543	-0.682632	-1.48687
G3X9H5~Htt	-0.0874673	0.0995625	-0.201862	-0.0102301	-0.443635	-0.127172	0.112291	-0.0894443	-0.123577	-0.164595	-0.166807	-0.324299	-0.148864	-0.00557437	0.0204714	0.381446	0.0347887	0.05466	0.0566958	-0.0185192	0.557834	-0.372117	0.046892	-0.0546533	-0.069531	-0.366395	0.0119137	-0.105101	-0.130219	0.0183271	0.0831143	-0.0655024
G3X9H7~Mtss1	-0.245459	0.0961185	0.302662	-0.798049	-1.4585	0.0150148	0.205987	0.0590912	-0.792386	-1.9537	0.271388	0.267755	-0.375785	-0.893455	-2.38377	-0.0409437	-0.291662	-0.313343	-0.716432	-1.16548	-0.0798587	-0.0788204	-1.55349	-0.122129	-0.152965	-1.48554	-0.0522458	-0.125056	-1.89495	-0.246235	-0.166724	-1.55141
G3X9I1~Fam3c	-0.481485	0.0944125	-0.161402	-2.17398	-2.73818	-0.184213	-0.136167	-0.604057	-3.08521	-1.25825	0.227277	-0.331941	-0.0143164	-0.648818	-2.77865	0.438421	0.317185	0.11903	-2.44009	-2.81074	0.504996	-2.27036	-1.73863	-0.400937	-3.31955	-3.06685	0.251144	-3.26285	-3.11733	-0.0222105	-2.50556	-1.13924
G3X9K3~Arfgef1	-0.138576	0.100979	-0.0664098	-0.225859	-0.0235742	0.145484	0.156564	0.0210702	0.336121	-0.00869821	0.190893	0.222216	-0.138669	0.0013344	0.0667271	-0.197801	0.118164	0.12622	0.095025	-0.165156	0.154212	0.101881	0.62566	0.33396	0.351899	-0.459381	0.144593	-0.0042974	0.104275	-0.130282	0.0468856	0.442423
G3X9M0~Dap3	0.166611	-0.127649	-0.187706	-0.21797	-0.347832	0.20425	-0.322437	-0.0292033	-0.28258	-0.403828	-0.208276	-0.000543996	-0.421289	-0.424733	-0.198543	-0.162585	-0.0240739	-0.214569	-0.3867	-0.290294	-0.0626984	-0.0728255	-0.310767	0.0689454	-0.105033	-0.383214	-0.364572	-0.264239	-0.0533369	-0.409572	-0.199703	-0.464032
G3X9N3~Pnmal2	-0.211747	-0.22109	0.283851	0.156953	0.755838	-0.167753	0.050494	0.57314	0.596178	0.375436	0.234855	0.354022	0.391459	0.789659	-0.458999	0.144645	0.134198	0.278678	0.645867	1.18301	0.163902	0.453577	0.517971	-0.125226	0.50333	0.945842	0.193883	0.692057	0.16653	0.12123	0.870977	0.365116
G3X9Q0~Mbnl1	-0.0872216	0.0702497	0.0295297	-0.378299	-0.282349	-0.0493105	0.174622	-0.0556634	-0.371907	-0.0995437	-0.0229747	0.287311	0.0421267	-0.362804	-0.501027	0.159507	0.155224	-0.0172675	-0.313827	-0.3552	0.12184	-0.118066	-0.168694	0.0548036	-0.0617097	-0.359393	0.0226051	-0.00243508	-0.359053	-0.0270122	-0.0917942	-0.196895
P97372~Psme2	-0.301624	0.381943	0.232579	0.0870603	-0.887029	0.169828	0.132353	0.147134	-0.25607	-1.07837	0.156142	-0.291234	-0.15774	-0.0752978	-0.746887	-0.024346	0.250839	-0.0799261	-0.150892	-0.705271	0.730884	-0.374387	-0.215404	0.430876	0.306321	-0.333345	-0.128134	0.13523	-0.339683	0.17264	0.0320076	-0.296255
G3X9Z0~Zwilch	-0.454457	-0.327451	-0.249529	-3.87511	-4.61962	0.188006	0.145202	-0.702181	-3.64488	-3.15827	0.0889705	-0.626138	-0.166938	-3.52311	-4.02434	0.17748	-0.190749	-0.553142	-3.31416	-4.45441	-0.03111	-3.48866	-3.59889	-0.756755	-2.98505	-4.00898	-0.280465	-0.693383	-3.021	-0.195319	-4.61123	-2.49598
G3XA09~Apaf1	-0.0688124	-0.599029	-0.3395	-0.598832	-1.62205	-0.0698065	-0.160428	-0.430889	-0.359304	-1.11107	0.00538966	-0.320398	-0.309734	-0.192993	-2.58814	0.133229	0.00743057	-0.213419	-0.205184	-0.644624	-0.352039	-0.14621	-3.73183	-0.0746656	-0.5494	-2.1346	-0.419407	-0.712873	-0.609096	-0.0366051	-0.578021	-2.3831
G3XA17~Eif4g2	0.0175403	0.079951	-0.0459101	-0.0192082	-0.0466776	-0.0059641	0.0469526	-0.000584028	-0.142897	0.0115237	-0.125339	0.0442881	-0.205406	0.0487998	-0.0495594	0.113763	-0.0314969	-0.181227	-0.144981	-0.130897	0.0356043	-0.00517873	0.0912314	-0.0286495	-0.106307	-0.109221	-0.0166875	-0.0267573	-0.0316621	0.0517215	-0.0106436	-0.0572181
G5E814~Ndufa11	-0.08262	-0.213638	0.11094	0.427181	0.899625	0.0117164	0.04808	0.304094	0.597332	1.1518	0.299202	0.198496	0.158178	0.410361	1.20833	-0.228299	-0.01074	0.167252	0.912612	0.96396	0.128659	0.481064	0.842138	0.44118	0.4245	0.648559	0.0594369	0.229023	0.670404	0.169654	0.49179	0.756382
G5E829~Atp2b1	0.00324628	-0.0570644	0.0676001	-0.196859	-0.3624	0.0141001	0.0758324	0.217216	-0.0499036	-0.557757	0.0788319	0.18507	0.0450163	-0.0164534	-0.45678	-0.0961784	0.0776256	-0.0268625	-0.0507139	-0.469571	0.0284955	0.0979012	-0.354153	0.0917994	0.145548	-0.404007	-0.000291693	0.132631	-0.363473	-0.0523908	0.0483465	-0.452523
G5E850~Cyb5a	0.0262449	0.111586	0.0131639	-0.346273	-1.01108	-0.0660587	-0.0680177	-0.0284546	-0.526849	-1.05838	0.0359921	0.0397531	0.0973141	-0.392223	-1.02231	0.00382169	0.0521985	0.0108078	-0.501694	-1.11505	0.0415444	0.0722306	-0.589039	0.0650462	-0.175755	-0.333432	-0.019321	0.065128	-0.566198	-0.066705	-0.0793961	-0.483684
Q99NB9~Sf3b1	0.0124171	0.283079	0.111905	-0.011901	-0.0507485	0.148932	0.276596	0.173658	0.0161948	-0.00482399	-0.240547	0.221166	0.183137	0.00252063	-0.279008	0.0791981	0.0962413	0.127604	0.0589591	-0.17867	0.182467	0.0692565	-0.000152794	0.295199	0.0692927	-0.308075	0.237636	0.207456	-0.16192	0.101473	0.106731	-0.130008
G5E870~Trip12	-0.0165849	0.0230203	-0.0360071	0.120929	-0.0498267	0.0369183	0.0635272	-0.124983	-0.0466524	0.0639342	-0.0750082	-0.0560193	-0.0405979	0.142769	0.0909779	0.0546747	0.0611233	-0.0131552	0.0779118	-0.0707549	0.197515	0.110161	-0.131544	0.0637231	0.119702	-0.219063	-0.0295765	0.144151	0.0482282	0.0270848	0.109652	-0.0721429
G5E881~Tamm41	0.213217	-0.269288	-0.528856	-0.199955	-0.391763	-0.0569717	-0.201101	-0.355763	-0.497152	-0.200723	-0.167216	0.261702	-0.453695	-0.0472992	-0.106019	0.0109705	-0.0658271	-0.0952183	0.308905	-0.297676	-0.11863	-0.14485	-0.548011	0.0739774	-0.333519	-0.338855	0.175119	-0.135555	-0.279752	-0.397338	0.159288	-0.896791
G5E884~Pak1	0.0028329	-0.109406	0.00774184	-0.151755	-0.553081	-0.00396339	0.0647291	0.011062	-0.2093	-0.638769	0.000916134	0.102695	-0.173248	-0.192035	-0.645835	0.000214351	0.0671753	-0.0204431	-0.251705	-0.582014	0.0476308	-0.0926602	-0.0286865	-0.0018808	-0.165161	-0.0468776	-0.134894	-0.0253411	-0.226807	-0.129894	-0.0635135	-0.167119
G5E895~Akr1b10	-0.147528	-0.568482	-0.0572865	-0.110203	0.0582505	0.124191	-0.0565501	-0.0166526	0.0345347	0.256596	0.166014	-0.751591	-0.190516	0.129283	0.297858	-0.142677	-0.20122	-0.102111	0.120272	0.213206	-0.416342	-0.244287	0.119249	-0.51967	0.0200563	0.0769096	-0.449911	0.0180941	0.215053	-0.0550246	0.0693883	0.22633
G5E896~Edc4	-0.0848621	0.116245	0.0274645	0.425222	0.551026	0.0423472	0.171287	0.156358	0.337971	0.592807	-0.0478736	-0.0998047	0.209218	0.491171	0.48079	0.0903885	0.099995	0.136965	0.316299	0.639517	0.174931	0.0953318	0.568212	0.237049	0.216138	0.461782	0.113654	0.299456	0.569109	0.0944588	0.345136	0.436487
G5E897~Kdelc2	-0.0171617	-0.155996	-0.00519163	0.116653	-0.563004	-0.0969246	0.0766492	-0.0917692	-0.0386186	-0.426524	0.0753286	-0.252272	-0.215754	-0.015443	-0.486971	0.0387577	-0.0251266	0.0983246	-0.0449579	-0.918584	-0.15887	-0.160625	-0.366348	0.307064	-0.0321883	-0.176299	-0.0917721	-0.33821	-0.617169	0.301001	-0.120706	-0.282213
Q80XS6~Samd4b	0.139819	0.300591	-0.139633	0.144616	0.158734	-0.0691615	0.368009	0.207702	0.879502	-0.183351	0.281575	0.289828	-0.0759766	-0.259236	0.242375	-0.352233	0.0111464	-0.131782	-0.427956	0.0679216	0.441993	0.495431	-0.00915871	0.0841666	0.162867	0.302308	0.988549	-0.0827459	0.0509779	0.371623	0.539196	0.280657
G5E8C4~Tmtc3	0.059978	0.024194	0.20462	-0.374822	-0.865093	0.0867959	-0.225943	-0.0811763	-0.373364	-0.870675	-0.00730202	-0.204203	-0.132302	-0.247758	-0.887207	-0.139472	-0.0230779	0.083822	-0.233379	-1.08902	-0.248443	-0.246426	-0.824036	-0.247917	-0.448634	-0.815297	-0.114853	-0.595342	-1.03801	-0.0534729	-0.351516	-0.577141
G5E8J3~Wdr11	0.0977587	0.0695086	-0.0810983	-0.160752	-0.812035	0.044527	-0.259544	-0.147822	0.0343206	-0.516332	-0.0392833	-0.0914218	0.0109539	-0.121069	-0.546197	-0.103002	-0.0615033	-0.0615274	0.134355	-0.651701	-0.0589601	0.293283	-0.369522	0.00714873	-0.121041	-0.46828	-0.0597656	0.226924	-1.13001	0.0319433	0.17179	-0.301932
G5E8J6~Hrc	0.231523	-0.175453	3.18843	5.11609	5.86868	-0.376747	0.0231238	3.14345	5.55635	5.79501	0.315475	1.12438	3.2053	5.3214	6.2201	-0.170251	-0.209068	3.23793	5.31823	5.75487	2.04347	4.37943	5.85633	1.95057	4.27965	6.04664	2.11162	4.04913	5.7352	0.528457	4.33529	5.84186
G5E8J9~Scyl2	-0.0811875	0.182903	-0.12655	-0.0114288	-0.145157	-0.00423748	0.319909	0.113755	-0.123274	-0.158204	-0.0669581	0.377792	0.137977	-0.0789301	-0.151973	0.152383	0.0428558	0.0951248	-0.125726	-0.127711	-0.0843574	-0.194963	0.250863	0.0437201	-0.37252	-0.462356	-0.303407	-0.262352	-0.150653	-0.0493122	-0.307846	-0.272133
G5E8L2~Tia1	-0.0657076	-0.0523324	0.0709869	-0.654819	-1.54282	-0.0682786	-0.080638	-0.402038	-0.58887	-1.21207	0.0103919	-0.537797	-0.391106	-0.535933	-1.63143	0.123594	-0.309653	-0.338371	-0.423587	-0.889588	-0.749322	-0.530238	-1.29104	-0.198941	-0.646391	-1.21591	-0.249415	-0.465309	-1.00737	-0.12336	-0.515805	-1.09097
O08967~Cyth3	0.0522961	0.107262	0.00845973	-0.0618427	-0.594157	-0.302722	-0.0879197	0.116866	-0.0270707	-0.189246	0.0826707	0.0665555	0.169523	-0.50294	-0.104831	0.167755	-0.134587	0.276431	-0.0529573	-0.421174	0.277306	0.374186	-0.291937	0.207651	0.246669	-0.0828046	0.301756	0.325152	-0.637763	0.338543	0.113844	-0.0675027
G5E8R1~Tpm1	0.323854	0.010037	-0.264471	-0.844995	-3.64162	-0.25902	0.217063	-0.0268877	-0.961328	-3.73334	0.122312	0.190846	0.264702	-0.902196	-1.80611	-0.187146	-0.28139	-0.213722	-0.821574	-3.76544	-0.0949659	-0.278641	-0.903674	-0.0777356	-0.230064	-0.925312	-0.187584	0.0289213	-1.30824	-0.172995	-0.205564	-1.48411
G5E8R4~Ppp6r3	0.0636577	0.109206	-0.0338582	-0.105281	-0.46265	-0.0503714	-0.159963	-0.104233	-0.135423	-0.24956	-0.0227241	0.0211655	-0.126578	-0.221608	-0.361733	0.0094378	0.0173523	-0.0732303	-0.295778	-0.50709	-0.143821	-0.144734	-0.503607	0.00656987	-0.183727	-0.137055	-0.026042	-0.0507584	-0.254387	-0.0376795	-0.134649	-0.397358
G5E8R8~Ubxn7	0.192015	-0.0964498	-0.496524	-1.06515	-1.19861	0.00234642	-0.145746	-0.233925	-0.866392	-0.825711	-0.205967	-0.178311	-0.0970407	-0.405116	-1.20523	0.0116055	0.0208895	-0.455774	-0.685576	-1.1913	-0.530927	-0.405445	-0.963356	-0.103519	-0.291403	-0.578293	-0.117504	-0.402257	-1.09099	-0.415671	-0.40759	-0.657463
G5E8S0~Phf14	-0.0523382	0.192774	-0.2674	0.105444	-0.762286	0.350929	-0.159484	-0.30732	-0.0169626	-1.27315	-0.288579	0.151287	-0.301436	-0.570665	-1.23714	-0.0100117	-0.182969	0.0318791	-0.64112	-1.91353	0.0884692	-2.65764	-0.97183	-0.134461	-2.67153	-0.113144	-0.0859631	0.374231	-0.443541	0.083341	-1.76476	-2.01965
O88196~Ttc3	-0.0196028	0.215476	-0.422888	-0.439513	-1.1714	0.108097	0.0282532	-0.0761633	-0.5607	-0.511585	-0.212427	-0.0744736	-0.376879	-0.333158	-0.883909	0.123933	0.158588	-0.143536	-0.191153	-0.966392	-0.0717883	-0.696831	-0.912637	0.080532	-0.106162	-0.845196	-0.0836811	-0.35816	-0.673546	-0.365737	-0.394235	-0.775632
G5E8T6~Magi3	-0.33263	-0.0768785	0.0558629	-0.728678	-0.262084	-0.00920311	-0.0886841	-0.284424	0.0453185	-0.215287	0.255019	-0.860829	-0.0177781	-0.182927	-0.26174	0.0868137	-0.124131	-0.0764756	-0.0935107	-0.428352	0.0859599	0.0603692	-1.63379	-0.380572	-0.195627	-3.98252	0.0708044	-0.0518884	-3.38536	-0.365736	-0.963672	-1.06925
Q9JJT9~Phax	0.0140255	-0.182731	-0.0729541	-0.413899	-2.38798	-0.239001	0.247327	0.100713	-0.791986	-2.50875	-0.031234	0.592685	-0.090138	-0.779791	-2.63618	0.256209	0.394039	-0.119901	-0.832917	-1.20124	-0.541019	-0.78874	-1.06036	0.0497331	-2.32306	-3.17949	-0.152972	-1.82752	-2.93223	0.255207	-1.83666	-2.41766
G5E8V9~Arfip1	0.0206962	0.0258165	0.0543415	0.301686	0.070697	-0.0568021	-0.109529	-0.0879849	0.122671	0.0533202	-0.0207491	-0.0276432	-0.154286	0.10629	0.0961457	0.056855	-0.0578846	0.0245802	0.0355905	0.213079	-0.0950436	-0.0318972	-0.00472437	-0.125945	0.034575	0.285845	-0.045301	0.118434	0.356686	-0.0782858	-0.0133634	-0.00635774
G5E924~Hnrnpl	0.0134482	-0.0331385	-0.0300349	-0.301321	-0.613621	-0.045301	-0.0570133	-0.0548668	-0.315617	-0.671211	-0.0483829	0.0883726	-0.136388	-0.310829	-0.643758	0.0802357	0.0126344	-0.0456224	-0.258274	-0.554195	0.0257743	-0.190945	-0.395928	0.0376461	-0.16553	-0.475447	-0.0310415	-0.0369154	-0.459471	0.0375167	-0.13696	-0.619288
H3BIX9~Lrch4	-0.350299	-0.354652	-2.43265	-0.605331	-2.54678	0.18913	0.00103552	-1.76015	-1.51008	-0.563222	-0.221372	-0.0367328	-0.715921	-2.27384	-2.05471	0.382541	0.208647	-0.989402	-1.76498	-1.83631	0.447483	-0.182802	-0.440727	0.175472	-0.134891	-0.481404	-0.368576	0.0306378	0.0329847	-0.172638	0.0894796	-0.328691
H3BIZ7~Frmd4a	0.00463627	0.362468	0.168487	0.557841	0.546291	0.0957488	-0.224786	-0.0495051	0.511572	0.654911	-0.0441306	0.13173	-0.179862	0.33227	0.377969	-0.0562545	0.423007	0.454747	0.36366	0.545641	0.28413	0.762852	0.462632	0.20655	0.393421	0.279685	0.228588	0.210021	0.743794	0.225555	0.606366	0.655794
H3BJ30~Cpsf6	0.0313185	0.169925	0.182727	0.0375307	-0.433655	-0.00919476	0.0293123	0.0620937	-0.448875	-0.461972	0.0149406	0.154907	-0.219192	-0.176144	-0.5048	-0.0370643	0.151539	0.151513	-0.352891	-0.678153	0.0591006	-0.0253188	-0.486277	0.263397	-0.55244	-0.321898	0.0394415	-0.225142	-0.18776	-0.101378	-0.251945	-0.467531
Q60875~Arhgef2	-0.0830731	-0.13298	-0.0814704	0.170721	-0.0477142	0.0695028	-0.137419	0.0129915	0.0873573	-0.131683	0.116299	-0.092884	0.10822	0.0578027	-0.0610227	-0.102728	-0.150202	-0.047755	0.190122	-0.0387166	0.00558077	0.0729776	-0.122618	0.00251241	-0.0258569	-0.259703	-0.156212	-0.0363075	-0.20375	-0.0922179	-0.0557116	-0.148865
H3BK24~Cux1	0.189362	0.467486	0.23732	-0.597172	-0.874113	0.0534429	0.247533	0.0225982	-0.277885	-0.768075	-0.281107	0.457779	-0.171171	-0.166763	-0.758427	0.0383014	-0.0478686	0.0316055	-0.639301	-0.75046	0.424395	-0.0747362	-0.892849	-0.0817019	0.20598	-0.471361	0.0282328	-0.0578395	-0.65651	0.0830667	-0.354867	-0.404796
H3BK65~Eps15	-0.012518	0.122586	0.253079	-0.022124	0.104154	-0.0501208	0.537421	-0.132339	-0.205219	0.0885979	-0.191438	0.18129	0.335217	0.0416037	0.274619	0.254076	0.352878	0.3221	0.179207	0.097339	0.460966	0.0149743	0.360824	0.223149	0.368519	0.162132	-0.0359926	0.312489	0.062823	0.410169	0.0927928	0.296995
H3BKH6~Esd	-0.0172165	-0.101086	-0.257362	-0.486265	-1.01491	-0.094693	-0.223831	-0.189647	-0.285613	-0.819461	0.189607	-0.134933	-0.00847815	-0.53091	-0.696673	-0.0776977	0.0190901	-0.109487	-0.381257	-0.710123	-0.28622	-0.260411	-0.811586	-0.267781	-0.271266	-0.707102	-0.205937	-0.199263	-0.730308	-0.265164	-0.199299	-0.738372
H3BL37~Tcof1	0.126686	-0.235531	-0.0855439	-0.763265	-0.890673	0.107693	-0.340889	-0.221121	-0.365615	-0.335189	-0.110584	-0.105932	-0.126996	-0.310577	-0.496011	-0.123795	0.15457	0.0130404	-0.27969	-0.827218	-0.032523	-0.884369	-0.569603	0.057009	-0.0991275	-0.167872	0.220434	-0.350016	-0.424368	-0.051401	-0.00953208	-0.599946
H7BWY4~Dlg1	0.0792764	0.24085	0.163391	0.0156653	-0.0714275	-0.0428077	0.125097	0.0723432	-0.0109019	0.0865168	-0.106571	-0.0812243	0.0332885	-0.00272306	0.00508255	0.0701026	0.138224	0.206029	-0.136313	0.131317	-0.146561	0.0533662	-0.0530441	0.164279	0.224106	0.293034	0.121686	0.25556	-0.0707724	-0.00689882	0.312704	-0.0241521
H7BX02~Rc3h1	-0.282761	-0.0869635	-0.259918	-0.233135	-0.186535	-0.246824	0.130869	-0.134614	-0.48475	-0.131811	0.296765	-0.0747908	-0.0151836	-0.232932	-0.446766	0.23282	-0.130477	-0.217517	-0.398074	0.0359771	0.0719363	-0.215027	-0.716535	-0.396219	0.125665	-0.283458	0.0772375	-0.107669	-0.325584	0.11722	-0.180763	-0.401556
H7BX14~Tsen34	0.194883	0.348372	-0.530122	-2.1519	-0.367547	0.129482	0.13808	-0.387956	-0.326041	0.0913563	-0.362077	0.504644	-0.118282	-2.30625	-0.766447	0.0377116	0.448694	-0.147872	-1.67285	0.516347	0.000168262	-0.265637	-0.609402	0.00985912	-0.342929	-0.659048	-0.20664	-0.297986	-0.53935	0.237885	-0.253628	-0.292388
H7BX95~Srsf1	0.0281511	0.0945407	0.200441	-0.0491395	-0.14007	-0.0175647	0.0664055	0.0349859	-0.214911	-0.457581	-0.0496496	0.170636	0.0256899	-0.168642	-0.336619	0.0390633	0.0878142	0.0868451	-0.281494	-0.417214	0.00956124	0.0264641	0.00508047	0.0106314	0.207811	0.072769	0.0356342	0.16305	-0.207365	0.0618802	0.037985	-0.169396
H9KV00~Son	0.0201319	0.193417	0.116179	0.513786	0.517158	0.165669	0.25023	0.31848	0.259945	0.0177787	-0.245215	0.137175	0.202063	0.303672	-0.0597531	0.0594134	0.0933276	0.0784059	0.2883	-0.322335	0.270155	0.102652	0.425784	0.417744	0.115093	0.369318	0.286973	0.270119	0.280017	0.169804	0.310412	0.108738
I1E4X1~Stx5a	-0.0298344	0.402521	0.140302	0.278535	0.101183	-0.0908809	0.0614945	0.123417	-0.368157	-0.255612	0.0904492	0.140155	0.276992	0.0962486	0.337791	0.030266	0.219632	0.197507	-0.722408	-0.0930853	0.394774	-0.0562493	0.157011	0.0870933	-0.128748	0.0325218	0.570569	0.000714357	0.178453	0.456928	-0.0023642	-0.278634
P83093~Stim2	-0.0412537	0.0306374	0.0197707	0.278354	-0.30853	0.0211889	0.0819574	0.0622477	0.430357	-0.0905176	-0.0349662	0.0455073	-0.0726034	0.352905	-0.0564027	0.055031	0.33864	0.375832	0.5412	0.115016	0.0622637	0.246327	0.49915	-0.0907073	0.237999	-0.310271	-0.0304703	0.199775	0.1655	-0.00665839	0.151967	0.327538
I7H459~Tjap1	-0.115248	-0.120452	-0.243249	-0.460201	-0.476415	0.0667573	0.0355781	0.151259	-0.582412	-0.144081	0.0586858	0.0721195	-0.286721	-0.183626	-0.226971	-0.0101955	-0.172615	0.132225	-0.258338	-0.369702	0.185216	0.137731	-0.0556378	-0.0345675	-0.053846	-0.339692	-0.247176	0.12865	-0.00391428	0.176287	-0.250701	-0.0317839
I7HLV2~Rpl10	0.0835548	-0.160951	-0.20595	-0.224007	-0.293746	-0.0834207	-0.250296	-0.253356	-0.365182	-0.761445	-0.000961853	-0.18702	0.0133261	-0.28136	-0.37467	0.000827831	-0.354086	-0.108479	-0.118779	-0.560224	-0.502253	-0.403848	-0.634812	-0.270938	-0.809393	-0.802806	-0.376726	-0.802472	-0.780581	-0.323634	-0.778714	-0.730405
J3JS94~Lage3	-0.100887	-0.302201	-0.347738	-0.659985	-0.412868	-0.0710166	-0.356558	-0.0825178	-0.270269	0.243463	0.209631	-0.671237	-0.0496113	-0.0737319	-0.322691	-0.0377272	-0.0865491	-0.190926	-0.269181	0.060992	-0.306467	0.349869	-2.12826	-0.369193	-0.26039	-3.27364	-0.116823	-0.391615	-3.72552	-0.656959	-0.81284	-1.28589
Q9CYI0~5730455P16Rik	0.0993088	-0.262508	-0.0872367	-0.531105	-0.807202	0.0963544	0.118774	-0.072892	-0.513361	-1.14718	-0.097928	-0.525863	-0.0521139	-0.521269	-1.1234	-0.0977352	-0.180617	-0.141892	-0.670636	-1.04959	-0.40895	-0.48981	-1.73954	-0.17466	-0.383717	-1.05366	-0.197419	-0.387239	-1.56534	0.011079	-0.611279	-1.35289
Q8BHX6~Noc2l	0.386537	0.460108	0.166107	-0.140018	-0.886229	0.0319272	0.069064	-1.69712	0.567993	-1.63346	-0.274051	0.120881	-1.9387	0.23518	-1.58008	-0.144413	0.295317	-2.06091	-0.197909	0.143514	-0.293571	-0.16953	-1.06543	0.404564	-0.0353939	-0.282136	-0.121237	0.118073	-1.87174	0.242081	0.146278	-1.16563
J3QMM7~Carkd	-0.0109127	-0.0359319	0.121226	0.414363	0.881745	0.0220424	0.00758166	0.0288462	0.356978	0.916374	-0.00428086	-0.101585	-0.058115	0.215819	0.870097	-0.00684889	-0.106675	0.0738546	0.414983	0.819519	-0.0184264	0.187183	0.514787	0.147554	0.111125	0.570609	0.0290484	0.214941	0.573763	0.0637107	0.288313	0.486337
J3QN85~Fgfr1	-0.266053	0.138952	-0.0547645	0.102134	-1.4867	0.125149	0.0665009	-0.0570299	-0.563924	-2.38986	0.112176	0.448148	0.0641465	-0.532755	-2.62882	0.0287287	0.0571325	-0.510542	-0.843916	-2.63105	0.170762	-0.170174	-0.671611	-0.189818	-0.0468789	-0.77222	-0.0478363	-0.160522	-1.00771	-0.083678	-0.174602	-1.0742
J3QN89~Aamp	-0.096217	-0.258307	-0.105881	-0.086372	0.115845	-0.155058	-0.271616	-0.49001	-0.195063	0.0676371	0.10604	-0.293274	-0.102534	-0.0552577	-0.149939	0.145235	-0.160151	-0.175493	-0.450398	-0.112303	-0.359535	-0.112863	-0.139911	-0.12183	-0.0821383	-0.00234184	-0.293773	0.0852362	0.123422	-0.254082	-0.107002	-0.105462
K3W4R6~Tnnt2	0.0548986	0.199649	2.05447	4.28767	3.97491	-0.159857	-0.161426	1.98604	4.24178	3.78245	0.0750299	0.201376	1.90186	4.17383	4.04411	0.0299281	-0.267498	2.03809	4.11113	3.80118	1.10204	3.50575	4.54923	1.18466	3.40265	4.72711	1.04659	3.36016	4.3819	1.00236	3.34872	4.49567
K3W4Q8~Bsg	0.0631987	-0.0428943	-0.109591	-0.193116	-0.826257	-0.0801837	0.0135521	-0.0552407	-0.451683	-0.845828	-0.0125948	0.161681	-0.0526069	-0.328397	-0.571494	0.0295798	-0.0190447	-0.100805	-0.390574	-0.675648	-0.181712	-0.0824539	-0.370075	-0.167179	-0.0451387	-0.0558674	-0.223851	0.157858	-0.173971	-0.0561346	-0.00909594	-0.642622
Q3UC82~Lig3	-0.213343	0.164492	-0.129134	-0.361976	-0.487805	0.152709	0.205102	-0.00321818	-0.590902	-0.523431	0.0336135	0.152276	-0.0334112	-0.19788	-0.576348	0.0270209	-0.0129403	-0.172913	-0.587368	-0.74993	0.323459	-0.423622	-0.0577389	0.141488	-0.435821	-0.672975	-0.0473156	0.189399	-0.48127	-0.142814	-0.420586	-0.432323
K4DI61~Phf10	-0.258265	0.204556	0.339328	0.341716	0.0448955	-0.0623695	0.228837	0.155993	0.84529	-0.628967	0.279049	-0.519058	0.381614	0.575231	0.0169011	0.0415848	-0.00705653	0.629989	-0.0556416	-0.626772	0.18095	0.19019	-0.621929	-1.69764	-0.118775	-2.03432	0.00847781	0.320595	-0.696417	-1.89529	0.340712	-0.1075
Q6ZQK0~Ncapd3	0.539192	0.212735	-0.505733	-3.09825	-2.30847	-0.0135349	0.0394992	-0.681213	-0.276768	-0.905454	-0.291715	-0.335929	-0.568354	-2.17795	-0.866223	-0.233942	-0.197017	-0.428203	-2.26461	-2.3739	-0.0575682	-1.11432	-1.85421	-0.190973	-1.15185	-1.87541	0.115281	-0.787759	-1.83202	-0.182358	-0.769334	-0.704199
K4DI77~Wdr81	0.107292	-0.183157	0.686267	-0.0372606	-0.0641633	0.0923286	-0.0998697	-0.000463216	0.192507	-0.105895	0.0888683	0.0343554	0.0137563	0.117479	-0.140959	-0.288489	-0.207979	-0.166057	0.209369	-0.116204	-0.0875436	0.271574	-0.494331	0.323291	-0.0166237	-0.497337	0.387868	-0.0456544	-0.327223	0.125422	0.261291	-0.412534
M0QW57~Jsrp1	0.694186	-1.31912	0.328424	2.22541	2.71486	-1.01595	-1.47486	0.38388	2.48182	3.81793	-0.0193605	-0.379752	0.212568	1.88304	3.79708	0.341126	-0.34026	0.0686098	1.807	3.32043	-0.441341	1.91665	2.67217	-0.468842	0.926983	3.38098	0.589325	1.13537	2.07873	0.115834	1.00696	3.06841
P59110~Senp1	-0.168762	-0.166046	-0.231997	-0.324082	-0.786275	0.23549	0.133255	-0.1682	-0.408526	-0.984003	0.0110941	-0.414665	0.0694326	-0.369756	-0.883681	-0.0778222	-0.0381804	0.0237795	-0.111787	-0.734691	0.267251	-0.0113956	-0.61777	0.0931994	-0.107652	-1.12626	0.0202689	0.0556091	-0.5524	0.113702	0.024477	-0.639981
M0QWZ1~Fam193a	0.166767	0.0743519	0.00314382	-0.0995421	-0.320133	-0.257175	0.242958	0.0157894	-0.023245	0.0966059	-0.193845	-0.0171798	0.140496	0.235631	-0.0267507	0.284254	0.574074	0.134547	-0.0531089	0.0656866	-0.0320595	0.29016	-0.133274	0.192818	0.672543	0.174798	0.282473	0.525908	-0.0215848	0.219615	0.505485	-0.0325756
O08528~Hk2	0.117548	0.267569	0.155829	0.571022	2.05178	0.137773	0.334593	0.0744017	0.441815	1.81054	-0.371567	0.20467	-0.0060086	0.634177	1.89624	0.116247	0.227173	0.05404	0.384783	1.89931	0.174199	0.15238	0.792303	0.208891	0.0827376	0.635374	-0.159562	0.2072	1.03801	0.0761913	0.133818	0.579015
O08529~Capn2	-0.0470706	-0.177823	-0.244787	-0.281955	-0.636469	-0.0443795	-0.0408035	-0.226064	-0.327455	-0.495833	0.0922531	-0.186132	-0.274521	-0.305269	-0.568168	-0.000803032	-0.0822354	-0.230887	-0.352413	-0.639325	-0.194437	-0.323257	-0.560019	-0.203776	-0.221136	-0.379549	-0.130937	-0.219286	-0.484916	-0.155457	-0.236308	-0.451947
O08532~Cacna2d1	-0.0853538	0.45105	0.843013	1.33275	1.90113	0.040424	0.393656	0.610557	0.930828	1.95322	-0.154509	0.200926	0.641836	1.06586	1.78687	0.199439	0.159156	0.654887	1.03649	1.88355	0.638127	0.804857	1.49223	0.633728	1.0493	1.61852	0.386378	1.04768	1.41704	0.616124	1.11657	1.34545
O08539~Bin1	0.0329083	-0.00357099	0.404697	1.74745	2.3288	-0.142953	0.00331033	0.408519	1.68611	2.00087	0.00818681	-0.0964405	0.40329	1.57313	2.25381	0.101858	-0.0558871	0.429478	1.494	2.2897	0.0148155	0.891166	2.19894	0.112306	0.859813	2.3507	0.0104711	0.995554	2.04818	0.132278	0.926966	2.01554
O08547~Sec22b	-0.0337343	-0.251908	-0.0487972	-0.209893	-0.279797	0.0901317	-0.189229	-0.0826912	-0.20581	-0.738161	0.203765	-0.201103	-0.0955764	-0.041095	-0.167717	-0.260163	-0.0497086	0.0494895	0.00472488	-0.183204	0.011959	-0.322473	-0.329385	-0.187408	-0.508466	-0.754559	0.0643404	-0.3649	-0.45154	-0.0996633	-0.437304	-0.524122
O08553~Dpysl2	0.0625858	0.0456786	0.0443042	-0.345437	-1.00812	-0.13804	-0.101911	-0.12949	-0.469311	-1.31222	0.0135167	-0.125067	-0.0841359	-0.445743	-1.01903	0.0619374	0.0215924	-0.0663966	-0.429134	-1.07035	-0.107753	-0.16425	-0.832189	0.0852699	-0.261373	-0.659355	-0.0393559	-0.131894	-0.843653	0.0280271	-0.165941	-0.936369
O08579~Emd	-0.000442751	0.0364733	0.0387174	-0.199932	-0.349387	-0.117775	0.0995358	0.0800566	-0.161511	-0.486568	0.00880088	0.230371	-0.0235901	-0.196305	-0.589714	0.109417	0.125697	-0.0835208	-0.528411	-0.451305	0.085246	-0.129644	-0.0652087	0.0462242	-0.242366	-0.129885	0.0697558	-0.0756666	-0.153705	-0.131667	-0.0512951	-0.266533
O08582~Gtpbp1	-0.0507878	-0.101877	-0.353025	-0.0568745	-0.544833	0.115496	-0.249451	-0.105055	-0.123501	0.125845	0.123746	-0.0424377	-0.235293	-0.60461	-0.0552259	-0.188455	-0.257456	-0.265009	-0.144072	-0.457035	-0.115394	-0.17277	-0.306465	-0.124533	-0.501452	-0.308918	-0.169703	-0.283793	-0.199391	-0.263754	-0.211202	-0.185304
O08583~Alyref	0.0448156	0.277712	0.0869479	-0.052952	-0.314071	-0.0918189	-0.0315959	-0.0982195	-0.29981	-0.550856	-0.0299934	-0.0263706	-0.0337758	-0.28175	-0.482413	0.0769967	0.0980138	-0.00736962	-0.350607	-0.637457	-0.130917	-0.112735	-0.335917	0.0905009	-0.225446	-0.0918122	0.084214	-0.184333	-0.545319	0.145661	0.0294016	-0.446184
O08586~Pten	-0.271566	0.000772705	0.259147	-1.05363	0.0504812	0.0588958	-0.35942	-0.253849	0.0395352	0.243609	0.375745	-0.194602	0.0688925	-0.208937	-0.105524	-0.163075	-0.455469	0.0161279	-0.472711	-0.0113671	-0.755529	-1.54628	-1.40153	-0.634648	-1.73117	-0.691918	-1.62648	-1.31824	0.226498	0.00830733	-1.16716	-1.02206
O08599~Stxbp1	0.0785884	-0.200778	-0.302393	-1.08587	-3.13068	-0.030991	-0.20368	-0.49544	-1.20871	-2.13193	0.0262293	-0.12693	-0.41591	-1.00476	-1.90849	-0.0738267	-0.128354	-0.301297	-0.864861	-2.17245	-0.4062	-0.746293	-1.27049	-0.296768	-0.640244	-1.4521	-0.381139	-0.57077	-1.31229	-0.403978	-0.802772	-1.27296
O08644~Ephb6	0.141976	-0.00135807	-0.283367	-0.574765	-2.74345	-0.103026	-0.0400789	-0.144419	-0.731696	-1.9069	-0.158564	0.272886	0.00224871	-0.767278	-1.46258	0.119614	0.145463	-0.283964	-0.533665	-1.27569	-0.207297	-0.333046	-1.96565	0.402819	-0.454819	-2.37032	-0.413672	-0.410777	-0.972447	0.12352	-0.182493	-2.73318
Q3UI33~Metap2	0.0231701	0.122344	0.600205	0.422242	0.144446	0.0408614	0.208556	0.757142	0.33148	0.387195	-0.069239	0.298533	0.555252	0.403229	0.22913	0.00520755	0.164898	0.612177	0.373819	0.0248736	0.55936	0.707808	0.0478131	0.512919	0.691535	0.0786062	0.486255	0.785789	-0.0176708	0.423728	0.74317	0.0139905
O08688~Capn5	0.0769629	0.106858	-0.150337	-0.948102	-0.899007	0.257227	0.228856	-0.129031	-0.0118652	0.451982	0.017441	0.175468	-0.437862	-0.95368	-0.446201	-0.351631	0.130215	-0.184129	0.407375	0.339608	0.0569149	-0.159071	-0.923751	0.161075	-0.801324	-0.453572	0.0555931	0.116545	-0.730574	-0.0919775	-0.504891	0.085298
O08709~Prdx6	0.0770752	-0.0797662	-0.10415	-0.0755945	-0.0346379	-0.0959853	-0.0302223	-0.129691	-0.101506	-0.166104	0.0423861	0.0644722	-0.139106	-0.129531	0.0512105	-0.023476	-0.0331323	-0.0835312	-0.14069	-0.0788807	-0.104008	-0.201191	-0.0872363	-0.0711434	-0.211245	0.167524	-0.0310699	-0.109485	-0.114761	-0.147815	-0.168056	-0.151579
O08715~Akap1	0.0752811	-0.487199	0.612	0.831666	2.35011	-0.0683782	0.0104696	-1.96701	1.04857	1.61068	-0.0273102	-0.0216112	-1.47068	1.067	2.13559	0.0204072	0.735598	-2.39741	0.989262	1.81818	-1.4816	-2.50594	1.4819	-2.43143	-0.251861	1.26492	-1.19528	-2.28685	1.68806	-1.92925	-1.13091	1.55101
O08734~Bak1	0.0414665	0.220259	0.12741	0.488089	0.566928	0.186395	0.249884	0.0215647	0.250028	0.598147	-0.301859	0.230197	-0.109237	0.672018	0.486075	0.0739967	0.0689684	0.26646	0.374884	0.693586	0.237179	0.133886	0.238043	0.320609	0.42284	0.43027	-0.14403	0.331563	0.496329	0.229797	0.325127	0.0523413
O08738~Casp6	-0.147093	0.0186336	-0.0639848	-0.39328	-1.04582	0.0282935	-0.0306218	-0.0886363	-0.569453	-1.19383	0.207655	0.294641	0.115767	-0.636232	-1.57302	-0.0888552	0.16714	0.0124439	-0.498317	-1.87808	-0.0175654	-0.058292	-0.942712	-0.115003	-0.186473	-0.877847	0.181643	-0.241717	-0.95019	0.0457969	-0.113777	-0.829613
O08749~Dld	-0.00182491	-0.111069	0.18608	0.253626	0.771868	-0.0475201	-0.0866752	0.118485	0.306854	0.999025	0.054308	0.111491	0.18179	0.502129	0.975061	-0.00496299	-0.00163521	0.0527989	0.377737	0.923025	0.115087	0.270636	0.491405	-0.062523	0.337222	0.290303	0.0847853	0.26778	0.386817	-0.162282	0.172245	0.550788
O08759-2~Ube3a	0.0216557	-0.0666798	-0.167711	-0.099279	0.0484968	0.0569891	-0.140863	-0.166415	0.311779	0.00331234	0.0818054	-0.0526264	-0.110645	0.0856161	0.0351712	-0.16045	-0.123039	-0.181225	0.306904	0.0457164	-0.247249	0.0915224	0.271602	-0.00011714	0.0170643	0.383844	-0.282889	0.112498	0.307739	0.0236712	-0.0673832	0.398141
O08792~Ebf2	0.155957	0.52514	0.785982	0.359242	-0.591588	0.105821	0.542496	0.491096	-0.19195	-0.850585	-0.254255	0.631139	0.188886	-0.405337	-0.566559	-0.00752347	0.578823	0.167666	0.846758	-0.918912	0.439497	0.53549	-0.134633	0.396306	0.734337	0.255056	0.191328	0.69962	0.00726317	0.00891483	0.346432	0.0556377
O08795-2~Prkcsh	-0.0352915	0.00769341	0.105081	0.274647	-0.0301956	-0.0127483	0.0573372	0.132485	0.240759	0.1193	0.212199	0.233946	-0.0885375	0.158509	0.189274	-0.164159	-0.0534501	-0.0838142	0.0569048	0.0913616	0.0271804	0.159278	0.281216	-0.0739954	0.0782979	0.546855	0.0180649	0.205235	0.421903	-0.0829081	0.275947	0.242229
O08796~Eef2k	-0.0455368	-0.380635	-0.0342714	-1.64825	-2.19775	0.0693093	-0.269767	-0.0604844	-0.85412	-1.8312	0.397236	0.170321	0.0220742	-1.27091	-2.08221	-0.421008	-0.0526781	0.149998	-0.745298	-2.11598	0.0959025	-0.217931	-2.54923	0.247898	-0.526888	-2.28372	-0.102189	-0.378075	-1.55	-0.504884	-0.405475	-1.90588
O08797~Serpinb9	-0.0535872	0.00462295	-0.180402	-0.600126	-0.779891	-0.0838123	-0.0292576	0.0641088	-0.742758	-0.93283	-0.0225518	-0.114649	-0.273559	-0.372443	-0.745857	0.159951	0.0464609	-0.170757	-0.43243	-0.772964	0.407373	-0.458398	-0.667162	0.17596	-0.102814	-0.58037	-0.0619278	-0.249932	-0.508438	0.0741837	-0.495251	-0.609033
O08800~Serpinb8	0.382174	-0.0889908	0.052207	-0.126769	-1.36115	-0.0633211	-0.0540451	0.761799	-0.168077	-0.107777	0.0193848	-0.28163	-0.0233083	-0.293795	-0.502469	-0.338238	-0.422053	-0.367947	-0.110818	-0.873026	-0.951595	0.620622	-0.796174	0.168474	-1.31317	0.0906046	-0.10536	-0.330151	0.551045	0.0127214	-0.861495	0.247597
O08807~Prdx4	0.0692734	-0.0334957	-0.0575792	-0.661347	-1.65715	-0.0489818	-0.131802	-0.0556189	-0.61172	-1.76733	-0.0420781	0.0130335	-0.00396756	-0.547052	-1.75496	0.0217865	0.039431	-0.0620434	-0.689915	-1.6377	0.0366237	-0.298697	-0.887447	0.0614852	-0.281786	-0.707865	0.0283467	-0.230729	-1.06098	-0.0552192	-0.203125	-0.957326
O08810~Eftud2	-0.0499605	0.257327	0.183598	0.153208	0.144068	0.163763	0.264772	0.178711	0.00971653	-0.014127	-0.207894	0.121977	0.318485	0.201433	-0.107681	0.0940912	0.0898876	0.246694	0.208696	-0.0299161	0.375897	0.10649	0.105365	0.210552	0.0774863	-0.270149	0.187803	0.181334	-0.0147115	0.258537	0.0963442	-0.0162026
O08848~Trove2	-0.0634752	-0.228248	-0.0145467	-0.390354	-1.37048	0.223183	-0.0753048	-0.122524	-0.474579	-1.37924	-0.0255473	0.0348304	-0.205669	-0.371606	-1.15722	-0.134161	-0.000707016	-0.0921006	-0.198486	-1.23433	0.644879	-0.45262	-0.713972	-0.0528198	0.0338172	-0.779238	-0.0652743	-0.16825	-0.559551	-0.148274	-0.292108	-0.645567
O08911~Mapk12	-0.408931	-0.0572802	-0.240453	0.1074	-0.258963	-0.136205	-0.066077	0.0578114	-0.215048	0.205199	0.302379	-0.170643	-0.371838	-0.304524	0.101374	0.242757	-0.209311	-0.0891337	-0.0496427	0.189577	0.795036	-0.24412	-0.00645734	0.355628	-0.121657	-0.430722	-0.483294	-0.226899	-0.118619	-0.327843	-0.0747761	-0.0194802
O08915~Aip	0.0285455	-0.111623	-0.131105	-0.44473	-0.479254	-0.0789964	-0.0212603	-0.230903	-0.489175	-0.329926	0.00234827	0.034156	-0.230058	-0.463801	-0.558822	0.0481026	-0.0932335	-0.310804	-0.66774	-0.505878	-0.166301	-0.240965	-0.463744	-0.0843274	-0.152923	-0.0155253	-0.133199	-0.150609	-0.348875	-0.178762	-0.169042	-0.342347
O08917~Flot1	0.0322346	0.116774	0.174625	0.465589	0.456651	0.0690441	0.192374	0.374474	0.290921	0.142289	-0.135285	0.123516	0.258128	0.494383	0.293345	0.0340065	0.0293342	0.324024	0.280146	0.214004	0.0398403	0.280713	0.231743	0.279513	0.524203	0.233372	-0.0140937	0.404381	0.445389	-0.0158384	0.161769	0.0732644
O08919~Numbl	-0.412244	-0.483427	0.44756	-0.211079	-1.39108	0.683289	0.572026	1.1036	-0.458512	-1.08914	0.0772167	-0.242047	0.203843	-0.186752	-2.30087	-0.348262	-0.648118	-0.443021	0.37862	-1.36808	-0.0549508	0.0641597	0.0180463	0.136199	0.303941	0.0833266	-0.18755	0.0413783	0.135673	-0.121862	0.135547	0.367206
Q3TMX0~Sdcbp	-0.00470639	0.189803	0.0690197	-0.217407	-1.03611	0.0183708	0.318486	0.139201	-0.51552	-0.868579	-0.24839	0.0506295	-0.0866551	-0.192878	-1.1997	0.234725	0.130826	0.151858	-0.367459	-1.11094	-0.0779535	0.00562595	-0.465003	0.195649	-0.220977	-0.669671	-0.0264893	0.15161	-0.451292	0.0405166	0.172353	-0.752155
O08997~Atox1	-0.0837591	0.0910168	0.0280879	-0.00324702	-0.203365	-0.110171	-0.25122	-0.250731	-0.307256	-0.47356	0.16919	-0.0900249	-0.167175	-0.179399	-0.364759	0.0247401	0.0146134	-0.0860395	-0.269293	-0.174739	-0.350843	-0.179255	-0.251616	0.0997561	-0.0394857	0.0687254	-0.134999	0.0277961	-0.0251784	0.0625059	0.0613312	-0.569995
O09012-2~Pex5	0.110084	-0.0558269	-0.00789632	-0.0150573	0.0659907	-0.138009	-0.10584	-0.0492177	0.183818	0.214947	-0.0133747	-0.0116974	-0.0446938	-0.0144356	0.113754	0.0413002	-0.210246	-0.0138982	0.164709	0.0815221	-0.0247987	0.22886	0.0167773	0.084092	0.0663682	0.416299	0.0616043	0.130131	-0.106709	-0.00634023	0.222059	0.231901
O09061~Psmb1	0.0418529	-0.121999	0.0110715	0.212733	0.12035	-0.00107999	0.00736069	-0.00652954	-0.0904262	-0.0356287	-0.0810892	-0.13482	-0.0577984	0.0546323	0.0538124	0.0403163	0.0119408	-0.0545333	-0.0789093	0.0543952	-0.0146577	0.00011902	0.172915	0.146623	-0.126365	0.176536	-0.0950176	-0.0929451	0.0281269	-0.0281172	0.0254482	-0.00971958
O09106~Hdac1	0.257712	0.02672	-0.527462	-0.743708	-2.42212	-0.0196322	-0.248962	-0.342259	-0.457992	-3.15687	0.0220461	-0.207567	-0.109135	-0.337319	-2.29003	-0.260126	-0.358412	-0.364568	-0.496363	-2.67056	-0.238927	-0.136918	-0.911577	0.0179657	-0.15406	-0.489213	-0.113093	-0.677465	-0.484896	-0.337415	-0.577073	-0.550543
O09110-2~Map2k3	-0.129387	-0.367951	0.193605	-0.867857	-0.689421	0.0633268	-0.228921	-0.166255	-0.713315	-0.896268	0.209358	-0.121012	0.32783	-0.439554	-0.836606	-0.143298	-0.244095	0.0217727	-0.350319	-0.716306	0.255767	-0.131344	-1.10986	-0.228468	-0.235798	-0.784337	-0.565488	-0.00302919	-0.96234	-0.129116	-0.274493	-0.732642
O09117-2~Sypl1	-0.214488	0.269537	0.0967796	0.593956	1.5676	0.0186603	0.0592908	0.312034	0.770109	1.24003	0.374703	0.205724	0.200378	0.769269	1.49388	-0.178875	-0.0465465	0.102771	0.58251	1.5401	0.280176	0.34545	1.03202	0.203013	0.574386	0.956487	0.109957	0.658685	1.00189	-0.0183555	0.254827	0.985612
O09131~Gsto1	-0.062283	-0.19053	-0.0895481	-0.570074	-0.403202	-0.0529956	-0.0316487	-0.207397	-0.382798	-0.236825	0.0991251	0.0654591	-0.100241	-0.336102	-0.315065	0.0161535	-0.0803175	-0.0579867	-0.519404	-0.317592	-0.237724	-0.375427	-0.279462	-0.319475	-0.0749927	-0.299116	-0.302768	-0.143963	-0.345762	-0.153549	-0.314589	-0.306598
O09159~Man2b1	0.5941	0.375709	-0.191295	0.510326	-3.89838	-0.275808	0.297729	-0.29874	-0.0543495	-2.21371	-0.106917	0.0405794	-0.202952	-0.143222	-0.0358617	-0.211375	-0.142752	-0.114426	-0.33876	-2.60937	-0.0611083	0.250792	0.552919	-0.0270504	0.268771	0.245124	0.164785	0.227472	-0.16259	-0.000296414	0.207407	0.175878
O09161~Casq2	0.183307	-0.0931469	3.61538	5.88026	6.42836	-0.290732	0.261451	3.33481	6.36239	6.05451	0.0790474	0.667425	3.27606	6.21887	6.57734	0.0283772	-0.0788132	2.96554	6.55658	6.17737	1.98055	5.18061	6.69775	1.79908	5.24101	7.01703	1.34783	5.3276	6.47001	0.954697	5.25721	6.73035
Q9CQM8~Rpl21	0.0864538	0.0493289	-0.134999	0.253761	0.18068	0.228214	-0.108217	-0.0499817	0.121234	-0.277765	-0.109038	-0.106828	-0.056211	0.112278	0.212264	-0.20563	0.018126	-0.0270025	0.234551	0.0990117	-0.0646997	-0.188407	0.0865991	0.144439	-0.229891	0.0488019	-0.323011	-0.0520926	-0.190889	-0.136152	-0.181671	-0.232197
O09172~Gclm	0.224607	-0.0966972	-0.495706	-0.755494	-2.26238	-0.202897	0.0397122	-0.264546	-1.16418	-2.00712	-0.123618	0.0692182	-0.227846	-1.21207	-1.60938	0.101909	-0.21623	0.0949763	-1.32158	-2.42839	0.00498125	-0.281728	-1.71851	-0.314925	-0.447779	-1.02444	-0.0257047	-0.752724	-1.10828	0.396862	-0.695922	-1.39584
O09174~Amacr	-0.0233759	-0.0491397	0.136164	0.533035	0.82084	-0.104303	-0.0882107	0.125834	0.422755	0.772013	0.101276	-0.00242212	-0.0494104	0.465081	0.869319	0.0264029	-0.0398551	0.0842018	0.369913	0.974051	0.147619	0.329199	0.628545	0.0735	0.341394	0.725332	0.0147778	0.233162	0.635448	-0.0383887	0.320918	0.617395
O35066~Kif3c	0.206586	-0.18888	-0.342914	-1.7758	-0.719641	0.0141343	-0.380732	-0.165822	-1.10295	-0.787189	-0.2842	0.311949	-0.274513	0.668589	-0.585047	0.0634796	0.148432	-0.0961667	0.671407	-0.573099	-1.04573	-1.65517	-0.583194	-1.9995	-0.407883	-1.66881	-0.124165	-2.03539	-1.24706	-1.9732	-0.207897	-1.01954
O35074~Ptgis	0.0129619	-0.0251795	0.399363	0.834352	-0.0607325	-0.0542995	-0.0946114	0.39156	0.545932	-0.113209	0.0777982	0.0108177	0.229324	0.563356	-0.0361786	-0.0364606	0.0692792	0.244465	0.565073	-0.147541	0.134848	0.549253	0.527285	0.156729	0.304989	0.41363	0.284364	0.306563	0.281545	0.122702	0.371697	0.46132
O35075~Dscr3	-0.120239	0.0517819	-1.4433	0.0326412	-0.522123	0.0292925	0.0270545	-0.188283	0.00525982	-0.0296421	0.209584	-0.398648	-3.55486	0.0559732	-0.0196959	-0.118638	-0.295456	-2.38348	0.152088	-0.213937	-0.428192	-0.378445	0.206715	-0.524139	-0.302376	-0.0893219	-0.152442	-0.372224	-0.0379771	0.102834	-0.300916	-0.0370403
O35114~Scarb2	-0.066177	0.551471	0.564463	0.548875	0.887848	0.15157	0.115648	0.274207	0.715045	0.51527	-0.0252026	0.0830364	0.179479	0.715129	0.607294	-0.0601902	0.0513931	0.332789	0.998662	0.773927	0.226414	0.468602	0.760188	0.355295	0.530986	0.819501	0.225547	0.696353	0.84718	0.592733	0.827755	0.595608
O35127~Grcc10	0.0238054	0.0532536	-0.297643	-0.866428	-1.01014	-0.0708823	-0.209066	-0.331921	-0.790245	-3.01989	-0.126428	-0.00628413	-0.056975	-0.748512	-2.6451	0.173505	-0.0682058	-0.338976	-1.12835	-3.55713	-0.308995	-0.061586	-0.640714	-0.344052	-0.192953	-0.580357	-0.617974	-0.107999	-0.674155	-0.385987	-0.21636	-0.853353
O35129~Phb2	-0.0001522	0.0274576	-3.86319e-06	0.019695	0.0984023	-0.0102659	-0.083341	-0.0277516	-0.0494674	0.0211827	0.0131344	-0.0697205	-0.0788386	0.0648052	0.128652	-0.00271635	-0.262513	0.0844644	0.0914877	0.116265	-0.172099	0.148328	-0.165322	-0.0309137	0.0248071	-0.131914	-0.25641	0.00213629	-0.0740922	-0.111209	-0.0393994	-0.121589
O35130~Emg1	0.0169749	-0.0627442	0.168945	-0.0208138	-0.318733	-0.0120981	0.0489009	-0.177619	-0.341885	-0.270976	-0.133157	0.033088	0.208723	-0.159389	-0.119642	0.12828	0.00317994	0.3614	0.102231	-0.300636	0.0367226	-0.271413	0.316947	0.250635	-0.163377	0.0502036	0.0288032	0.0591601	-0.238694	0.261795	-0.107288	-0.123573
O35215~Ddt	0.087344	-0.0732311	-0.174267	0.0330063	0.256078	-0.00757954	-0.0512724	-0.00148309	-0.049189	0.183353	0.0125549	-0.142472	-0.30709	-0.0234663	0.204761	-0.0923193	-0.0209916	-0.13926	-0.221319	0.0878481	-0.272437	-0.00905986	0.216497	-0.0557242	0.154287	0.601172	0.163725	0.0645088	0.15563	-0.224133	0.124541	0.252236
O35218~Cpsf2	-0.0274714	0.162201	-0.010299	0.131766	-0.256258	0.0956475	0.175418	-0.0480233	0.0173861	-0.51374	-0.181942	0.159701	-0.17545	-0.502896	-0.5729	0.113766	0.05571	0.0194707	-0.130435	-0.447622	0.11066	-0.111387	-0.0879883	0.0408292	0.119961	-0.260264	-0.0103783	-0.0554026	-0.186463	-0.0272794	0.146825	-0.366153
O35226-2~Psmd4	0.0194795	0.0824926	0.0967646	0.512497	0.47973	-0.0664252	-0.00439968	0.0592441	0.20176	0.285916	-0.0407596	0.101244	0.0484692	0.489895	0.41181	0.0877053	0.0305675	-0.0704249	0.133583	0.352102	-0.0576086	0.0690879	0.495712	0.183703	0.184368	0.567222	0.0523044	0.255665	0.55593	0.183827	-0.010725	0.207084
O35239~Ptpn9	-0.0685066	-0.480061	-0.523168	-0.263437	-0.607884	0.0360583	0.0233572	0.161229	0.259307	-0.26046	0.0887447	-0.299993	0.151257	0.0864042	-0.472413	-0.0562964	-0.317126	-0.0710667	0.102817	-0.535508	-0.0678704	-0.1973	-0.309013	-0.282285	-0.0227889	-0.061999	-0.0462314	0.230194	-0.0914129	-0.0681989	0.142463	-0.174854
O35250-2~Exoc7	0.0613002	-0.103427	0.0803229	0.168848	-0.25656	-0.0612251	0.321476	0.115238	0.0763441	-0.303226	-0.210649	-0.30627	0.0372957	-0.0169323	-0.239449	0.210574	-0.0297423	0.0210611	-0.258902	-0.167347	-0.144748	-0.225515	0.0203004	0.139259	0.13632	0.160945	0.0025918	0.0754402	0.123224	0.0823761	0.108209	-0.179405
O35286~Dhx15	-0.007806	-0.0749064	-0.195137	-0.502907	-1.07198	0.115517	-0.0563425	-0.175345	-0.471707	-0.984907	-0.00682889	-0.0283459	-0.209773	-0.476444	-0.963795	-0.100882	-0.021456	-0.0175423	-0.286118	-0.973758	0.0336447	-0.355813	-0.760478	0.0558322	-0.355381	-0.892354	-0.0468867	-0.332795	-0.799147	-0.088331	-0.272653	-0.81553
O35295~Purb	-0.111192	0.107347	0.425245	0.491355	0.333205	-0.0314891	0.0574056	0.126687	0.391926	0.152809	0.0847432	-0.348439	0.263879	0.593983	0.175591	0.0579378	0.017619	0.22602	0.471401	0.222336	0.070232	0.371035	0.368291	-0.0402712	0.427888	0.450648	0.206471	0.476238	0.506815	0.242229	0.620134	0.49288
O35316~Slc6a6	0.12355	-0.142089	-0.136353	0.660661	0.576223	0.148474	-0.334784	0.232402	0.654739	0.594266	-0.0829546	0.00279725	0.0401146	0.936745	0.607872	-0.189069	-0.0897809	-0.264213	0.733184	0.7138	-0.167899	0.414382	0.75741	-0.0343789	-0.418306	0.540685	-0.131671	0.364157	0.614106	0.00932468	0.0136764	0.477968
Q9D8S5~Srsf5	-0.062404	0.1066	-0.00116023	-0.544128	-0.590369	-0.1442	0.126289	0.114484	-0.156558	-0.556359	0.0329096	-0.0360799	-0.00151081	-0.157815	-0.495298	0.173695	0.136706	0.36022	0.0149965	-0.532624	0.443568	-0.317355	-0.211723	0.00167515	0.0361015	-0.213607	0.400823	0.0699051	-0.23542	0.458962	0.0435405	-0.144509
O35344~Kpna3	-0.156055	0.11697	-0.0192564	-0.112243	-0.170843	-0.0709477	0.101384	-0.0533292	-0.298119	-0.196683	0.0184795	-0.180229	-0.155191	-0.151384	-0.249303	0.208524	0.115147	-0.151795	-0.125985	-0.047295	0.107219	-0.436989	-0.13033	0.0127766	-0.111304	-0.267085	0.0672533	-0.184789	-0.0329453	0.0836836	-0.0370576	-0.299128
O35345~Kpna6	0.0643507	-0.102722	-0.23603	-0.393408	-0.645187	0.246583	-0.158351	-0.299224	-0.437043	-1.10654	-0.144875	0.242243	-0.112931	-0.275739	-0.585492	-0.166059	-0.0412373	-0.110429	-0.399445	-0.542616	0.376937	-0.408157	1.70764e-05	-0.249065	-0.240495	-0.245484	-0.309695	-0.299893	-0.0706058	-0.35683	-0.390416	-0.293183
O35375-5~Nrp2	-0.0707462	0.357787	0.214033	-0.516206	-1.48918	0.11171	0.0237765	0.152735	-0.828769	-1.62976	0.0310759	0.203182	-0.0905987	-0.655799	-1.38039	-0.0720392	0.0516094	-0.0203655	-0.771318	-1.6419	0.0181337	-0.0529822	-0.919381	-0.0144622	-0.10485	-1.43397	0.000954172	-0.161863	-0.741492	-0.103786	-0.295337	-1.11306
O35379~Abcc1	-0.139799	0.172056	0.0823704	-0.844948	-0.988264	0.0305987	0.0795115	0.0253076	-0.45256	-1.01184	0.0809145	-0.160924	-0.0507367	-0.331205	-1.1615	0.0282856	0.0156116	0.073359	-0.344101	-0.868795	0.346021	0.114362	-0.59476	0.0876714	-0.029688	-1.10046	0.0588892	0.0581943	-0.735117	0.107248	-0.346822	-0.145342
O35382~Exoc4	-0.0313364	-0.035381	0.0660142	0.236607	0.15029	0.264427	-0.04159	-0.00375906	0.15604	0.103225	-0.0992617	-0.113736	-0.134479	0.293942	-0.0332834	-0.133829	0.126639	-0.0679721	0.321038	0.0243182	0.161802	-0.0124108	0.297292	0.128037	0.168698	0.06355	0.202185	0.190709	0.175484	-0.0107808	0.126722	0.239419
O35405~Pld3	0.1303	0.29049	0.775107	0.300752	-0.425776	0.248281	-0.0436378	0.385653	0.298428	-0.606235	-0.123396	0.568883	0.468276	0.0707326	-0.625359	-0.255184	-0.0285153	0.320262	0.225258	-0.670464	0.426775	0.794298	-0.114123	0.377404	0.144779	0.0404174	-0.0656244	0.420227	0.163424	0.225063	0.219913	0.0651066
O35435~Dhodh	-0.0145024	-0.0891773	0.213549	0.607497	-0.282641	-0.155998	0.125767	0.280389	0.312145	0.670463	0.164255	0.367457	0.248321	0.429171	0.380084	0.00624595	0.25057	0.144272	0.315696	0.582969	0.0463009	0.385081	0.6714	0.297038	0.113346	0.438343	0.160465	0.119663	0.235403	-0.118538	0.44774	0.432476
O35459~Ech1	-0.114052	-0.146651	0.213441	0.00267893	0.222855	-0.163216	-0.0643029	0.0510813	-0.0571373	0.0108312	0.0722605	-0.447125	0.0177909	0.0941429	0.00222868	0.205007	-0.083234	0.19703	-0.0774147	0.360513	-0.124034	-0.136554	0.126992	0.0321586	0.285434	0.368597	-0.0495223	0.111963	0.284615	0.0966795	0.384307	-0.0154956
O35465-2~Fkbp8	-0.161337	-0.11898	-0.261034	-0.23683	0.116666	0.12492	0.11845	0.0561972	-0.122307	-0.0755651	0.120858	0.00560663	-0.223088	-0.155893	-0.000241613	-0.0844407	-0.0673306	-0.115443	0.00374731	-0.0983884	0.488305	-0.08372	-0.095104	-0.196659	0.0262745	-0.197734	-0.23307	0.148985	-0.398201	-0.264446	-0.0436397	0.0492148
Q8C4U8~Edil3	-0.0134492	0.0783386	0.47825	0.666458	-0.444695	-0.157114	-0.187708	0.237889	0.614937	-0.131351	0.0335655	0.278192	0.217191	0.595068	-0.338846	0.136997	0.0622364	0.812703	0.919567	-0.545795	0.345423	0.738647	0.0475203	0.172657	0.812649	0.283492	0.285629	0.681609	0.247765	0.22915	1.09034	0.0667234
O35516~Notch2	-0.0503822	0.335455	-0.813231	-2.06673	-2.79256	0.102437	0.258326	-0.298854	-1.91287	-2.6259	0.145261	0.457259	-0.597534	-1.71492	-2.90703	-0.197315	0.185459	-0.747861	-1.48689	-3.44653	-0.101883	-0.829895	-2.54817	0.0358791	-2.11849	-3.05857	-0.0562226	-1.0276	-3.16171	-0.0482547	-1.08406	-2.6948
O35551-3~Rabep1	-0.0222236	-0.0252361	-0.0260238	0.709806	0.541509	-0.050766	0.0212905	0.381171	0.70003	0.745906	-0.0220844	0.451226	0.153244	0.153666	0.494132	0.095074	0.363164	0.457867	0.689786	0.733883	0.34603	0.348655	0.941652	0.219688	0.239041	0.740445	0.169381	0.359528	0.828431	-0.0614637	0.528635	0.607902
O35566~Cd151	-0.221841	0.308805	-0.289919	-0.646975	-0.21414	0.100209	-0.31696	0.0391465	-0.539843	0.0245601	0.0613034	0.0321966	0.15608	-0.443765	-0.451082	0.0603293	0.320733	0.899127	-0.114917	0.0634306	-0.2401	-0.562594	-0.533708	0.350546	-0.291386	-0.669453	-0.506905	-0.544759	-0.451352	0.130663	-0.288581	-0.770337
O35593~Psmd14	0.0309842	0.153046	0.119154	0.0245857	0.0497458	-0.000926343	-0.135703	0.0531213	0.104996	-0.150808	-0.0685584	-0.32164	0.204377	0.117624	0.0732809	0.0385006	-0.0150654	0.0320569	0.113992	0.0830031	0.166239	0.0538726	0.231423	-0.16316	-0.450817	-0.106173	-0.096955	-0.138128	-0.246405	-0.0740016	-0.124684	0.356215
O35594~Ift81	-0.0977095	0.145985	0.783196	-3.23343	-4.6369	0.730437	0.279731	0.232527	-1.91165	-2.68261	-0.573155	-0.158211	0.118231	-3.6299	-3.24004	-0.0595722	0.177837	0.244692	-2.86614	-0.546208	-1.82983	-2.82446	-0.0899166	-3.31838	-3.62651	-0.250361	-3.79365	-0.313432	-0.489018	-0.285567	-2.42455	-0.783648
O35598~Adam10	-0.381523	0.179088	-0.0962961	-0.415637	-0.315938	0.108183	0.155081	0.352443	-0.32974	-0.725606	0.429503	-0.0399449	0.24942	-0.128435	-0.786648	-0.156163	0.140895	0.462372	0.0826903	-0.414683	0.0151388	-0.21109	-1.00264	0.269455	0.320598	-0.836824	-0.105317	0.193546	-0.666973	0.197966	-0.106544	-0.961663
O35604~Npc1	-0.115316	0.34821	0.65089	1.30308	0.675342	0.178741	0.453254	0.680477	0.599165	0.66447	-0.110107	0.442459	0.598889	0.772184	0.482524	0.0466823	0.355521	0.560291	0.948	0.462468	0.717244	0.733366	0.974463	0.654253	0.627182	0.7794	0.280439	0.717342	0.848756	0.162445	0.828617	0.73384
O35623~Bet1	-0.121731	0.0819453	0.286097	0.699122	0.0909255	0.102142	0.120994	0.356539	-0.00658192	-0.2492	0.0528466	0.0305005	0.432302	0.0694779	-0.0851841	-0.0332572	-0.132139	-0.1059	-0.365423	-0.020267	0.0548896	-0.0623085	0.570148	0.425776	0.197606	0.287642	0.195678	-0.176508	-0.153234	0.320927	0.0297709	-0.0905969
O35638~Stag2	0.0227431	0.285289	0.0126871	-0.447281	-0.682971	0.187469	0.29609	-0.0420073	-0.32605	-0.494133	-0.168439	0.0566266	0.135414	-0.363985	-0.585496	-0.0417727	0.117162	0.0172659	-0.110923	-0.807691	0.0917187	-0.107645	-0.369197	0.271701	-0.0353369	-0.656152	0.262463	0.0108672	-0.421561	0.295047	-0.179387	-0.265119
O35639~Anxa3	-0.0160178	-0.057754	0.0467896	-0.331228	-0.312748	-0.127479	-0.0478403	-0.122031	-0.21967	-0.428995	0.002068	-0.0335996	-0.0514544	-0.203358	-0.483034	0.141429	0.0354883	-0.041508	-0.280794	-0.358476	-0.113583	-0.150796	-0.122066	-0.197954	-0.0250788	-0.135194	-0.121174	-0.0275035	-0.284441	-0.0857705	-0.0359438	-0.168197
O35640~Anxa8	-0.0696635	-0.117317	-0.0861862	0.621227	1.16481	-0.0780201	-0.121275	-0.152907	0.57792	1.23621	0.109418	-0.337266	-0.169024	0.729461	1.18216	0.0382655	-0.0909406	-0.192773	0.401547	1.27857	-0.433216	-0.238102	0.810546	-0.299928	0.0046383	0.929904	-0.043211	0.0968188	0.800614	-0.0549683	-0.0678541	0.753021
O35643~Ap1b1	-0.0615758	-0.125355	0.0179551	-0.0356985	-0.0814705	0.00119983	0.065432	-0.0784209	-0.187389	-0.329797	-0.015165	-0.381344	-0.117146	-0.0762877	-0.279177	0.0755409	-0.0882948	-0.13427	-0.0958967	-0.295884	-0.144411	-0.158424	-0.236449	0.0715472	-0.00999994	-0.339248	-0.00500983	-0.130412	-0.0120832	-0.0145298	-0.0689991	-0.251252
O35646~Capn6	0.053939	-0.157039	-0.469845	-0.415138	-2.49177	0.0392529	-0.630629	-0.556234	-0.239358	-1.01483	0.111847	-0.397934	0.0835594	-0.639761	-1.13142	-0.205039	-0.147072	-0.423271	-0.695146	-1.67936	-0.202072	-0.556397	-0.706285	-0.441997	-0.851024	-0.573106	-0.139813	-0.273494	-0.379385	-0.515484	-0.362014	-0.340454
O35654~Pold2	-0.287764	0.130073	-0.165584	-1.00574	-2.02276	0.0894338	0.20041	-0.497663	-1.0712	-3.58514	-0.235885	-0.602662	-0.399817	-1.29158	-3.03165	0.434215	0.0294879	-0.280456	-1.71283	-3.19157	0.1991	-0.510516	-3.10472	-0.192151	0.121314	-4.65786	-0.301538	-0.385507	-2.65227	-0.166106	-0.555521	-3.54327
O35657~Neu1	0.176589	0.0453883	0.175235	0.465816	1.1968	0.0349412	-0.0167567	0.197271	0.887688	1.51182	-0.0778603	0.56481	0.121059	0.439215	1.38628	-0.13367	-0.257562	0.0313667	0.758375	1.34941	-0.244189	0.408443	1.0194	0.134015	0.69215	1.19944	0.06592	0.340681	0.771209	-0.1209	0.484255	0.893349
O35682~Myadm	-0.492326	0.0989872	-1.50497	0.444343	0.28625	0.0526421	-0.264733	0.256648	0.43442	0.558689	0.541107	0.0221436	-1.91485	0.429806	0.431136	-0.101422	0.191	-0.56702	0.564379	0.556858	0.416439	-1.42119	0.597947	0.126483	-0.4984	0.0685334	0.131719	-2.00942	0.380541	0.146187	0.209468	-0.373345
O35685~Nudc	0.0257833	-0.0257953	-0.0651678	-0.246336	-0.375898	-0.119741	-0.0531919	-0.0763735	-0.432728	-0.457064	0.0299423	0.228897	-0.235261	-0.320255	-0.442673	0.0640159	0.0833865	-0.177593	-0.472981	-0.591381	-0.188283	-0.25331	-0.278052	-0.174199	-0.53159	-0.295823	-0.253053	-0.360409	-0.23335	-0.218315	-0.38362	-0.452545
O35691~Pnn	-0.0160835	0.252359	0.190771	0.387886	0.127115	-0.122102	0.277181	0.0619158	-0.0383965	-0.256021	-0.0487566	0.172677	0.130971	0.0658313	-0.243707	0.186942	0.210877	0.178629	-0.149056	-0.185623	-0.0487776	0.15544	0.0641376	0.191855	-0.13546	-0.0148954	0.13623	0.0978337	-0.101276	0.323185	0.0334159	-0.253131
O35704~Sptlc1	-0.464036	-0.144103	0.202569	-0.297328	-2.94763	0.115308	-0.24693	-0.0090796	-0.178982	-1.25591	0.220465	0.438525	-0.0938241	-0.410556	-2.82177	0.128263	0.278548	0.155933	-0.550337	-1.87252	-0.142583	-0.342716	-1.09871	0.221544	-0.681592	-2.90968	0.0615089	-0.0909095	-1.96876	0.192953	-0.0858524	-1.99562
O35730~Ring1	-0.0720872	-0.0660891	0.152073	-0.196516	0.0397237	-0.116983	0.0759101	0.645498	-0.094881	0.0783228	0.201766	0.633271	0.297289	-0.353105	-0.161017	-0.0126953	0.391044	0.280145	-0.00822832	-0.0134784	0.596452	0.295258	0.0186472	0.341026	0.204821	0.113528	0.256841	0.0345798	0.229067	0.0991025	0.274155	0.00359005
Q8C2Q7~Hnrnph1	0.00258657	-0.0445454	-0.0394005	-0.294347	-0.940513	-0.30065	-0.0237335	-0.18406	-0.385644	-0.561777	0.190742	0.0901825	-0.185412	-0.238284	-0.795773	0.107321	0.196656	-0.107219	-0.0836964	-0.387392	-0.281716	-0.131586	-0.429513	-0.0473469	-0.216851	-0.0286233	0.364545	-0.232114	-0.424212	0.357883	0.262606	-0.556526
O35841~Api5	0.0283136	0.0630352	0.0866725	-0.437228	-0.46924	-0.00548411	-0.0666087	-0.105034	-0.580865	-0.996097	-0.0636614	0.00805644	-0.142028	-0.345935	-0.745588	0.0408319	-0.107446	-0.162903	-0.497524	-0.855516	-0.133768	-0.0744535	-0.591698	-0.183294	-0.194562	-0.782825	-0.190164	-0.195706	-0.67303	-0.0779985	-0.301846	-0.718683
O35855~Bcat2	0.185961	-0.710434	-0.0758728	-0.379976	0.281605	-0.0305921	-0.396139	-0.159535	0.0770143	0.508431	-0.0355134	-0.548587	-0.244303	-0.0458599	0.617228	-0.119856	-0.117841	-0.0381772	0.0777154	0.640802	-0.383623	-0.101219	-0.221248	-0.195328	0.542625	-0.140587	-0.0969673	-0.404701	-0.17027	-0.294714	-0.152377	0.190266
O35857~Timm44	-0.0044553	0.0414196	0.0589664	0.459766	0.613313	0.0497083	-0.0216146	0.0896112	0.193371	0.795088	-0.0721941	-0.0253505	-0.0621555	0.166273	0.572251	0.0269411	0.037569	-0.00759554	0.395898	0.590775	-0.00531228	0.281954	0.413094	-0.0865281	0.175612	0.431283	0.028106	0.0707757	0.522354	-0.0709198	0.0947642	0.625364
O35864~Cops5	0.0334469	0.0875521	-0.0304091	-0.0920368	-0.00691169	-0.0825359	-0.139542	-0.0253262	-0.197918	-0.468856	0.0134234	0.116777	0.0825242	-0.0973815	-0.104874	0.0356657	-0.0664424	-0.0970904	-0.291701	-0.373126	-0.205844	-0.129701	-0.132952	-0.212243	-0.1744	-0.377482	-0.0540487	-0.120315	-0.43337	-0.0721509	-0.240113	-0.489196
O35887~Calu	0.117394	-0.0256939	-0.00100994	-0.0893989	-0.362691	-0.0657534	-0.108655	0.0224417	0.0585613	-0.419444	0.0321561	0.053038	0.0116672	-0.0828959	-0.292864	-0.0837971	-0.0258718	-0.0710736	-0.212589	-0.388945	-0.0314141	0.0138174	-0.143583	0.0587796	-0.240897	0.0333087	0.0347195	-0.0478887	-0.272481	-0.134792	-0.0970101	-0.111294
O35900~Lsm2	0.161883	-0.0207419	0.16992	-0.370499	-1.00123	0.259651	0.10641	0.000622046	-0.42583	-1.4271	-0.322425	-0.153116	-0.283905	-0.605411	-1.13034	-0.0991095	-0.0690219	-0.336105	-1.20756	-1.27612	0.152204	-0.0806705	-0.815414	0.0488407	-0.402468	-1.24139	-0.167757	-0.06939	-1.16963	-0.103676	-0.292536	-1.07967
O35929~Rem1	-0.00168842	-0.145577	0.00971942	-0.744605	-1.33356	0.111472	-0.159645	-0.0481174	-0.893045	-1.08372	-0.0365144	-0.23866	-0.19312	-0.69396	-1.06131	-0.0732696	-0.287244	-0.112376	-0.799307	-1.20417	-0.0990022	-0.166887	-1.15548	-0.305203	0.187061	-1.08463	-0.0418301	-0.163126	-1.02199	-0.146001	-0.16149	-0.958987
O35943~Fxn	0.00702585	-0.270367	0.157543	-0.148501	-0.462553	-0.294489	0.244862	0.00231407	0.14667	-0.315993	0.14308	0.503545	0.374472	-0.671312	-0.132779	0.144382	-1.10537	-0.0235974	0.254635	-0.235023	0.649136	0.416206	0.190122	0.0307475	-0.352431	0.132583	0.425809	0.112256	-0.257386	0.763095	-0.0696775	0.236654
O35954~Pitpnm1	-0.128574	-0.37633	-0.342738	-0.320694	-0.81664	-0.0964189	-0.0393834	-0.289828	-0.518364	-0.522391	-0.0196479	-0.211085	-0.122321	-0.43699	-0.755482	0.244641	-0.0139423	0.137644	-0.310862	-0.499459	0.0650032	-0.448806	-0.816739	-0.148326	-0.220092	-0.590522	-0.480999	-0.100497	-0.563968	-0.228076	-0.0805129	-0.865508
O35969~Gamt	0.122667	0.0777927	0.326521	1.34442	1.36664	-0.374099	0.204165	0.438674	1.24193	0.882896	0.256557	0.406767	0.248683	1.14162	1.4721	-0.00512515	0.0209536	0.348605	0.907746	1.22486	0.347122	0.928619	1.32211	0.288173	-0.0725821	1.26382	0.445537	0.328966	1.10234	0.34863	0.306266	1.18978
O35972~Mrpl23	-0.0503819	0.245072	0.0143589	-0.102568	-0.0912873	0.0996907	0.159195	-0.00766744	-0.118603	0.269769	-0.127703	-0.146239	0.0700637	0.0193247	0.0535691	0.0783945	0.095229	0.0281672	0.0312454	0.112163	0.112084	-0.204536	-0.208049	0.290458	0.128255	-0.342748	0.407771	0.0963243	-0.149205	0.363352	0.149899	-0.262867
O54692~Zw10	0.0438551	0.082345	0.183399	-0.444942	-0.586829	0.0583539	0.165932	-0.0209614	-0.612765	-0.860521	-0.190499	0.204996	0.064818	-0.671843	-1.02431	0.0882898	0.438811	0.000351281	-0.43611	-0.867406	0.132944	-0.142574	-0.445541	0.215619	-0.11519	-0.536147	-0.0665334	-0.315265	-0.496779	-0.00845824	-0.203414	-0.463729
O54724~Ptrf	0.0789292	0.162023	0.480804	0.751534	1.07109	0.0142348	0.127213	0.392829	0.713414	0.652681	-0.143429	0.0927343	0.400994	0.749838	0.808471	0.0502649	0.0634575	0.288608	0.560469	0.791886	0.182363	0.536951	1.02893	0.303636	0.486684	1.07739	0.134016	0.575896	0.920901	0.333047	0.544292	0.823872
O54734~Ddost	-0.0698643	0.207289	0.0236184	-0.0934911	-0.267691	0.179929	0.069591	0.0520896	-0.0135826	-0.159157	-0.0725104	-0.116634	-0.0761163	0.142305	-0.370977	-0.0375542	-0.0115196	0.0906974	0.0220679	-0.260546	0.0361548	0.0829785	-0.0606295	0.221232	0.123209	-0.289127	-0.0722805	0.0517911	-0.206316	0.123325	0.142478	-0.0408231
O54774~Ap3d1	0.0699745	-0.311936	-0.0359243	0.150171	-0.148301	0.245565	-0.29832	0.121692	0.1205	0.102271	-0.24354	-0.242406	-0.0125654	0.18614	0.000474259	-0.072	-0.0919141	0.0857574	0.377042	-0.171613	0.203389	-0.0680451	-0.00531445	0.100728	0.0548482	0.0469203	-0.251703	0.18475	-0.0258843	-0.116768	0.106203	-0.0301391
O54782~Man2b2	0.0191893	0.272314	0.446072	0.831975	0.230026	-0.178399	0.241085	0.386344	0.478217	0.0523376	0.115906	0.163962	0.28917	0.343439	0.242005	0.0433041	0.349641	0.234254	0.472353	-0.140336	0.248768	0.589465	0.176665	0.508928	0.594925	0.550414	0.379172	0.60095	0.306836	0.279598	0.400088	0.309536
O54784~Dapk3	-0.0302686	0.255246	0.0346331	0.135321	-0.121456	-0.0175607	0.0226994	-0.10332	-0.0804649	-0.0252574	0.0147209	0.197042	0.0478811	0.0238772	-0.272067	0.0331084	0.068964	-0.0138957	-0.104826	-0.254786	0.14527	0.0674734	0.021995	0.49162	-0.120159	0.115096	0.0047877	-0.111109	-0.065987	-0.128884	0.054579	0.0423336
O54825~Bysl	-0.0547602	0.15007	-0.0851392	0.242897	-0.311833	0.399664	0.222391	0.339909	0.125796	-0.243393	-0.222887	0.0841391	-0.0573152	-0.0751267	-0.383906	-0.122016	0.00252457	-0.245611	-0.0802956	-0.237365	0.682573	0.052808	0.229619	0.0685829	0.0399558	0.202108	-0.0384785	0.277873	0.214347	0.0965618	0.118619	0.233689
O54833~Csnk2a2	0.00370445	-0.285013	0.116399	-0.363835	-0.441274	-0.0375016	-0.264078	-0.0588747	-0.148157	-0.411373	0.174739	0.0949013	0.0391617	-0.269539	-0.288048	-0.140942	0.0359879	0.152612	0.0773466	-0.506035	0.0633595	0.0173209	-0.094825	0.203747	-0.00134967	-0.349607	0.00698881	-0.112993	-0.311481	-0.0343253	-0.0269691	-0.168256
O54879~Hmgb3	0.0628682	0.0259876	-0.216889	-0.692354	-1.43826	-0.327733	-0.149532	-0.106319	-0.902227	-1.94244	0.0493502	-0.287889	0.118734	-0.96627	-1.57328	0.215514	-0.0417967	-0.118526	-0.703874	-1.5754	-0.163721	-0.27364	-0.890821	-0.0143609	-0.670832	-0.753387	0.0904368	-0.560081	-1.06669	-0.0987852	-0.197272	-1.02587
O54890~Itgb3	0.00126103	0.0745402	0.082292	-0.397538	-1.38384	0.0607412	0.0451264	-0.105955	-0.637555	-1.07569	-0.0619264	-0.109488	-0.122435	-0.631135	-1.506	-7.58558e-05	0.0832443	-0.0236664	-0.427165	-1.15297	-0.0746845	-0.141682	-1.4959	0.211137	-0.170865	-1.0974	0.0666101	-0.201608	-0.848348	-0.527291	-0.0436106	-1.09606
O54941~Smarce1	-0.0153771	0.432328	0.244044	-0.190087	0.11044	0.119152	0.643256	0.168398	-0.217994	-0.171288	-0.280433	-0.0407135	0.37839	-0.147681	-0.408033	0.176658	0.276944	0.0901441	-0.192493	-0.172278	0.24984	-0.0415686	-0.334258	0.232643	0.278173	0.0788067	0.281528	0.424132	0.041572	0.445266	0.082564	-0.0454447
O54950~Prkag1	-0.0516723	0.0613699	-0.0121797	-0.0670559	-0.160743	0.246565	0.147595	-0.052117	-0.161628	-0.0105585	-0.115443	0.0469115	-0.0293227	0.0786607	-0.12864	-0.07945	0.0994495	0.0357869	-0.0294396	-0.140139	-0.0205879	-0.283519	0.0392972	0.103975	-0.031262	-0.0472238	-0.14509	0.0356881	0.0879734	0.10704	0.0471325	-0.211712
O54962~Banf1	-0.169945	0.260297	0.290602	0.307114	0.214033	0.162197	0.264529	0.357382	0.0435921	0.182344	-0.0644069	0.221939	0.326396	-0.0563224	-0.122752	0.0721545	0.0806261	0.207925	-0.00893252	0.139624	0.425105	0.0748105	0.408415	0.232552	0.181938	0.194687	0.0205754	0.129977	0.135017	0.20968	0.0540703	0.317607
O54984~Asna1	-0.0126561	-0.0216003	-0.0968931	-0.0914517	-0.226047	0.0315614	0.0409788	-0.104823	-0.309948	-0.360469	-0.15574	-0.320587	-0.154028	-0.173569	-0.267609	0.136835	-0.0630097	-0.221534	-0.31633	-0.256902	0.165763	-0.307075	-0.103406	-0.0204977	-0.218096	-0.182745	-0.0486454	-0.132124	-0.20077	-0.030326	-0.202207	-0.145778
O54988-2~Slk	-0.0456799	0.092572	-0.0423028	-0.11038	-0.204177	0.0631199	-0.0819779	0.0967589	-0.149135	-0.255573	0.0113536	-0.0972542	0.059817	-0.0771335	-0.249763	-0.0287937	0.00151357	0.00672664	-0.0696936	0.0386428	-0.0738452	-0.139444	-0.111014	0.0338887	0.0175419	0.0390209	-0.176796	0.0467015	0.0669907	-0.290205	0.0126347	-0.144681
O54998~Fkbp7	-0.128777	-0.329072	-0.0547258	-0.358871	-0.430702	-0.0515743	-0.0963793	-0.0759463	-0.403537	-0.287437	0.110613	0.00575515	-0.283661	-0.469746	-0.665955	0.0697383	-0.106619	0.00100831	-0.214807	-0.592888	0.00117386	-0.320121	-0.00434902	-0.0909279	-0.316913	-0.0768689	-0.0972794	-0.264698	-0.417075	-0.0709107	-0.0531875	-0.142737
O55013~Trappc3	-0.0157103	0.0486376	-0.006179	-0.0603992	0.0964432	0.104203	-0.148953	-0.147477	-0.254183	0.273116	-0.233709	-0.164553	-0.205512	0.0731665	-0.0330307	0.145216	-0.257466	0.0657053	-0.382981	0.0636687	-0.0903196	-0.322675	0.0231515	-0.272583	-0.338006	0.0762396	-0.192003	-0.164031	0.0687426	0.00913613	0.018657	-0.146034
O55022~Pgrmc1	-0.0116676	0.101797	-0.067319	-0.20528	-0.903201	-0.0372048	-0.0556972	0.0189705	-0.163419	-0.694165	0.144408	0.190114	-0.215483	-0.0520061	-0.780144	-0.0955353	0.0536502	-0.0647471	-0.221725	-0.584229	-0.198006	-0.0890157	-0.261959	0.0976874	-0.0363704	-0.0568488	0.0710836	0.0381382	-0.221464	-0.100975	0.198845	-0.481713
O55029~Copb2	-0.0389326	-0.0991916	0.00532855	-0.114688	-0.188103	0.0986893	0.0329953	0.0733436	-0.0369909	-0.16189	0.0950309	-0.0102467	0.0699511	-0.00228222	-0.0526471	-0.154788	-0.057291	-0.0100126	0.0362531	-0.0475919	0.0911127	-0.00920502	-0.0988721	0.0449032	-0.0192924	-0.260821	-0.0108412	-0.098303	-0.0975208	-0.0154472	-0.0939954	-0.0601275
O55033~Nck2	-0.0152776	-0.195905	-0.0484646	-0.408484	-0.403909	-0.207799	0.0894422	-0.184759	0.0969384	-0.338681	0.0743494	0.0299519	0.146	0.0126057	-0.290121	0.148727	-0.277547	0.174725	0.133727	-0.555896	-0.283392	-0.0993732	-0.208346	-0.448595	0.148211	-0.228942	-0.165561	0.164702	-0.255409	-0.141861	0.113924	-0.153063
O55057~Pde6d	0.147663	0.105404	-0.427392	-0.700239	-0.574372	-0.0790208	0.00276526	-0.23801	-0.539609	-0.766917	0.265826	0.324002	0.0108828	-0.705764	-0.509493	-0.334468	0.349447	-0.275563	-0.685187	-1.08183	-0.295423	-0.0441719	-1.10821	0.0231452	-0.785846	-0.414674	0.108111	-0.136958	-0.102056	-0.225519	-0.314741	-0.834128
O55091~Impact	-0.00854835	-0.0402257	0.313826	-0.0457494	-0.743894	-0.0794882	-0.254541	0.218478	0.0538807	-0.499092	0.0470171	0.0631739	0.300744	-0.0426948	-0.550829	0.0410195	0.00312622	0.185631	0.100627	-0.517997	0.175714	0.127813	-0.385129	0.0499586	-0.123157	-0.390239	-0.123687	0.175851	-0.177325	-0.0151201	0.0900224	-0.368642
O55098~Stk10	-0.0343928	0.16042	-0.0745907	-0.506042	-1.38991	0.210153	0.371906	-0.0290479	-0.830555	-0.261087	-0.242905	0.253726	0.199233	-0.640224	-0.985486	0.0671445	0.379049	0.121794	-0.129153	-0.880887	0.159491	-0.37872	-0.855878	0.137781	-0.108891	-0.77491	0.0996411	-0.0257763	-1.00279	-0.159058	0.00390713	-0.68727
O55106~Strn	0.092222	0.0973836	-0.245617	-0.159408	-0.607444	-0.0122388	0.064075	-0.0517681	-0.298662	-0.533288	-0.0444607	0.207815	-0.0520593	-0.42112	-0.470694	-0.0355224	-0.0746572	-0.165947	-0.24795	-0.785634	0.205334	0.0317719	-0.452078	0.0900491	-0.00505906	0.120045	0.0427019	-0.222679	-0.385173	0.116236	0.212648	-0.35118
O55135~Eif6	0.021881	0.321377	-0.0846762	-0.452129	-0.876524	0.0890409	-0.150409	-0.187673	-0.549852	-0.448734	-0.016744	0.217201	-0.0657876	-0.309804	-0.703148	-0.0941779	-0.242717	-0.305245	-0.56831	-0.717363	-0.0626362	-0.135385	-0.662706	-0.109221	-0.361997	-0.473695	-0.160574	-0.427085	-0.770937	-0.212914	-0.328177	-0.400885
O55142~Rpl35a	-0.086896	0.00379822	-0.0657617	0.242306	0.37802	0.310801	-0.393901	-0.0171208	0.245497	0.194518	0.150725	-0.125011	0.0497564	0.182671	0.298008	-0.37463	-0.32159	-0.0504174	0.0146203	0.206301	-0.297056	0.220561	0.176919	-0.296187	-0.132913	0.05164	-0.38861	0.250395	0.387098	-0.398783	-0.0376702	0.160153
O55143~Atp2a2	0.044496	-0.13086	0.0890327	1.1218	1.97425	0.0966445	-0.19092	0.178993	0.994152	1.58042	0.0257095	0.0545469	-0.0528837	0.983515	2.02833	-0.16685	-0.12587	0.0281992	0.949008	2.02661	0.0653985	0.212387	1.43479	0.162526	0.469485	1.34498	-0.135301	0.0314506	1.29378	-0.15243	0.256094	1.09413
O55201~Supt5h	-0.0396219	-0.0206433	-0.144707	0.155272	-0.255909	0.0989633	0.0623818	0.0318459	0.120148	-0.0931592	0.0464563	-0.101347	0.0180021	-0.0106675	-0.166231	-0.105798	-0.0921615	0.09784	0.0710697	-0.0900258	-0.151921	-0.0189987	-0.287718	0.229769	0.127914	-0.0943648	-0.00137259	0.0305461	-0.044984	0.0513519	0.141637	-0.328359
O55222~Ilk	0.0934119	0.0129254	0.15986	0.101416	-0.305224	0.0269226	0.0944002	0.15848	-0.092675	-0.348867	-0.0678074	0.278495	0.0238161	-0.144565	-0.28169	-0.052527	-0.0512596	0.00511053	-0.211019	-0.448757	0.0246019	0.0899486	-0.177389	0.190941	-0.178496	-0.317093	0.0313306	-0.217785	-0.498154	0.0859698	-0.147161	-0.378577
O55229~Chkb	0.00201732	-0.332422	-0.146438	-0.135842	-0.292744	-0.0188822	-0.33269	0.0121647	-0.0457569	-0.120531	0.0426335	-0.437846	0.0880842	0.159992	-0.123313	-0.0257687	-0.0664973	0.0216548	-0.0336085	-0.218727	-0.29888	0.0851438	-0.22206	-0.184734	-0.0810269	-0.427824	-0.33088	-0.0571961	-0.337724	-0.111397	-0.121032	-0.133706
O55234~Psmb5	0.0377964	-0.351059	-0.236636	-0.101426	-0.292123	-0.0235971	-0.112486	-0.026717	-0.173486	-0.172796	0.0682533	-0.133727	0.0244309	0.00263807	-0.128445	-0.0824526	0.0233294	0.0872938	-0.0486905	0.0859822	-0.197146	-0.151381	-0.100053	-0.0330841	-0.324307	-0.00663929	-0.204721	-0.420598	-0.0239781	-0.132487	-0.155462	-0.158598
O55236~Rngtt	-0.0740294	0.116623	-0.168365	-1.06457	-0.716185	0.201283	-0.186607	0.132993	-0.179575	-0.955923	0.14251	-0.066963	0.195443	-0.369729	-0.884971	-0.269763	-0.36473	-0.301806	-0.770474	-0.894147	-0.0615796	-0.121456	-0.71514	-0.133187	-0.125309	-1.10878	-0.21442	-0.198307	-0.34276	-0.532218	-0.227906	-0.498472
O55242-2~Sigmar1	0.0171156	-0.0439805	-0.215852	-2.16381	-1.08557	-0.280344	-0.192264	0.207131	-0.525697	-1.3995	0.205605	0.415054	-0.315496	-4.34195	-1.23558	0.0576234	-0.00244243	-0.473771	-2.17344	-0.832463	-0.426032	-1.76454	-2.54026	0.210777	-0.322359	-2.73617	-0.118753	-2.07616	-2.21256	0.160958	-1.68049	-2.70683
O70172~Pip4k2a	-0.0258759	0.0964691	0.152488	0.184842	0.456863	-0.0069608	-0.178062	0.289451	0.251594	0.405218	0.359799	0.487842	0.182773	0.503352	0.396383	-0.326962	0.147394	0.512964	0.346461	0.483857	0.0550202	0.818074	0.262638	0.239777	0.488386	0.578303	0.0320513	0.487061	0.364315	-0.0241543	0.426033	0.413738
O70194~Eif3d	-0.0151622	0.0292667	-0.0521752	0.135392	-0.161405	0.0609852	0.0177329	-0.0824508	0.0419902	-0.0471399	0.0811491	0.110199	-0.14706	-0.0498051	-0.0282069	-0.126972	-0.176461	-0.135229	0.0380546	-0.0535849	-0.0867587	0.0508975	-0.229336	-0.0996035	-0.108263	-0.276005	-0.0691449	-0.17392	-0.226186	-0.246713	-0.0859242	-0.15849
O70209~Pdlim3	0.0313112	0.130324	0.858585	2.00461	1.93856	-0.13545	0.143861	1.0072	1.89921	2.09276	0.130085	0.107193	0.746825	1.85066	2.13915	-0.0259462	0.213815	0.884978	1.76552	2.05671	0.489121	1.47478	1.9469	0.584634	1.54849	2.40179	0.47472	1.31782	1.99846	0.322349	1.50734	2.15326
[truncated: 3,738 more rows]

## Sheet: Raw Proteome
Protein	X0_r1	X1h_r1	X12h_r1	X48h_r1	d5_r1	X0_r2	X1h_r2	X12h_r2	X48h_r2	d5_r2	X0_r3	X1h_r3	X12h_r3	X48h_r3	d5_r3	X0_r4	X1h_r4	X12h_r4	X48h_r4	d5_r4	X6h_r1	X24h_r1	d3_r1	X6h_r2	X24h_r2	d3_r2	X6h_r3	X24h_r3	d3_r3	X6h_r4	X24h_r4	d3_r4
[truncated: 6,770 more rows]
