# Supplementary material for: Time-resolved phosphoproteome and proteome analysis reveals kinase signaling on master transcription factors during myogenesis
Source: iScience. 2022 May 30;25(6):104489. doi: 10.1016/j.isci.2022.104489 (PMC9198430; doi:10.1016/j.isci.2022.104489)
Supplement: Table S3. Inhibition phosphoproteome, related to Figure 3 [file mmc4.xlsx]

## Sheet: Processed Phospho (log2FC)
Phosphosites	Contr_1	Contr_2	Contr_3	Contr_4	PD_1	PD_2	PD_3	PD_4	SP_1	SP_2	SP_3	SP_4
02-SEP;S218;IEEHSIKIYHLPDAESDEDEDFKEQTRLLKA	0.18568	-0.0425126	-0.0887825	-0.0543846	0.00246918	0.151829	0.103793	-0.0588142	0.14107	-0.269073	0.0760592	-0.0442254
02-SEP;S352;ARMQAQMQMQMQGGDSDSGALGQHV______	0.0626581	-0.0493892	-0.216704	0.203435	-0.430962	0.269933	0.0710634	0.00144404	0.176728	0.0115038	0.13567	-0.054877
05-SEP;S234;IDKFGIHVYQFPECDSDEDEDFKQQDRELKE	-0.0640212	0.00387951	0.179528	-0.119386	-0.0481806	-0.536804	-0.251315	-0.137615	-1.46098	-1.1213	-1.71675	-2.07071
05-SEP;S336;IQQMTSKLTQDSRMESPIPILPLPTPDAETE	0.112446	-0.124442	-0.125289	0.137284	0.187447	0.43991	0.396106	-0.00957041	-1.55369	-1.88309	-1.48208	-1.31936
06-SEP;S416;AAAELLQSQGSQAGGSQTLKRDKEKKN____	-0.330187	-0.0753604	0.224189	0.181359	-0.0132684	0.0578157	-0.00823448	-0.00621016	-0.00343675	-0.118897	0.115877	0.0784613
0610011F06RIK;S149;AVLITYGPYAVNGKISPQSNVDFDLTLRCRN	0.0686371	-0.367811	0.297194	0.00197915	0.728094	0.00991134	-0.0717863	-0.0779457	-0.18557	-0.355712	-0.062095	-0.520351
07-SEP;S334;YNGVDNNKNKGQLTKSPLAQMEEERREHVAK	-0.149205	0.0921202	0.118986	-0.0619012	-0.798656	-0.699513	-0.932544	-0.453102	-0.361349	-0.44571	-0.39337	-0.681354
08-SEP;S20;DLERVSNAEPEPRSLSLGGHVGFDSLPDQLV	0.0433341	0.0835716	-0.0242729	-0.102633	-0.280568	-0.218346	-0.35445	-0.033103	-0.351805	-0.584808	-0.408548	-0.403877
09-SEP;S2;______________MSDPAVNAQLDGIISDF	-0.168739	-0.0445111	0.383334	-0.170084	0.386357	0.605275	0.530453	1.11679	-0.411188	1.01564	0.571968	-0.101669
09-SEP;S23;AQLDGIISDFEALKRSFEVEEIEPPNSTPPR	-0.00973522	-0.00637419	0.00306658	0.0130428	0.369566	0.377697	0.394869	0.414296	0.350339	0.06224	0.281368	0.353355
09-SEP;S34;ALKRSFEVEEIEPPNSTPPRRVQTPLLRATV	0.112209	0.0159282	-0.233362	0.105225	0.686219	0.715858	0.669174	0.254663	-0.0645672	-0.616804	-0.320141	0.265231
09-SEP;S78;NSEPAARLVDSLSQRSPKPSLRRVELAGAKA	0.0627101	-0.160573	-0.056347	0.15421	0.172459	0.409526	0.38279	0.0928303	-0.353615	-0.372974	0.0716194	0.4511
11-SEP;S17;KRRTCFNEELRNLSLSGHVGFDSLPDQLVNK	0.0247106	0.103797	0.214705	-0.343213	-0.133412	-0.576271	-0.702402	0.206482	-0.433152	-0.343043	-1.08843	-1.81968
1110002E22RIK;S1026;AVIRPKAPEIKIRLGSVQQPSSDFNIAKLLT	0.0149254	-0.00647585	0.0175147	-0.0259642	-0.266731	-0.0981051	-0.407899	-0.101523	0.421008	-0.011823	0.410571	0.333855
1110002E22RIK;S1115;VRKLIKGSGDSSDKGSVTPEQGLTGPKPRQL	0.0120025	-0.155586	0.0533334	0.0902496	-0.127536	-0.118365	0.0128577	-0.30692	0.0584639	0.3226	0.113689	0.0867579
1110002E22RIK;S1179;EGVSQVSNGGRLLNSSPEGTVLVHRASGRLP	-0.00199527	-0.0869645	0.104743	-0.0157833	-0.0567381	-0.10971	-0.0184959	-0.30763	0.0551987	-0.124277	0.239681	0.0286363
1110002E22RIK;S1338;VVLRAAPIERLQRRNSNPSTESVSARAAAFE	-0.479357	0.213076	0.167896	0.0983855	-0.183171	-0.307748	0.223366	-0.00433231	0.71754	1.08613	0.808876	1.42574
1110002E22RIK;S434;CYVSTTPSTNTTRTPSPISSDLARPGAGSSG	0.0328456	-0.0335603	-0.0818971	0.0826117	0.109116	0.129533	0.0995339	0.0372412	0.818116	0.801106	0.849441	1.00967
1110002E22RIK;S599;AIRAKELVDYASGASSAVSELDDADKEVRNL	0.0325401	-0.107559	0.0521342	0.022885	0.826914	0.650544	0.507366	0.507162	0.848946	0.525899	0.769977	0.505662
1110002E22RIK;S602;AKELVDYASGASSAVSELDDADKEVRNLTSR	0.0325401	-0.107559	0.0521342	0.022885	0.826914	0.650544	0.507366	0.507162	0.848946	0.525899	0.769977	0.505662
1110002E22RIK;S675;VGARVEQSLLRSSAASVAAGLRKGGGTRATA	0.184887	0.0347118	-0.0723112	-0.147288	-0.274922	-0.438252	-0.546289	-0.362113	-0.238344	-0.30031	-0.336481	-0.227065
1110002E22RIK;T1117;KLIKGSGDSSDKGSVTPEQGLTGPKPRQLTP	0.0120025	-0.155586	0.0533334	0.0902496	-0.127536	-0.118365	0.0128577	-0.30692	0.0584639	0.3226	0.113689	0.0867579
1110002E22RIK;T432;NSCYVSTTPSTNTTRTPSPISSDLARPGAGS	0.0328456	-0.0335603	-0.0818971	0.0826117	0.109116	0.129533	0.0995339	0.0372412	0.818116	0.801106	0.849441	1.00967
1110037F02RIK;S133;NCLTLAIYGSVDRVISHDRDSPPPPPPPPPP	0.0234078	-0.0499492	-0.0119259	0.0384674	0.0438927	0.0349126	0.00178016	-0.0801204	0.132628	-0.144645	0.0424444	0.209435
1110037F02RIK;S138;AIYGSVDRVISHDRDSPPPPPPPPPPPQPQP	0.0234078	-0.0499492	-0.0119259	0.0384674	0.0438927	0.0349126	0.00178016	-0.0801204	0.132628	-0.144645	0.0424444	0.209435
1110037F02RIK;S1628;DLHSELERSFLSEPSSPGRSKTTKGFKLGKH	0.182172	-0.104054	-0.0719645	-0.00615323	0.0112827	0.062375	-0.207988	-0.156189	0.243346	-0.0381233	0.415479	0.388358
1110037F02RIK;S173;NLKHADGEKEDQFNGSPPRPQPRGPRTPPGP	-0.000602532	0.0187007	0.0734066	-0.0915047	-0.135557	-0.00164157	0.0927901	0.12433	0.173463	0.404576	0.540476	0.222372
1110051M20RIK;S222;SPWKPLHRSRKLDAESDGSTEETDESET___	-0.0514909	0.118735	0.0391693	-0.106413	-0.410811	-0.402869	-0.436057	-0.318162	0.17365	0.0700557	0.053467	0.203839
1110051M20RIK;S225;KPLHRSRKLDAESDGSTEETDESET______	-0.0316835	0.0693443	0.0376012	-0.0752621	-0.446385	-0.419713	-0.394972	-0.333607	0.0987272	0.152967	0.00569327	0.137941
1700021K19RIK;S329;EEGRQSQAGSVLRRSSFSEGQTAPVASGTKK	0.0692935	0.0018324	0.139154	-0.21028	-0.328845	-0.3553	-0.425404	-0.194177	0.281814	0.628904	0.610589	0.45264
1700123K08RIK;S167;AVLSQFTEYVRLNVPSPDIDTQAREPPSMLE	0.0066981	0.00994218	-0.0419865	0.0253463	-0.10015	-0.0860366	-0.322878	-0.148451	-0.0210829	-0.356528	-0.183057	-0.132866
2310022A10RIK;S38;SSAASRMIANSLNHDSPPHTPTRRSDNSTSK	0.0368533	0.0277802	-0.00128132	-0.0633522	-0.0510758	-0.0987882	-0.159674	-0.0524329	0.0504701	0.11212	0.154506	0.357405
2310022A10RIK;T42;SRMIANSLNHDSPPHTPTRRSDNSTSKISVT	0.0368533	0.0277802	-0.00128132	-0.0633522	-0.0510758	-0.0987882	-0.159674	-0.0524329	0.0504701	0.11212	0.154506	0.357405
2310035C23RIK;S180;EPSTTSGGGQLNRAGSISTLDSLDFARYSDD	0.192816	-0.0798232	-0.114509	0.00151696	0.445441	-0.417159	-0.227929	-1.48462	0.675283	0.621312	0.794758	1.20576
2310035C23RIK;S186;GGGQLNRAGSISTLDSLDFARYSDDGNRETD	0.209304	-0.421693	0.0680313	0.144358	0.661865	0.210781	0.0582576	0.241135	-2.03221	0.070687	0.0581605	1.47839
2310035C23RIK;S244;AEHEVPLQERKNYKSSPEIQEPIKPLEKRAL	0.0137787	-0.119476	0.0148514	0.0908455	0.248101	0.504445	0.591537	0.419348	0.173659	0.376831	0.493466	0.658628
2310035C23RIK;T143;RDYFSNPGNFERQSGTPPGMGAPGIPGASIV	0.0164806	-0.0235082	-0.0481098	0.0551374	0.165859	0.0465118	0.160571	-0.165073	0.0971872	-0.266117	-0.190635	-0.00215438
4931406P16RIK;S650;MQEVIDFLSGFNMGQSHQGSPLVTRRNSTAT	0.219222	0.139013	-0.0929818	-0.265253	-0.286054	-0.40004	-0.311782	-0.376965	0.149915	-0.252912	-0.222503	-0.473933
4931406P16RIK;S654;IDFLSGFNMGQSHQGSPLVTRRNSTATAMVT	0.219222	0.139013	-0.0929818	-0.265253	-0.286054	-0.40004	-0.311782	-0.376965	0.149915	-0.252912	-0.222503	-0.473933
4931406P16RIK;S934;SGPDLVAAVKQRRKHSSGEQETSTLPSPPLL	0.449036	0.0249704	-0.206219	-0.267787	0.408138	0.111098	0.218089	0.185403	0.143792	0.352485	0.0422166	0.153633
4931406P16RIK;S945;RRKHSSGEQETSTLPSPPLLTTVEDVNQDNK	0.224499	-0.0192547	-0.136187	-0.0690576	0.0652302	0.00211592	0.0708812	0.108399	-0.080865	0.218364	-0.261093	-0.472838
5031439G07RIK;S347;STPPTPERNNRPAFFSPSLKRKVPRNRIAEM	-0.273274	0.0316677	0.30732	-0.0657137	0.631668	0.147576	0.530995	0.562466	0.574266	1.05985	0.608083	0.684785
5031439G07RIK;S367;RKVPRNRIAEMKKSHSANDSEEFFREDDSGA	-0.109014	-0.112377	0.0224787	0.198912	0.152406	0.144611	0.0617806	0.165667	-0.856596	-0.481172	-1.04782	-1.38874
5031439G07RIK;T336;ASPMHERVTSFSTPPTPERNNRPAFFSPSLK	0.0102841	0.0203026	-0.0112182	-0.0193685	-0.480132	-0.56046	-0.602169	-0.581912	-1.03844	-1.23083	-0.981841	-0.833405
5730455P16RIK;S18;PSLQESLDGDEKELESSEEGGSAEERRLEPP	-0.0293871	-0.0773667	0.0191871	0.0875667	0.169992	0.233131	0.0505924	0.282346	0.255214	0.0219235	0.0880695	-0.388245
5730455P16RIK;S19;SLQESLDGDEKELESSEEGGSAEERRLEPPP	-0.302973	0.0391791	0.191552	0.0722414	-0.0660206	-0.213674	-0.107335	-0.0818695	0.0875775	0.0603242	-0.0794524	0.0330152
5730455P16RIK;S8;________MLPSLQESLDGDEKELESSEEGG	0.0966401	0.0986717	-0.0263994	-0.168912	0.729358	0.587267	0.686392	0.611057	0.38149	0.196495	0.300399	0.477395
8030462N17RIK;S34;PPKASEQETAKEEDGSVELESQVQKDGVADS	0.2193	0.074602	-0.442277	0.148375	0.513124	0.450714	0.476468	-0.0861125	0.687486	-0.236689	0.305364	0.568445
8030462N17RIK;S66;VLSSMPCLLMELRRDSSESQLASTESDKPTT	-1.21072	-0.255124	0.496254	0.969593	-0.582673	-1.21024	-0.480822	-2.15596	-2.31053	-0.87286	-0.926924	0.941685
8030462N17RIK;S67;LSSMPCLLMELRRDSSESQLASTESDKPTTG	0.230539	1.25029	-0.492444	-0.988387	-1.21823	-0.683063	0.745259	-0.975469	-1.02468	-1.61177	-1.08251	2.07908
8030462N17RIK;S69;SMPCLLMELRRDSSESQLASTESDKPTTGRV	-0.547488	-0.342818	0.222938	0.667367	-0.868438	-1.70625	-2.93495	-1.73467	-2.58029	-1.08093	-1.61622	-0.856333
9330159F19RIK;S5;___________MSSSSPVADTHTIATDLHEQ	-0.129567	0.115755	0.0731125	-0.059301	-0.315242	-0.153499	0.516616	-0.022215	-0.234657	-0.0192582	-0.260854	-0.139248
9530068E07RIK;S157;TNPRDEEPEDINIAISKESRRFRGFQDSVEV	0.0128228	0.192455	0.0370039	-0.242282	-0.607077	-0.748845	-0.541422	-0.556502	0.0722247	0.132202	0.258321	0.41204
A430005L14RIK;S142;ASVLQMDSSIFLDDDSNQPMPVSRFFGNVEL	-0.0732449	-0.11334	0.0695094	0.117076	0.350162	0.0462373	0.306579	0.190821	0.315727	0.388403	0.273439	0.6967
A4GALT;S13;___MGISCSHLEETMSKPPDCLLRMLRGTPR	0.143814	-0.0119442	-0.0419936	-0.0898758	-0.0339123	-0.181926	-0.202254	-0.174052	0.358978	0.347002	0.484564	0.407291
AAAS;S495;THIPLYFVNAQFPRFSPVLGRAQEPPAGGGG	-0.116259	-0.016524	-0.0195628	0.152346	0.111456	-0.101651	-0.285911	-0.284089	0.124765	-0.032552	0.0426535	0.103326
AAK1;S616;VQTTPPPTIQGQKVGSLTPPSSPKTQRAGHR	-0.128317	0.21153	0.12322	-0.206433	0.635593	0.462639	0.911671	0.696889	0.331284	0.383105	0.173099	0.45154
AAK1;S621;PPTIQGQKVGSLTPPSSPKTQRAGHRRILSD	0.0803477	-0.0738885	-0.0894272	0.082968	0.135319	0.169036	-0.00099719	-0.120794	0.182574	-0.00638105	0.230008	0.463334
AAK1;S635;PSSPKTQRAGHRRILSDVTHSAVFGVPASKS	0.106556	-0.1062	-0.126511	0.126156	0.210191	0.141217	-0.0977658	-0.259621	-0.599069	-1.0263	-0.455659	-0.289443
AAK1;S650;SDVTHSAVFGVPASKSTQLLQAAAAEASLNK	0.181419	0.131429	0.0273112	-0.340159	-0.0340343	-0.396799	0.145176	-0.0597919	-0.0646947	-0.1148	-0.245173	-0.0720883
AAK1;T604;GQIQAPVRQQPKVQTTPPPTIQGQKVGSLTP	0.0346802	-0.116324	-0.0143836	0.0960272	0.227204	0.227591	0.143352	-0.0597639	0.648174	0.490185	0.734213	0.676346
AAK1;T618;TTPPPTIQGQKVGSLTPPSSPKTQRAGHRRI	0.0560669	0.0193646	-0.14114	0.0657088	0.0414085	0.11241	-0.0156511	-0.13885	0.163397	-0.181408	0.139433	0.450435
AAK1;T651;DVTHSAVFGVPASKSTQLLQAAAAEASLNKS	0.181419	0.131429	0.0273112	-0.340159	-0.0340343	-0.396799	0.145176	-0.0597919	-0.0646947	-0.1148	-0.245173	-0.0720883
AATF;S168;PDTRHIVNGAKPNTESEEISSEDDELVGEKK	-0.060957	0.0870562	-0.435776	0.409677	0.549432	1.33761	1.1659	0.649901	-1.55055	-2.31692	-1.67117	-0.953098
AATF;S172;HIVNGAKPNTESEEISSEDDELVGEKKKQRK	-0.060957	0.0870562	-0.435776	0.409677	0.549432	1.33761	1.1659	0.649901	-1.55055	-2.31692	-1.67117	-0.953098
AATF;S173;IVNGAKPNTESEEISSEDDELVGEKKKQRKA	-0.060957	0.0870562	-0.435776	0.409677	0.549432	1.33761	1.1659	0.649901	-1.55055	-2.31692	-1.67117	-0.953098
ABCA2;S1326;TTLEEVFLKVSEEDQSLENSEADVKESRKDV	0.151425	-0.0443876	-0.113666	0.00662851	0.577586	0.560492	0.672702	0.349373	0.335547	0.0223313	0.0840647	0.251712
ABCA2;S1330;EVFLKVSEEDQSLENSEADVKESRKDVLPGA	0.151425	-0.0443876	-0.113666	0.00662851	0.577586	0.560492	0.672702	0.349373	0.335547	0.0223313	0.0840647	0.251712
ABCC1;S289;RIVYAPPKDPSKPKGSSQLDVNEEVEALIVK	0.326205	-0.171594	-0.158092	0.00348093	0.397998	0.524199	0.437132	0.335034	0.288252	0.440158	0.280013	-0.314145
ABCC1;S290;IVYAPPKDPSKPKGSSQLDVNEEVEALIVKS	0.0140859	-0.017805	0.0424187	-0.0386996	0.263601	0.245924	0.260444	0.540118	0.0374628	0.252821	-0.171631	-0.482127
ABCC1;S878;AEFLRTYANAEQDLASEDDSVSGSGKESKPV	0.0572658	-0.0445105	-0.0586871	0.0459319	0.532594	0.387861	0.165127	-0.0310594	0.274801	-0.0763489	0.129834	0.0446831
ABCC1;S882;RTYANAEQDLASEDDSVSGSGKESKPVENGM	0.0572658	-0.0445105	-0.0586871	0.0459319	0.532594	0.387861	0.165127	-0.0310594	0.274801	-0.0763489	0.129834	0.0446831
ABCC1;S915;TDTVGKHLQRHLSNSSSHSGDTSQQHSSIAE	-0.735683	0.0216269	0.866592	-0.152536	0.625497	-0.149806	0.415377	0.90852	0.070017	1.05808	0.398676	0.971043
ABCC1;S916;DTVGKHLQRHLSNSSSHSGDTSQQHSSIAEL	-0.228103	-0.152032	0.0680415	0.312093	-0.960398	-0.497898	-0.808598	-0.765478	0.378549	0.106343	0.705228	0.683989
ABCC1;S918;VGKHLQRHLSNSSSHSGDTSQQHSSIAELQK	-0.463784	-0.366766	0.834148	-0.00359802	1.01672	0.753655	0.921465	1.42761	0.507133	0.951225	0.558846	-0.476346
ABCC1;S926;LSNSSSHSGDTSQQHSSIAELQKAGAKEETW	-0.910695	0.351102	0.865982	-0.306389	0.481003	-1.11099	-0.228647	0.488738	0.355035	1.42997	0.1617	0.55864
ABCC1;S927;SNSSSHSGDTSQQHSSIAELQKAGAKEETWK	-0.155337	0.0394366	0.151213	-0.0353124	0.552904	0.558495	0.590016	0.958587	0.303531	0.774781	0.412823	0.270961
ABCC4;T567;FGSLLKKENEEAEPSTAPGTPTLRKRTFSEA	0.0226183	-0.00843671	-0.0529785	0.0387969	-0.0207476	0.101585	0.0802356	-0.107334	-0.0856219	-0.58922	-0.191452	0.214552
ABCC4;T571;LKKENEEAEPSTAPGTPTLRKRTFSEASIWS	0.0226183	-0.00843671	-0.0529785	0.0387969	-0.0207476	0.101585	0.0802356	-0.107334	-0.0856219	-0.58922	-0.191452	0.214552
ABCC5;S504;KIEMKNATLAWDSSHSSIQNSPKLTPKMKKD	0.107568	0.108304	0.0395331	-0.255406	-0.187303	-0.55108	-0.433453	-0.357402	0.044742	-0.0330434	-0.149669	-0.247565
ABCC5;S505;IEMKNATLAWDSSHSSIQNSPKLTPKMKKDK	0.13553	0.0497391	0.0144449	-0.199714	-0.209665	-0.510746	-0.368322	-0.368838	0.0877502	-0.105307	-0.222591	-0.161021
ABCC5;S509;NATLAWDSSHSSIQNSPKLTPKMKKDKRATR	0.143078	0.0163847	-0.025691	-0.133771	-0.161534	-0.393441	-0.340672	-0.452381	0.150863	-0.35499	-0.0107058	0.0832183
ABCF1;S103;DDSDERVLMERLKQLSVPASDEEDEVPAPIP	0.124635	0.0402208	-0.154333	-0.010523	-0.320685	-0.433629	-0.612049	-0.475547	-0.119541	-0.172049	-0.214478	0.0892844
ABCF1;S107;ERVLMERLKQLSVPASDEEDEVPAPIPRGRK	0.126222	0.0438019	-0.0692141	-0.100809	0.203333	-0.0221319	-0.0950848	-0.0707806	0.187414	-0.195275	0.0511958	0.241795
ABCF1;S138;KAKGGNVFEALIQDDSEEEEEEEENRVLKPA	-0.0654408	-0.109044	0.0214196	0.153065	-0.0649432	0.25426	0.153875	-0.0155827	0.255666	-0.271453	0.222409	-0.0514709
ABCF1;S194;EKSKGKAKSKPAAADSEGEEEEEDTAKEKEP	-0.758828	0.356154	-0.153302	0.555975	0.106183	0.377465	0.547476	-0.361406	0.500846	-0.585287	0.0394108	0.669859
ABI1;S183;TGTLSRTNPPTQKPPSPPVSGRGTLGRNTPY	-0.171161	-0.0400109	0.228946	-0.0177737	0.0600766	-0.150428	-0.0497315	-0.0474587	0.468345	0.505697	0.634831	0.642726
ABI1;T200;PVSGRGTLGRNTPYKTLEPVKPPTVPNDYMT	0.211378	0.041452	-0.194217	-0.0586127	-0.146589	-0.258235	-0.338689	-0.518927	-0.225341	-0.847969	-0.434545	-0.208476
ABI1;T215;TLEPVKPPTVPNDYMTSPARLGSQHSPGRTA	0.211378	0.041452	-0.194217	-0.0586127	-0.146589	-0.258235	-0.338689	-0.518927	-0.225341	-0.847969	-0.434545	-0.208476
ABI2;S127;MGGLPRTTPPTQKPPSPPMSGKGTLGRHSPY	-0.131522	0.312878	-0.140294	-0.0410624	-1.00676	-0.90906	-0.495889	-0.803064	-0.499753	-0.402917	-0.907131	-0.390804
ABL1;S797;KNEEAAEEGFKDTESSPGSSPPSLTPKLLRR	0.194705	0.123827	-0.17053	-0.148002	-0.477999	-0.633709	-0.61232	-0.76525	0.033881	-0.335485	-0.0602841	0.376223
ABL1;S801;AAEEGFKDTESSPGSSPPSLTPKLLRRQVTA	0.172241	0.126274	-0.289823	-0.00869188	-0.404765	-0.131163	-0.284332	-0.653391	0.563053	-0.266607	0.249075	0.402326
ABL1;T806;FKDTESSPGSSPPSLTPKLLRRQVTASPSSG	0.182568	-0.0537953	-0.250643	0.121871	0.0407978	-0.279969	0.193645	-0.637368	-0.742993	-0.554144	-0.687508	0.357597
ABL2;S621;SAPAGFIRSTQASSGSPALPRKQRDKSPSSL	-0.153665	0.0231682	0.0330308	0.0974657	0.227065	0.401532	0.358759	0.336642	0.313064	0.112613	0.294156	0.283101
ABL2;S632;ASSGSPALPRKQRDKSPSSLLEDAKETCFTR	-0.0114412	0.0470934	-0.0546434	0.0189912	-0.248661	-0.323888	-0.244083	-0.462898	0.0705456	-0.267985	-0.0823261	0.0529826
ABL2;S656;KETCFTRDRKGGFFSSFMKKRNAPTPPKRSS	-0.0319846	0.109262	-0.176945	0.099667	-0.634836	-0.542801	-0.116009	-0.91733	-0.156243	-0.639842	-0.451427	-0.205335
ABL2;S785;PTASDDTSKPFPRSNSTSSMSSGLPEQDRMA	0.053808	0.0230219	-0.0769587	0.000128858	-0.0576559	-0.0593288	-0.0445257	-0.163548	-0.144921	-0.268173	-0.0751197	0.157135
ABL2;T820;RNCQRSKLQLERTVSTSSQPEENVDRANDML	-0.0706066	0.0192203	-0.186497	0.237884	-0.180366	0.259056	0.145224	0.138707	0.144074	0.264231	0.261654	0.507395
ABLIM1;S154;TSGYEDKQERQSLGESPRTLSPTPSAEGYQD	0.205723	-0.0857568	-0.123182	0.00321555	0.257248	0.280845	0.357373	0.120342	0.24732	0.587536	0.324471	0.274447
ABLIM1;S157;SPVYSRHSYTPTTSRSPQHFHRPDQGINIYR	0.030907	-0.0973787	-0.020073	0.0865446	0.474581	0.0713352	-0.0285798	0.0824305	-1.27433	-0.518709	-1.27306	-1.71302
ABLIM1;S159;DKQERQSLGESPRTLSPTPSAEGYQDVRDRM	-0.0797873	-0.0100528	0.0342374	0.0556027	0.340801	0.390344	0.272405	0.174311	0.227962	-0.0982026	0.169123	-0.0199436
ABLIM1;S163;RQSLGESPRTLSPTPSAEGYQDVRDRMIHRS	-0.0797873	-0.0100528	0.0342374	0.0556027	0.340801	0.390344	0.272405	0.174311	0.227962	-0.0982026	0.169123	-0.0199436
ABLIM1;S180;EGYQDVRDRMIHRSTSQGSINSPVYSRHSYT	-0.148343	-0.0588579	0.00771643	0.199484	0.0499088	0.231043	0.163397	0.117057	0.362349	0.206332	0.374956	0.40114
ABLIM1;S183;QDVRDRMIHRSTSQGSINSPVYSRHSYTPTT	-0.17326	-0.0328089	0.063159	0.14291	0.315215	0.324391	0.136736	0.00969772	0.683537	0.330012	0.753139	0.82551
ABLIM1;S186;RDRMIHRSTSQGSINSPVYSRHSYTPTTSRS	-0.0545365	-0.198791	0.408828	-0.1555	2.77249	0.667859	0.635689	0.76361	0.011065	0.346772	0.115853	0.260362
ABLIM1;S258;FLPHVKGNEPSSGRNSPLPYRPDSRPLTPTY	-0.283813	0.25211	0.0175149	0.0141888	-0.48341	-0.381241	0.0406146	-0.0665709	1.12417	0.550882	0.649674	0.838551
ABLIM1;S354;GPPSLAAVGTDPRRRSSGREEDEEELLRRRQ	0.0988968	-0.0175647	-0.053979	-0.0273531	0.261657	0.0840563	0.0749834	-0.124233	0.259128	-0.14057	0.154259	0.326711
ABLIM1;S355;PPSLAAVGTDPRRRSSGREEDEEELLRRRQL	0.0600938	-0.0718099	-0.110216	0.121932	0.0166036	0.245226	-0.0624453	0.180114	0.398754	0.599334	0.671979	0.749992
ABLIM1;S422;SPLHSASHAPSSKTSSLPGYGKNGLHRPVST	-0.0587443	-0.10906	-0.0831155	0.25092	-0.337039	0.0133452	-0.266122	-0.06233	-0.155912	0.0976646	-0.0767817	0.064446
ABLIM1;S436;SSLPGYGKNGLHRPVSTDFAQYNSYGDISGG	-0.0585095	-0.00901283	0.0360782	0.0314441	0.238617	0.0953787	0.157603	0.316946	-0.42348	0.113978	-0.408233	-0.4381
ABLIM1;S444;NGLHRPVSTDFAQYNSYGDISGGVRDYQTLP	-0.0476787	-0.0669978	0.0867361	0.0279404	0.223116	0.0651122	0.037435	0.338642	-0.284324	0.31903	-0.266659	-0.449337
ABLIM1;S473;LPDGHMPAVRMDRGVSMPNMLEPKIFPYEML	-0.133801	-0.0675006	0.0802576	0.121044	-0.0592014	-0.0122486	-0.160283	-0.0381679	-0.238845	-0.352816	-0.218657	-0.179034
ABLIM1;S80;CLMNSNKNPRQPTRTSSESIYSRPGSSIPGS	-0.00656883	-0.0164568	0.113054	-0.0900286	-0.004644	-0.0787891	0.156401	0.136209	-0.0494678	0.12894	-0.102261	-0.191153
ABLIM1;S83;NSNKNPRQPTRTSSESIYSRPGSSIPGSPGH	-0.13553	0.0984056	0.065297	-0.0281728	0.109513	0.164806	0.200499	0.370237	-0.432476	-0.398813	-0.57487	-0.514632
ABLIM1;S91;PTRTSSESIYSRPGSSIPGSPGHTIYAKVDN	-0.108046	0.0270315	-0.011087	0.092101	0.424654	0.607505	-0.04085	0.637515	0.402895	0.262622	0.551125	0.514417
ABLIM1;S95;SSESIYSRPGSSIPGSPGHTIYAKVDNEILD	-0.455977	-0.144243	0.17833	0.42189	-0.234856	0.824019	0.674533	0.894492	0.028055	0.636394	-0.202756	-0.953767
ABLIM1;T157;YEDKQERQSLGESPRTLSPTPSAEGYQDVRD	0.205723	-0.0857568	-0.123182	0.00321555	0.257248	0.280845	0.357373	0.120342	0.24732	0.587536	0.324471	0.274447
ABLIM3;S337;QRPDLISYEPHSRYTSDEMLERCGYGESLGT	-1.02036	0.463171	-0.60024	1.15743	-0.197104	0.962527	0.810369	0.709173	0.0980535	0.80129	0.533547	0.705809
ABLIM3;S372;SQDIYENLDLRQRRASSPGYIDSPTYSRQGM	-0.0435553	-0.133948	0.0807213	0.0967816	0.367779	0.439456	-0.0699908	0.307877	0.496747	-0.159165	0.476491	-0.198244
ABLIM3;S373;QDIYENLDLRQRRASSPGYIDSPTYSRQGMS	-0.0435553	-0.133948	0.0807213	0.0967816	0.367779	0.439456	-0.0699908	0.307877	0.496747	-0.159165	0.476491	-0.198244
ABLIM3;S502;WTYHGSPKVPRARRFSSGGEEEDFDRSMHKL	-0.226261	-0.0632416	0.1838	0.105702	1.21692	1.13199	1.17567	1.19425	1.62897	2.02402	1.70789	1.72741
ABLIM3;S503;TYHGSPKVPRARRFSSGGEEEDFDRSMHKLQ	-0.226261	-0.0632416	0.1838	0.105702	1.21692	1.13199	1.17567	1.19425	1.62897	2.02402	1.70789	1.72741
ABR;S33;EDVFLLEECELGTPTSPGSGSPFLVAVKVEA	-0.0182007	0.611355	-0.163982	-0.429172	-0.673644	-0.966913	0.200648	-0.367416	-0.326474	0.738406	-0.262935	1.01447
ABR;S72;SPQLSARSQGGGDSVSPTPPEGLAPGVEAGK	0.0327969	-0.0143717	-0.0634972	0.045072	-0.368762	-0.358797	-0.287748	-0.539657	-0.841213	-1.22418	-0.917243	-0.893375
ABRA;S150;IQPENDIDRILLSHDSPTRRRKCTNLVSELT	-0.543547	-0.0395486	0.390475	0.192621	0.55163	0.597529	0.575935	0.742987	1.00656	1.3343	1.29365	1.0119
ACACA;S1258;DFVRIFDEIMGCFCDSPPQSPTFPESGHTSL	0.15465	0.183941	-0.14093	-0.197661	-0.529624	-1.01177	-1.0145	-0.623999	-0.610025	-0.356639	-0.936848	-0.494979
ACACA;S1262;IFDEIMGCFCDSPPQSPTFPESGHTSLYDED	0.15465	0.183941	-0.14093	-0.197661	-0.529624	-1.01177	-1.0145	-0.623999	-0.610025	-0.356639	-0.936848	-0.494979
ACACA;S23;AKTLELNQHSRFIIGSVSEDNSEDEISNLVK	-0.018119	0.346751	0.488899	-0.817531	-0.666694	-0.94284	-0.964978	0.0110839	-0.00882731	1.80549	1.5679	-0.292014
ACACA;S25;TLELNQHSRFIIGSVSEDNSEDEISNLVKLD	0.274718	1.48649	-2.90679	1.14559	-5.22711	-0.106581	0.278703	-1.11362	0.210197	-2.36718	-3.29433	-0.517532
ACACA;S29;NQHSRFIIGSVSEDNSEDEISNLVKLDLEEK	0.188932	0.142377	-0.20925	-0.122059	-0.139824	-0.253171	-0.146241	-0.255846	-0.0145806	-0.176477	-0.213836	0.108217
ACACA;S47;EISNLVKLDLEEKEGSLSPASVSSDTLSDLG	0.203066	0.0677815	-0.078869	-0.191978	0.511735	0.0557714	0.120252	0.0205148	0.122223	-0.403305	-0.34829	-0.795973
ACACA;S49;SNLVKLDLEEKEGSLSPASVSSDTLSDLGIS	0.203066	0.0677815	-0.078869	-0.191978	0.511735	0.0557714	0.120252	0.0205148	0.122223	-0.403305	-0.34829	-0.795973
ACACA;S79;SGLQDGLAFHMRSSMSGLHLVKQGRDRKKID	0.0503578	0.0811491	-0.123978	-0.00752929	0.125546	0.431268	0.47248	0.293381	0.388597	-0.0138361	0.310803	0.414797
ACAP3;S384;CYSERLDRTASPSTSSIDSTTDSRERGVKGE	-0.230231	0.0665788	0.358379	-0.194727	-0.345083	-0.266443	0.0994371	0.15187	-0.31219	-0.243598	-0.189671	-0.202709
ACAP3;S387;ERLDRTASPSTSSIDSTTDSRERGVKGESVL	-0.235148	0.0666736	0.374708	-0.206233	0.0701922	-0.262352	0.094191	0.0369125	-0.317704	-0.225192	-0.176281	-0.159709
ACBD5;S160;LTSSNAKAVNGKAESSDSGAESEEEEAQEEL	-0.139207	0.0789681	0.0248614	0.0353775	-0.12191	0.0675474	-0.0258601	0.0271636	0.489354	0.252797	0.41705	0.416337
ACBD5;S162;SSNAKAVNGKAESSDSGAESEEEEAQEELKG	0.00676352	0.065864	-0.060074	-0.0125535	0.0017258	0.0632227	0.0475345	0.0155795	0.222693	0.171754	0.261937	0.457635
ACBD5;S166;KAVNGKAESSDSGAESEEEEAQEELKGAEQS	-0.148333	0.0996897	0.032174	0.016469	-0.0351205	0.0500198	0.00856368	0.0218883	0.474473	0.272724	0.392666	0.428669
ACBD5;S396;GGDGERWGSDRGSRGSLNEQIALVLIRLQED	0.106103	-0.0665826	0.194322	-0.233843	0.247482	-0.0148474	0.283172	0.294969	0.130559	-0.290689	-0.0294543	-0.754076
ACE;S725;NHHSLRRPHRGPQFGSEVELRHS________	-0.228807	-0.139221	0.136166	0.231862	0.802867	0.880192	0.84209	0.803077	1.61614	1.6192	1.7318	1.55643
ACIN1;S349;ENEVKSSQSLEEKSQSPSPPPLPEDLEKAPV	0.185359	-0.0460242	-0.136435	-0.00289963	0.179675	0.10817	-0.0149758	-0.223186	-0.00101789	-0.268603	-0.0137127	0.141421
ACIN1;S351;EVKSSQSLEEKSQSPSPPPLPEDLEKAPVVL	0.185359	-0.0460242	-0.136435	-0.00289963	0.179675	0.10817	-0.0149758	-0.223186	-0.00101789	-0.268603	-0.0137127	0.141421
ACIN1;S373;DLEKAPVVLQPEQIVSEEETPPPLLTKEASS	0.137294	-0.00305832	-0.108034	-0.026201	0.114527	0.0511347	-0.0443051	-0.0109605	0.0502835	-0.102524	-0.188358	0.0725475
ACIN1;S414;MEPVEGPAPPVLIQLSPPNTDAGAREPLASP	0.130962	0.22067	-0.19256	-0.159072	-0.182846	-0.534212	-0.418141	-0.442002	0.276104	0.167063	-0.195484	0.0592555
ACIN1;S439;EPLASPHPAQLLRSLSPLSGTTDTKAESPAG	-0.0991732	0.036232	0.0323936	0.0305476	0.127261	0.0526328	0.0383739	-0.138281	0.212304	-0.306284	0.112669	0.292467
ACIN1;S442;ASPHPAQLLRSLSPLSGTTDTKAESPAGRVS	-0.0548578	0.127105	-0.117812	0.0455642	0.111637	0.098101	0.17691	0.0158059	-0.399942	-0.589279	-0.398357	0.00411644
ACIN1;S615;RSRSRSRSASSSSRKSLSPGVSRDSNTSYTE	-0.0904542	0.0721937	0.0281401	-0.00987961	-0.107885	-0.089645	-0.27444	-0.107045	-0.12395	-0.274891	-0.0910624	-0.0141735
ACIN1;S617;RSRSRSASSSSRKSLSPGVSRDSNTSYTETK	-0.0904542	0.0721937	0.0281401	-0.00987961	-0.107885	-0.089645	-0.27444	-0.107045	-0.12395	-0.274891	-0.0910624	-0.0141735
ACIN1;S670;EKAPTFSASVRGRHLSHPEPEQQHVIQRLQP	-0.0158344	-0.00048191	-0.0788184	0.0951347	0.109017	0.230222	0.271388	0.356573	-0.663888	0.245527	-0.301856	-0.544539
ACIN1;S798;KISVVSATKGVQAGNSDTEGGQPGRKRRWGA	0.58682	0.219101	-0.672413	-0.133507	1.76161	1.73958	1.18391	0.689712	-1.73209	-0.41727	-0.168226	-0.949681
ACIN1;S858;GQEAVVDLHADDSRISEDETERNGDDGTHDK	-0.217828	-0.360562	0.217793	0.360597	-0.378639	0.253718	0.230541	0.078919	-0.759005	-1.51388	-0.916488	-1.12926
ACIN1;S963;VSITIDDPVRTAQVPSPPRGKISNIVHISNL	0.0288424	-0.0559735	-0.0329758	0.0601068	0.100014	0.15486	-0.00407193	-0.0447248	0.313932	0.010011	0.269945	0.358679
ACIN1;T377;APVVLQPEQIVSEEETPPPLLTKEASSPPTH	0.137294	-0.00305832	-0.108034	-0.026201	0.114527	0.0511347	-0.0443051	-0.0109605	0.0502835	-0.102524	-0.188358	0.0725475
ACKR3;S350;SAKTGLTKLIDASRVSETEYSALEQNTK___	-0.15007	0.084069	0.0150873	0.0509135	-0.339879	-0.306896	-0.311948	-0.31622	-0.0530253	-0.330147	-0.100637	0.0902518
ACKR3;S355;LTKLIDASRVSETEYSALEQNTK________	0.0850702	0.332803	-0.190365	-0.227508	-0.783874	-0.833353	-0.799516	-0.803479	0.198384	-0.177107	0.311346	0.635541
ACLY;S481;PAKKAKPAMPQDSVPSPRSLQGHSGS_____	0.268362	0.0177249	-0.24948	-0.0366073	0.421089	0.595892	0.571794	0.469613	0.233581	-0.121668	-0.104873	0.320444
ACO2;S559;YQHPPKDSSGQRVDVSPTSQRLQLLEPFDKW	0.0716424	-0.102424	0.03341	-0.00262862	-0.403379	-0.23305	-0.42661	-0.396796	-0.125295	-0.439826	-0.076704	-0.713822
ACP5;Y139;AYSKISKRWNFPSPYYRLRFKIPRTNITVAI	0.06871	0.0201991	0.0214024	-0.110311	-0.0593232	-0.363454	-0.433445	-0.289034	-0.0481792	-0.0858891	-0.0141953	0.0982438
ACSS2;S125;IVVKHLGRAELGMNDSPSQSPPVKRPCPDVQ	-0.0968286	0.0334172	0.0427951	0.0206164	-0.305268	-0.195991	-0.369652	-0.0419065	-0.142609	-0.121466	-0.0806426	0.146884
ACSS2;S129;HLGRAELGMNDSPSQSPPVKRPCPDVQICWN	-0.0968286	0.0334172	0.0427951	0.0206164	-0.305268	-0.195991	-0.369652	-0.0419065	-0.142609	-0.121466	-0.0806426	0.146884
ACTB;S239;ENEMATAASSSSLEKSYELPDGQVITIGNER	0.0279805	0.0123055	-0.145914	0.105628	0.184398	-0.00423124	-0.0410557	-0.152426	-0.0577589	-0.0868752	-0.106975	0.272958
ACTB;S365;STFQQMWISKQEYDESGPSIVHRKCF_____	-1.24994	-0.866045	1.2264	0.889589	0.284591	1.21271	1.46682	0.763683	0.0434586	-0.28944	1.01569	-0.472663
ACTB;S52;RPRHQGVMVGMGQKDSYVGDEAQSKRGILTL	-0.363612	0.0173548	0.201908	0.14435	0.897231	0.968581	0.68662	1.18557	0.507725	0.640303	0.505036	0.203298
ACTN3;T243;YLDIPKMLDAEDIVNTPKPDEKAIMTYVSCF	-0.0263983	-0.13339	0.234479	-0.0746904	-0.757636	-0.760958	-0.945774	-0.786113	0.398103	0.257439	0.546002	0.265486
ACTN4;S160;GMIWTIILRFAIQDISVEETSAKEGLLLWCQ	-0.0835183	0.00645248	-0.0933999	0.170466	-0.299442	-0.0481343	-0.421574	-0.293693	-0.0761847	-0.601178	-0.166768	0.108809
ADAM17;S789;PKLDHQRMDTIQEDPSTDSHADDDGFEKDPF	0.128004	0.00314108	-0.134046	0.00290155	0.261032	0.195244	0.401756	0.00253535	0.133546	-0.190389	-0.151418	0.183456
ADAM17;S792;DHQRMDTIQEDPSTDSHADDDGFEKDPFPNS	0.0380926	-0.629466	1.0731	-0.481724	-0.579312	-1.74231	0.434459	-2.50514	-3.55478	-1.9723	-1.66558	-0.91812
ADAM17;S813;GFEKDPFPNSSTAAKSFEDLTDHPVTRSEKA	-0.166672	0.0162991	0.135159	0.0152139	0.482482	0.0982196	0.278381	0.00776313	-0.0741202	-0.308396	-0.167228	0.00096814
ADCY6;S574;EEKAMLAKLQRTRANSMEGLMPRWVPDRAFS	0.0631435	-0.0556669	-0.0382501	0.0307736	-0.0821651	-0.174829	0.0243069	-0.351971	0.591546	0.599763	0.588949	0.555879
ADCY9;S376;RESSGPRGQGTASPGSVSDLAQTVKTFDNLK	0.153061	-0.0457182	-0.159568	0.0522253	0.203604	0.500319	0.24624	0.38434	-0.154762	-0.32158	-0.0571556	-0.0625946
ADCY9;S451;QNGLLSPPAEEKLTNSQTSLCEILQEKGRWA	0.0633059	0.158894	-0.199637	-0.0225621	-0.0509575	-0.0572383	-0.124526	-0.205793	-0.621865	-0.972086	-0.926611	-0.625374
ADCY9;S454;LLSPPAEEKLTNSQTSLCEILQEKGRWAGVS	0.0633059	0.158894	-0.199637	-0.0225621	-0.0509575	-0.0572383	-0.124526	-0.205793	-0.621865	-0.972086	-0.926611	-0.625374
ADD1;S586;ELEEYRREVERKQKGSEENLDETREQKEKSP	-0.542807	-0.704873	1.09901	0.148666	-2.69618	-2.87685	-2.53196	-2.20104	-3.10732	-2.72831	-2.2245	-2.46968
ADD1;S613;EKSPPDQSAVPNTPPSTPVKLEEDLPQEPTS	0.215767	0.0321217	-0.177452	-0.0704364	-0.523	-0.433901	-0.227725	-0.60957	-0.504155	-1.00087	-0.785552	-0.401753
ADD1;T610;EQKEKSPPDQSAVPNTPPSTPVKLEEDLPQE	-0.00608113	0.119124	0.0341514	-0.147194	-0.470836	-0.689463	-0.904571	-0.66617	0.0262648	-0.114007	0.169504	0.13118
ADD1;T614;KSPPDQSAVPNTPPSTPVKLEEDLPQEPTSR	-0.00608113	0.119124	0.0341514	-0.147194	-0.470836	-0.689463	-0.904571	-0.66617	0.0262648	-0.114007	0.169504	0.13118
ADD2;S346;QEQEGEKDIATEKPGSPVKSTPASPVQSPSK	-0.0874569	-0.00942769	-0.177072	0.273957	-0.232447	0.043501	-0.0931007	-0.450742	0.322148	-0.458608	0.0313124	0.711536
ADD2;S354;IATEKPGSPVKSTPASPVQSPSKAGTKSPAV	-0.136194	-0.102005	0.0882369	0.149962	-0.472233	-0.223579	-0.337123	-0.430521	-0.71381	-1.05926	-0.655616	-1.0007
ADD2;S444;DSYKDKTESVTSGPLSPEGSPSKSPSKKKKK	0.194802	-0.136553	-0.064533	0.0062847	-0.426694	-0.263515	-0.896761	-0.730231	-0.216828	-1.07953	-0.138146	-0.490014
ADD2;S448;DKTESVTSGPLSPEGSPSKSPSKKKKKFRTP	0.203152	-0.155566	-0.0645752	0.0169889	-0.419828	-0.255527	-0.891462	-0.738434	-0.210045	-1.04837	-0.123535	-0.486706
ADD2;T351;EKDIATEKPGSPVKSTPASPVQSPSKAGTKS	-0.136194	-0.102005	0.0882369	0.149962	-0.472233	-0.223579	-0.337123	-0.430521	-0.71381	-1.05926	-0.655616	-1.0007
ADD3;S667;IEITIKSPERTEEVLSPDGSPSKSPSKKKKK	-0.110971	0.10546	0.0120971	-0.00658608	0.497897	0.528767	0.483589	0.394362	0.403472	0.055802	0.324248	0.436976
ADD3;S671;IKSPERTEEVLSPDGSPSKSPSKKKKKFRTP	-0.0364339	0.00949941	0.015936	0.0109984	0.966235	0.977496	0.90027	0.899475	0.471204	0.283487	0.526678	0.43237
ADD3;S675;ERTEEVLSPDGSPSKSPSKKKKKFRTPSFLK	0.349008	0.0220202	-0.694916	0.323889	0.612242	1.77547	1.79229	1.21172	1.24106	0.13115	0.488782	1.5581
ADGRE5;S703;WACMVTGSKYTEFNSSTTGTGTSQTRALRSS	0.225453	0.0851935	-0.058824	-0.251822	0.0526387	0.136841	0.165161	0.317036	0.488743	0.661512	0.613052	0.427137
ADGRE5;S710;SKYTEFNSSTTGTGTSQTRALRSSESGM___	0.139476	0.0558638	-0.125399	-0.0699409	0.320952	0.231821	0.155534	0.0682867	0.188786	-0.194042	0.0571996	0.311121
ADGRE5;T707;VTGSKYTEFNSSTTGTGTSQTRALRSSESGM	0.139476	0.0558638	-0.125399	-0.0699409	0.320952	0.231821	0.155534	0.0682867	0.188786	-0.194042	0.0571996	0.311121
ADGRL2;S154;ADDHLQSPNRDSLYTSMPNLRDSPYPESSPD	0.165387	0.115595	-0.13884	-0.142142	0.242631	0.0943316	0.0932487	-0.0390254	0.597732	0.426955	0.587963	0.876399
ADGRL2;S189;LSPSRRSENEDIYYKSMPNLGAGRHLHMCYQ	-0.309794	0.369366	0.0792727	-0.138845	-1.59008	-1.51803	-0.398939	-0.955903	0.200162	0.497725	-0.268104	0.152889
ADGRL2;S210;AGRHLHMCYQISRGNSDGYIIPINKEGCIPE	0.086652	0.0736813	-0.0449239	-0.115409	-1.11913	-1.14927	-1.32138	-1.10424	0.289699	-0.270276	0.338088	0.574686
ADGRL3;S604;QSESSFITGDINSSASLNREGLLNNARDTSV	0.171399	0.0977882	-0.128222	-0.140966	-0.971136	-1.02493	-1.00688	-1.20778	0.290213	-0.147965	0.147193	0.444271
ADGRL3;S845;HVHPLHAYYQLGRGSSDGFIVPPNKDGASPE	-0.0497643	0.0424689	0.126953	-0.119657	-0.567229	-0.783238	-1.06953	-0.649248	0.314611	-0.0547926	0.289269	0.335693
ADNP;S708;QNGQDKTNAPSRLNQSPGLAPVKRTYEQMEF	0.119875	-0.170056	-0.0438164	0.0939972	0.0680359	0.13679	0.116244	0.132447	0.0522588	0.490229	0.304188	0.423324
ADNP;S875;TVDKKHNLGKEDDSFSDSFEHLEEESNGSGS	0.201542	0.197063	-0.236232	-0.162374	0.0465469	0.0826487	0.270916	0.182273	-0.170573	-0.218453	-0.738308	-0.585616
ADNP;S885;EDDSFSDSFEHLEEESNGSGSPFDPVFEVEP	0.183923	0.118646	-0.23781	-0.0647597	0.0640581	0.344642	0.331778	0.334247	-0.127121	-0.183187	-0.541715	-0.709092
ADNP;S888;SFSDSFEHLEEESNGSGSPFDPVFEVEPKIP	-1.27486	-0.0524193	0.420059	0.907223	0.978152	1.22488	1.13743	1.13626	0.0871243	0.556741	0.111668	0.155493
ADNP;S890;SDSFEHLEEESNGSGSPFDPVFEVEPKIPSD	0.0901116	0.0869495	-0.108956	-0.0681053	0.243435	0.0379024	0.121513	-0.357347	0.652969	-0.232694	0.367843	1.1084
ADNP;S976;SEVDQDDVVEWKDGASPSESGPGSQQISDFE	-0.0193072	0.0519185	-0.105455	0.0728436	0.173703	0.101003	0.027563	0.135211	0.226746	0.411565	0.0876094	0.0387644
ADNP;S98;SKFFSAYKSHFRNVHSEDFENRILLNCPYCT	0.401425	-0.117077	0.0609787	-0.345326	-0.15276	-0.20177	0.0414842	0.199235	0.154725	0.556385	0.427173	0.250013
ADNP;S988;DGASPSESGPGSQQISDFEDNTCEMKPGTWS	-0.0193072	0.0519185	-0.105455	0.0728436	0.173703	0.101003	0.027563	0.135211	0.226746	0.411565	0.0876094	0.0387644
ADRBK1;S628;QQLVQRVPKMKNKPRSPVVELSKVPLIQRGS	-0.0267297	0.0546953	0.012859	-0.0408246	0.236572	0.429193	0.700139	0.115967	0.413713	-0.579603	0.283178	0.196715
AEBP2;S131;GSSSGGCSGDETRSLSPGAASSSSGDGDGKE	-0.476334	-0.0563202	-0.0344416	0.567096	0.299986	0.816169	0.895621	0.342324	0.293188	0.554763	0.671075	0.729878
AEBP2;S199;TGGGGSSATSGGRRGSLEMSSDGEPLSRMDS	0.111806	0.0238769	-0.0879845	-0.0476988	-0.0667918	-0.0954467	-0.207319	-0.274073	-0.0836936	-0.331885	-0.127261	-0.0907555
AEBP2;S203;GSSATSGGRRGSLEMSSDGEPLSRMDSEDSI	0.111806	0.0238769	-0.0879845	-0.0476988	-0.0667918	-0.0954467	-0.207319	-0.274073	-0.0836936	-0.331885	-0.127261	-0.0907555
AEBP2;S21;ADMADLEELSRLSPLSPGSPGPAARGRAEPP	0.139074	0.0810266	-0.113726	-0.106375	0.150659	0.036316	-0.00970913	-0.0744987	-0.383433	-0.758292	-0.496237	-0.303744
AEBP2;S24;ADLEELSRLSPLSPGSPGPAARGRAEPPEEE	0.139074	0.0810266	-0.113726	-0.106375	0.150659	0.036316	-0.00970913	-0.0744987	-0.383433	-0.758292	-0.496237	-0.303744
AFAP1;S343;IIGLGKKKPSTDEQTSSAEEDVPTCGYLNVL	0.00841689	0.0480331	0.0912957	-0.147746	-0.0735704	-0.380299	0.108946	0.0767251	0.058144	0.697313	-0.0209279	-0.176605
AFAP1;S665;GGVTLGLAIEPRSGTSSPQSPVFRHRTLENS	0.0287964	-0.12791	0.0269234	0.0721907	0.272398	-0.32246	-0.426541	-0.722089	0.00432066	-0.189133	0.103154	0.0276912
AFAP1;S666;GVTLGLAIEPRSGTSSPQSPVFRHRTLENSP	-4.4896	2.01034	1.65383	0.825429	-4.16725	-2.00096	0.327043	0.14023	0.848836	-1.79723	-0.547981	0.368329
AFAP1;S669;LGLAIEPRSGTSSPQSPVFRHRTLENSPISS	0.00526834	-0.0440266	-0.0617504	0.100509	0.0755843	0.229242	0.144811	0.0964024	0.288955	0.181389	0.36083	0.56794
AFAP1;T664;AGGVTLGLAIEPRSGTSSPQSPVFRHRTLEN	0.68556	-1.79196	0.462276	0.644129	0.98558	4.27205	0.629036	0.294862	0.780561	-1.53595	3.94372	1.01624
AFAP1L2;S213;IRDTRLLCYKSSKDHSPQLDVNLRGSSVVHK	-0.0995402	0.192295	-0.204192	0.111437	-0.639197	-0.22154	-0.418122	-0.244677	-0.0748866	-0.289401	-0.282604	0.124789
AFAP1L2;Y383;WKSRWCFVRDSHLHFYQDRNRSKVAQQPLSL	-0.229165	-0.0703619	0.0652664	0.23426	0.13442	0.0968965	-0.32944	0.324499	-0.416041	-0.168316	-0.486543	-0.417858
AFF1;S191;CDRRAEGDSAPERKLSPLISSLPSPVPPLSP	-0.0287144	0.0364824	-0.0742061	0.0664381	-0.328951	-0.41979	-0.463565	-0.451864	-0.643176	-0.50054	-0.644212	-0.710495
AFF1;S199;SAPERKLSPLISSLPSPVPPLSPVHSRLQGT	-0.0287144	0.0364824	-0.0742061	0.0664381	-0.328951	-0.41979	-0.463565	-0.451864	-0.643176	-0.50054	-0.644212	-0.710495
AFF1;S205;LSPLISSLPSPVPPLSPVHSRLQGTSKAHSS	-0.0287144	0.0364824	-0.0742061	0.0664381	-0.328951	-0.41979	-0.463565	-0.451864	-0.643176	-0.50054	-0.644212	-0.710495
AFF1;S390;EPSRFPFPTKDPLHVSPATQSQKQYDTPSKT	-0.0627042	-0.0992052	0.0991964	0.062713	-0.0526432	-0.0334783	-0.187624	-0.109359	-0.165074	-0.226127	0.057631	-0.128769
AFF1;S764;CKDKLLLPLRDTKLLSPLRDSPPPTSLVVKI	-0.033589	-0.00238674	0.0271138	0.00886195	-0.144798	-0.19197	-0.192504	-0.209034	-0.794623	-0.704671	-0.814303	-0.532218
AFF1;S769;LLPLRDTKLLSPLRDSPPPTSLVVKITLDLL	-0.033589	-0.00238674	0.0271138	0.00886195	-0.144798	-0.19197	-0.192504	-0.209034	-0.794623	-0.704671	-0.814303	-0.532218
AFF4;S1052;QAPSPGLGSKAVGMPSPVSPKLSPGNSGSYS	0.121551	0.0315224	-0.039775	-0.113299	-0.13083	-0.308504	-0.220815	-0.232854	0.084708	0.118886	-0.0460493	-0.0653353
AFF4;S1055;SPGLGSKAVGMPSPVSPKLSPGNSGSYSSGG	0.121551	0.0315224	-0.039775	-0.113299	-0.13083	-0.308504	-0.220815	-0.232854	0.084708	0.118886	-0.0460493	-0.0653353
AFF4;S175;KKGQHGSEHSKSRSSSPGKPQAVSSLSSSHS	-0.155359	-0.268089	0.000142499	0.423305	-0.180521	-0.00516745	0.364923	0.045621	-0.17862	1.36652	0.121984	-0.0257764
AFF4;S482;WQLDNWLNKVNPHKVSPASSVDSNIPSSQAY	-0.0635022	0.0162888	0.0509712	-0.00375783	0.629995	0.50811	0.163696	0.419084	0.359662	0.632115	0.573196	0.722698
AFF4;S485;DNWLNKVNPHKVSPASSVDSNIPSSQAYKKE	-0.19087	-0.0976053	0.292275	-0.00379999	0.4847	0.172346	0.0328651	0.376721	0.222636	0.793656	0.642746	0.425527
AFF4;S689;SSVEEEDSFFRQRMFSPMEEKELLSPLSEPD	0.0751568	8.86212e-05	-0.0479	-0.0273454	-0.12791	0.0498518	0.136201	-0.198627	0.263838	0.0220604	0.247154	0.176538
AFF4;S698;FRQRMFSPMEEKELLSPLSEPDDRYPLIVKI	-0.00280159	0.121241	-0.048252	-0.070187	0.300355	0.2555	0.511862	0.303323	-0.252052	-0.462357	-0.617774	-0.974301
AFF4;S701;RMFSPMEEKELLSPLSEPDDRYPLIVKIDLN	-0.00280159	0.121241	-0.048252	-0.070187	0.300355	0.2555	0.511862	0.303323	-0.252052	-0.462357	-0.617774	-0.974301
AFF4;S809;ESSKQSSTKEKDLLPSPAGPILSKDSKTEHG	-0.233694	0.111729	0.0873096	0.0346555	-0.0230643	0.0191594	-0.0891597	0.313397	-0.0212787	-0.150552	-0.514805	-0.352034
AFTPH;S151;KVVVQGPSTGQLRSFSPGDFRTDKNIVHQTK	0.104481	-0.146679	-0.0542246	0.0964219	0.0190673	0.178313	0.102639	-0.117797	-0.178701	-0.322108	-0.13231	-0.259958
AFTPH;S395;IGSSKEENRKLTNPKSPDPDPTGQNALDDSA	-0.143209	0.0439034	0.0655731	0.0337324	0.153561	0.194951	0.158162	0.192697	-0.0624453	-0.332051	-0.0673551	-0.0328721
AFTPH;S679;VEEEVSSLKHLLETHSSPAKTREALADRGEL	-0.522861	0.315204	0.286357	-0.0787009	-0.210739	-1.04559	-0.00220136	-0.24101	-1.79046	-1.22479	-1.90646	-0.985214
AGAP1;T649;LLQYGCPDERFVLMATPNLSRKSNSRNNSSG	-0.107045	0.127678	0.135952	-0.156585	-0.197309	-0.485078	-0.0374759	-0.213064	-0.290844	-0.2511	-0.36532	0.059428
AGFG1;S181;ESAPALHLNKGTPSQSPVVGRSQGQQQEKKQ	0.0757746	0.18782	-0.0915886	-0.172006	0.764756	0.308163	0.587009	0.0222891	1.1938	0.797575	0.933837	1.19042
AGFG1;S322;SGFGTTGKAPVGSVVSVPSHSSASSDKYAAL	0.0181576	0.0802079	-0.223373	0.125007	-0.29767	0.282461	0.44186	0.131108	0.710198	0.428119	0.54445	0.754102
AGFG1;T177;SLLGESAPALHLNKGTPSQSPVVGRSQGQQQ	0.0757746	0.18782	-0.0915886	-0.172006	0.764756	0.308163	0.587009	0.0222891	1.1938	0.797575	0.933837	1.19042
AHCTF1;S1076;KIGEVWASHEPRNGVSLFNSPKTEQPSPVVH	0.108081	0.0373168	-0.0459404	-0.0994577	0.0588956	0.00971548	-0.0529635	-0.338008	0.178988	-0.659045	0.186703	0.344512
AHCTF1;S1080;VWASHEPRNGVSLFNSPKTEQPSPVVHSFPH	0.0472937	-0.0868142	-0.0402837	0.0798042	-0.0239467	-0.273101	-0.440829	-0.651835	0.753881	0.544238	0.705911	0.705452
AHCTF1;S1214;PPSILRSGFRTTPLASPSLSPGRSLTPPFRV	0.449698	0.424513	-0.023996	-0.850215	1.06729	0.569741	0.930078	0.89911	0.111097	-0.308459	0.0967077	0.499702
AHCTF1;S1218;LRSGFRTTPLASPSLSPGRSLTPPFRVKETR	-0.00523321	0.0354947	0.0130203	-0.0432818	0.65341	0.490111	0.568356	0.426474	0.544323	0.245521	0.493294	0.595044
AHCTF1;S1507;IEAHVPKENVGLPEESPRISAAPSDTHEIHL	0.0494913	-0.0800861	0.0506672	-0.0200724	-0.014828	-0.104534	-0.0766861	-0.225321	1.27532	0.839468	1.04201	0.697822
AHCTF1;S1541;ENLEVQNSEEEAKNLSFDELYPLGAEKLEYN	0.00640231	0.0366572	-0.023814	-0.0192455	0.388193	0.164339	0.21412	0.208384	0.428286	0.496508	0.531611	0.402517
AHCTF1;S1928;QQLPLKRKRVREREVSVSSVTEEPKLDSSQL	-0.0925718	0.0703252	-0.0246951	0.0469417	0.382046	0.495754	0.294733	0.413738	0.533779	0.490535	0.749194	0.895912
AHCTF1;S1931;PLKRKRVREREVSVSSVTEEPKLDSSQLPLQ	-0.0925718	0.0703252	-0.0246951	0.0469417	0.382046	0.495754	0.294733	0.413738	0.533779	0.490535	0.749194	0.895912
AHCTF1;S2198;KGSSWSPPPVEIKLVSPLASPVDEIKTGKPR	0.0390447	0.0429925	-0.100707	0.01867	0.0901048	0.136035	0.100997	0.0354939	-0.161985	-0.407795	-0.203339	0.0478341
AHCTF1;S2202;WSPPPVEIKLVSPLASPVDEIKTGKPRKTAE	0.0390447	0.0429925	-0.100707	0.01867	0.0901048	0.136035	0.100997	0.0354939	-0.161985	-0.407795	-0.203339	0.0478341
AHCTF1;T1210;AEFTPPSILRSGFRTTPLASPSLSPGRSLTP	0.538562	-0.00829221	-0.241658	-0.288612	1.30017	1.28768	0.852963	0.779474	1.2009	0.728154	1.39933	1.50176
AHDC1;S1060;SAPTPLRCDSRASTVSPGGYMVPKGTTASAA	0.127922	0.0298511	-0.154731	-0.00304213	-0.39131	-0.373965	-0.338647	-0.547804	-0.161234	-0.509568	-0.389313	-0.0771436
AHDC1;S1392;AHPPTVFDAGLQKAYSPTCSPTLGFKEELRP	0.217072	-0.0138163	-0.132056	-0.0712	-0.282581	-0.540207	-0.775161	-0.846843	-1.02016	-1.24731	-1.18741	-1.22185
AHDC1;S1396;TVFDAGLQKAYSPTCSPTLGFKEELRPPPSK	0.217072	-0.0138163	-0.132056	-0.0712	-0.282581	-0.540207	-0.775161	-0.846843	-1.02016	-1.24731	-1.18741	-1.22185
AHDC1;S46;GPPTPRPLLPTRPPASPPDKAFSTHTFSENP	0.266965	-0.246324	0.0324339	-0.0530741	-0.043614	-0.33355	-0.199406	-0.594779	0.00532092	0.0115582	0.0389069	0.180817
AHDC1;S593;MPEVKKRRRRKQKLASPQPSYAADANDSKAE	-0.0969571	0.0867709	0.0614417	-0.0512554	-0.223622	-0.252942	-0.417126	-0.0131365	-0.260964	-0.294346	-0.177576	0.0251618
AHDC1;S842;ERQNLFTGYFRSLLDSDDSSDLLDFALSASR	0.439725	-0.038975	-0.00620764	-0.394542	0.857428	0.372996	0.642138	0.543974	0.380202	0.363102	-0.0237896	-0.733594
AHDC1;S845;NLFTGYFRSLLDSDDSSDLLDFALSASRPES	0.439725	-0.038975	-0.00620764	-0.394542	0.857428	0.372996	0.642138	0.543974	0.380202	0.363102	-0.0237896	-0.733594
AHNAK;S1067;PKFKMPEMHFKAPKVSLPDVDLDLKGPKMKG	-0.310624	-0.101381	0.240157	0.171848	0.172786	0.199223	-0.0806141	1.00518	0.287616	1.03681	0.246264	-0.0175153
AHNAK;S111;EPGQTWTHEVFSSRSSEVVLSGDDEDYQRIY	-0.0304186	0.148239	-0.144529	0.0267083	0.306855	0.261006	-0.0496183	0.0565695	-0.0980944	-0.371293	-0.240474	-0.00932323
AHNAK;S116;WTHEVFSSRSSEVVLSGDDEDYQRIYTTKIK	-0.0157155	0.05175	-0.0944342	0.0583997	-0.0475835	-0.0566939	-0.0675657	-0.213651	0.0801674	-0.275967	-0.0939643	0.143182
AHNAK;S1321;PKFKMPEMNIKAPKISMPDLHLKGPKVKGDV	0.072675	-0.00358845	-0.110721	0.0416348	1.13218	1.12741	1.23691	0.853808	0.15446	0.0251579	0.0261349	0.200514
AHNAK;S1339;DLHLKGPKVKGDVDVSLPKVEGDLKGPDIDI	0.227702	-0.11923	-0.137824	0.0293522	0.317946	0.383099	0.24668	0.423822	-0.133151	0.402808	0.111687	0.395783
AHNAK;S136;DYQRIYTTKIKPRLRSEDGVEGDLGETQSRT	-0.0207148	-0.0454768	0.00426116	0.0619305	-3.27581	-3.28738	-3.24306	-3.4124	-0.587749	-0.713009	-0.629687	-0.640914
AHNAK;S1573;PKFKMPEMNIKPQKISMPDVSLNLKGPKVKA	0.163069	0.12479	0.0253181	-0.313177	0.648081	0.306712	0.535658	0.469292	0.403094	0.0621873	0.114962	0.0341209
AHNAK;S1699;PKFKMPSMNIQTHKISMPDVGLNLKGPKLKS	-0.0455805	-0.124913	0.0117662	0.158727	0.946279	1.04519	1.08711	0.722751	0.303435	0.140086	0.416539	0.422168
AHNAK;S178;VDVTGREGVKDIDITSPEFMIKIPRHEVTEI	0.217715	-0.124661	-0.0831625	-0.0098914	-1.01564	-1.17555	-1.09452	-1.29699	-0.745901	-0.525241	-0.930043	-0.659161
AHNAK;S211;TDVETQPGKTVIRLPSGSGPASPTTGSAVDI	0.0340431	0.037193	-0.0531299	-0.0181062	-0.557722	-0.521358	-0.574361	-0.656319	-0.166409	-0.405693	-0.157674	0.0415891
AHNAK;S213;VETQPGKTVIRLPSGSGPASPTTGSAVDIRA	-5.66166	1.97618	3.11099	0.574496	-0.508042	-1.52569	2.99306	0.155307	2.95571	-0.0320448	-0.903451	-3.53858
AHNAK;S217;PGKTVIRLPSGSGPASPTTGSAVDIRAGAIS	-0.476166	1.15322	-0.0994986	-0.57756	-0.880239	0.256095	-0.818882	-1.24995	-0.545937	-7.45029	-0.961503	-0.275537
AHNAK;S222;IRLPSGSGPASPTTGSAVDIRAGAISASGPE	0.0734571	-0.0218224	-0.0176643	-0.0339704	0.543337	0.373843	0.244013	0.305459	0.211738	0.0389257	0.152519	0.264859
AHNAK;S2566;PKFKMPEMNIKAPKISMPDIDLNLKGPKVKG	0.0519805	-0.0791469	-0.00273902	0.0299054	0.624414	0.649332	0.527178	0.604083	0.156396	-0.0452918	0.191192	0.177884
AHNAK;S257;GHSKFQVTVPGAKVGSLDVNVKAKGLDLGGK	-0.0404838	-0.0512885	0.0445629	0.0472094	0.262945	0.303593	0.652528	0.198311	0.163062	0.292191	0.234828	0.00773157
AHNAK;S2948;PKFKMPEVNIKAPKISMPDLNLNLKGPNVKG	-0.105728	-0.0705427	0.141702	0.0345689	0.951687	0.615711	0.9198	0.527423	0.284023	0.141691	0.179468	0.238465
AHNAK;S2985;PNIEGDLKGPSLDIKSPKLDVNAPDIDVHGP	0.179343	-0.0831247	-0.0877748	-0.0084432	0.389633	0.368297	0.332392	0.128753	0.0939886	-0.138385	0.0681414	0.367027
AHNAK;S3022;PKLKMPDMHVSMPKISMPEIDLNLKGSKVKG	-0.100132	-0.217965	0.140905	0.177192	1.28129	0.381993	0.378277	0.761735	0.316718	0.577559	0.0164273	0.00273951
AHNAK;S3088;GKAKKSRFKLPKFNFSGSKVQTPEVDVKLKK	0.131812	-0.0108919	-0.0162078	-0.104712	0.473876	0.35304	0.589755	0.42318	0.0550647	0.333096	0.254615	0.127107
AHNAK;S3090;AKKSRFKLPKFNFSGSKVQTPEVDVKLKKPD	0.0669348	-0.0293309	-0.0344204	-0.00318344	0.761457	0.716317	0.553015	0.667587	0.91629	0.507454	0.760017	0.751667
AHNAK;S3139;GKVKGSKFKMPFLSISSPKVSMPDVELNLKG	-0.0304379	-0.190532	0.0405067	0.180463	0.123554	0.3105	0.121242	-0.170782	0.233018	-0.189312	0.36961	0.217921
AHNAK;S3744;GPEVDVNLPKVDLDVSGPKVDIDVPDVNIEG	-0.0232115	-0.00898966	0.0048261	0.0273751	0.124268	0.118001	0.0741793	0.124058	-0.340162	-0.324885	-0.459019	-0.57742
AHNAK;S42;AQRDDGVFVQEVMQNSPAARTGVVKEGDQIV	-0.00928856	0.0423443	-0.127766	0.0947104	-0.340441	-0.209353	-0.278759	-0.329227	-0.123173	-0.40527	-0.248531	-0.104375
AHNAK;S4238;PKFKMPDMHIKAPKISMPDFDLNLKGPKVKG	0.0219741	0.0796828	0.0172981	-0.118955	0.33968	0.447355	0.490692	0.817055	0.152934	0.283427	-0.0227694	-0.120055
AHNAK;S4298;PKFKVPDVQFKTPQISMSDIDLNVKGPKIKG	-0.182431	-0.176449	0.185393	0.173487	0.452918	0.757233	0.478935	0.89652	0.430081	0.292799	0.648164	0.514918
AHNAK;S4648;DLELKGPKVKGAFDGSVPKIEGTLKGPEIDM	-0.140585	0.004947	-0.0121484	0.147786	0.721804	0.728912	0.748248	0.573965	0.3676	0.117297	0.283061	0.369069
AHNAK;S4733;GEVDLKGPKVDLETPSLDVHMESPDINIEGP	0.211473	0.00194746	-0.0923499	-0.121071	-0.223205	-0.186907	-0.174406	-0.276021	-0.157432	-0.424398	-0.292247	-0.414754
AHNAK;S4789;PTVDVTVPEAELNVDSPEINIGGKSKKSKFK	0.0533456	0.0438918	0.111295	-0.208532	-0.188775	-0.326134	-0.258988	-0.0919946	-0.335301	-0.413581	-0.15841	-0.278042
AHNAK;S4890;FDIKSPKFKAEAPLPSPKLEGEIKVPDVDIS	-0.119043	-0.0170562	0.0392932	0.0968062	-1.47554	-1.39358	-1.4953	-1.5514	-0.254271	-0.482335	-0.200892	-0.180636
AHNAK;S4975;AKIKAPSFSVSAPQVSIPDVNVNLKGPKIKG	0.141795	-0.108306	-0.168891	0.135401	0.610488	1.02567	1.00774	0.646903	-0.120341	-0.338854	-0.254299	-0.192978
AHNAK;S5049;EIGAQMPSLEGGLSTSDMKLEGPHLSLKGPG	0.0129474	-0.0515125	-0.0133248	0.05189	0.397881	0.388483	0.577456	0.35779	0.166295	0.101179	-0.0216215	-0.138478
AHNAK;S5198;LPHMKLPQFGISTPGSDLDINIKGPQVCGEL	-0.259054	0.0551879	0.139655	0.0642115	0.45242	0.462827	0.654529	0.82205	-0.290558	-0.064275	-0.269501	-0.431464
AHNAK;S5231;SGMDVNLKGPQISAPSMDFNLEGPKVKGSLG	0.364281	0.00463376	-0.106616	-0.262299	0.701788	0.756221	0.649811	0.542124	0.155582	-0.370034	0.159626	0.281991
AHNAK;S5287;LQMPGIKASGCDVKLSSGQISGPEIKGDLKG	0.153513	0.00910577	-0.131449	-0.0311703	0.624803	0.353489	-0.249684	0.298785	-0.0395891	-0.2564	0.0136383	0.062657
AHNAK;S5288;QMPGIKASGCDVKLSSGQISGPEIKGDLKGS	0.0947691	-0.140914	0.0966366	-0.0504917	0.625697	1.32652	1.20407	1.91215	1.08125	1.35023	1.17348	0.63521
AHNAK;S5303;SGQISGPEIKGDLKGSGLGLHGAVPDIGVKG	-0.0457355	0.047577	0.0206766	-0.0225182	0.79139	0.441768	0.733037	0.334846	0.0775713	-0.139258	-0.125672	-0.0168074
AHNAK;S5325;AVPDIGVKGPSFNVASPESDFGVSLKGPKVK	0.270194	-0.19807	-0.0505694	-0.0215544	0.29568	0.247965	0.186781	0.180643	-0.389773	-0.370661	-0.53312	-0.710065
AHNAK;S5350;KGPKVKGGVDVSGGVSVPDINLGEGHMSVKG	0.000212137	0.0368738	0.114511	-0.151597	0.431375	0.545909	1.16147	0.846006	0.392782	-0.351308	-0.312475	-0.464012
AHNAK;S5378;VKGSGVEWKGPQVSSSLNLDTSKLAGNLHFS	0.0419322	0.263304	0.0696077	-0.374844	0.108457	-0.3203	-0.203312	-0.0726918	0.180837	-0.20351	0.016236	0.0999101
AHNAK;S5393;SLNLDTSKLAGNLHFSGPKIEGDVKGGQTGL	-0.0909446	-0.0946822	0.240868	-0.0552412	0.049986	0.0686071	-0.0007359	-0.148812	0.0124695	-0.111178	0.226469	-0.697692
AHNAK;S5504;KHIFSKSKGKGGVTGSPEASISGSKGDLKSS	0.0265181	0.0240262	-0.0354648	-0.0150795	1.03228	0.999626	0.827008	0.837197	0.228835	-0.166058	0.129923	0.275651
AHNAK;S5508;SKSKGKGGVTGSPEASISGSKGDLKSSKASL	-0.287094	0.0293203	0.100975	0.156799	1.4959	1.62914	1.69068	1.57563	0.156077	0.224495	-0.193898	-0.368236
AHNAK;S5510;SKGKGGVTGSPEASISGSKGDLKSSKASLGS	-0.661183	0.802809	0.735887	-0.877513	-0.604063	-1.96976	0.893853	-0.258853	0.132017	0.235371	-0.266969	0.525937
AHNAK;S5512;GKGGVTGSPEASISGSKGDLKSSKASLGSLE	0.113942	0.0423698	-0.0389166	-0.117396	0.943951	0.874387	0.908969	0.803505	0.05131	-0.162035	0.0378421	0.214089
AHNAK;S5518;GSPEASISGSKGDLKSSKASLGSLEGEVEAE	-0.37722	0.0448218	-0.0144107	0.346809	0.974283	1.44976	1.80969	1.24655	0.405609	0.315133	0.278967	0.45805
AHNAK;S5519;SPEASISGSKGDLKSSKASLGSLEGEVEAEA	0.000953004	-0.126798	0.00794634	0.117899	1.4909	1.40016	1.5624	1.32266	-0.877505	-0.847651	-1.06271	-1.10957
AHNAK;S5522;ASISGSKGDLKSSKASLGSLEGEVEAEASSP	0.172358	0.0201627	0.0427163	-0.235237	0.853532	0.362695	0.341949	0.568237	-0.060943	0.212821	0.00865945	-0.0981594
AHNAK;S5525;SGSKGDLKSSKASLGSLEGEVEAEASSPKGK	0.173398	-0.00581561	0.0562059	-0.223788	0.870591	0.412622	0.364499	0.571722	-0.0429202	0.168969	0.0747011	-0.07685
AHNAK;S5535;KASLGSLEGEVEAEASSPKGKFSLFKSKKPR	-0.663906	0.827891	0.27801	-0.441995	-0.754126	0.976775	1.5837	3.082	-2.98276	0.0976963	-1.73413	-0.808168
AHNAK;S5536;ASLGSLEGEVEAEASSPKGKFSLFKSKKPRH	0.0778837	0.192339	-0.793043	0.52282	0.164799	0.137646	0.32295	-0.0134159	0.117178	-0.690627	-0.52808	0.23866
AHNAK;S5553;KGKFSLFKSKKPRHRSNSFSDEREFSAPSTP	0.091752	-0.0583865	-0.0848073	0.0514418	0.601474	0.309282	1.03435	0.531641	-1.06167	-0.300272	-1.36203	-1.34368
AHNAK;S5555;KFSLFKSKKPRHRSNSFSDEREFSAPSTPTG	0.116993	-0.144129	-0.371336	0.398472	1.25795	1.66126	2.02866	0.812104	-0.0591648	-0.828727	-0.686391	0.0157859
AHNAK;S5557;SLFKSKKPRHRSNSFSDEREFSAPSTPTGTL	-0.129208	-0.0750724	0.0711251	0.133155	0.71642	0.833473	0.734224	0.709242	0.264503	0.172656	0.363147	0.351287
AHNAK;S5563;KPRHRSNSFSDEREFSAPSTPTGTLEFAGGD	-0.315386	1.69126	-0.127603	-1.24827	-7.50468	-8.51001	-1.25285	-6.58086	-0.787882	3.64904	-2.88632	-0.551658
AHNAK;S5566;HRSNSFSDEREFSAPSTPTGTLEFAGGDAKG	0.221986	-0.0475831	-0.05814	-0.116263	0.706829	0.498407	0.638207	0.492311	-1.02671	-1.04267	-1.20848	-1.38787
AHNAK;S5596;GKHGKLKFGTFGGLGSKSKGHYEVTGSDDEA	-0.0584782	-0.0183962	0.0593745	0.0175	0.764031	0.814339	0.696419	0.755576	0.759861	0.353216	0.714333	0.660998
AHNAK;S5607;GGLGSKSKGHYEVTGSDDEAGKLQGSGVSLA	0.0176698	0.253429	0.329476	-0.600575	-0.211391	-1.10444	-0.162475	0.274569	-0.93586	0.216122	-1.09862	-1.62543
AHNAK;S5617;YEVTGSDDEAGKLQGSGVSLASKKSRLSSSS	-0.281854	-0.0834178	0.136994	0.228277	0.535436	0.769253	0.937432	0.791036	-0.29548	-0.0940233	-0.61484	-0.686691
AHNAK;S5620;TGSDDEAGKLQGSGVSLASKKSRLSSSSSND	-0.281854	-0.0834178	0.136994	0.228277	0.535436	0.769253	0.937432	0.791036	-0.29548	-0.0940233	-0.61484	-0.686691
AHNAK;S5623;DDEAGKLQGSGVSLASKKSRLSSSSSNDSGT	-0.281854	-0.0834178	0.136994	0.228277	0.535436	0.769253	0.937432	0.791036	-0.29548	-0.0940233	-0.61484	-0.686691
AHNAK;S576;PKISSPSGKIGACRISMADVDLNVAAPKGKG	0.0301682	-0.0380494	-0.0160569	0.0239381	0.924918	0.802319	0.656108	0.634295	-0.051863	-0.288812	-0.0238708	-0.0289527
AHNAK;S893;KIKMPKFGMPGFKAESPEMEVNLPKSDIDVS	0.0138379	-0.0381914	-0.0947371	0.119091	0.219093	0.314791	0.309256	-0.00306975	-0.124852	-0.419537	-0.181484	-0.0418239
AHNAK;S94;GHHTVGLKLHRKGDRSPEPGQTWTHEVFSSR	0.0726162	-0.0567378	-0.108613	0.0927342	0.168617	0.0104322	0.10166	-0.00899245	-0.290504	0.181754	-0.402825	-0.460798
AHNAK;T219;KTVIRLPSGSGPASPTTGSAVDIRAGAISAS	0.0565163	0.0219712	-0.0648238	-0.0136638	-0.149425	-0.149887	-0.143946	-0.332727	-0.00469571	-0.282174	-0.00837813	0.151782
AHNAK;T423;SKIEGSITGPSVEIGTPDVDVHGLGGKLNMP	0.236455	-0.0115935	-0.118519	-0.106343	0.853486	0.700885	0.778024	0.601936	0.563347	0.362329	0.195482	-0.0783547
AHNAK;T4342;KGPKVDIKGPKLDIDTPDIDIHGPEGKLKGP	-0.0390428	-0.039236	0.0361629	0.0421158	0.679139	0.632012	0.870753	0.507816	0.232274	0.231022	0.172297	0.138926
AHNAK;T4950;IEGNLKGPKVQANLDTPDINIEGPEAKIKAP	-0.101819	-0.107513	0.165057	0.0442759	0.945277	0.668565	0.886799	0.730538	0.323549	0.445826	0.266342	0.175081
AHNAK;T496;ATGGLEGKMKGAKVKTPEMIIQKPKISMQDV	-0.225662	-0.105433	0.150152	0.180943	0.0071318	0.0323092	0.0657313	-0.0543269	-0.670458	-0.816606	-0.489087	-0.437955
AHNAK;T5567;RSNSFSDEREFSAPSTPTGTLEFAGGDAKGK	0.0672458	1.31109	-1.3539	-0.0244312	-6.59422	-4.0453	-0.349196	-3.06332	0.0425934	1.13151	-1.59059	0.101067
AHNAK;T5571;FSDEREFSAPSTPTGTLEFAGGDAKGKHGKL	0.443953	-0.940912	-0.389683	0.886642	2.07542	3.77308	2.39727	2.59363	2.14209	1.40585	1.82173	-1.4404
AHNAK;T5590;AGGDAKGKHGKLKFGTFGGLGSKSKGHYEVT	0.16476	-0.0118904	-0.0866443	-0.0662248	-0.146977	-0.180599	-0.134446	-0.339368	-0.173458	-0.544266	-0.282942	-0.124163
AHNAK;T5605;TFGGLGSKSKGHYEVTGSDDEAGKLQGSGVS	-0.0360518	-0.00622397	0.0539803	-0.0117045	-0.0393289	0.0984309	-0.0877313	0.522803	-0.227916	0.175063	-0.280752	-0.586658
AHNAK2;T540;VEADVAPPQVQGDLKTPDLSVQLPSADLELK	-0.117976	-0.00944222	0.0734903	0.0539276	-0.0531686	-0.192288	-0.227623	-0.255351	-0.439698	-0.685414	-0.523416	-0.558426
AIM1;S507;HTEKTPISKPGVGEASPPSTPEHSPETMGKD	-0.0965549	0.0505756	0.154519	-0.10854	-0.298451	-0.412883	-0.118376	-0.248677	0.298655	0.1061	0.240315	0.214126
AIM1;T511;TPISKPGVGEASPPSTPEHSPETMGKDCPSK	-0.0505994	0.000816767	0.122327	-0.0725448	-0.247603	-0.350695	-0.280352	-0.229192	0.350866	0.105391	0.27578	0.11505
AJUBA;S143;LSPRSSFASSSASDASKPSSPRGSLLLDGAG	-0.0837817	0.0467833	0.0764931	-0.0394947	0.122818	-0.0345771	0.0380174	0.010662	0.37225	0.16829	0.290242	0.411898
AJUBA;S239;CAHRSVGFGCQESRHSYPPALGSPGALTGAV	0.216624	-0.10818	0.0595415	-0.167986	0.414468	0.329663	0.364712	0.21369	1.18786	0.570446	1.00392	0.621938
AK1;T145;LKRGETSGRVDDNEETIKKRLETYYNATEPV	-0.0527132	0.109523	0.0737823	-0.130592	-0.692304	-0.794815	-1.18736	-0.661055	-0.117029	-0.40752	-0.0542828	-0.1364
AKAP1;S101;TEPLALPRTRQVRRRSESSGNLPSVADTRSQ	0.0827078	0.0987818	-0.138639	-0.0428503	0.56919	0.616333	0.767942	0.688072	0.898238	1.06863	0.920145	1.16467
AKAP1;S103;PLALPRTRQVRRRSESSGNLPSVADTRSQPG	-0.0788052	-0.0915282	0.15713	0.0132032	0.582856	0.830705	0.681322	0.791921	-1.37558	-1.60177	-1.55746	-2.10647
AKAP10;S108;HSLNTVKQSSLAEPVSPSKRHETPASSVTEA	-0.0202846	-0.11611	0.111628	0.024766	-0.196905	-0.126038	-0.216915	-0.241977	-0.993795	-1.01526	-0.376641	-0.44121
AKAP11;S1163;TIEKEEFMLKLMRSLSEEVESSEGEEHPGMH	-0.50479	-0.043441	0.190154	0.358078	0.190486	0.515777	0.589817	0.817113	0.310225	0.875985	-0.0225628	-0.244722
AKAP11;S1168;EFMLKLMRSLSEEVESSEGEEHPGMHVKAEH	-0.50479	-0.043441	0.190154	0.358078	0.190486	0.515777	0.589817	0.817113	0.310225	0.875985	-0.0225628	-0.244722
AKAP11;S1169;FMLKLMRSLSEEVESSEGEEHPGMHVKAEHP	-0.50479	-0.043441	0.190154	0.358078	0.190486	0.515777	0.589817	0.817113	0.310225	0.875985	-0.0225628	-0.244722
AKAP11;S133;LNQSHHSGMLCVMRVSPTLPGLRIDFIFSLL	-0.139766	0.0462378	0.0434105	0.0501175	0.708096	0.663285	0.953325	0.534881	0.263643	0.197722	0.25099	0.440282
AKAP11;S1585;CRYCDLKEFHGCTRNSAQLFSKQSPCASAKP	0.0920256	0.0255012	-0.0314568	-0.0860699	0.651041	0.514759	0.576086	0.486389	0.0254236	0.0623255	0.0435443	0.207472
AKAP11;S423;ALPANVRKPTPRKPESPYGHLSDAPDSPRPV	0.0208007	-0.12233	0.085359	0.0161705	0.632258	0.496132	0.559288	0.399764	0.435055	0.612797	0.574666	0.302114
AKAP11;S429;RKPTPRKPESPYGHLSDAPDSPRPVMTSEDS	-0.0647257	-0.00997992	0.139704	-0.064998	0.587526	0.0188061	-0.142279	-0.0964311	0.158568	0.0987367	0.225712	0.162524
AKAP11;S434;RKPESPYGHLSDAPDSPRPVMTSEDSGLFSP	0.0208007	-0.12233	0.085359	0.0161705	0.632258	0.496132	0.559288	0.399764	0.435055	0.612797	0.574666	0.302114
AKAP11;S448;DSPRPVMTSEDSGLFSPIRTSAFSPPGSCTP	-0.168991	-0.0590624	0.247232	-0.0191788	0.646908	0.10705	0.79888	-0.0295036	0.308712	0.745039	0.41027	0.395271
AKAP12;S1351;LTADMPHSERGKALGSLEGSPSLPDQDKADC	0.35193	0.011748	-0.246118	-0.117559	0.390173	0.292103	-0.124061	0.248937	0.119454	0.00220735	0.111068	0.538791
AKAP12;S1355;MPHSERGKALGSLEGSPSLPDQDKADCIEVQ	0.35193	0.011748	-0.246118	-0.117559	0.390173	0.292103	-0.124061	0.248937	0.119454	0.00220735	0.111068	0.538791
AKAP12;S234;KQSTEKQEGTLKQAQSSTEIPLQAESGQGTE	0.0647563	0.0472256	-0.147124	0.0351421	0.441116	0.68961	0.707612	0.546308	0.425583	0.372126	0.53789	0.958488
AKAP12;S235;QSTEKQEGTLKQAQSSTEIPLQAESGQGTEE	0.120634	0.0112034	0.0395762	-0.171413	1.10678	0.755082	0.788528	0.803437	0.851956	0.685692	0.763674	0.989205
AKAP12;S27;PEQPAESDTPSELELSGHGPAAEASGAAGDP	0.144725	0.0723778	-0.124655	-0.092448	1.28115	1.29086	1.22128	1.08893	1.04655	0.583305	0.888633	1.19083
AKAP12;S270;DGEENREKEPTKPLESPTSPVSNETTSSFKK	0.381578	0.202435	-0.120987	-0.463026	1.49458	1.20378	1.20135	1.36161	0.865339	0.662385	0.778635	0.806863
AKAP12;S273;ENREKEPTKPLESPTSPVSNETTSSFKKFFT	0.381578	0.202435	-0.120987	-0.463026	1.49458	1.20378	1.20135	1.36161	0.865339	0.662385	0.778635	0.806863
AKAP12;S350;AEEQEPAEGTDQARLSADYEKVELPLEDQVG	0.201802	0.0223967	-0.0160583	-0.20814	1.22535	0.979736	0.811366	0.84145	1.14876	1.04887	1.14436	0.456101
AKAP12;S371;VELPLEDQVGDLEALSEKCAPLATEVFDEKT	-0.255643	0.0050095	-0.00455292	0.255186	0.628454	0.712931	0.424423	0.588217	0.270242	0.299431	0.374081	0.249179
AKAP12;S489;PKHPEGIVSEVEMLSSQERIKVQGSPLKKLF	0.154917	0.00640541	-0.0435512	-0.117771	0.945288	0.919712	1.08437	0.782438	0.646074	0.134129	0.493763	0.403437
AKAP12;S540;GGDEEPGEYQHIQTESPESADEQKGESSASS	0.158019	0.0682505	-0.0280392	-0.19823	0.754895	0.66059	0.366237	0.932045	0.977705	1.25677	1.16856	1.05005
AKAP12;S543;EEPGEYQHIQTESPESADEQKGESSASSPEE	0.227017	-0.0774281	-0.000724704	-0.148865	0.954788	0.894436	0.482755	1.0459	0.783418	1.05212	1.11714	0.878092
AKAP12;S584;PSEAPQEAEAEEGATSDGEKKREGITPWASF	-0.0771856	-0.0287294	0.0532131	0.0527019	0.713791	0.780148	0.623748	0.605678	0.665428	0.333673	0.73924	0.640542
AKAP12;S613;SFKKMVTPKKRVRRPSESDKEEELDKVKSAT	-0.861217	-0.546142	0.477014	0.930346	0.116557	0.373527	0.319464	1.00347	-0.221903	2.45579	0.357774	0.746965
AKAP12;S615;KKMVTPKKRVRRPSESDKEEELDKVKSATLS	-0.861217	-0.546142	0.477014	0.930346	0.116557	0.373527	0.319464	1.00347	-0.221903	2.45579	0.357774	0.746965
AKAP12;S631;DKEEELDKVKSATLSSTESTASGMQDEVRAV	-0.315791	0.359454	-0.170205	0.126542	1.49258	1.47482	1.41874	1.18123	1.46495	0.921476	0.864951	1.57172
AKAP12;S637;DKVKSATLSSTESTASGMQDEVRAVGEEQRS	-0.135239	0.104149	-0.00694199	0.0380311	0.725912	0.852331	0.9897	0.88023	0.912525	0.997637	0.585502	1.20498
AKAP12;S767;PRKKSKSKLEERAEDSGAEQLASEIEPSREE	-0.00814031	0.00832587	0.0192474	-0.019433	1.02795	0.932324	0.999907	0.980186	0.358587	0.291252	0.200832	0.188179
AKAP12;T1040;VADKVKEDSQVPATQTLQRAGPKALEKVEEV	0.0663163	0.0106429	-0.106323	0.029364	1.36676	1.40559	1.32908	1.29709	0.476651	0.322946	0.417299	0.526913
AKAP12;T1191;VTEEEAAAAQTEGPSTPSSFPAQEEHREKPG	-0.068372	0.0825526	-0.180967	0.166787	0.761358	0.880701	0.986789	0.610413	0.57928	0.382096	0.428835	1.00158
AKAP12;T20;SSTEQRSPEQPAESDTPSELELSGHGPAAEA	0.180496	0.0100641	-0.125602	-0.0649589	0.780869	0.7035	0.534689	0.574907	0.557016	0.331627	0.477857	0.768706
AKAP12;T538;GGGGDEEPGEYQHIQTESPESADEQKGESSA	0.421742	0.715152	-1.49207	0.355175	2.69583	1.56555	2.26268	0.204219	3.33013	2.24302	2.2985	4.15426
AKAP13;S1077;EVSRSAMEDVTVADASPATAEPRKKDASHCI	-0.709427	0.634216	-0.269259	0.34447	-2.05721	-1.21605	-0.308748	1.08131	-2.23224	1.1575	-3.23722	-1.46567
AKAP13;S1547;GKNAASDAEMNQRSFSLEGLTGGGVGNKPSS	0.0317466	0.0539664	-0.0211192	-0.0645938	-0.0790068	-0.231058	-0.27242	-0.307823	0.214719	-0.179302	0.138679	0.217934
AKAP13;S1571;VGNKPSSSLEMSSANSSELRNPFGGEEQRNS	-0.0506307	-0.049164	0.0231182	0.0766765	0.0289868	-0.0177323	-0.14087	-0.100187	-0.315929	-0.156958	-0.171845	-0.153148
AKAP13;S1586;SSELRNPFGGEEQRNSLMSLSEEHLEPDQRQ	0.145189	0.0341388	-0.0877345	-0.0915929	0.271738	0.32877	0.204739	0.470366	0.0335557	-0.170294	-0.0570554	-0.0965297
AKAP13;S1589;LRNPFGGEEQRNSLMSLSEEHLEPDQRQHHR	-0.800467	0.134137	0.714526	-0.0481959	-0.196077	-0.495437	-0.898403	-0.160007	1.65743	1.68356	2.16603	1.61762
AKAP13;S1591;NPFGGEEQRNSLMSLSEEHLEPDQRQHHRMF	0.169671	0.00408764	-0.104105	-0.0696535	0.274476	0.304053	0.196364	0.473322	0.00591808	-0.0137625	-0.10622	-0.110726
AKAP13;S1798;KMKQPKGSLQAHDTSSLPTVIMRNKSSQPKE	-0.0611019	-0.0105247	0.0785205	-0.00689398	0.0843008	0.0810041	0.0239628	0.0574162	-0.0155394	-0.264412	-0.00947066	-0.0437158
AKAP13;S1817;VIMRNKSSQPKERPRSAVLLADEATAAPMFT	0.150287	0.0061017	-0.151233	-0.00515531	0.0409123	0.11584	0.0346331	-0.0522529	-0.00550512	-0.158306	0.0542177	0.128843
AKAP13;S1870;GNDENMSNTWKFLSHSTDSLNKICKVNESTE	-0.0127802	0.0846084	-0.0512266	-0.0206016	0.432462	0.441968	0.569662	0.418789	0.258185	0.216474	0.240794	0.395642
AKAP13;S1873;ENMSNTWKFLSHSTDSLNKICKVNESTESLT	-0.0127802	0.0846084	-0.0512266	-0.0206016	0.432462	0.441968	0.569662	0.418789	0.258185	0.216474	0.240794	0.395642
AKAP13;S2505;DQKLVLTEKVLTRSASRPSSLIEQEKQRSLE	0.103125	0.093356	-0.138921	-0.0575607	0.559436	0.565011	0.446098	0.470844	0.480786	0.134623	0.267025	0.462883
AKAP13;S2508;LVLTEKVLTRSASRPSSLIEQEKQRSLEKQR	0.140329	-0.0500909	-0.0743584	-0.0158795	0.526234	0.675693	0.691637	0.496265	0.428047	0.323075	0.331967	0.359796
AKAP13;S2662;DEFSSPSAPSVTKSGSLDSELSVSPKRNSIS	0.114365	-0.00801145	-0.0199537	-0.0863994	1.32675	1.51043	1.43682	1.35576	0.694623	0.399026	0.876652	0.9529
AKAP13;S2670;PSVTKSGSLDSELSVSPKRNSISRTQKDKGP	-0.0530198	0.00244285	0.0524931	-0.00191623	-0.0415682	-0.00903489	0.0224577	-0.101471	-0.0147155	-0.118792	0.114049	0.0319505
AKAP13;S856;PPSSAVELRTSMGNTSPVGIGGEQEGSSPTA	0.0229132	0.0808989	-0.0969877	-0.00682428	-0.45656	-0.105551	-0.202841	-0.252521	-0.440356	-0.888105	-0.553979	-0.454717
AKAP13;S867;MGNTSPVGIGGEQEGSSPTATLEVLSDSLLH	0.149084	0.134064	-0.13674	-0.146407	-0.151239	-0.217001	-0.339261	-0.341024	-0.203689	-0.770394	-0.363865	-0.134217
AKAP13;S868;GNTSPVGIGGEQEGSSPTATLEVLSDSLLHN	-0.0767588	-0.00501685	-0.0113498	0.0931254	-0.532957	-0.232781	-0.270937	-0.250441	-0.613764	-0.893887	-0.514434	-0.453202
AKAP2;S36;DNCGDSRLEPAASSLSPDHKNMEIGVSVAEC	-0.104518	0.110418	-0.17048	0.16458	-0.127932	0.27718	-0.0491222	0.133676	-0.366035	-0.563337	-0.486511	-0.148027
AKAP2;S68;SVPGVTSTPHSKDHSSPFYSPSHNGLLADHH	0.36707	-0.00246132	-0.107775	-0.256833	0.0259588	-0.266909	0.252516	-0.327182	-0.537071	-0.273077	-0.497766	-0.649386
AKAP2;S692;GSEKPQGMFAPPQVSSPVQEKRDILPKNLPA	-0.0965902	0.0307163	0.000382836	0.0654911	-0.0451802	0.0124254	0.0382076	-0.072205	-0.097866	-0.25125	-0.0702299	0.0579861
AKAP2;S72;VTSTPHSKDHSSPFYSPSHNGLLADHHESLD	-0.135601	-0.15873	0.0176266	0.276704	0.328488	0.164534	-0.0281651	-0.157283	-0.25328	-0.0377473	-0.129145	-0.333522
AKAP2;S781;MVGPFKLRSRKQRTLSMIEEEIRAAQEREEE	0.0925205	-0.0705888	-0.0289792	0.00704752	0.300609	0.262667	-0.100735	0.12722	-0.0708909	-0.483886	-0.0240655	0.135684
AKAP2;S840;YKTAPGKIEKVKPPPSPTTEGPSLQPDLAPE	-0.0753685	-0.0706273	-0.0348619	0.180858	0.424148	0.314732	0.262216	0.0660212	0.558539	0.365142	0.54746	0.706749
AKAP2;T675;EQQEPEATVEEAGSQTPGSEKPQGMFAPPQV	0.166462	0.00820814	-0.069415	-0.105255	0.091359	0.026745	0.109985	-0.18592	0.249045	-0.233766	0.00217464	-0.0874885
AKAP3;S662;APKFCEDEEATGGALSGLTKMVANQLDNCMN	-0.0676247	0.101494	0.0057964	-0.0396655	-0.418255	-0.375601	-0.603234	-0.393289	0.469959	0.616944	0.731437	0.792793
AKAP3;T644;IHPCERPKTPCERPITPPAPKFCEDEEATGG	-0.0676247	0.101494	0.0057964	-0.0396655	-0.418255	-0.375601	-0.603234	-0.393289	0.469959	0.616944	0.731437	0.792793
AKAP3;T657;PITPPAPKFCEDEEATGGALSGLTKMVANQL	-0.0676247	0.101494	0.0057964	-0.0396655	-0.418255	-0.375601	-0.603234	-0.393289	0.469959	0.616944	0.731437	0.792793
AKAP3;T665;FCEDEEATGGALSGLTKMVANQLDNCMNGQM	-0.0676247	0.101494	0.0057964	-0.0396655	-0.418255	-0.375601	-0.603234	-0.393289	0.469959	0.616944	0.731437	0.792793
AKAP6;S1070;DTMAGHSGSGPRDLLSPESGSLVRQLEVRIK	-0.0669548	-0.10836	0.0775221	0.0977928	-0.405927	-0.313762	-0.527076	-0.724223	-1.67776	-2.24607	-1.32966	-1.34039
AKAP6;S1559;KALTGIQNARQLSLLSRSSSVESLSPGGDLF	0.136903	-0.0709242	-0.00908919	-0.0568897	-0.124749	-0.474054	-0.354682	-0.691991	0.352893	0.100123	0.163208	0.0972389
AKAP6;S1563;GIQNARQLSLLSRSSSVESLSPGGDLFGLGI	-0.226846	0.0941333	0.0332109	0.099502	-0.326002	-0.122825	0.0729732	-0.139033	0.449199	0.409965	0.379243	0.462139
AKAP6;S1566;NARQLSLLSRSSSVESLSPGGDLFGLGIFKN	0.0207855	0.0896863	-0.0229712	-0.0875006	0.309315	-0.00894588	0.0933405	0.172121	-0.18584	0.0398387	-0.666324	-0.986006
AKAP6;S1591;LGIFKNGSDSLQRSTSLESWLTSYKSNEDLF	0.193083	0.102045	-0.150747	-0.14438	0.0508962	0.119516	0.417168	0.010683	0.021226	-0.161231	-0.148953	0.0631284
AKAP6;S1594;FKNGSDSLQRSTSLESWLTSYKSNEDLFSCH	0.193083	0.102045	-0.150747	-0.14438	0.0508962	0.119516	0.417168	0.010683	0.021226	-0.161231	-0.148953	0.0631284
AKAP6;S1640;SKRTLDLLNRLENIQSPSEQKIKRSVSDITL	-0.0284738	0.0600237	0.0831717	-0.114722	-0.617495	-0.797072	-0.703028	-0.495206	-1.1955	-0.715527	-1.05349	-0.974692
AKAP6;S1649;RLENIQSPSEQKIKRSVSDITLQSSSQKMSF	-0.0835019	0.106567	0.0299413	-0.0530064	-0.649606	-0.344607	-0.436131	-0.110332	0.04	0.066654	0.067539	-0.0850623
AKAP6;S1651;ENIQSPSEQKIKRSVSDITLQSSSQKMSFSG	-0.166017	-0.0647001	0.0805324	0.150185	-0.0207587	0.0946341	-0.0453066	-0.216426	0.431333	-0.030622	0.499946	0.665582
AKAP6;S2249;TPPGKAKREGSSRKQSVSGTPEENAASAKPK	-0.161732	-0.0987649	0.0162832	0.244213	-0.66026	-0.313407	-0.383018	-0.55732	0.151938	0.637101	0.551845	0.613354
AKAP6;S421;GSDGKGRVVDLKPELSRSTPSLVEPPDRSKL	0.218439	0.0483928	-0.0126218	-0.25421	0.592951	0.135381	0.169286	0.23808	-1.03219	-1.18818	-1.35395	-1.58084
AKAP6;S423;DGKGRVVDLKPELSRSTPSLVEPPDRSKLCL	-0.102013	-0.0299567	0.0224969	0.109473	-0.163693	-0.0527301	-0.164508	-0.169653	0.0393394	0.0619815	0.178142	0.244864
AKAP6;S533;KQSENTRSSVVPTMVSPGAPKATARPATDSA	0.399139	-0.109786	-0.165891	-0.123463	-0.119165	-0.369234	-0.347975	-0.511806	-0.194815	-0.485508	-0.709464	-0.830225
AKAP6;S592;CSHSSESSLGSDNIKSPLPLLSKSQKGSPPA	0.180185	0.0269747	-0.0900348	-0.117125	-0.259098	-0.436843	-0.4574	-0.60862	-0.331506	-0.442753	-0.394752	-0.4981
AKAP6;T424;GKGRVVDLKPELSRSTPSLVEPPDRSKLCLV	-0.102013	-0.0299567	0.0224969	0.109473	-0.163693	-0.0527301	-0.164508	-0.169653	0.0393394	0.0619815	0.178142	0.244864
AKAP8;S320;FPLYEEPDAKLARADSDGDLSENDDGAGDLR	0.0364698	0.0683239	-0.0826929	-0.0221008	-0.113756	-0.10123	0.171419	0.0883407	-0.681984	-0.100335	-0.730125	-0.382129
AKAP8;S325;EPDAKLARADSDGDLSENDDGAGDLRSGDEE	0.0364698	0.0683239	-0.0826929	-0.0221008	-0.113756	-0.10123	0.171419	0.0883407	-0.681984	-0.100335	-0.730125	-0.382129
AKAP8;S336;DGDLSENDDGAGDLRSGDEEFRGEDDLCDSR	0.0364698	0.0683239	-0.0826929	-0.0221008	-0.113756	-0.10123	0.171419	0.0883407	-0.681984	-0.100335	-0.730125	-0.382129
AKAP9;S1289;SEKSRECERQVQELQSPVAAGQLQLTETEAN	0.213871	-0.0154194	-0.0191665	-0.179285	-0.0666776	-0.255355	-0.03503	-0.490676	0.0974714	-0.212274	0.129019	0.296191
AKAP9;S3676;TSTSSININRDGFGLSPGIEKTDPFYHSPGG	-0.274888	0.181275	0.0448387	0.0487749	-0.239082	-0.10188	-0.0234715	0.0545375	0.232312	-0.197204	0.12778	0.679354
AKIRIN2;S18;CGATLKRTLDFDPLLSPASPKRRRCAPLSAP	0.234501	0.224316	-0.0607942	-0.398023	-0.590833	-0.825089	-0.817733	-0.724382	-0.644718	-1.14228	-0.834462	-0.671893
AKIRIN2;S21;TLKRTLDFDPLLSPASPKRRRCAPLSAPASA	0.0427914	0.155941	-0.296375	0.097643	-0.910323	-0.465249	-0.739768	-0.551153	-0.664991	-0.626081	-0.778687	-0.208546
AKR1C20;S258;KSFIEKRIKENMQVMSCFGY___________	-0.225166	-0.0369296	0.0844328	0.177663	0.436708	0.483315	0.408577	0.394582	0.190949	0.0917371	0.250854	0.183568
AKT1;S124;GLKRQEEETMDFRSGSPSDNSGAEEMEVSLA	0.0124259	0.0531462	-0.0334214	-0.0321507	-0.0999365	0.0991867	0.118325	0.0654267	0.0965646	0.131249	0.249939	0.198495
AKT1;S126;KRQEEETMDFRSGSPSDNSGAEEMEVSLAKP	0.373725	0.110912	-0.554395	0.0697573	1.15395	1.32875	1.27793	0.735852	1.66912	1.0125	0.850122	1.15037
AKT1;S129;EEETMDFRSGSPSDNSGAEEMEVSLAKPKHR	-0.0713676	0.146506	-0.0569683	-0.0181701	-0.212538	0.0422318	-0.0474883	-0.042664	0.0479944	-0.12133	0.0872508	0.0272576
AKT1;S473;MECVDSERRPHFPQFSYSASGTA________	-0.101647	0.167887	-0.0471874	-0.019053	1.20138	0.992396	1.24969	1.19819	0.539797	0.728539	0.0973377	0.0341063
AKT1;T479;ERRPHFPQFSYSASGTA______________	-0.101647	0.167887	-0.0471874	-0.019053	1.20138	0.992396	1.24969	1.19819	0.539797	0.728539	0.0973377	0.0341063
AKT1S1;S229;SVPVWAFKEKRTEARSSDEENGPPSSPDLDR	-0.455496	0.0683952	0.200265	0.186836	0.553923	0.500655	0.621906	0.744846	0.578466	0.772228	0.404432	0.342842
AKT1S1;S230;VPVWAFKEKRTEARSSDEENGPPSSPDLDRI	-0.455496	0.0683952	0.200265	0.186836	0.553923	0.500655	0.621906	0.744846	0.578466	0.772228	0.404432	0.342842
AKT1S1;S238;KRTEARSSDEENGPPSSPDLDRIAASMRALV	-0.237139	-0.0712005	0.0688017	0.239537	-0.0360914	0.106904	0.166174	0.215258	-0.183825	0.55724	0.20359	0.554111
AKT1S1;S239;RTEARSSDEENGPPSSPDLDRIAASMRALVL	0.191182	-0.234277	-0.0319246	0.0750193	0.337207	0.612707	0.532497	0.202897	0.361106	0.0741809	0.620436	0.401446
AKT1S1;T273;EDTQVFGDLPRPRLNTSDFQKLKRKY_____	-0.268297	-0.07477	0.184817	0.158251	0.826829	1.03903	0.744034	0.847366	0.241729	0.0472818	0.485069	0.301825
AKT2;S126;KQRGPGEDAMDYKCGSPSDSSTSEMMEVAVN	-0.176354	-0.263561	0.13088	0.309035	-0.091025	0.238925	-0.194102	-0.170611	-0.902384	-0.68482	-0.418054	-0.741456
AKT2;S431;LDPLELDQRTHFPQFSYSASIRE________	-0.0102328	0.185269	0.0614709	-0.236507	0.842232	0.651793	0.310758	1.24204	-0.762337	-0.203605	-0.66463	-0.705915
AKT2;S435;ELDQRTHFPQFSYSASIRE____________	-0.0352694	0.216305	0.0790615	-0.260097	0.913621	0.697568	0.301757	1.2207	-0.773761	-0.179996	-0.701683	-0.715098
AKT2;T408;TRYFDDEFTAQSITITPPDRYDSLDPLELDQ	-0.116945	0.0474716	0.275662	-0.206188	-0.0346228	-0.188381	-0.408287	0.28304	-0.709042	-1.24108	-1.19631	-2.18025
ALAD;S215;FASCFYGPFRDAAQSSPAFGDRRCYQLPPGA	-0.0215204	-0.179557	0.0232052	0.177872	0.145113	0.0158816	-0.213882	-0.309563	0.154543	0.0468958	0.269419	0.182716
ALDOA;S36;HRIVAPGKGILAADESTGSIAKRLQSIGTEN	0.0438183	-0.0880653	-0.0550123	0.0992593	-0.214436	-0.116938	-0.282395	-0.257195	0.551097	0.383293	0.532772	0.49051
ALDOA;S39;VAPGKGILAADESTGSIAKRLQSIGTENTEE	0.0645893	-0.145022	-0.00827761	0.08871	-0.0324225	0.133459	-0.0519844	-0.259295	0.00733349	-0.355227	0.105031	-0.0280211
ALDOA;S46;LAADESTGSIAKRLQSIGTENTEENRRFYRQ	-0.16148	0.030342	0.153886	-0.0227482	-0.448727	-0.371365	-0.419965	-0.297326	-0.513453	-0.629317	-0.440573	-0.570192
ALKBH5;S65;PYPASGTTKRKYQEDSDPERSDYEEHQLQKE	-0.0136995	-0.0859655	-0.0376693	0.137334	0.135462	0.304313	0.0118021	0.396775	-0.0997083	0.281765	0.114192	0.116715
ALKBH5;S70;GTTKRKYQEDSDPERSDYEEHQLQKEEEARK	-0.0136995	-0.0859655	-0.0376693	0.137334	0.135462	0.304313	0.0118021	0.396775	-0.0997083	0.281765	0.114192	0.116715
ALS2;S1329;NIAVALTTNRRQHKDSPEILSRSQTQTLESL	0.117378	-0.0592712	-0.0953281	0.0372215	-0.100997	-0.0550068	-0.201525	-0.410258	-0.0913191	-0.383732	0.0271071	-0.160581
ALS2;S1456;PTGRRSFCTGKSDSRSESPEPGYVVTSSGLL	0.0804559	0.149788	-0.141813	-0.0884313	0.00199171	-0.0769524	-0.175152	-0.199037	0.0560164	-0.736747	-0.382445	-0.367742
ALS2;S1458;GRRSFCTGKSDSRSESPEPGYVVTSSGLLLP	-0.107364	0.0555714	0.062642	-0.0108497	-0.0330427	0.220323	0.358207	0.231925	0.0641782	-0.585454	-0.0705427	-0.485274
ALS2;S460;EEQVKQESLQGKKSSSLMDIREEELEGGSRR	-0.153788	0.0153271	0.00339632	0.135065	-0.0120852	0.078185	0.325409	-0.232388	-0.0814081	-0.644583	-0.156982	0.0683434
ALS2;S477;MDIREEELEGGSRRLSLPGLLSQVSPRLLRK	-0.290062	0.105959	0.159712	0.0243901	-0.00685868	0.0404194	-0.196689	0.252027	-0.151987	-0.263092	-0.284501	-0.635274
ALS2;S486;GGSRRLSLPGLLSQVSPRLLRKAARVKTRTV	-0.290062	0.105959	0.159712	0.0243901	-0.00685868	0.0404194	-0.196689	0.252027	-0.151987	-0.263092	-0.284501	-0.635274
AMACR;S323;NRERASFITDGEQLPSPRPAPLLSRTPAVPS	0.0500391	-0.00431578	-0.0311558	-0.0145675	-0.70787	-0.564513	-0.682727	-0.779833	0.00371069	-0.560039	-0.0074437	0.0745041
AMER1;S239;RKENAKPQDAPGPKMSPAQVHFSPTTEKAAC	-0.0464597	0.028139	0.0318323	-0.0135116	1.37413	1.17597	1.10668	0.881529	0.192128	-0.560915	0.401668	0.772337
AMER1;S751;MQEANFGGSPRKAYPSYSPPEEPEEEEEEKE	-0.0668749	0.180064	-0.0680071	-0.0451815	-0.0267422	0.0791335	0.115927	0.114042	0.332445	0.0418268	0.123006	0.438108
AMER1;S753;EANFGGSPRKAYPSYSPPEEPEEEEEEKEGN	-0.116317	0.118166	-0.0685759	0.0667273	-0.0749352	0.0604259	0.0727	-0.0252124	0.224347	0.0174735	0.0915183	0.400059
AMOT;S496;AATVAAQRDTTVISHSPNTSYDTALEARIQK	-0.22311	-0.00705132	0.121981	0.10818	-0.0783006	0.0431848	-0.0743017	0.0216113	-0.0327407	-0.121204	0.116499	-0.000377269
AMOT;S605;APIMEEKRDDKSWKGSLGVLLGGDYRVEPVP	0.0744666	-0.0467514	-0.0165405	-0.0111747	0.177621	0.0867524	0.683242	0.137649	-0.754554	-0.225913	-0.525919	-0.14648
AMOTL1;S841;KDAGKTDSASLRPARSVPSIAAATGTHSRQT	0.0659878	0.101235	-0.121471	-0.0457525	0.0268846	-0.370997	-0.685757	-0.425876	-0.0435145	-0.489861	-0.243415	0.00488214
AMOTL1;S857;VPSIAAATGTHSRQTSLTSSQLTEEKKEEKT	0.0178127	-0.047881	-0.123245	0.153313	0.316412	0.510684	0.606787	0.356403	0.081161	-0.330346	0.103692	0.0422172
AMOTL1;S877;QLTEEKKEEKTTWKGSIGFLLGKEHQGQASA	-0.063476	-0.0707636	0.166018	-0.0317782	-0.354526	-0.227817	0.120303	-0.143809	-0.247665	-0.360449	-0.258263	-0.26905
AMOTL1;T851;LRPARSVPSIAAATGTHSRQTSLTSSQLTEE	0.124479	0.0715961	-0.142583	-0.0534925	-0.583011	-0.662127	-0.733629	-0.75967	-0.0818669	-0.471787	-0.277943	-0.061885
AMOTL2;S50;AQETAAVTDPRYRPRSSPHFQHAEVRILQAQ	0.0745839	-0.00643211	0.0622288	-0.130381	0.11526	-0.0414968	-0.399515	0.141065	0.321514	0.235758	0.381727	0.13517
AMOTL2;S51;QETAAVTDPRYRPRSSPHFQHAEVRILQAQV	0.0745839	-0.00643211	0.0622288	-0.130381	0.11526	-0.0414968	-0.399515	0.141065	0.321514	0.235758	0.381727	0.13517
AMOTL2;S567;EPDGLLGCNSSQRTPSLDSIAATRVQDLSDM	-0.329438	0.175193	0.0708692	0.083376	-0.211751	-0.324551	0.20544	-0.17724	-0.3577	-0.350547	-0.323974	0.204033
AMOTL2;S570;GLLGCNSSQRTPSLDSIAATRVQDLSDMVEI	-0.329438	0.175193	0.0708692	0.083376	-0.211751	-0.324551	0.20544	-0.17724	-0.3577	-0.350547	-0.323974	0.204033
ANAPC1;S1347;GHRRFQTGMHREKHKSPSYQIKEGDTINVDV	0.0458095	0.0207207	0.00115467	-0.0676849	0.324396	0.340872	0.190635	0.2725	0.291743	-0.0167658	0.383823	0.338331
ANAPC1;S547;LDGVGTPKPLSKLLGSMDEVVLLSPVPELRD	0.0120034	0.0557097	-0.0873089	0.0195958	0.317563	0.39129	0.306474	0.275342	0.244626	0.0818017	0.17844	0.295772
ANAPC1;S688;DRLAWTRSFDFEGSLSPVIAPKKARPSDTGS	-0.0586938	-0.0268285	-0.0151984	0.100721	-0.48916	-0.549768	-0.356686	-0.515895	-0.356324	-0.000103791	-0.465647	-0.472309
ANAPC2;S549;YRSLLADRLLHQFSFSPEREIRNVELLKLRF	-0.162491	0.0543433	0.000757813	0.10739	-0.319083	-0.413079	-0.367712	-0.468843	0.447168	-0.154516	-0.195363	-0.597783
ANAPC4;S777;EEAGGKPVKIKEEVLSESETEAHQDAAALDP	0.10544	0.117991	-0.0627259	-0.160706	0.638504	0.259483	0.564941	0.366101	-0.262126	-0.243422	-0.397673	-0.134001
ANAPC4;S779;AGGKPVKIKEEVLSESETEAHQDAAALDPDV	0.118404	-0.0980062	-0.0231845	0.00278651	0.441649	0.254717	0.087541	0.261416	0.144422	0.406359	0.213244	-0.067082
ANAPC4;T781;GKPVKIKEEVLSESETEAHQDAAALDPDVVI	0.116807	0.0183296	-0.0343341	-0.100803	0.475169	0.239812	0.195954	0.249754	0.00833876	-0.138447	-0.17285	-0.466536
ANK1;S51;VLKHIHQELDKELGESEGLSDDEETISTRVV	-0.0946273	0.0142959	0.103184	-0.0228522	0.894971	1.08586	0.706576	1.00465	0.022286	-0.231933	0.188185	0.108791
ANK1;S55;IHQELDKELGESEGLSDDEETISTRVVRRRV	-0.151544	-0.0939128	0.104874	0.140582	1.191	1.31787	1.11623	1.10351	0.398545	0.187077	0.500017	0.323022
ANK2;S10;______MTTMLQKSDSNASFLRAARAGNLDK	-0.0319084	0.00430872	-0.0145611	0.0421608	0.158455	0.0848176	-0.0748246	-0.14617	0.39893	0.00190505	0.333548	0.32939
ANK2;S13;___MTTMLQKSDSNASFLRAARAGNLDKVVE	-0.0319084	0.00430872	-0.0145611	0.0421608	0.158455	0.0848176	-0.0748246	-0.14617	0.39893	0.00190505	0.333548	0.32939
ANK2;S1372;AICNLNITLPIYAKESESDQEPEEEIGMTSE	0.142382	0.0285109	-0.049715	-0.121178	-0.177399	-0.0467439	-0.038639	-0.178728	0.242795	-0.247982	0.256561	0.347808
ANK2;S1374;CNLNITLPIYAKESESDQEPEEEIGMTSEKN	-0.138191	0.000723558	0.0397108	0.0977569	0.229425	0.0879108	0.146712	0.0025719	-0.104331	-0.17976	-0.169232	0.0408237
ANK2;S3627;GYSTFQDCLPKTEGDSPAAALSPQMHQEPVQ	0.424847	0.790367	-0.689577	-0.525637	-3.12296	-1.37533	-0.78463	-0.0882833	0.0306605	0.867155	-0.650857	0.558255
ANK2;S3705;GTKPCLQTPVTSERGSPIVQEPEEASEPKEE	-0.077302	0.0353541	0.193097	-0.151149	0.654658	0.246936	0.111483	0.312403	0.371915	0.249114	0.532636	0.122607
ANK2;S842;LDGMNYLRYSLEGGRSDSLRSFSSDRSHTLS	2.36477	-0.589057	0.300582	-2.0763	-1.91533	-2.56269	0.131103	-0.63822	-1.12784	4.46781	1.45937	3.19503
ANK2;S847;YLRYSLEGGRSDSLRSFSSDRSHTLSHASYL	2.55179	-1.41348	0.419861	-1.55817	-1.2092	-1.53504	-1.20292	-1.17102	2.9902	3.39471	3.18631	-0.998894
ANK3;S855;MSDDEVRKASAPEKLSDGEYISDGEEGEDAI	0.103439	0.0398828	-0.164829	0.0215073	0.0650428	-0.113491	-0.443738	-0.376038	0.383177	-0.161001	0.0308069	0.442857
ANK3;S861;RKASAPEKLSDGEYISDGEEGEDAITGDTDK	0.103439	0.0398828	-0.164829	0.0215073	0.0650428	-0.113491	-0.443738	-0.376038	0.383177	-0.161001	0.0308069	0.442857
ANK3;S907;PAEGYVGFSLGARSASLRSFSSDRSYTLNRS	0.044182	0.0360837	-0.0293153	-0.0509503	-0.0119316	-0.0255066	-0.0620831	-0.0801184	0.261021	0.00118883	0.263325	0.351683
ANK3;S910;GYVGFSLGARSASLRSFSSDRSYTLNRSSYA	0.0606747	0.0256462	-0.0515064	-0.0348145	0.0834842	0.100609	0.0327368	0.018403	0.339291	0.128959	0.366874	0.451146
ANKHD1;S1678;KSLPLSSPTMKLNLTSPKRGQKREEGWKEVV	0.0563672	-0.033964	-0.107802	0.0853984	0.337564	0.470858	0.158803	0.282601	-0.133454	-0.325431	-0.0980914	0.0155164
ANKHD1;S97;KLAAAVLRTGGGGGASGSDEDEVSEVESFIL	0.358165	0.0278735	-0.111123	-0.274916	1.13491	1.00995	1.1409	1.00019	0.139172	-0.181338	0.0949023	0.0109707
ANKHD1;S99;AAAVLRTGGGGGASGSDEDEVSEVESFILDQ	0.315279	0.240655	-0.0463475	-0.509587	0.898601	0.51804	0.862893	1.0015	0.379916	0.461441	-0.0145016	-0.223055
ANKIB1;S738;QEFLASVARGVAPADSPDAPRRSFAGGTWDW	-0.251212	0.0321087	-0.0266773	0.245781	-0.186592	-0.0986971	-0.0112306	-0.337312	0.0923409	0.0756618	0.0558498	0.265456
ANKIB1;S886;RDFLSNETSLGAIGSSLPSRLDSVPRSTESP	0.04808	0.120212	0.0132037	-0.181496	0.417729	0.165813	0.3533	0.561243	-0.238639	-0.0612895	-0.135833	-0.0762569
ANKLE2;S742;TEVSEAMAEMSLGPKSPQLGVQAGLEPILSS	0.084642	-0.0282851	0.100315	-0.156671	0.0966	-0.0207048	0.0752025	0.29467	-0.614323	-0.398186	-0.98932	-1.82203
ANKRD11;S1292;LEKLEEEALHDYREDSNDKISEVSSDSFADH	0.0576387	-0.186824	-0.190667	0.319853	-0.74078	-0.104769	-1.0845	-0.160755	0.0742792	0.743541	0.565231	0.317719
ANKRD11;S1777;QTPTRPISTNLYRSISVDIRRTPEEEFSAGD	0.00853902	-0.0888827	0.0213678	0.0589759	0.00383668	0.13818	-0.0396398	0.115415	0.145434	0.179505	0.243301	-0.0706009
ANKRD11;S1799;PEEEFSAGDKLFRQQSVPAPSSFDSPVQHLL	0.159037	0.119357	-0.327351	0.0489572	0.385427	0.422461	0.293292	0.315538	0.499972	-0.074503	0.195031	0.383105
ANKRD11;S1808;KLFRQQSVPAPSSFDSPVQHLLEEKAPLPPV	0.159037	0.119357	-0.327351	0.0489572	0.385427	0.422461	0.293292	0.315538	0.499972	-0.074503	0.195031	0.383105
ANKRD11;S838;NKSQFLDHEDTKFSLSDDQQERWFSDLSDSS	0.210641	0.0776657	-0.195671	-0.0926359	-0.441337	-0.357721	-0.385512	-0.526696	-0.145296	-0.710229	-0.361926	-0.218845
ANKRD17;S1380;SSCSDESSNSNSSRKSNNHASAVVTTTMASK	0.223066	-0.141586	-0.15321	0.0717295	0.842636	1.11328	0.870992	1.22023	0.215554	0.767987	0.357414	-0.237292
ANKRD17;S1441;EGTSNSLSTCTKSGPSPLSSPNGKLTVASPK	-0.0521213	-0.0165898	0.0461645	0.0225467	-0.40567	-0.453494	-0.37795	-0.480304	-0.43336	-0.727943	-0.66408	-0.835048
ANKRD17;S1445;NSLSTCTKSGPSPLSSPNGKLTVASPKRGPK	-0.0521213	-0.0165898	0.0461645	0.0225467	-0.40567	-0.453494	-0.37795	-0.480304	-0.43336	-0.727943	-0.66408	-0.835048
ANKRD17;S1786;NATYPMPTAKEHYPVSSPSSPSPPAQPGGVS	0.208093	0.00445263	-0.164696	-0.0478496	-0.533398	-0.442203	-0.732163	-0.7229	-0.179886	-0.732194	-0.18855	-0.108317
ANKRD17;S1790;PMPTAKEHYPVSSPSSPSPPAQPGGVSRNSP	-0.94658	0.104794	0.311279	0.530507	1.77428	2.11482	1.82479	1.75158	0.822759	0.358334	0.95586	0.920596
ANKRD17;S1792;PTAKEHYPVSSPSSPSPPAQPGGVSRNSPLD	-0.102063	0.124134	0.029668	-0.0517391	0.203327	0.0820102	0.0296458	0.34763	-0.213894	-0.113487	-0.12062	0.340355
ANKRD17;S1804;SSPSPPAQPGGVSRNSPLDCGSASPNKGASA	0.0913908	-0.0443151	-0.0579867	0.010911	-0.508697	-0.808511	-0.998639	-1.25861	-1.08796	-0.952497	-0.703114	-0.557349
ANKRD17;S1812;PGGVSRNSPLDCGSASPNKGASASEQEASSP	0.0913908	-0.0443151	-0.0579867	0.010911	-0.508697	-0.808511	-0.998639	-1.25861	-1.08796	-0.952497	-0.703114	-0.557349
ANKRD17;S2150;NESPAQSVSSGVRAPSPAPSSVPLGSEKPSS	0.181689	-0.0603402	-0.152137	0.0307881	0.248928	0.2243	0.181228	-0.195509	0.191755	-0.175265	0.243702	0.4506
ANKRD2;S321;HPEPESEQNGLERPGSGRETPQPIPAQ____	-0.316455	-0.0450772	0.208557	0.152975	1.87032	1.56115	1.52865	1.96423	-0.208616	0.638073	-0.469649	-0.977989
ANKRD2;S72;PALQKVKGQERVRKTSLDLRREIIDVGGIQN	-0.484882	-0.226892	0.328547	0.383227	1.54768	1.67622	1.52822	1.41986	0.676079	0.6818	0.853172	0.451975
ANKRD2;T325;ESEQNGLERPGSGRETPQPIPAQ________	-0.316455	-0.0450772	0.208557	0.152975	1.87032	1.56115	1.52865	1.96423	-0.208616	0.638073	-0.469649	-0.977989
ANKRD32;S165;RVLEAGKANVILPKNSPSGITHVIASNARIS	0.0235329	-0.160601	-0.000274158	0.137343	0.387277	0.337606	0.279228	0.21783	0.452234	0.30687	0.503565	0.182125
ANKRD50;S175;PPQSAPSKMQSLTIRSNSSGGTGGGDLQPSL	0.191127	-0.0390928	-0.0849916	-0.0670427	1.25815	0.871013	0.279458	0.491265	0.79967	-0.126152	0.783673	0.822212
ANKRD50;S177;QSAPSKMQSLTIRSNSSGGTGGGDLQPSLRG	0.233648	-0.00844677	-0.199506	-0.0256952	0.513088	0.686347	0.254367	0.502926	0.371439	-0.115591	0.282532	0.337711
ANKRD50;S178;SAPSKMQSLTIRSNSSGGTGGGDLQPSLRGL	0.213357	-0.136596	-0.0791272	0.00236664	1.33346	1.01216	0.386427	0.509455	0.456883	-0.316884	0.741806	0.901987
ANKRD50;S262;DSFHSLSFTEQIQQHSLPRSRSRQSVVSPSS	0.618217	1.14257	0.56656	-2.32735	2.22005	0.530859	1.83194	2.35453	2.32637	0.218201	0.724585	-0.491694
ANKRD55;S446;NAGPQHTAQRSQKSRSEQDLLNNRTGCPVSL	0.120851	0.0584584	-0.0342021	-0.145107	-0.614634	-0.31306	-0.219587	-0.0724222	-0.121355	-0.221784	-0.0681704	-0.238775
ANKS1;S440;PLAASEGLAVRPRIQSSAPQEEEEHPYELLL	0.0854203	0.114839	-0.133848	-0.0664118	-0.0337219	0.127468	0.0296713	0.014134	0.305143	-0.119322	0.271402	0.322427
ANKS1;S672;PSFASEWDEIEKIMSSIGEGIDFSQEQQKIS	0.140759	0.150182	-0.132382	-0.158559	-0.106526	-0.480597	0.151355	-0.610731	-0.345934	-0.400322	-0.371136	0.125569
ANKS1;S882;DLLLPSADTSRRRHDSLPDPGTASRADRFRV	-0.040518	-0.0634262	0.185414	-0.0814695	0.372389	0.128557	0.477792	0.331447	0.132778	0.545992	0.253102	-0.168998
ANKS3;S74;GLARAQGLSSEASIESNEDSDHARKSSVRKQ	-0.0708175	0.0524514	-0.0370566	0.0554226	-0.195277	0.26583	0.117818	0.551341	0.289205	0.329645	0.167385	0.282827
ANKS3;S78;AQGLSSEASIESNEDSDHARKSSVRKQTRSY	-0.0708175	0.0524514	-0.0370566	0.0554226	-0.195277	0.26583	0.117818	0.551341	0.289205	0.329645	0.167385	0.282827
ANLN;S180;ESSYFAPVPTEDKAASPSKPPISNASATPVG	0.207971	0.144307	-0.174367	-0.177912	-0.696931	-0.836403	-0.808811	-0.805475	-0.439822	-0.607495	-0.655921	-0.514436
ANLN;S293;GPLLSASVSSSVKASSPVTAATFITENREAQ	-0.82808	0.0914552	-0.372891	1.10952	-3.27392	-1.65048	-1.40952	-1.13613	-1.27872	-1.40953	-1.94418	-1.34113
ANLN;S556;AVREVEMSVDDEDINSSRVINDIFSDVLEEG	0.276951	-0.00798169	-0.213423	-0.0555461	-0.364728	-0.210525	-0.436114	-0.455603	0.148371	-0.413817	0.217459	0.437701
ANLN;T192;KAASPSKPPISNASATPVGRRGRLANLAATI	0.207971	0.144307	-0.174367	-0.177912	-0.696931	-0.836403	-0.808811	-0.805475	-0.439822	-0.607495	-0.655921	-0.514436
ANP32B;S158;SYLDGYDREDQEAPDSDVEVDSVEEAPDSDG	0.187574	0.18692	-0.118401	-0.256092	0.213657	-0.0315659	-0.187433	-0.0131231	0.96581	1.06324	1.10291	1.86873
ANP32B;S164;DREDQEAPDSDVEVDSVEEAPDSDGEVDGVD	0.187574	0.18692	-0.118401	-0.256092	0.213657	-0.0315659	-0.187433	-0.0131231	0.96581	1.06324	1.10291	1.86873
ANP32B;S171;PDSDVEVDSVEEAPDSDGEVDGVDKEEEDEE	0.187574	0.18692	-0.118401	-0.256092	0.213657	-0.0315659	-0.187433	-0.0131231	0.96581	1.06324	1.10291	1.86873
ANTXR1;S360;CTVIIKEVPPPPVEESEEEDDDGLPKKKWPT	-0.14928	0.0211519	0.081152	0.0469766	0.204227	0.175853	0.124167	0.146203	0.212311	-0.00156266	0.454458	0.86794
ANXA1;S34;QEYVQAVKSYKGGPGSAVSPYPSFNVSSDVA	-0.0642611	0.0817456	0.0608168	-0.0783012	-0.319525	-0.203102	0.157527	-0.319991	-1.16687	-1.50734	-1.15573	-1.20198
ANXA1;S37;VQAVKSYKGGPGSAVSPYPSFNVSSDVAALH	0.0263681	-0.260745	0.0337749	0.200602	-0.0133131	-0.276986	-0.241528	-0.615262	-0.79064	-0.644789	-0.692069	-0.519589
ANXA2;S12;____MSTVHEILCKLSLEGDHSTPPSAYGSV	-0.176004	0.0194627	0.0369774	0.119563	0.19795	0.0832864	0.015622	0.0264707	-0.0523278	-0.162466	0.00968496	0.257025
ANXA2;Y24;CKLSLEGDHSTPPSAYGSVKPYTNFDAERDA	-0.171977	-0.142442	0.196451	0.117968	0.249847	0.400372	0.647766	0.199845	-0.104872	-0.501289	-0.0958796	-0.383125
ANXA3;S19;IWVGPRGTIKDYPGFSPSVDAEAIRKAIRGL	0.0613096	0.000298657	-0.00492552	-0.0566827	0.107765	0.0561313	0.00772292	0.0246068	0.0873127	-0.0468732	0.0989268	0.212892
ANXA6;T535;QEDAQVAAEILEIADTPSGDKTSLETRFMTV	1.25407	-1.04213	-0.0582249	-0.153718	2.25769	-0.414971	-1.42291	-2.44085	-0.0923939	-1.36294	0.706343	-0.856876
AP1AR;S49;PRGEHLTIEFENLVESDEGESPGSSHRPLTE	0.0176564	-0.22804	0.0101901	0.200194	-0.24343	-0.152505	-0.266114	0.10744	-0.37156	-0.0720107	-0.550907	-1.2877
AP2A1;S517;YILGEFGNLIAGDPRSSPPVQFSLLHSKFHL	0.0326663	-0.013876	0.024997	-0.0437873	0.173951	0.107622	-0.196878	0.074596	0.109273	-0.117589	0.239762	0.240124
AP2A1;S518;ILGEFGNLIAGDPRSSPPVQFSLLHSKFHLC	0.0326663	-0.013876	0.024997	-0.0437873	0.173951	0.107622	-0.196878	0.074596	0.109273	-0.117589	0.239762	0.240124
AP3B1;S276;REDGGLEDNEKNFYESEEEEEEKEKSSRKKS	0.18125	-0.0211443	-0.136663	-0.0234422	0.111485	0.181754	0.1546	0.0273484	0.270369	-0.158518	0.0933138	0.139481
AP3B1;S678;PLGKTKKEKPMKKFYSESEEEEDEDEDEDEE	-0.548617	0.160964	0.423383	-0.0357307	-0.303466	-0.0417269	-0.10075	0.606435	-0.148158	0.367067	0.217662	-0.186154
AP3B1;S680;GKTKKEKPMKKFYSESEEEEDEDEDEDEEEE	-0.548617	0.160964	0.423383	-0.0357307	-0.303466	-0.0417269	-0.10075	0.606435	-0.148158	0.367067	0.217662	-0.186154
AP3D1;S754;KDKKRKKKEKGKRRHSSLPTESDEDIAPAQR	-0.0523877	-0.0567314	0.166477	-0.0573581	-0.00278238	-0.29051	-0.00353009	0.00609814	0.272972	0.894333	0.515481	0.647939
AP3D1;S755;DKKRKKKEKGKRRHSSLPTESDEDIAPAQRV	0.116262	0.110033	-0.192659	-0.0336364	0.109346	0.179916	0.116992	0.0731346	-0.0558771	-0.17113	-0.0590896	0.243816
AP3D1;S760;KKEKGKRRHSSLPTESDEDIAPAQRVDIITE	0.147494	0.0371931	-0.126886	-0.0578018	0.150522	0.125185	0.263243	0.0917234	0.152697	0.0297945	0.00457667	0.286694
AP3D1;S784;RVDIITEEMPENALPSDEDDKDPNDPYRALD	0.0657955	-0.00659769	-0.0438778	-0.0153199	-0.249459	-0.498019	-0.854985	-0.669203	0.0497488	0.189889	0.364458	0.138685
AP3D1;T758;RKKKEKGKRRHSSLPTESDEDIAPAQRVDII	-0.291819	-0.0838831	0.185962	0.189741	0.0587041	0.316052	0.238383	0.341743	-0.513935	-0.121714	-0.298747	-0.747401
AP3S1;S183;MNLPEIPRNINIGDISIKVPNLPSFK_____	-0.0126921	0.2522	0.0993063	-0.338814	-0.0995468	-0.232481	-0.0872014	0.0624825	-0.151313	-0.530212	-0.455265	-0.389956
AP5Z1;S271;DPCSPDADDKSELEGSTLSVLSAASTASRLL	-0.26504	0.353898	-0.169401	0.0805426	-0.526219	0.246208	0.732726	0.414455	-0.451019	-0.31957	-0.617271	0.0178009
AP5Z1;S274;SPDADDKSELEGSTLSVLSAASTASRLLPPR	-0.205692	0.212328	-0.182459	0.175823	-0.463209	0.284746	0.785121	0.213377	-0.392274	-0.252153	-0.483617	0.0528975
APBA1;S84;EEEEEERGECLARSASTESGFHNHTDTAEGD	0.0848273	0.0167111	-0.0450003	-0.0565381	0.0824514	0.00835081	-0.0289753	0.00625559	0.168192	0.135616	0.0705819	0.0219451
APBA1;S87;EEERGECLARSASTESGFHNHTDTAEGDVLA	0.0848273	0.0167111	-0.0450003	-0.0565381	0.0824514	0.00835081	-0.0289753	0.00625559	0.168192	0.135616	0.0705819	0.0219451
APBB2;S123;RKAAEQGQQDPNKNLSPAAVINLTSEKLEVK	0.283238	-0.00475244	-0.28862	0.0101354	-0.913533	-0.727828	-0.830463	-0.504995	-1.538	-0.95577	-1.526	-1.00807
APBB2;S229;PQSSPEDGQVATVSSSPETKKDHPKTGAKTD	-0.264053	-0.17933	0.268865	0.174518	-0.732964	-0.360353	-0.451521	-0.0266809	0.0181847	0.489296	0.20814	-0.330158
APBB2;S331;TQWERPVSIPADLHGSRKGSLSSVTPSPTPE	-0.107211	0.0222204	0.0347514	0.0502388	-0.17983	-0.106178	-0.322634	-0.147361	0.232412	0.0738322	0.406248	0.288011
APBB2;S335;RPVSIPADLHGSRKGSLSSVTPSPTPENEKQ	0.0884502	0.230062	-0.167109	-0.151403	-0.732434	-0.913478	-1.8785	-0.564262	-0.441353	-0.851103	-1.01036	-0.782871
APBB2;S338;SIPADLHGSRKGSLSSVTPSPTPENEKQPWS	0.239538	-0.0670924	-0.0829136	-0.0895322	-0.921539	-0.77931	-0.920598	-0.772387	-0.502087	-0.433687	-0.777169	-1.02642
APBB2;S342;DLHGSRKGSLSSVTPSPTPENEKQPWSDFAV	0.239538	-0.0670924	-0.0829136	-0.0895322	-0.921539	-0.77931	-0.920598	-0.772387	-0.502087	-0.433687	-0.777169	-1.02642
APBB2;T340;PADLHGSRKGSLSSVTPSPTPENEKQPWSDF	-0.0609134	0.0203006	0.130784	-0.0901709	-0.288597	-0.358288	-0.312147	-0.185776	-0.0988396	-0.0674793	-0.199453	-0.202508
APBB2;T344;HGSRKGSLSSVTPSPTPENEKQPWSDFAVLN	-0.0609134	0.0203006	0.130784	-0.0901709	-0.288597	-0.358288	-0.312147	-0.185776	-0.0988396	-0.0674793	-0.199453	-0.202508
APC;S1002;TPINYSLKYSDEQLNSGRQSPSQNERWARPK	-0.0879071	-0.117527	0.223138	-0.0177036	-0.0635673	-0.167867	-0.0154765	0.0909818	0.0743496	0.752215	0.324951	0.0965987
APC;S1006;YSLKYSDEQLNSGRQSPSQNERWARPKHVIE	-0.0879071	-0.117527	0.223138	-0.0177036	-0.0635673	-0.167867	-0.0154765	0.0909818	0.0743496	0.752215	0.324951	0.0965987
APC;S2499;NDGRPTKRHDIARSHSESPSRLPINRAGTWK	0.199064	0.00515731	-0.321257	0.117035	0.00103107	0.0507512	0.0701771	-0.0392779	-0.064765	0.485406	0.0005334	0.332833
APC;S2501;GRPTKRHDIARSHSESPSRLPINRAGTWKRE	0.19858	0.000881426	-0.295902	0.096441	0.105535	0.0206109	0.339959	-0.170262	-0.0792893	0.534435	-0.0232536	0.322231
APC;S254;EAERSPATRVDHETASVLSSSGTHSAPRRLT	-0.0247847	-0.0785473	0.10065	0.00268182	-0.103167	-0.00649467	-0.109187	0.0497509	-0.0845351	-0.121623	0.0271543	-0.184542
APC;S257;RSPATRVDHETASVLSSSGTHSAPRRLTSHL	-0.0247847	-0.0785473	0.10065	0.00268182	-0.103167	-0.00649467	-0.109187	0.0497509	-0.0845351	-0.121623	0.0271543	-0.184542
APC;S708;LMANRPAKYKDANIMSPGSSLPSLHVRKQKA	0.284852	-0.152243	-0.196214	0.0636047	0.376034	0.558802	0.531552	0.222381	-0.0492361	0.105722	0.271351	0.426069
APC;S712;RPAKYKDANIMSPGSSLPSLHVRKQKALEAE	0.284852	-0.152243	-0.196214	0.0636047	0.376034	0.558802	0.531552	0.222381	-0.0492361	0.105722	0.271351	0.426069
APC;S744;DAQHLSETFDNIDNLSPKASHRSKQRHKQNL	-0.120733	-0.0435467	0.256674	-0.0923945	-0.0485276	-0.430647	-0.482311	0.0611363	-0.258993	-0.226641	-0.773668	-1.224
APEH;S186;KAESFFQTKALDVSASDEEMARPKKPDQAIK	-0.0816688	-0.109967	0.0773058	0.11433	0.238601	0.147057	0.321105	-0.00369854	0.28725	0.533181	0.445524	0.493067
APEX1;S18;KRGKKAAADDGEEPKSEPETKKSKGAAKKTE	0.168392	-0.0108676	0.303278	-0.460802	-1.41129	-0.337909	-0.731497	0.0896971	-0.113655	1.1452	1.46714	-0.0211403
APLF;S23;SQMLDEDDILSEMQKSPVVNLPDKTTGASQL	-0.0291466	0.0087797	-0.0541443	0.0745113	-0.505759	-0.456143	-0.568957	-0.622604	-0.188922	-0.460499	-0.154132	0.156197
APLF;S239;PEKSQGCHPESSSAPSSPDALHTDTADPVLG	0.0444757	-6.7499e-05	-0.0325411	-0.011867	-0.111769	-0.0869141	-0.0487991	0.0506916	-0.263892	-0.0317771	-0.373358	-0.61741
APLF;S41;VNLPDKTTGASQLQGSPEITKTKCPTIDPMS	-0.185674	0.080472	-0.0138569	0.119058	-0.314889	-0.322681	-0.699143	-0.330711	0.0897135	-0.343161	0.0096345	0.168047
APP;S441;ADKKAVIQHFQEKVESLEQEAANERQQLVET	-0.129224	0.0146627	0.0508002	0.0637607	-0.111885	-0.126426	-0.00871453	-0.181132	0.747218	0.482379	0.528634	0.542895
APPL1;S401;TAARVNQSALEAVTPSPSFQQRHESLRPGGQ	0.0644071	-0.0867848	-0.0110965	0.0334742	0.0392537	0.105622	-0.0199703	-0.0674296	0.197053	0.0587136	0.257613	0.0697547
APPL1;S691;NQAGSEGQLVLSSSQSEESDLGEEGKKRESE	0.0669969	-0.0153621	-0.018564	-0.0330708	0.720865	0.68169	0.448519	0.616694	0.217273	0.120568	0.186211	0.00914257
APPL1;S694;GSEGQLVLSSSQSEESDLGEEGKKRESEA__	0.0600671	-0.0244922	-0.0137553	-0.0218197	0.808595	0.716614	0.528472	0.68564	0.288414	0.319525	0.234151	0.115834
APPL2;S651;GKYVLLNDQADDTGGSPSENRGAESEA____	-0.214776	0.0898145	0.182722	-0.0577605	0.390625	0.214623	0.126722	0.555629	0.478473	0.717585	0.68799	0.851919
APRT;S15;_MSEPELKLVARRIRSFPDFPIPGVLFRDIS	0.265298	-0.103834	-0.122915	-0.0385479	0.809396	0.981787	0.717865	0.611504	-0.366133	-0.661906	-0.277522	-0.382931
ARAF;S157;TVCVDMSTNRRQFYHSIQDLSGGSRQQEAPS	0.254586	0.0578898	0.0215543	-0.33403	1.23574	1.15799	1.24812	1.3004	-0.00383393	-0.0225051	0.169499	0.139822
ARAF;S255;STDAAGRGGDGAPRGSPSPASVSSGRKSPHS	-0.4305	0.0822154	0.510515	-0.16223	0.428045	0.987291	1.32686	1.56396	0.538731	-0.135958	0.736073	0.22909
ARAF;S580;IELLQHSLPKINRSASEPSLHRAAHTEDINA	0.00131805	0.462116	-0.742448	0.279014	-5.20018	-0.173243	0.255069	-0.2971	0.488491	-0.0410277	0.546294	0.36843
ARAP1;S232;VIPPKPPRLLPEFDDSDYDDVPEEGPGAPAS	0.0973341	0.201129	-0.157479	-0.140984	-0.210256	-0.192739	-0.112551	-0.1223	-0.0613446	-0.343563	-0.258464	0.243292
ARFGAP2;S431;ESSEARQKFAGAKAISSDMFFGREVDSEYEA	-0.265363	-0.108507	0.145361	0.228509	0.909335	0.849673	0.738449	0.529369	0.835777	0.482689	0.812599	0.694646
ARFGAP3;S241;GAKKGSLGAQKLTNTSFTEIEKQAQAVDKRK	-0.303243	-0.127984	0.15931	0.271916	0.538875	0.619415	0.545058	0.381841	0.704143	0.573527	0.699095	0.410959
ARFGAP3;S331;ISHSVTSDMQTIEQESPTLAKPRRKYQEDPE	0.043425	-0.133345	0.0164953	0.0734247	0.275555	0.310458	0.235949	0.130333	0.133915	-0.0915897	0.0434771	-0.232804
ARFGAP3;T202;HEGGPGQGPSVEGLNTPGKAAPEVSSIIKKK	0.774429	-0.76207	-0.0191923	0.00683319	-1.20202	0.450127	-0.267301	0.726922	0.762365	0.733218	0.519462	-1.8788
ARFGEF1;S1563;PPSPSAVSEKPLDAISQKSVDIHDSIQPRSS	-0.0348824	-0.0453211	0.0966028	-0.0163993	-0.387272	-0.123153	-0.181526	-0.24241	-0.565015	-0.623647	-0.306214	-0.495872
ARFGEF1;S1566;PSAVSEKPLDAISQKSVDIHDSIQPRSSDNR	-0.112332	0.0789408	0.0646552	-0.0312636	-0.0461298	-0.0558154	0.140979	0.153008	-0.211363	-0.180848	-0.200062	-0.164043
ARFGEF2;S1518;EEVSDRHLDVDLDRQSLSSIDRNASERGQSQ	0.341077	0.0495078	-0.214816	-0.175768	0.103671	0.0198894	0.0332053	0.0385005	-0.343507	-0.481401	-0.566004	-0.773812
ARFGEF2;S1521;SDRHLDVDLDRQSLSSIDRNASERGQSQLSN	0.328258	0.0609113	-0.172462	-0.216707	0.175442	-0.00442002	0.00365513	0.0413306	-0.326551	-0.398082	-0.480073	-0.794879
ARFGEF2;S214;NQVLQEARELEKPMQSKPQSPVIQATAGSPK	0.164578	0.152707	-0.224412	-0.0928727	-0.387086	-0.122439	-0.157442	-0.189966	0.888707	0.490035	0.909802	1.36153
ARFGEF2;S218;QEARELEKPMQSKPQSPVIQATAGSPKFSRL	0.0908205	0.0219768	-0.172723	0.0599261	-0.150835	0.241502	0.0292015	0.165971	-0.0416643	-0.326091	-0.129309	-0.0369674
ARFGEF2;S227;MQSKPQSPVIQATAGSPKFSRLKQSQAQSKP	-0.165122	0.108829	-0.0392615	0.0955539	-0.131312	-0.0320569	0.0221809	-0.0448287	0.14418	-0.0561141	0.0706617	0.434284
ARFGEF2;S355;ENSQTNGIADDRQSLSSADNLEPDVQGHQVA	-0.107816	-0.0268088	0.049594	0.0850307	0.145044	0.303458	0.144687	0.434181	0.203175	0.223178	0.201552	0.0292218
ARFGEF2;S356;NSQTNGIADDRQSLSSADNLEPDVQGHQVAA	0.13517	-0.0330159	-0.137028	0.0348739	-0.0368082	0.0390912	-0.0737477	-0.128902	0.402585	0.103774	0.324423	0.586082
ARFGEF2;T224;EKPMQSKPQSPVIQATAGSPKFSRLKQSQAQ	-0.145189	0.0253646	-0.0304256	0.15025	0.121951	0.391826	0.379507	0.421659	0.313704	0.215363	0.150674	0.207456
ARGLU1;S73;STNAAASRRERERASSPPDRIDIFGRTVSKR	-0.0247007	-0.0235311	-0.124303	0.172535	-0.305474	0.0150141	0.17405	-0.237861	0.0183622	-0.233043	-0.0964716	0.112322
ARHGAP1;S91;DEMPDFPKSDDSKSSSPEPVTHLKWDDPYYD	-0.102585	-0.00123551	0.0155317	0.088289	-0.265472	-0.037068	-0.0961086	-0.0984051	-0.464527	-0.692996	-0.475388	-0.465725
ARHGAP10;S607;TPSSNPAGTPPSPRMSPFPLSPAASIVDKLP	0.271655	-0.00493992	-0.0834597	-0.183255	-0.308143	-0.333587	-0.330116	-0.328379	0.20765	-0.0693681	0.280717	0.324072
ARHGAP10;S612;PAGTPPSPRMSPFPLSPAASIVDKLPECVIN	0.271655	-0.00493992	-0.0834597	-0.183255	-0.308143	-0.333587	-0.330116	-0.328379	0.20765	-0.0693681	0.280717	0.324072
ARHGAP12;S213;DSAGEGSERIQQDSESGDELSSSSTEQMRAT	-0.132946	-0.0280102	0.0884854	0.0724706	0.112187	0.128486	0.0938556	0.048201	0.0341666	-0.0912949	0.121993	0.0755035
ARHGAP12;S238;EQMRATTPPNQGRPDSPVYANLQELKISQSA	0.14693	-0.0051583	-0.082931	-0.0588403	0.127504	0.214067	0.196525	0.164476	0.108526	-0.0215737	0.0310398	0.180917
ARHGAP12;S86;DSAGEGSERIQQDSESGDELSSSSTEQMRGQ	-0.132946	-0.0280102	0.0884854	0.0724706	0.112187	0.128486	0.0938556	0.048201	0.0341666	-0.0912949	0.121993	0.0755035
ARHGAP12;T229;GDELSSSSTEQMRATTPPNQGRPDSPVYANL	0.14693	-0.0051583	-0.082931	-0.0588403	0.127504	0.214067	0.196525	0.164476	0.108526	-0.0215737	0.0310398	0.180917
ARHGAP12;Y241;RATTPPNQGRPDSPVYANLQELKISQSALPP	0.113396	0.165795	-0.0869576	-0.192233	-0.30998	-0.365702	-0.419269	-0.222009	-0.00136123	-0.533617	-0.289918	-0.0364374
ARHGAP17;S570;GGPVFSSTGILEQGLSPGDSSPPKPKDSVSA	0.261562	0.0385347	-0.264255	-0.0358411	-0.0454722	-0.0568171	-0.0939206	-0.206917	0.49953	0.253176	0.391418	0.636015
ARHGAP17;S625;SHQLSVSTPHSAAGPSPHTLRRAVKKPAPAP	0.178718	-0.03601	-0.0658841	-0.0768243	0.111242	-0.158378	0.241023	-0.177791	0.325918	0.664376	0.363147	0.527663
ARHGAP17;S671;SPGTGTSPKPSARSPSPPQQQQQQQQQQQQQ	0.058783	-0.609381	0.244688	0.30591	0.247279	-0.139531	-0.245664	-0.0923385	0.462625	2.0522	1.11987	0.610297
ARHGAP17;S739;GPEPGPTPPQTPTPPSTPPLAKQNPSQSETT	0.271906	-0.00977092	-0.214047	-0.0480882	0.143877	-0.0855378	-0.188147	-0.522672	1.01	0.429989	0.799471	0.896663
ARHGAP17;T730;PTQPRLGEQGPEPGPTPPQTPTPPSTPPLAK	0.405946	-0.155942	-0.511477	0.261473	0.831066	0.37008	0.58093	-0.789044	0.553807	0.271651	0.0988685	0.700939
ARHGAP17;T734;RLGEQGPEPGPTPPQTPTPPSTPPLAKQNPS	-0.49425	0.240858	0.0816571	0.171735	-0.204458	-0.0386029	0.28249	0.0852718	-0.752999	-0.799086	-1.01274	-0.83448
ARHGAP17;T736;GEQGPEPGPTPPQTPTPPSTPPLAKQNPSQS	0.222843	-0.0381963	-0.221489	0.0368419	-0.287272	-0.145332	-0.180259	-0.241444	0.626018	0.714298	0.768312	1.05248
ARHGAP17;T740;PEPGPTPPQTPTPPSTPPLAKQNPSQSETTQ	0.167611	-0.0670118	-0.218488	0.117889	-0.340848	-0.153096	-0.228345	-0.284365	0.576086	0.717433	0.738925	1.00889
ARHGAP18;S263;SKERTQKISSNDSLPSFRLPKDKTGTTRIGD	0.228857	0.0912715	-0.32093	0.000801645	0.312084	0.449978	0.307631	0.284978	0.63151	0.469527	0.535858	0.671887
ARHGAP21;S1425;AASRKRKKPKEKAQPSSSEDELDSVFFKKEN	0.227659	-0.0343476	-0.0902852	-0.103026	0.255796	-0.119158	-0.116471	-0.0343896	-0.339084	-0.0320199	-0.27402	-0.130949
ARHGAP21;S1426;ASRKRKKPKEKAQPSSSEDELDSVFFKKENT	0.130318	-0.0475696	-0.0180816	-0.0646665	0.218214	-0.0392537	-0.1861	-0.129928	-0.400358	-0.384322	-0.223327	-0.224354
ARHGAP21;S1427;SRKRKKPKEKAQPSSSEDELDSVFFKKENTE	0.259033	-0.0660997	-0.146088	-0.0468461	0.308377	0.256851	0.210891	0.150084	-0.294825	-0.240234	-0.152234	-0.0766349
ARHGAP21;S1624;ERSELVSEGRPVETDSESEFPVFPTTLTSDR	0.0074562	0.00688509	-0.0214916	0.00715028	0.0645906	0.0600937	0.572096	-0.100495	-0.206873	-0.281695	-0.428431	-0.347487
ARHGAP21;S1729;TPALAKMFDVMKKGKSTGSLLTPSRSESEKQ	0.0572838	0.0441653	-0.0527957	-0.0486534	0.113268	0.163567	0.0631426	0.0769959	0.143677	-0.0308906	0.210804	0.22775
ARHGAP21;S438;VVPTRTTLQVRRRSTSHDRVPQSVQIRQRSV	0.0493102	-0.0484117	0.0567354	-0.0576339	-0.136568	-0.36661	0.0366458	-0.170037	-0.423053	-0.0436998	-0.486599	-0.656529
ARHGAP21;S472;RLEDSVLMKYCPRSASQGALTSPPVSFNNHR	-0.00244022	-0.050174	0.0343409	0.0182733	-0.11617	-0.15331	-0.355977	-0.2027	-0.000108059	-0.221766	0.0391673	0.108381
ARHGAP21;S851;PPSLTTSAPLIRRQLSHDQESVGPPSLDGQH	-0.00510199	0.00795965	0.00856137	-0.011419	0.207222	-0.0908869	0.00569468	0.0816484	-0.266125	0.305211	0.0212675	0.459262
ARHGAP21;S875;PSLDGQHSSKTERSKSYDEGLDDYREDAKLS	0.115581	-0.0186162	-0.148694	0.0517295	0.112729	0.0701194	0.116062	-0.0200912	0.0562147	-0.201574	-0.184847	-0.107913
ARHGAP21;S914;GIKITDSQKSSEDSGSRKGSSSEVFSDAARE	-0.053574	0.0714935	-0.198901	0.180982	-0.619264	-0.268884	-0.531385	-0.558974	-0.417333	-1.29985	-0.509886	0.100005
ARHGAP21;S918;TDSQKSSEDSGSRKGSSSEVFSDAAREGWLQ	-0.209439	-0.079108	0.175188	0.113359	-0.675332	-0.438415	-0.383576	-0.368446	0.0713705	0.335834	0.375802	0.143367
ARHGAP21;T1622;DDERSELVSEGRPVETDSESEFPVFPTTLTS	0.0565961	0.00550614	-0.0428163	-0.0192859	0.160365	0.138317	0.606122	-0.0633962	-0.169899	-0.304394	-0.391747	-0.31696
ARHGAP22;S222;WGSEEVTRDHRGEPGSPGLPTHRTSSLDGPA	0.0165644	-0.0555982	0.0095415	0.0294923	-0.0470225	-0.0206533	-0.00759363	-0.114975	-0.0927885	-0.289259	-0.0778849	-0.0544682
ARHGAP22;S232;RGEPGSPGLPTHRTSSLDGPAAAVLSRTSPP	-0.0651226	0.104736	0.0160402	-0.0556533	0.934569	1.00605	0.99029	0.964582	0.433674	-0.165456	0.361221	0.350816
ARHGAP23;S1182;GTADDMLAVRLRRPLSPETRRRRSSWRRHTV	-0.247767	-0.166114	0.311373	0.102508	-0.723256	-0.513007	-0.547192	-0.577659	-1.1192	-0.651419	-0.38952	-0.634374
ARHGAP23;S1247;KDSGLSSLESTKARASSAASLPSGDLGALQG	0.235045	0.0498254	-0.115112	-0.169759	-0.0955345	-0.215702	-0.11306	-0.287862	0.110572	-0.17304	0.0983711	0.219
ARHGAP23;S1248;DSGLSSLESTKARASSAASLPSGDLGALQGL	0.0883782	-0.0226458	-0.0534948	-0.0122377	-0.197991	-0.301913	0.0243563	-0.576239	0.0169458	-0.247366	0.000442576	0.118791
ARHGAP23;S1251;LSSLESTKARASSAASLPSGDLGALQGLPQR	0.0883782	-0.0226458	-0.0534948	-0.0122377	-0.197991	-0.301913	0.0243563	-0.576239	0.0169458	-0.247366	0.000442576	0.118791
ARHGAP23;S145;DALSQLGQEGWHRARSDDYLSRATRSAEALG	-0.0110559	0.0367086	-0.0308172	0.00516462	0.070583	0.0706722	-0.0598018	0.109144	0.0255742	-0.0348776	0.0482154	0.236565
ARHGAP23;S155;WHRARSDDYLSRATRSAEALGPGALVSPRLE	-0.0162723	0.0228556	0.0252624	-0.0318457	-0.274013	-0.512245	-0.495322	-0.447068	-0.467078	-0.574772	-0.68914	-0.613635
ARHGAP23;S166;RATRSAEALGPGALVSPRLERCGWASQRPSA	-0.0162723	0.0228556	0.0252624	-0.0318457	-0.274013	-0.512245	-0.495322	-0.447068	-0.467078	-0.574772	-0.68914	-0.613635
ARHGAP23;S215;LQGLDDIGYIGYRSYSPSFQRRTGLLHALSF	-0.146433	-0.0689563	0.0390759	0.176313	0.262288	0.336731	0.227648	0.159563	-0.0657991	-0.291121	-0.00550566	0.0128801
ARHGAP23;S309;QLTPARQMNLGFGDESPEPEARGERLGRKVA	-0.0878788	-0.12939	0.0300632	0.187206	-0.0352584	-0.0792852	-0.525792	-0.060708	-0.0960484	-0.159836	-0.120661	-0.366233
ARHGAP23;S373;AVVSSAMNSAPVLGTSPSSPTFTFALSRHYS	-0.043249	-0.000230158	0.0288482	0.0146309	0.0297167	-0.0465357	0.0338893	0.0335169	-0.220532	0.0801415	-0.204984	-0.377301
ARHGAP23;S467;SWGTSEDADAPSKRHSTSDLSDATFSDIRRE	0.0510021	0.0385857	-0.168934	0.079346	0.428336	0.477527	0.426287	0.320823	0.580131	0.34178	0.563439	0.784848
ARHGAP28;S17;LSNESLHPPSFSRSNSQASVDSSASMEEFLR	-0.00517169	-0.0473218	-0.0512469	0.10374	0.511688	0.630123	0.438998	0.704392	1.21106	1.41092	1.09214	0.923927
ARHGAP28;S3;_____________MLSNESLHPPSFSRSNSQ	-0.09255	-0.0342534	0.0931972	0.0336062	0.697907	0.684569	0.709968	0.53587	0.367768	0.00757222	0.527927	0.559747
ARHGAP28;S6;__________MLSNESLHPPSFSRSNSQASV	-0.0532085	-0.0547506	0.0112173	0.0967418	0.743526	0.839033	0.771984	0.619369	0.421496	0.105812	0.611614	0.638295
ARHGAP29;S171;GSDSILRLPISRESKSFENISVDSVDLPHEK	0.0674016	-0.00639248	-0.0513716	-0.00963754	0.0834024	-0.0046187	0.152565	0.00112687	0.24034	0.179344	0.115775	0.202609
ARHGAP29;S176;LRLPISRESKSFENISVDSVDLPHEKGNFSP	0.125869	0.0133176	-0.23033	0.0911434	0.219803	-0.0277055	0.267367	-0.290247	0.480867	0.714542	0.335901	0.76458
ARHGAP29;S179;PISRESKSFENISVDSVDLPHEKGNFSPIEL	0.0876467	0.0361479	-0.192207	0.0684123	-0.387058	-0.249654	-0.0841817	-0.334781	0.407179	0.681165	0.376245	0.757105
ARHGAP29;S561;TGGSSESRSLDSESISPGDFHRKLPRTPSSG	-0.0741306	-0.0513058	-0.0722921	0.197729	-0.142765	0.124564	0.307104	-0.126327	0.0623084	-0.0822843	0.189308	0.257201
ARHGAP29;S591;GTMSSADDLDEREPPSPSEAGPNSLGAFKKT	-0.0503143	0.0301633	0.0398068	-0.0196559	-0.195861	-0.101113	-0.259926	-0.12271	0.324213	0.416215	0.645526	0.355246
ARHGAP29;S920;VAPQVDQGYLPKPLLSPDERDTDHSMKPLFF	0.149311	0.0697122	-0.0984975	-0.120526	-0.198463	-0.253583	-0.220405	-0.269389	0.0909342	-0.213126	0.0580674	0.117537
ARHGAP29;S937;DERDTDHSMKPLFFSSKEDIRSSDCESKSFE	0.0273467	-0.0384242	0.09097	-0.0798925	-0.284714	-0.185696	0.046691	-0.0760969	-0.423471	-0.661876	-0.362941	-0.392486
ARHGAP31;S1092;LKNTECGPSKGKHRPSSLNLDSATPIADLFR	0.420346	0.0778992	-0.150126	-0.348119	-0.185519	-0.397419	-0.833059	-0.658534	-0.0181748	-1.35305	-0.541164	-1.35736
ARHGAP31;S1093;KNTECGPSKGKHRPSSLNLDSATPIADLFRL	0.172641	0.0158042	-0.0220502	-0.166395	-0.952736	-1.10253	-0.866376	-0.909404	-0.348863	-0.82965	-0.991464	-1.73462
ARHGAP31;S272;SLATNHPARKERRENSLPEIVPPPFHTVLEL	-0.22039	-8.67058e-05	0.187823	0.0326545	0.0104174	-0.581764	-0.578493	-0.231632	0.361856	0.625892	0.137597	-0.0131609
ARHGAP31;S464;PGKSVFTSSLFQMEPSPRHQRKALNISEPFA	0.214443	0.0988039	-0.0621166	-0.25113	-0.292755	-0.311885	0.0528442	-0.274329	-0.0105329	-0.307552	-0.0404583	0.0346281
ARHGAP31;S765;VSSPARIEIGGPRNLSPPLTPAPPPPTPLEE	-0.0573846	0.0561831	-0.149017	0.150218	-0.366819	0.040359	-0.232068	-0.103277	0.00735442	-0.27379	-0.185058	-0.275844
ARHGAP31;S850;NARHAVPENKGPGLPSPTKEVDIIPQEEGGA	-0.0262359	-0.0085056	0.0596513	-0.0249098	-0.502132	-0.555556	-0.545838	-0.494628	-0.252583	-0.287113	-0.216668	-0.132606
ARHGAP32;S522;SPVQEKLSPFFTLDLSPTDDKSSKPSSFTEK	0.388376	-0.0474637	0.0107069	-0.351619	-0.29492	-0.443073	-0.381692	-0.440618	-0.776466	-1.40098	-1.00338	-1.06629
ARHGAP32;S603;TSWDKSVEERDVINRSPTQLQLGKMKAGERE	-0.0613982	0.10972	-0.0146944	-0.033627	-0.729543	-0.733732	-0.645799	-0.753918	0.119612	0.178081	0.115643	0.229735
ARHGAP35;S1174;RTRCTRLGRFASYRTSFSVGSDDELGPIRKK	0.0462699	-0.00929286	-0.0595434	0.0225663	1.13721	1.03804	0.879314	0.891665	0.199124	0.172815	0.345455	0.607449
ARHGAP35;S1179;RLGRFASYRTSFSVGSDDELGPIRKKEEDQA	-0.0956036	0.0569517	0.0588324	-0.0201805	0.16416	0.0550607	-0.0703935	0.0948696	0.352534	-0.14804	0.110457	0.138134
ARHGAP35;S975;ACSTTEEVFNSPRAGSPLCNSNLQDSEEDVE	-0.151221	-0.0445716	0.112488	0.0833041	0.445145	0.166004	-0.0369771	-0.100807	-0.576077	-0.644814	-0.464036	-0.374899
ARHGAP35;S985;SPRAGSPLCNSNLQDSEEDVEPPSYHLFRED	-0.151221	-0.0445716	0.112488	0.0833041	0.445145	0.166004	-0.0369771	-0.100807	-0.576077	-0.644814	-0.464036	-0.374899
ARHGAP35;T771;KGLLDSKRNLNLVSSTASIKDLADVDLRIVM	-0.247745	0.274012	-0.0468194	0.0205522	-0.144992	-0.236876	-0.0838998	-0.223719	-0.37253	-0.826024	-0.74998	-0.0707848
ARHGAP35;Y1105;PMDAVVKPRNEEENIYSVPHDSTQGKIITIR	0.0486653	0.0439728	-0.00545957	-0.0871785	-0.517991	-0.428916	-0.532436	-0.369381	-0.245497	-0.432878	-0.160203	-0.204486
ARHGAP39;S199;YRDYSADGQLLHYRTSSLRWNSGNKERMLIK	-0.0703556	0.1955	-0.163733	0.0385883	0.407991	0.651799	0.649167	0.796942	0.737598	0.579407	0.277664	0.131037
ARHGAP39;Y196;YEVYRDYSADGQLLHYRTSSLRWNSGNKERM	-0.0801922	0.201874	-0.14623	0.0245476	0.400048	0.668546	0.850087	0.792295	0.731452	0.597175	0.276015	0.127615
ARHGAP42;S553;FHTAPDPNIPLPQPQSRSGSRRTRAICLSTG	0.031987	0.00726403	-0.000977135	-0.0382739	0.303538	0.0679274	0.0727771	0.0361178	0.108851	0.0446365	0.0219691	0.00145737
ARHGAP42;S704;GPYGLSGLKRSSASSSLRSISAAEGNKSYSG	0.0208841	-0.119606	0.0310126	0.0677091	0.0401743	-0.00703723	0.112972	-0.24754	0.1348	0.248213	0.300009	0.293581
ARHGAP42;S707;GLSGLKRSSASSSLRSISAAEGNKSYSGSIQ	0.093361	-0.149952	-0.0224909	0.0790819	0.0449757	0.0142785	0.119914	-0.276892	-0.0339822	0.144639	0.178522	0.316733
ARHGAP42;S720;LRSISAAEGNKSYSGSIQSLTSIGSKESPKA	-0.2403	0.0124568	-0.0234998	0.251343	0.328588	0.421999	0.536992	0.345313	-0.461452	-0.331244	-0.724701	-0.539295
ARHGAP42;S723;ISAAEGNKSYSGSIQSLTSIGSKESPKAIPN	-0.2403	0.0124568	-0.0234998	0.251343	0.328588	0.421999	0.536992	0.345313	-0.461452	-0.331244	-0.724701	-0.539295
ARHGAP5;S1174;KTLFSKAKSYYRRTHSDASDDEAFTTSKTKR	0.112424	-0.053361	-0.187121	0.128058	0.106351	0.132026	0.117649	0.276745	0.305822	1.22201	0.318483	0.395468
ARHGAP5;S1177;FSKAKSYYRRTHSDASDDEAFTTSKTKRKGR	0.526928	-0.163378	-0.673465	0.309915	0.673754	1.35085	0.855514	1.16998	0.95013	1.86519	1.08008	0.97851
ARHGAP5;S1219;PVETWKGGIDNPAITSDQEVDDKKIKKKTHK	-0.110672	0.084952	0.021228	0.00449171	0.20123	0.136344	-0.0534441	0.0945751	0.386702	0.272634	0.53074	0.525605
ARHGAP5;S968;NTRESTHQSEDVFLPSPRDCFPYNNYPDSDD	0.162252	-0.0316386	-0.0503904	-0.0802229	0.338707	0.236472	0.319036	0.349221	0.256074	0.622988	0.274768	0.291554
ARHGDIA;S24;EQLAQIAAENEEDEHSVNYKPPAQKSIQEIQ	0.165726	-0.0169397	-0.129451	-0.0193354	-0.0728628	-0.146226	-0.0463949	-0.367943	0.274847	0.206512	0.202593	0.358863
ARHGDIA;S34;EEDEHSVNYKPPAQKSIQEIQELDKDDESLR	0.0641284	0.0549588	-0.105847	-0.0132403	0.00133587	0.0989561	-0.0418257	0.119472	0.0409389	-0.111396	0.0351514	0.341821
ARHGEF1;S111;PSRGSLGAKGRGGGRSRSDVDMDPGSATAVL	-0.219862	0.0768328	-0.0364367	0.179466	-0.279422	0.11282	0.0483163	-0.0617112	0.717623	0.353171	0.693249	0.812075
ARHGEF1;S113;RGSLGAKGRGGGRSRSDVDMDPGSATAVLGP	-0.143742	0.0539878	-0.0173079	0.107062	0.28769	0.10343	0.133963	0.184655	0.958183	0.577947	0.462867	0.602306
ARHGEF1;T133;DPGSATAVLGPTRRATPEPGDDGEPGRSGLE	-0.0865026	-0.00269504	0.107494	-0.0182964	0.189086	-0.0424541	0.55985	0.319397	-0.170302	0.601484	-0.488945	-0.690053
ARHGEF10;S107;PYSVIDITPLQEDQPSSPDANTEEEGVGLRV	0.191399	0.0458163	-0.0771225	-0.160093	-0.326681	-0.443601	-0.406301	-0.384115	-0.0457478	-0.218749	-0.126381	-0.249313
ARHGEF10;S108;YSVIDITPLQEDQPSSPDANTEEEGVGLRVP	0.191399	0.0458163	-0.0771225	-0.160093	-0.326681	-0.443601	-0.406301	-0.384115	-0.0457478	-0.218749	-0.126381	-0.249313
ARHGEF10;S1168;IVSATAFQNKDRARDSPRSGSELQDEDPKDL	-0.170754	-0.162887	0.0522788	0.281362	-0.577345	-0.458286	-0.664162	-0.292112	-0.196868	0.715153	-0.0250831	-0.150001
ARHGEF10;S1171;ATAFQNKDRARDSPRSGSELQDEDPKDLLCS	-0.184712	-0.147924	0.0451017	0.287534	-0.400081	-0.176886	-0.673427	0.0160778	-0.0931051	0.794036	0.265532	0.127705
ARHGEF10;S1219;LGDSLGLPTQKNDLSSSSGSLNLSHGSSSLE	0.0617206	0.077488	-0.093497	-0.0457116	-0.187201	-0.245213	-0.189372	-0.189354	-0.324501	-0.201726	-0.389045	-0.217159
ARHGEF10;S1220;GDSLGLPTQKNDLSSSSGSLNLSHGSSSLEH	0.0545172	0.0318893	-0.0183618	-0.0680447	0.12482	-0.0171122	0.326449	0.227279	-0.369529	0.115959	-0.413788	-0.277504
ARHGEF10;S1223;LGLPTQKNDLSSSSGSLNLSHGSSSLEHRSV	0.0602903	0.0746702	-0.118978	-0.0159829	-0.118453	-0.186773	0.257385	-0.220252	-0.430111	-0.242028	-0.814003	-0.437669
ARHGEF10;S7;_________MEQGEASPPVPAEHEAKCDTSN	0.0220362	-0.0435871	0.00124986	0.020301	-0.666858	-0.721834	-0.806424	-0.772731	-0.461761	-0.465681	-0.291986	-0.174612
ARHGEF11;S1459;ELAHRELLNSLGGESSGGTTPVGSFHTEAAR	0.319421	0.0039491	-0.183616	-0.139754	-0.00883552	-0.0323443	-0.145342	-0.196161	0.103043	-0.146443	0.0430507	0.221474
ARHGEF11;S251;SLVNRNSVLSDPGLDSPQTSPVILARVGQHH	0.0285196	0.0782008	-0.185022	0.0783014	-0.231582	-0.057776	-0.0926064	-0.370655	0.085286	-0.290781	0.0812585	0.216735
ARHGEF11;S255;RNSVLSDPGLDSPQTSPVILARVGQHHRRQG	0.0285196	0.0782008	-0.185022	0.0783014	-0.231582	-0.057776	-0.0926064	-0.370655	0.085286	-0.290781	0.0812585	0.216735
ARHGEF11;S271;PVILARVGQHHRRQGSDAAVHPLNHQGIDQS	0.57479	-0.293277	-0.134037	-0.147475	0.0810998	0.162329	0.174421	-0.0734311	0.209401	0.694937	0.684311	0.192035
ARHGEF11;S590;NSHQYDVPEPGTQRLSTGSFPEDLLESDSSR	0.0967323	0.0164887	-0.0231482	-0.0900728	0.459517	0.0467976	0.134561	-0.0906888	-0.0828298	-0.183679	-0.15071	-0.17241
ARHGEF11;S593;QYDVPEPGTQRLSTGSFPEDLLESDSSRSEI	0.229406	0.0708473	-0.0798144	-0.220439	0.317342	-0.150145	-0.0807108	-0.176847	-0.136543	-0.225768	-0.234606	-0.31899
ARHGEF11;S664;LHQSASSSASSLSTRSLENPTPPFTPKMGRR	-0.0930115	0.0642032	0.0728352	-0.044027	-0.310708	-0.304875	-0.260129	-0.179357	-0.393784	-0.163731	0.0343744	0.312485
ARHGEF11;T1463;RELLNSLGGESSGGTTPVGSFHTEAARW___	0.042606	0.0113807	-0.0316209	-0.0223658	-0.419718	-0.362744	-0.36177	-0.434927	-0.207507	-0.652708	-0.283179	-0.0822536
ARHGEF11;T669;SSSASSLSTRSLENPTPPFTPKMGRRSIESP	-0.0930115	0.0642032	0.0728352	-0.044027	-0.310708	-0.304875	-0.260129	-0.179357	-0.393784	-0.163731	0.0343744	0.312485
ARHGEF11;T673;SSLSTRSLENPTPPFTPKMGRRSIESPNLGF	-0.0930115	0.0642032	0.0728352	-0.044027	-0.310708	-0.304875	-0.260129	-0.179357	-0.393784	-0.163731	0.0343744	0.312485
ARHGEF12;S1177;KLKVEHHDLSVAGLQSPDRVLGLESPLISSK	0.111667	0.151574	-0.135226	-0.128015	-0.449181	-0.26345	0.0172478	0.361433	-0.181191	0.662021	-0.150327	0.110389
ARHGEF12;S22;TITDRFPLKKPIRHGSILNRESPTDKKQKVE	-0.020455	0.210383	-0.0424002	-0.147528	0.555207	0.240162	0.397428	-0.0344604	1.46191	1.1672	1.52511	1.86755
ARHGEF12;S341;RSEGVQDAEPQSLVGSPSTRGAPHIIGAEDD	0.330753	0.0107675	0.00750262	-0.349023	0.372016	-0.0333822	-0.268312	-0.0954508	0.465088	-0.0404874	0.369605	0.214062
ARHGEF12;S342;SEGVQDAQEPQSLVGSPSTRGAPHIIGAEDD	-0.0249395	0.108427	-0.0908749	0.00738794	0.125662	0.374659	0.416733	0.294175	0.659229	0.36016	0.456436	0.757797
ARHGEF12;S41;RESPTDKKQKVERSSSHDFDPTDSSSKKTKS	0.1012	-0.212753	-0.069767	0.18132	0.608057	0.44844	0.359238	0.303243	0.485292	0.953317	0.532407	0.516608
ARHGEF12;S638;QKSRHPKHLSTPSSVSPEPQDPAKLRQSGVA	-0.180735	0.00125268	0.0802078	0.0992748	0.114977	0.216777	0.362647	0.128043	-0.219497	-0.380584	-0.190254	-0.190429
ARHGEF17;S137;AWPSVTEMRKLFGGPSSRRPSMDSEALGSTS	0.18426	0.0216683	-0.123769	-0.0821587	-0.295219	-0.39735	-0.324508	-0.390868	0.142035	0.0477105	0.000473265	0.0455391
ARHGEF17;S138;WPSVTEMRKLFGGPSSRRPSMDSEALGSTSP	0.227577	0.0642086	-0.198426	-0.0933602	-0.362769	-0.429803	-0.399792	-0.443032	0.155702	-0.0651808	-0.0676792	0.026568
ARHGEF17;S142;TEMRKLFGGPSSRRPSMDSEALGSTSPDRVS	-0.336637	-0.077523	0.221687	0.192473	-0.363702	-0.171323	-0.303524	-0.302112	0.0669651	0.0738996	0.428761	0.207826
ARHGEF17;S152;SSRRPSMDSEALGSTSPDRVSWEPPTRDPRQ	-0.332251	-0.0677314	0.200467	0.199516	-0.363503	-0.193904	-0.445451	-0.304022	0.0656383	0.0721451	0.437589	0.27884
ARHGEF17;S377;APFRVAKVSFPAYLASPAGSRGSSRYSSTET	0.0305398	0.101783	-0.124171	-0.00815145	0.301121	0.401727	0.537427	0.360533	0.466482	0.680156	0.328764	0.692047
ARHGEF17;S381;VAKVSFPAYLASPAGSRGSSRYSSTETLKDD	0.0452021	0.118939	-0.0835167	-0.0806249	0.544891	0.515437	0.758228	0.482047	0.698929	0.852047	0.523843	0.89019
ARHGEF17;S414;WSSRSSVGWGVYRSPSFGTGDGLLLRPQTRS	-0.15659	0.044932	0.0097141	0.101943	0.766856	0.791593	0.705322	0.495162	0.5203	-0.186707	0.27536	0.507617
ARHGEF17;S456;LRDGGLDLDKNRQRKSLSNPDIASETLTLLS	-0.265549	0.108251	0.165194	-0.00789593	0.607161	0.734392	0.656686	1.00429	0.789602	1.21181	0.72245	0.404254
ARHGEF17;S458;DGGLDLDKNRQRKSLSNPDIASETLTLLSFL	-0.167667	0.101134	0.246894	-0.180361	0.350874	-0.271931	0.0247433	0.297828	-0.415977	-0.349336	-0.863049	-1.59474
ARHGEF17;S689;LGAGTEDSLGGRALVSPETPPTPGALRRRRK	-0.0501436	-0.102565	0.140847	0.0118611	0.145056	-0.142105	-0.178014	-0.068372	-1.82469	-1.66425	-1.64451	-1.68621
ARHGEF17;S728;TELSNGEASEAYRSLSDPIPQRHRAATSEEP	-0.101267	-0.0192149	0.0196752	0.100807	-0.400364	-0.303074	-0.330785	-0.552876	0.255096	0.0762881	0.464107	0.662647
ARHGEF17;S79;GPPAAPAQPRPLRSLSPSVRQLSRRFDAAGL	-0.186882	-0.0620402	0.245612	0.00330988	-0.144625	-0.181937	-0.225167	-0.195877	-0.252767	-0.348647	0.0173986	-0.24218
ARHGEF17;S906;AHHDFHLDPKLTSVLSPRLTRRGSKKRPARS	-0.195468	-0.0193953	0.0402518	0.174611	0.45504	0.738612	0.685468	0.553234	0.08319	0.0868709	0.314903	0.238662
ARHGEF17;T695;DSLGGRALVSPETPPTPGALRRRRKVPPSGP	-0.0501436	-0.102565	0.140847	0.0118611	0.145056	-0.142105	-0.178014	-0.068372	-1.82469	-1.66425	-1.64451	-1.68621
ARHGEF2;S122;SVSLRSKTTTRERPTSAIYPSDSFRQSLLGS	-0.0295758	0.182811	0.172245	-0.32548	0.102769	-0.272991	-0.198131	0.158855	0.0208956	-0.384857	-0.0617623	-0.086116
ARHGEF2;S137;SAIYPSDSFRQSLLGSRRGLSSLSLAKSVST	-0.0329827	-0.0970454	0.0552715	0.0747566	0.207765	0.230893	0.0688558	-0.151446	0.170703	-0.503533	0.174632	0.0195893
ARHGEF2;S142;SDSFRQSLLGSRRGLSSLSLAKSVSTTNIAG	0.0185588	0.0857429	-0.0313429	-0.0729587	-0.00253834	0.147096	0.430681	0.200598	0.169415	0.153602	0.0876244	0.239032
ARHGEF2;S151;GSRRGLSSLSLAKSVSTTNIAGHFNDESPLG	-0.108059	0.144929	0.0613149	-0.0981849	-0.0379377	0.0543761	-0.0487106	0.0203795	0.126849	-0.75303	0.0183788	-0.0497605
ARHGEF2;S163;KSVSTTNIAGHFNDESPLGLRQILSQSTDSL	0.329241	0.0429582	-0.194988	-0.177211	0.359166	0.136077	0.135834	0.0136903	-0.187725	-0.551794	-0.289599	0.036691
ARHGEF2;S174;FNDESPLGLRQILSQSTDSLNMRNRTLSVES	0.017307	0.048833	-0.147171	0.0810315	0.265598	0.300324	0.145822	-0.0216152	0.400203	-0.0176746	0.324848	0.498816
ARHGEF2;S177;ESPLGLRQILSQSTDSLNMRNRTLSVESLID	-0.110285	-0.00122832	-0.00447675	0.11599	0.471911	0.513686	0.386739	0.339442	0.0438581	-0.0540288	0.0192444	0.133488
ARHGEF2;S646;GMPPPALPRGLFRLESFESLRGERLLKDALR	0.0407517	-0.00580495	-0.00985716	-0.0250896	-0.0397174	0.0809049	0.00896291	0.0148578	0.514947	0.267844	0.568884	0.626143
ARHGEF2;S885;AEAPWARRPLDPRRRSLPAGDALYLSFNPPQ	0.274152	0.078907	-0.0988629	-0.254196	-0.112222	-0.354778	-0.22067	-0.325493	0.171904	0.00632459	0.117639	0.224498
ARHGEF2;S931;SLHRPFDDREAQELGSPEDRLQDSSDPDTGS	-0.0644678	-0.00813563	-0.0513107	0.123914	-0.249335	-0.115025	-0.312937	-0.304987	-0.709334	-0.939904	-0.655756	-0.47382
ARHGEF2;S939;REAQELGSPEDRLQDSSDPDTGSEEEVSSRL	-0.516512	0.0719837	0.333265	0.111263	-0.00729055	0.142685	-0.169783	0.370264	0.471785	0.595854	0.604667	0.223027
ARHGEF2;S940;EAQELGSPEDRLQDSSDPDTGSEEEVSSRLS	-0.0968427	-0.0631477	0.136192	0.0237983	0.35112	0.357382	0.0754495	0.242552	0.196926	0.249319	0.725272	0.550701
ARHGEF2;S946;SPEDRLQDSSDPDTGSEEEVSSRLSPPHSPR	-0.0471431	0.0458967	0.152407	-0.151161	0.182678	-0.154572	0.333979	0.246101	0.370264	0.796016	0.333957	0.240799
ARHGEF2;S951;LQDSSDPDTGSEEEVSSRLSPPHSPRDFTRM	0.0342238	0.00195581	-0.192277	0.156097	-0.202428	-0.0836291	0.193657	-0.245094	0.0833246	-0.0220548	-0.393691	0.106971
ARHGEF2;S952;QDSSDPDTGSEEEVSSRLSPPHSPRDFTRMQ	0.293304	-0.062517	-0.201357	-0.0294302	0.267798	-0.027473	0.296999	-0.267349	0.275576	0.0689557	-0.058418	0.0510583
ARHGEF2;S955;SDPDTGSEEEVSSRLSPPHSPRDFTRMQDIP	-0.084878	0.025047	0.117315	-0.057484	-0.984024	-0.917488	-1.34193	-0.84468	-0.0244844	0.174247	0.475201	0.154837
ARHGEF2;S959;TGSEEEVSSRLSPPHSPRDFTRMQDIPEETE	-0.084878	0.025047	0.117315	-0.057484	-0.984024	-0.917488	-1.34193	-0.84468	-0.0244844	0.174247	0.475201	0.154837
ARHGEF2;S975;PRDFTRMQDIPEETESRDGEPTASES_____	0.264592	-0.103751	-0.188312	0.0274709	0.0379429	0.306698	0.314258	0.025036	0.157898	-0.341381	0.182942	0.260924
ARHGEF2;T944;LGSPEDRLQDSSDPDTGSEEEVSSRLSPPHS	-0.0778053	0.353162	-0.212196	-0.0631606	-1.18238	-1.41955	-0.913391	-0.411642	0.71774	2.71464	0.222545	0.693848
ARHGEF26;S390;AVLYQNYKEKALDIDSDEEPEAKEQKAEERI	-0.0650455	0.139392	0.0965611	-0.170908	-0.874597	-0.89399	-0.974203	-0.712579	0.151089	-0.0942657	0.214796	0.213618
ARHGEF26;S79;PVRVPADPDDRTVSRSPQLLSAHRRPVTNGR	-0.403256	0.0246329	0.281527	0.0970971	0.386626	0.511845	0.296289	0.587923	0.331998	0.457897	0.704542	0.127212
ARHGEF40;S1428;TLSALLTGRAARTRASVAVSSFEHAGPSLPG	0.192658	-0.123955	0.175266	-0.24397	-0.489027	-0.8588	-0.897491	-0.339965	-0.85213	0.0720863	-0.54514	-0.817575
ARHGEF40;S1445;AVSSFEHAGPSLPGLSPGACSLPARVEEEAW	0.192658	-0.123955	0.175266	-0.24397	-0.489027	-0.8588	-0.897491	-0.339965	-0.85213	0.0720863	-0.54514	-0.817575
ARHGEF40;S1450;EHAGPSLPGLSPGACSLPARVEEEAWDLDVK	0.192658	-0.123955	0.175266	-0.24397	-0.489027	-0.8588	-0.897491	-0.339965	-0.85213	0.0720863	-0.54514	-0.817575
ARHGEF40;S1481;QISLASETLDSSGDVSPGPRNSPSLQPPSPG	0.0549213	-0.074539	0.047675	-0.0280572	-0.873507	-0.813258	-1.03582	-0.863883	0.0459011	-0.42063	-0.130081	-0.664294
ARHGEF40;S1487;ETLDSSGDVSPGPRNSPSLQPPSPGSSTPAL	0.216418	-0.0285662	-0.115337	-0.0725149	0.159197	0.155901	0.0668547	-0.107238	-0.524404	-0.821009	-0.381629	-0.274182
ARHGEF40;S1489;LDSSGDVSPGPRNSPSLQPPSPGSSTPALTS	0.207819	0.281648	-0.260427	-0.22904	-0.290318	-0.526453	-0.258944	-0.503757	0.0779409	0.290321	-0.226946	0.417568
ARHGEF40;S1494;DVSPGPRNSPSLQPPSPGSSTPALTSGGILG	0.2081	-0.0158484	-0.112894	-0.0793574	0.154322	0.1698	0.0636002	-0.0408958	-0.528297	-0.814162	-0.395586	-0.277952
ARHGEF40;S226;GLPSSPLPEEVLGTRSPGDGHNAPAEGPEGE	-0.228446	-0.0611937	0.257771	0.031868	-0.0201287	0.0207699	-0.493045	0.304034	-0.0861383	0.41066	0.614	0.615177
ARHGEF40;S968;QELERRIQQQLGEEASPRSHRRRRADSASSA	-0.0512475	-0.127937	-0.0641253	0.243309	0.105503	0.21331	0.0146656	-0.33178	0.0500594	-0.147163	0.248496	0.53186
ARHGEF5;S1109;QSQQRLDSLAEPHGLSSPRHRRKALVSSDSY	-0.0735881	0.0710053	-0.0374816	0.0400644	0.0533047	0.102262	0.187429	0.106565	-0.00225159	-0.0532387	-0.0294052	0.127219
ARHGEF5;S1110;SQQRLDSLAEPHGLSSPRHRRKALVSSDSYL	-0.0735881	0.0710053	-0.0374816	0.0400644	0.0533047	0.102262	0.187429	0.106565	-0.00225159	-0.0532387	-0.0294052	0.127219
ARHGEF5;S851;SEPPPLPPKSRGRSKSIQGGVIHSGGQAKPR	-0.0631778	-0.0206043	-0.0354394	0.119222	-0.0041087	0.0793485	-0.201871	-0.022639	0.0836843	-0.0999054	0.215535	0.3208
ARHGEF6;S248;LFSSVLIMLSASPRMSGFMYQGKIPIAGMVV	-0.0962245	-0.277603	0.444222	-0.0703946	0.204476	0.25415	-0.282328	1.16582	0.916986	0.824205	0.906384	-0.188521
ARHGEF7;S340;LFPNLLLMLSASPRMSGFIYQGKLPTTGMTI	-0.000867867	-0.00901803	-0.0381885	0.0480744	0.0755147	0.00190581	-0.228245	-0.21426	0.307721	-0.0699616	0.251112	0.347455
ARHGEF7;S516;TMKKLLPKRKPERKPSDEEFAVRKSTAALEE	-0.179892	0.0431535	0.0580246	0.078714	0.467344	0.387616	0.233883	0.203016	0.218295	-0.0394609	0.236373	0.301548
ARHGEF7;S525;KPERKPSDEEFAVRKSTAALEEDAQILKVIE	0.0582186	-0.0221207	-0.0540342	0.0179363	-0.106472	-0.00609549	0.0633687	-0.174738	0.105767	-0.303538	0.00198626	-0.150443
ARHGEF7;S560;SAKTRQTLNSSSRKESAPQVLLPEEEKIIVE	-0.581003	0.024195	0.270204	0.286605	0.477597	0.442313	0.370048	0.318168	0.681773	0.614083	0.860541	0.888302
ARHGEF7;S7;_________MTDNTNSQLVVRAKFNFQQTNE	0.0597641	-0.0809052	-0.00132871	0.0224698	-0.0881018	-0.0405307	-0.139683	-0.11633	0.315872	0.171125	0.329679	0.350883
ARID1A;S1184;TPHSQIPPLPGMRSNSVGIQDAFPDGSDPTF	0.433727	0.0657598	-0.188738	-0.310749	-0.54981	-0.645581	-0.428595	-0.551421	0.182851	0.242427	0.0932094	0.245006
ARID1A;S1609;APLPRPMENRTSPSKSPFLHSGMKMQKAGPP	-0.0347447	-0.0324165	-0.0394028	0.106564	-0.688544	-0.271704	-0.504227	-0.559188	-0.121488	-0.606493	0.00877465	-0.213561
ARID1A;S365;AVSGGAQQRSHHAPMSPGSSGGGGQPLARTP	-0.549722	0.0607101	0.35667	0.132341	-0.222867	0.000447626	-0.0774509	0.340011	-1.74758	-0.423513	-1.1909	-1.5278
ARID1A;S697;FSPHTSPHLPGIRGPSPSPVGSPASVAQSRS	-0.0710559	-0.0554531	0.0508455	0.0756635	0.0555192	-0.098664	-0.216935	-0.347172	-0.272861	-0.483707	-0.156123	0.00473297
ARID1A;S699;PHTSPHLPGIRGPSPSPVGSPASVAQSRSGP	0.491818	-0.0373092	-0.277875	-0.176634	-0.0141117	-0.353737	-0.152673	-0.63009	-0.00288621	0.0648698	0.025983	0.433186
ARID1A;S703;PHLPGIRGPSPSPVGSPASVAQSRSGPLSPA	-0.0710559	-0.0554531	0.0508455	0.0756635	0.0555192	-0.098664	-0.216935	-0.347172	-0.272861	-0.483707	-0.156123	0.00473297
ARID1A;S716;VGSPASVAQSRSGPLSPAAVPGNQMPPRPPS	-0.0600302	0.039356	0.168099	-0.147425	-0.264775	-0.696141	-0.315141	-0.30546	-0.123695	-0.0215	-0.264724	-0.441786
ARID1A;S773;PQMPQYTSPQPGSALSPRQPSGGQMHSGVGS	-0.039004	-0.137246	0.116196	0.0600535	-0.496077	-0.0507026	-0.212355	-0.2399	-0.0256047	-0.478909	0.21734	-0.0461136
ARID1B;S1549;YQTPPSLPNHISRAPSPASFQRSLESRMSPS	0.292202	-0.122325	-0.0860142	-0.083863	0.766681	0.625523	0.378594	0.309896	-0.0664275	0.0565892	0.23987	0.436728
ARID1B;S1566;ASFQRSLESRMSPSKSPFLPTMKMQKVMPTV	0.0045712	0.0515754	-0.128605	0.0724583	-0.455191	-0.0781926	0.00225156	-0.212383	-0.424309	-0.263169	-0.279371	0.01429
ARID1B;S1755;EEEEEDSEKIESEGKSSPALAAPDASVDPKE	0.15149	-0.0935597	-0.118441	0.0605106	0.0419742	0.19801	-0.267421	-0.105791	0.164041	-0.340741	0.298674	0.396489
ARID1B;S1756;EEEEDSEKIESEGKSSPALAAPDASVDPKET	0.15149	-0.0935597	-0.118441	0.0605106	0.0419742	0.19801	-0.267421	-0.105791	0.164041	-0.340741	0.298674	0.396489
ARID4A;S147;GTPVIAKKTNRGRRSSLPITEDEKEEESSEE	0.423298	-0.155013	-0.0833303	-0.184955	0.422921	0.0949198	0.0554816	-0.0923122	0.590764	0.268726	0.29005	-0.152381
ARID4A;S867;YEKEKKLKRKILGQQSPEKKLRLDNGMEMTT	-0.531868	0.107677	0.257821	0.166371	-1.43275	-1.16154	-0.865134	-0.888814	-0.472528	-0.499308	-0.181527	0.0780978
ARID4A;T151;IAKKTNRGRRSSLPITEDEKEEESSEEEDED	0.423298	-0.155013	-0.0833303	-0.184955	0.422921	0.0949198	0.0554816	-0.0923122	0.590764	0.268726	0.29005	-0.152381
ARID4B;S756;STHSRNELISKEEQSSPSLLEENKVHTDLVI	0.0546044	0.0499045	-0.0343223	-0.0701867	-0.466641	-0.501702	-0.524233	-0.531565	-0.0140553	-0.264364	-0.105037	-0.0400078
ARID4B;S790;VSKSPERLRKDMEAISEDTDFEEEDEITKKR	-0.477859	0.19167	0.112465	0.173724	-0.335515	-0.143122	-0.253623	0.103246	0.225402	0.235903	0.135863	0.348368
ARID4B;T793;SPERLRKDMEAISEDTDFEEEDEITKKRKDV	-0.477859	0.19167	0.112465	0.173724	-0.335515	-0.143122	-0.253623	0.103246	0.225402	0.235903	0.135863	0.348368
ARL13B;S328;RVVDSYREALSQQLDSEDEQDQRGSESGENS	0.0112659	-0.045743	0.0616854	-0.0272083	-0.295083	-0.411627	-0.453891	-0.495466	0.161504	-0.284362	0.104864	0.169785
ARMC10;S43;TRGPRRGGRRLRPSRSAEDLTDGSYDDILNA	0.12091	0.115338	-0.126458	-0.10979	0.0249788	-0.0563726	-0.0160157	-0.0647349	0.136663	-0.260197	-0.147383	0.165305
ARMCX3;S110;RARATRARRAVQKRASPNSDDTVLSPQELQK	0.0849658	0.083404	-0.162331	-0.00603933	0.22782	0.0746109	0.0249469	-0.112388	0.158644	-0.411635	-0.204214	-0.0652618
ARPC1B;S39;GMTARERFQNLDKKASSEGGAATGAGLDSLH	0.00379824	0.167164	0.0811201	-0.252082	0.809203	0.619903	1.01488	0.799769	-0.639868	-0.644683	-0.488424	-0.308811
ARPP19;S21;PEAASAEEQKQKYFDSGDYNMAKAKMKNKQL	0.210867	-0.0182096	-0.147884	-0.0447738	0.806401	0.861054	0.910332	0.695502	0.670283	0.324579	0.450287	0.464355
ARPP19;S63;GDHIPTPQDLPQRKPSLVASKLAG_______	0.223858	-0.0880796	-0.103885	-0.0318929	-0.11287	-0.0448966	-0.223731	-0.0366628	0.534472	0.831127	0.694955	0.37394
ARPP21;S279;DSSNRNLKPTMTKTASFGGITVLTRGDSTSS	-0.469743	-0.175714	0.225888	0.419569	0.717638	0.849726	0.54	0.629795	1.39995	1.24704	1.51344	1.27779
ARRB1;S413;KGMKDDKDEEDDGTGSPHLNNR_________	-0.415979	-0.278807	0.110073	0.584713	-0.42071	-0.0241426	-0.077468	0.112489	-0.631289	0.953733	0.114222	0.219846
ARVCF;S141;GFPDGPESRDIPSYGSLSRGLGVRPPRTGLL	0.251151	-0.0849071	-0.111195	-0.0550487	0.298176	0.380557	0.392962	0.215547	0.137911	0.0912443	0.34196	0.477198
ARVCF;S205;EHFQAEPYGLEDDTRSLAADDEGGPDLEPDY	0.359622	-0.0218815	-0.194399	-0.143342	0.348254	0.213578	-0.228134	-0.100712	0.478111	0.332303	0.773435	0.844468
ARVCF;S221;LAADDEGGPDLEPDYSTATRRRPEYGRGLRA	0.169036	-0.131817	0.0291673	-0.0663871	0.0420761	-0.279761	-0.466523	-0.238722	0.459472	0.824811	0.720741	0.576405
ARVCF;S270;PFPAATAPLAQPERGSLGSLDRVVRRSPSVD	-0.0233809	0.0862804	0.0537728	-0.116672	0.124585	-0.0482296	-0.288995	0.0795747	0.143078	0.347964	0.334011	0.322324
ARVCF;S273;AATAPLAQPERGSLGSLDRVVRRSPSVDSTR	-0.0233809	0.0862804	0.0537728	-0.116672	0.124585	-0.0482296	-0.288995	0.0795747	0.143078	0.347964	0.334011	0.322324
ARVCF;T222;AADDEGGPDLEPDYSTATRRRPEYGRGLRAR	0.251868	0.107391	-0.108335	-0.250924	0.517041	0.404972	0.325687	0.400732	0.425697	0.292539	0.633038	0.803424
ARVCF;T573;KAKGKKDAEMDRNFDTLDLPKRTEAAKGFEL	0.122478	-0.0509568	-0.107321	0.0358003	-0.011735	0.00288603	-0.168127	-0.14505	0.194523	-0.0714589	0.235547	0.443413
ARVCF;T802;KGPKGTPSSGGFDDSTLPLVDKSLDGEKSNT	0.0215763	0.0362895	-0.12059	0.0627246	-0.414883	-0.347272	-0.148466	-0.524131	0.0466151	-0.220084	-0.341468	-0.222886
ASAP1;S1010;QPPSEVTQRSHTGDLSPNVQSRDAIQKQASE	0.13517	0.0392549	-0.150338	-0.024087	-0.0931691	-0.00577832	-0.0306313	-0.0336959	-0.439101	-0.464122	-0.431799	-0.172323
ASAP1;S1024;LSPNVQSRDAIQKQASEDSNDLTPTLPETPV	0.203149	-0.0579365	-0.126102	-0.0191102	0.701185	0.294332	0.335064	-0.119422	0.232268	0.0638633	0.245979	0.269026
ASAP1;S1111;PERKGVFPVSFVHILSD______________	0.339823	0.163864	-0.14919	-0.354497	0.749735	0.0623571	0.562375	0.269687	0.434274	0.474065	0.0469658	0.147818
ASAP1;S697;HVEYEWNLRQDEMDESDDDLDDKPSPIKKER	0.0825863	-0.00798953	-0.0629033	-0.0116935	-0.0889521	0.0602259	0.0795201	0.0804662	0.172403	-0.113286	0.0789896	0.240725
ASAP1;S706;QDEMDESDDDLDDKPSPIKKERSPRPQSFCH	0.0653704	0.023255	-0.255651	0.167025	-0.171773	-0.0818911	-0.236957	0.109032	-0.243817	0.158187	-0.231552	0.495531
ASAP1;S819;KKRPPPPPPGHKRTLSDPPSPLPHGPPNKGA	0.208305	-0.0104689	-0.15204	-0.0457965	-0.257508	-0.160166	-0.193824	-0.297853	0.0972095	-0.171692	-0.0429346	-0.053991
ASAP1;S823;PPPPPGHKRTLSDPPSPLPHGPPNKGAIPWG	0.245037	-0.0671925	-0.130968	-0.0468771	-0.577054	-0.155062	-0.0953891	0.0613153	0.0297289	0.581479	0.145906	0.364124
ASAP1;S893;PQKVALRKTETSHHLSLDRTNIPPETFQKSS	-1.68144	0.15628	1.03005	0.495112	-0.965623	-2.67624	-1.67761	-1.3562	-0.0456047	1.84262	-1.51543	0.813857
ASAP2;S701;HVEYEWRLLHEDLDESDDDVDEKLQPSPNRR	0.136391	-0.040221	-0.0925602	-0.00361025	-0.160182	-0.0543001	0.022617	-0.0437738	0.0153735	0.0613147	0.0540103	0.197493
ASAP3;S786;HCSGDRSDLPSLRSESPEALENRSSPASSSS	-0.184101	-0.045511	0.0386098	0.191003	-0.722245	-0.65118	-0.648637	-0.718254	-0.445823	-0.447167	-0.416091	-0.401542
ASF1A;S95;HINWEDNTEKLEDAESSNPNLQSLLSTDALP	-1.71752	1.06859	0.324534	0.324397	-0.542117	-0.610341	1.13409	-1.13181	0.374903	-0.533152	0.476993	1.86679
ASH1L;S1160;QTLAMKKASKGRRRLSPPTLLPNSPSHLSEL	0.0117752	-0.156144	0.125143	0.0192261	-0.45228	-0.686337	-0.687415	-0.586388	-0.901602	-0.576948	-0.646783	-0.735801
ASH1L;S1168;SKGRRRLSPPTLLPNSPSHLSELTSLKEATP	0.0117752	-0.156144	0.125143	0.0192261	-0.45228	-0.686337	-0.687415	-0.586388	-0.901602	-0.576948	-0.646783	-0.735801
ASH2L;S96;EGTGDTSEVMDTQAGSVDEENGRQLGEVELQ	0.0556794	0.174134	0.00684326	-0.236657	0.150586	0.216816	0.440163	0.315251	0.565318	0.211028	0.48822	0.614193
ASPSCR1;S116;AGKQESIAVRSKAPGSPVSSLSADQASSSTL	0.151987	-0.135456	0.107634	-0.124165	0.193338	-0.156563	-0.0561513	-0.0941727	0.084727	0.187149	0.245668	0.241247
ASPSCR1;S398;TADVLVARCMSRASGSPPLLPAPDPVSLESE	0.488031	-0.00744049	-0.191959	-0.288631	0.00293267	-0.232514	-0.235933	-0.215729	0.153582	0.172118	0.111593	0.078623
ASXL2;S395;VVPQSECKEEAVQIPSPSQKEENQDEARPDS	0.0682877	0.114701	-0.106666	-0.0763225	-0.0862548	-0.197608	-0.421746	-0.232117	0.262339	-0.0488128	0.226668	0.395966
ATAD1;S237;ALLCVREYVNSTSEESHDEDEIRPVQQQDLH	0.135432	0.146767	-0.0508697	-0.23133	-0.0890277	-0.0811523	0.174816	0.489372	0.528567	1.31168	0.437003	0.711055
ATAD2B;S16;MVNTRKSSLRLLGSKSPGPGPGPGAGAGAEP	-0.209063	0.0390708	0.0721434	0.097849	0.469111	0.660352	0.534358	0.689757	0.437046	0.40987	0.489258	0.481657
ATAD2B;S80;GALDEARKAEVDGSLSDSHVSPPAKRTLKQP	-0.0586187	0.0377065	0.0203202	0.000591982	0.406219	0.152201	0.661823	0.373594	-0.118696	0.535004	-0.450815	-0.32187
ATAT1;S110;PHPTARLLLATDPGGSPAQRRRTSSLPRSDE	-0.0236709	-0.0648204	-0.0603507	0.148842	0.789673	0.849719	0.80538	0.430413	0.325689	0.0345656	0.384368	0.412449
ATAT1;S66;APRRATPPAHPPPRSSSLGNSPDRGPLRPFV	0.320668	0.0212917	-0.202122	-0.139838	0.177443	-0.0679101	-0.133484	-0.169302	-0.0744564	-0.0994015	-0.141272	-0.166896
ATAT1;S67;PRRATPPAHPPPRSSSLGNSPDRGPLRPFVP	-0.139896	0.0583366	0.0293105	0.0522487	0.328855	-0.0332616	0.372623	-0.140191	0.21423	-0.0939257	-0.126932	-0.058872
ATAT1;S71;TPPAHPPPRSSSLGNSPDRGPLRPFVPEQEL	0.306897	-0.0195525	-0.16087	-0.126474	0.217058	0.0659464	0.13989	-0.162536	0.203428	-0.256687	-0.081106	-0.382519
ATF2;S118;SKIEEPSVVETTHQDSPLPHPESTTSDEKEV	-0.12815	-0.0200223	0.104508	0.0436643	0.00105622	0.0396534	0.144167	0.0619116	0.0392001	0.110088	0.126338	0.175353
ATF2;S310;QSLQQPATSTTETPASPAHTTPQTQNTSGRR	0.0331068	0.0186983	0.00190983	-0.053715	0.0424571	-0.0342267	0.0205109	0.127021	0.0101341	0.469391	0.164433	0.100805
ATF2;S94;KKASEDDIKKMPLDLSPLATPIIRSKIEEPS	-0.161208	-0.241068	0.164301	0.237975	-0.340454	-0.0797446	-0.0426281	-0.465174	-0.811642	-1.33103	-0.756278	-1.14739
ATF2;T51;KFGPARNDSVIVADQTPTPTRFLKNCEEVGL	-0.0372811	0.0241695	-0.0648852	0.0779968	-0.339754	-0.0598889	-0.178458	-0.137716	-0.455706	-0.546293	-0.521903	-0.439482
ATF2;T53;GPARNDSVIVADQTPTPTRFLKNCEEVGLFN	0.000549755	0.0384433	-0.115568	0.076575	-0.315468	-0.0821406	-0.160723	-0.13277	-0.455978	-0.586404	-0.53964	-0.299481
ATF7;S100;DEKKGAAGPLDMSLPSTPDIKIKEEEPVEVD	0.0120285	-0.0302229	0.0383682	-0.0201738	0.136338	-0.105517	-0.0761949	-0.161242	0.216696	0.146294	0.242634	0.287612
ATF7;S246;IPGIPGPPVNNSGSISPSGHPMPSEAKMRLK	0.308223	-0.0326756	-0.25794	-0.0176078	0.321706	0.163243	-0.234289	-0.192991	-0.0737503	-0.697199	-0.232227	-0.0368742
ATF7;S423;QGYLESPKESSEPTGSPAPVIQHSSASAPSN	-0.218037	-0.0808645	0.116851	0.182051	-0.226778	0.0276331	0.248162	-0.155703	-0.266117	-0.101799	0.0495672	0.222592
ATF7;S97;SDDDEKKGAAGPLDMSLPSTPDIKIKEEEPV	0.209126	0.0979239	-0.0193079	-0.287742	-0.0231454	-0.522191	-0.332394	-0.418674	0.110605	-0.0535	-0.141651	0.112558
ATF7;T101;EKKGAAGPLDMSLPSTPDIKIKEEEPVEVDS	0.195563	0.163996	-0.0645721	-0.294986	-0.255368	-0.503918	-0.347974	-0.432342	0.0951838	-0.292085	-0.177371	0.0952273
ATF7;T51;KFGPARTDSVIIADQTPTPTRFLKNCEEVGL	-0.2026	0.0119056	-0.0241389	0.214834	-0.0967595	0.352941	0.34448	0.345901	-0.985338	-0.851693	-0.95745	-0.621187
ATF7;T53;GPARTDSVIIADQTPTPTRFLKNCEEVGLFN	-0.2026	0.0119056	-0.0241389	0.214834	-0.0967595	0.352941	0.34448	0.345901	-0.985338	-0.851693	-0.95745	-0.621187
ATF7IP;S885;PPLPNPTKPNIPSVPSPSSIQRNSSTTAAPL	0.0967631	0.0112264	-0.102054	-0.00593568	-0.0588076	-0.0419436	-0.110521	-0.192204	0.308757	0.0364585	0.24058	0.393439
ATG14;S29;APGFGPRALARDLVDSVDDAEGLYVAVERCP	0.0503815	0.0425695	-0.112535	0.0195837	-0.414292	-0.29904	-0.389838	-0.20652	-0.202176	-0.153731	-0.481813	-0.569432
ATG16L1;S248;PVEQDDDIEVIVDETSDHTEETSPVRAVSRA	0.227039	0.0279689	-0.0676483	-0.187359	-0.490671	-0.481885	-0.434683	-0.360012	0.164566	0.165859	0.22918	0.195435
ATG16L1;S255;IEVIVDETSDHTEETSPVRAVSRAATKRLSQ	1.45413	-0.0011989	-0.575226	-0.877701	1.77789	1.07268	1.76487	-0.485984	-0.712199	-1.75581	-0.350504	0.1888
ATG16L1;S269;TSPVRAVSRAATKRLSQPAGGLLDSITNIFG	0.653989	-0.0523829	-0.113277	-0.488328	-0.132991	-0.619069	-0.0110023	-0.262182	0.563366	0.61736	0.133076	-0.223823
ATG16L1;S278;AATKRLSQPAGGLLDSITNIFGRRSVSSIPV	0.653989	-0.0523829	-0.113277	-0.488328	-0.132991	-0.619069	-0.0110023	-0.262182	0.563366	0.61736	0.133076	-0.223823
ATG16L1;S287;AGGLLDSITNIFGRRSVSSIPVPQDIMDTHP	0.268868	0.107219	-0.247964	-0.128123	-0.127144	-0.0353268	-0.199256	-0.10856	0.209792	-0.223673	0.0688077	0.183103
ATG2B;S1015;DSFSPFKSAVHYDEDSGSEEETLQYFSAVDP	-0.0498371	0.148756	-0.0281694	-0.0707494	0.694325	0.449661	-0.374087	0.746238	0.245574	-0.153877	-0.0248837	-0.0936512
ATG2B;S1017;FSPFKSAVHYDEDSGSEEETLQYFSAVDPNY	-0.0498371	0.148756	-0.0281694	-0.0707494	0.694325	0.449661	-0.374087	0.746238	0.245574	-0.153877	-0.0248837	-0.0936512
ATG2B;S885;ENDGHYQEEEDGGAHSLKDVCDLRRPAPSPF	-0.0262074	-0.157576	0.00937621	0.174408	0.388174	0.630233	0.0980799	0.509684	0.395544	0.00140747	0.422303	0.308703
ATG4B;S383;SLDSSDVERLERFFDSEDEDFEILSL_____	0.317934	-0.224488	-0.34091	0.247464	-0.117273	0.379137	-0.526701	0.07464	0.0653713	0.786328	0.542262	0.16537
ATG4C;S160;DSDSWTSNTVKKFTASFEASLSGDRELRTPA	0.14549	0.176178	-0.102019	-0.21965	-0.0541609	-0.332501	-0.295344	-0.321706	-0.0476075	-0.440444	-0.286284	-0.115904
ATG4C;S164;WTSNTVKKFTASFEASLSGDRELRTPAVSLK	0.191697	0.0829929	-0.0935428	-0.181147	-0.0195573	-0.22847	-0.265559	-0.26978	-0.0172142	-0.494328	-0.230303	-0.0818003
ATG4C;S430;LFTFVNGHSKDFDFTSTAASEEDLFSEDERK	0.0144278	0.0101127	-0.00718315	-0.0173573	-0.088968	-0.130075	-0.174757	-0.139507	0.170077	-0.0127458	0.137733	0.108614
ATG4C;S434;VNGHSKDFDFTSTAASEEDLFSEDERKNFKR	0.0460244	0.00589231	-0.0083952	-0.0435215	-0.0697952	-0.127901	-0.177646	-0.102888	0.212105	0.0766277	0.16421	0.115353
ATG4C;T158;NADSDSWTSNTVKKFTASFEASLSGDRELRT	0.0371852	0.0363723	-0.0361248	-0.0374327	-0.0546807	-0.0833217	-0.0873053	-0.0271234	0.0525119	0.234054	0.138307	0.257028
ATG9A;S14;__MAQFDTEYQRLEASYSDSPPGEEDLLVHV	-0.138497	0.188016	0.120606	-0.170125	0.315182	0.0181837	0.179794	0.656122	-0.167736	0.467297	-0.224836	0.180967
ATG9A;S16;MAQFDTEYQRLEASYSDSPPGEEDLLVHVAE	0.106821	-0.115955	-0.473192	0.482327	2.82568	2.51621	2.8075	1.91454	-1.18675	-0.746772	-1.67117	-1.01579
ATG9A;S18;QFDTEYQRLEASYSDSPPGEEDLLVHVAEGS	-0.0578001	0.071582	0.068366	-0.0821479	0.619527	0.391202	0.54418	0.708895	-0.122545	0.500232	-0.105378	0.208779
ATG9A;S656;GSRHRADVASALRSFSPLQPGAAPQGRVPST	-0.173793	0.0269603	0.155156	-0.00832365	0.355536	0.412191	0.251892	0.477827	-1.40342	-1.48503	-1.22763	-1.44547
ATG9A;S828;GQPASRHPEPVPEEGSEDELPPQVHKV____	0.0102491	0.00520183	0.195245	-0.210696	1.05879	0.76078	0.713681	1.21055	0.510295	1.23617	1.00077	0.771238
ATN1;S101;APKKTKTEQELPRPQSPSDLDSLDGRSINDD	-0.0314381	-0.005085	0.0352219	0.00130116	-0.174601	-0.155709	-0.178526	-0.287851	0.136142	-0.102419	0.239582	0.077998
ATN1;S107;TEQELPRPQSPSDLDSLDGRSINDDGSSDPR	-0.0314381	-0.005085	0.0352219	0.00130116	-0.174601	-0.155709	-0.178526	-0.287851	0.136142	-0.102419	0.239582	0.077998
ATN1;S646;PGSYKTATPPGYKPGSPPSFRTGTPPGYRGT	0.17904	0.0674651	-0.109274	-0.13723	0.124649	0.200904	0.11581	0.0397108	-0.124193	-0.428672	-0.0300659	0.222516
ATN1;S724;TQIKQEPAEEYEPPESPVPPARSPSPPPKVV	0.0916504	0.046366	-0.0699932	-0.0680231	0.0240513	-0.0858836	-0.0553546	-0.0290943	0.226342	0.234363	0.120172	0.302059
ATN1;S731;AEEYEPPESPVPPARSPSPPPKVVDVPSHAS	0.274432	0.0379616	-0.143784	-0.168609	-0.0599251	-0.225749	-0.180606	-0.161977	0.106657	0.171695	0.0215994	0.286691
ATN1;S733;EYEPPESPVPPARSPSPPPKVVDVPSHASQS	0.274432	0.0379616	-0.143784	-0.168609	-0.0599251	-0.225749	-0.180606	-0.161977	0.106657	0.171695	0.0215994	0.286691
ATN1;S77;PSAPKASKQGRSEEISESESEETSAPKKTKT	0.0186963	-0.0279268	0.0118217	-0.00259111	0.00706239	-0.160242	-0.237192	-0.266831	-0.10031	-0.0425202	-0.277337	-0.292804
ATN1;S79;APKASKQGRSEEISESESEETSAPKKTKTEQ	0.0186963	-0.0279268	0.0118217	-0.00259111	0.00706239	-0.160242	-0.237192	-0.266831	-0.10031	-0.0425202	-0.277337	-0.292804
ATN1;T638;QYSKRAPSPGSYKTATPPGYKPGSPPSFRTG	0.17904	0.0674651	-0.109274	-0.13723	0.124649	0.200904	0.11581	0.0397108	-0.124193	-0.428672	-0.0300659	0.222516
ATP13A3;S813;SAIDSEAIPIKLAHDSLEDLEVTRYHFAMNG	-0.194879	-0.0387002	-0.00428546	0.237864	0.193903	0.288651	0.107095	0.0299201	1.34024	1.17902	1.31064	1.43273
ATP2A2;S661;DVTSKAFTGREFDELSPSAQRDACLNARCFA	-0.181091	0.0528996	0.120257	0.00793466	-1.34794	-1.2984	-1.39836	-1.30084	-0.429147	-0.683445	-0.201651	-0.0339776
ATP2A2;S663;TSKAFTGREFDELSPSAQRDACLNARCFARV	-0.0641555	-0.10999	0.0924066	0.0817393	-0.187311	-0.0523607	-0.26115	-0.342933	0.160355	-0.0746591	0.445041	0.441224
ATP2B1;S224;ASQHHDIRVVNAFRSSLYEGLEKPESRSSIH	-0.268647	-0.0151648	0.294866	-0.0110537	1.17232	1.01351	0.967153	1.00545	0.557716	0.72223	1.01984	0.817605
ATP2B1;S234;NAFRSSLYEGLEKPESRSSIHNFMTHPEFRI	-0.430987	0.0186367	0.169853	0.242498	0.872306	1.0234	0.79806	1.21512	0.335381	0.655119	0.366154	0.293523
ATP2B1;S236;FRSSLYEGLEKPESRSSIHNFMTHPEFRIED	0.17685	0.147857	-0.0600268	-0.26468	1.11222	0.917903	1.04328	1.19657	0.113886	0.406356	0.171923	0.256186
ATP2B1;S237;RSSLYEGLEKPESRSSIHNFMTHPEFRIEDS	0.278311	0.135734	-0.179916	-0.23413	1.19566	1.141	1.14335	1.35497	0.600645	0.802017	0.478988	0.380733
ATP2B1;S252;SIHNFMTHPEFRIEDSEPHIPLIDDTDAEDD	0.0349827	0.0857855	-0.00730359	-0.113465	-0.19912	-0.469702	-0.352708	-0.425814	-0.253166	-0.281335	-0.355769	-0.0378005
ATP2B1;T262;FRIEDSEPHIPLIDDTDAEDDAPTKRNSSPP	0.0349827	0.0857855	-0.00730359	-0.113465	-0.19912	-0.469702	-0.352708	-0.425814	-0.253166	-0.281335	-0.355769	-0.0378005
ATP2B2;S1101;NRIQTQIRVVKAFRSSLYEGLEKPESRTSIH	-0.268647	-0.0151648	0.294866	-0.0110537	0.584129	0.425319	0.378958	0.417251	0.396386	0.5609	0.858509	0.656275
ATP2B4;S329;AKTQDGVALEIQPLNSQEGLDSEDKEKKIAR	0.142585	-0.107216	-0.224065	0.188696	0.677717	1.07612	0.651904	0.62424	-0.259536	-0.780738	-0.22115	-0.269097
ATP5A1;S471;KFENAFLSHVISQHQSLLGNIRSDGKISEQS	0.124284	-0.00125661	-0.00723151	-0.115795	0.0482828	-0.299358	-0.248194	-0.346819	-0.327321	-0.412186	-0.424281	-0.504846
ATP6V0A2;S102;CFGMSRSGYTLVRKDSEEEVSLLGNQDIEEG	0.269029	-0.00118993	-0.0489625	-0.218876	-0.0514332	-0.227813	-0.0416928	-0.0519333	-0.0827518	0.205673	0.0744659	0.185326
ATP6V0A2;S107;RSGYTLVRKDSEEEVSLLGNQDIEEGNSRME	-0.13449	0.0929412	0.0616215	-0.0200726	-0.450536	-0.77696	-0.375642	-0.577552	0.354514	0.360324	0.144374	0.261791
ATP7A;S1422;YDNYELHPRSHTGQRSPSEISVHVGIDDTSR	0.0884852	0.0290584	-0.057418	-0.0601255	-0.49363	-0.528028	-0.365011	-0.362898	-0.105861	0.144776	-0.139888	-0.0262116
ATP7A;S1424;NYELHPRSHTGQRSPSEISVHVGIDDTSRNS	0.0696882	0.119504	0.0302333	-0.219426	-0.344659	-0.755762	-0.336256	-0.346327	0.0331344	0.62377	-0.223654	-0.291534
ATP7A;S1427;LHPRSHTGQRSPSEISVHVGIDDTSRNSPRL	0.0696882	0.119504	0.0302333	-0.219426	-0.344659	-0.755762	-0.336256	-0.346327	0.0331344	0.62377	-0.223654	-0.291534
ATP7A;S1452;RNSPRLGLLDRIVNYSRASINSLLSDKRSLN	0.171065	0.0804666	-0.0428909	-0.208641	0.550624	0.409067	0.646233	0.5118	0.119823	-0.129868	-0.0314491	0.217282
ATP7A;S1455;PRLGLLDRIVNYSRASINSLLSDKRSLNSVV	0.189244	0.0447325	-0.0096222	-0.224354	0.543213	0.389758	0.569643	0.528506	0.122803	-0.0400463	0.0400732	0.177117
ATP7A;S1458;GLLDRIVNYSRASINSLLSDKRSLNSVVTSE	0.189244	0.0447325	-0.0096222	-0.224354	0.543213	0.389758	0.569643	0.528506	0.122803	-0.0400463	0.0400732	0.177117
ATP7A;S1461;DRIVNYSRASINSLLSDKRSLNSVVTSEPDK	0.033005	-0.048819	0.296724	-0.28091	0.928164	-0.487983	-2.46044	0.628208	0.1204	-0.0594926	0.0768088	-0.0137441
ATP7A;S356;GQYRVSIASEVESTASSPSSSSLQKMPLNIV	0.0834862	0.0928331	-0.0400889	-0.13623	-0.178187	-0.21634	-0.0621411	-0.0390735	0.103692	0.255071	0.0200887	0.226031
ATP7A;S357;QYRVSIASEVESTASSPSSSSLQKMPLNIVS	0.262956	0.127106	-0.201108	-0.188954	-0.307259	-0.288999	-0.238389	-0.375055	-0.199208	-0.660739	-0.263909	0.0281362
ATP7A;S359;RVSIASEVESTASSPSSSSLQKMPLNIVSQP	0.0836376	0.0634105	-0.0402314	-0.106817	-0.554038	-0.572885	-0.611186	-0.603738	-0.681398	-0.790976	-0.600901	-0.435526
ATP8B2;S493;MSEEKNEGELYYKAQSPDEGALVTAARNFGF	0.199065	0.0439824	-0.0978349	-0.145213	0.935292	0.876295	1.04929	0.623211	1.10381	0.469009	0.983021	1.05347
ATRX;S1041;GKKWKDKSCEKKEELSDSVDKLPGKGDSCDS	0.302661	-0.109955	-0.129513	-0.0631925	0.346514	0.726602	0.345065	0.809967	0.572254	0.946481	0.719136	-0.0329714
ATRX;S1223;VTENLVLPSHTGFCQSSGDEALSKSVPATVD	-0.0276846	0.0558164	-0.0184685	-0.00966332	0.675534	0.303084	0.744427	0.416799	-0.554361	-0.241171	-0.776567	-0.685332
ATRX;S1224;TENLVLPSHTGFCQSSGDEALSKSVPATVDD	-0.0109683	0.100621	-0.0161049	-0.0735473	0.670497	0.252826	0.732266	0.431669	-0.278326	-0.0607063	-0.677406	-0.695206
ATRX;S1287;DDEPDGGGKKRIGKQSEESPADDGELRREQL	0.0848704	0.0641937	-0.0999208	-0.0491433	0.212662	0.382905	0.245026	0.393893	0.466482	0.357953	0.520982	0.77426
ATRX;S1290;PDGGGKKRIGKQSEESPADDGELRREQLAVN	-0.164239	-0.00123142	0.253003	-0.0875331	-0.0932699	-0.11502	-0.239535	0.0212783	0.430484	0.53616	0.848308	0.296583
ATRX;S1335;KPRYRHRLLRHKLTLSDGESGEEKPTKPKEH	-0.140422	0.0107761	0.0352865	0.0943598	0.311859	0.310868	-0.0460747	0.101483	0.546434	0.397583	0.716575	0.723148
ATRX;S1339;RHRLLRHKLTLSDGESGEEKPTKPKEHKEAK	-0.140422	0.0107761	0.0352865	0.0943598	0.311859	0.310868	-0.0460747	0.101483	0.546434	0.397583	0.716575	0.723148
ATRX;S586;TAKVRKELFVKLTPVSLSNSPIKGVDCQEVS	0.00971127	0.186692	-0.115844	-0.0805588	-0.528602	-0.611838	-0.898538	-0.681812	0.101077	-0.348112	-0.0493525	0.105538
ATRX;S590;RKELFVKLTPVSLSNSPIKGVDCQEVSQEKN	0.106687	0.0509733	-0.185996	0.0283355	-1.30962	-0.931298	-0.818034	-1.03869	-0.067674	-0.416405	-0.241504	-0.118104
ATRX;S717;HKVPKAKQPVIGDQNSDSDEMLAVLKEASQM	0.282691	-0.112066	-0.100929	-0.0696967	0.763999	0.788004	0.710397	0.6807	0.125758	0.0994513	0.0758477	-0.0300919
ATRX;S719;VPKAKQPVIGDQNSDSDEMLAVLKEASQMGH	0.282691	-0.112066	-0.100929	-0.0696967	0.763999	0.788004	0.710397	0.6807	0.125758	0.0994513	0.0758477	-0.0300919
ATRX;S801;SKKKRQNYSESSNYDSELEREIKTMSRIGAA	0.149469	-0.0282073	-0.0766591	-0.0446027	-0.0328857	-0.0116982	-0.0137223	-0.112293	0.88208	0.500293	0.827886	0.841214
ATRX;S92;SRSKRKPSIVTKYVESDDEKPTDENVNEKAA	-1.31163	0.00569204	0.940025	0.365915	1.51912	1.42505	1.82278	2.0136	1.28287	0.382237	0.454247	-1.62957
ATXN1;S213;PQQHLSRAAGLVNPGSPPPPTQQNQYIHISS	0.0262491	0.0678718	0.0426975	-0.136818	0.799359	0.467538	0.690558	0.541555	0.515806	0.271601	0.345213	0.571601
ATXN2;S126;SAQYKARVALENDDRSEEEKYTAVQRNCSDR	0.114267	0.0503217	0.0462544	-0.210843	0.0876258	0.2669	0.229423	0.840588	-0.241503	-0.103473	-0.490288	-1.52653
ATXN2;S388;GIIPAEAVSMPVPAASPTPASPASNRALTPS	0.269418	0.0207204	-0.235026	-0.0551125	0.740079	0.683281	0.205981	-0.0652359	0.615649	-0.567437	0.691395	0.941611
ATXN2;S393;EAVSMPVPAASPTPASPASNRALTPSIEAKD	-0.299361	-0.0577737	0.152944	0.204191	-0.540764	-0.139981	0.114847	0.0564012	0.271899	0.630769	-0.0299776	0.112462
ATXN2;S432;NSPAGSKENVKASETSPSFSKADNKGMSPVV	0.224822	0.0279865	-0.146986	-0.105823	-1.27965	-1.18938	-1.47177	-1.38342	-0.272314	-0.907102	-0.519961	-0.384356
ATXN2;S523;SSSSSNCTSGSSKTNSPSISPSMLSNAEHKR	0.121255	0.0724241	-0.144073	-0.0496057	-0.145331	-0.144853	-0.139075	-0.202188	0.207179	0.110832	0.118325	0.284982
ATXN2;S527;SNCTSGSSKTNSPSISPSMLSNAEHKRGPEV	0.122713	0.0761976	-0.155123	-0.0437885	-0.142558	-0.146584	-0.137151	-0.204473	0.209326	0.101657	0.10861	0.28525
ATXN2;S91;DSSLSSYTVPLERDNSEEFLKREARANQLAE	0.0463243	-0.163376	0.299614	-0.182562	1.28357	1.34734	1.34588	1.56852	0.11438	0.0929664	0.616328	0.471548
ATXN2;T401;AASPTPASPASNRALTPSIEAKDSRLQDQRQ	-0.0398615	0.0632402	0.0818435	-0.105222	0.566751	0.226398	0.518358	-0.00826223	0.0925577	-0.597273	-0.0559392	0.0534614
ATXN2L;S247;GRTEEEKHSAVQRQGSGRESPSLVSREGKYI	-0.137736	-0.0434791	0.131389	0.0498261	0.768984	0.894518	0.894811	0.786042	0.485353	0.664897	0.76033	0.459868
ATXN2L;S251;EEKHSAVQRQGSGRESPSLVSREGKYIPLPQ	-0.031564	0.00149685	-0.00445307	0.0345202	0.386653	0.493484	0.565371	0.420223	0.205868	0.272357	0.274787	0.168639
ATXN2L;S474;LEELRKFGAQFKLQPSSSPETGLDPFPSRIL	0.0261584	0.163669	0.102984	-0.292811	0.153689	0.227917	0.238114	0.697495	0.574043	0.625283	0.300405	0.318961
ATXN2L;S475;EELRKFGAQFKLQPSSSPETGLDPFPSRILK	-0.0179008	0.0762888	-0.089545	0.031157	0.676231	0.729537	0.643747	0.565081	0.48549	0.320766	0.245187	0.295614
ATXN2L;S476;ELRKFGAQFKLQPSSSPETGLDPFPSRILKE	0.0129088	-0.0222587	-0.153944	0.163294	0.421464	0.412907	0.273022	0.0885209	0.113933	-0.207419	0.0529817	0.250635
ATXN2L;S511;KEKEVDGLLTSDPMGSPVSSKTESILDKEDK	0.104904	-0.00408267	-0.0255852	-0.0752366	-0.285505	-0.315188	-0.144382	-0.412968	0.138281	-0.130723	0.0822613	0.11316
ATXN2L;T419;PGAGSISPASPKLSLTPTDVKELPTKEPSRN	-0.375392	0.11024	0.327488	-0.0623363	-0.152657	-0.476749	-0.0108035	-0.17704	0.0825429	0.0356432	0.133002	0.158145
ATXN7;S470;SPHPPLPATEPASRLSSEEGEGDDREESVEK	-0.151922	-0.118158	-0.0362799	0.306359	-0.388583	0.102687	-0.186794	-0.0046339	0.316542	0.677882	0.496106	0.348523
ATXN7;S471;PHPPLPATEPASRLSSEEGEGDDREESVEKL	-0.151922	-0.118158	-0.0362799	0.306359	-0.388583	0.102687	-0.186794	-0.0046339	0.316542	0.677882	0.496106	0.348523
AU018091;T670;LEEKNDQQPTASSSQTLQELQEHTPSVDLP_	0.248319	0.0808796	-0.21084	-0.118358	-0.450019	-0.523104	-0.403114	-0.650872	-0.0126558	-0.318548	-0.525012	-0.214999
AVEN;S82;PGGRGGGASTRVEEDSDSETYGEENDEQGNF	0.277833	0.0203266	-0.202075	-0.0960848	0.0740116	0.16104	0.18255	-0.0329814	0.480759	0.029938	0.295809	0.406056
AVEN;S84;GRGGGASTRVEEDSDSETYGEENDEQGNFSR	-0.415686	-0.144088	0.398132	0.161643	0.376474	0.42755	0.808045	0.420554	0.108932	0.41321	0.192702	0.146738
BABAM1;S53;AEDRALGAQASVGSRSEGEGEAATADGGAAS	0.0419988	-0.120315	0.127665	-0.0493487	0.26241	0.337718	0.367729	0.259174	0.668332	0.535528	0.647562	0.43328
BACE1;S357;LRCLRHQHDDFADDISLLK____________	1.10269	-0.16585	-1.40464	0.467793	-1.49953	1.30447	0.868261	1.70668	-1.90836	0.842999	-1.03701	0.356951
BAD;S113;NLWAAQRYGRELRRMSDEFEGSFKVSASVRC	0.080063	0.040825	-0.0350089	-0.0858791	1.40006	1.57095	1.47984	1.63572	0.252005	0.27068	0.353326	0.502137
BAD;S119;RYGRELRRMSDEFEGSFKVSASVRCDGT___	0.0682769	0.16074	-0.176132	-0.0528849	1.20359	1.27612	1.37064	1.36723	0.544158	0.793287	0.331757	0.50701
BAD;S66;ATNSHHGGAGAMETRSRHSSYPAGTEEDEGM	-0.00884177	-0.0319786	0.00877359	0.0320468	0.962231	1.07044	0.736802	1.21408	-0.0857813	0.0244746	0.0324503	-0.119674
BAD;S70;HHGGAGAMETRSRHSSYPAGTEEDEGMEEEL	0.0672899	-0.0656715	-0.0353524	0.033734	1.27889	1.30008	1.0853	1.22662	0.0544757	-0.0438977	0.156069	0.183164
BAG3;S179;AAAQPPTAHGPERSQSPAASDCSSSSSSASL	-0.230167	-0.0725862	0.185106	0.117647	-0.058682	-0.0321934	-0.226725	-0.037262	-1.10653	-1.04501	-0.937838	-1.08674
BAG3;S201;SSSSSSASLPSSGRSSLGSHQLPRGYIPIPV	-0.298854	-0.0804867	0.161564	0.217778	-0.236798	-0.0311902	-0.0797602	-0.0325432	-0.210232	-0.140099	0.0592284	0.00641496
BAG3;S270;KIQGDDWEPRPLRAASPFRSPVRGASSREGS	-0.110514	-0.0911339	0.0299725	0.171676	-0.388746	-0.2301	-0.263287	-0.37062	-0.259554	-0.317195	-0.10814	-0.0120061
BAG3;S274;DDWEPRPLRAASPFRSPVRGASSREGSPARS	-0.110514	-0.0911339	0.0299725	0.171676	-0.388746	-0.2301	-0.263287	-0.37062	-0.259554	-0.317195	-0.10814	-0.0120061
BAG3;S297;REGSPARSGTPVHCPSPIRVHTVVDRPQPMT	-0.163912	-0.191097	-0.0345123	0.389521	-0.149547	-0.0409744	-0.113694	-0.0588872	-2.05313	-1.02027	-1.71399	-1.33604
BAG3;S404;PSPPKNVAAEQKAAPSPAPAEPAAPKSGEAE	-0.258959	0.148501	0.0712993	0.0391586	-0.153559	0.0631921	-0.136939	0.196071	-0.0680703	-0.390307	-0.0219361	0.0292362
BAG3;T291;VRGASSREGSPARSGTPVHCPSPIRVHTVVD	-0.164238	-0.192758	-0.0315097	0.388506	-0.1269	-0.0389848	-0.113447	-0.0582638	-2.05308	-1.01948	-1.71361	-1.33545
BAG6;S1121;LRSDIQKRLQEDPNYSPQRFPNAHRAFADDP	-0.123455	-0.0388884	0.0289809	0.133362	-0.379296	-0.135998	-0.344663	-0.188593	-0.0102108	-0.14469	0.0935973	0.068458
BAG6;S968;TLPEEPMEVQGAERTSPEPQRENASPAPGTT	-0.26446	-0.0405035	0.0339201	0.271043	-0.0882252	0.218546	0.228428	0.089541	-1.08931	-0.897613	-0.902837	-0.767092
BAG6;S977;QGAERTSPEPQRENASPAPGTTAEEAMSRGP	-0.26446	-0.0405035	0.0339201	0.271043	-0.0882252	0.218546	0.228428	0.089541	-1.08931	-0.897613	-0.902837	-0.767092
BAG6;T967;QTLPEEPMEVQGAERTSPEPQRENASPAPGT	0.113628	-0.0898218	-0.213007	0.189201	0.219216	0.375243	0.841079	-0.236626	-0.363671	-1.03133	-0.730798	-0.157071
BAHD1;S182;KRPRLGDLGEGSRDLSPELAPDEGAR_____	0.179202	-0.0543647	-0.0906963	-0.0341413	0.109502	0.132973	-0.0348604	-0.0511135	-0.0441119	-0.31361	-0.269573	-0.345364
BAIAP2;S262;MANSNGSILPSALSASKSNLVISDPIPGAKP	0.141288	0.0137296	-0.207083	0.0520656	0.517555	0.310651	0.551893	-0.00208557	0.622073	0.527536	0.493714	0.643044
BAIAP2;S290;AKPLPVPPELAPFVGSQSKLSDSYSNTLPVR	0.317151	0.0157618	-0.146076	-0.186837	0.46497	0.330788	0.434368	0.38411	0.564285	0.643506	0.448963	0.507004
BAIAP2;S326;YNPWADRKAAQPKSLSPPQSQSKLSDSYSNT	-0.0414632	0.00734524	-0.00959811	0.0437161	0.399702	0.493198	0.43592	0.460524	0.510829	0.390741	0.519611	0.57634
BAIAP2;S455;GSDRLHMSLQQGKSSSTGNLLDKDDLALPPP	-0.0524953	-0.0434546	-0.0054619	0.101412	0.258986	0.283564	0.0649299	0.232006	0.278677	0.124616	0.31837	0.385155
BAIAP2;T341;PFVGSQSKLSDSYSNTLPVRKSVTPKNSYAT	0.269504	0.0401287	-0.112347	-0.197285	-0.213701	-0.047874	0.081757	-0.326602	0.131386	-0.301657	0.164751	0.247695
BAIAP2L1;S132;ATLKRYQAEHRNKLDSLEKSQAELKKIRRKS	0.334641	-0.447457	0.248429	-0.135612	-0.795959	-0.703073	-0.734852	-0.028098	-0.523338	1.9303	-0.667351	-2.69729
BAIAP2L1;S261;IKTPISTPVSGTPQPSPMIERSKMIGKDYDT	-3.46004	-0.42888	0.975142	2.91378	2.60976	2.79082	2.51162	1.7862	2.63356	2.84636	1.92948	2.41316
BAIAP2L1;S332;STANTGEDPSLQRSVSVATGLNMMKKQKVKT	0.156954	-0.0421859	-0.147093	0.0323252	0.349492	0.515725	0.596083	0.16398	0.522243	0.06582	0.412785	0.569298
BAIAP2L1;S413;TKLLEENEAMSVPTPSPAPVRSISTVDLTEK	0.0243407	-0.044494	-0.0299574	0.0501106	-0.357603	-0.182199	-0.092872	-0.367581	-0.154758	-0.498199	-0.184563	-0.0272892
BAIAP2L1;S421;AMSVPTPSPAPVRSISTVDLTEKSSVVIPPP	-0.0435197	0.0089202	-0.00941786	0.0440174	0.258928	0.362578	0.27671	0.2175	0.365504	0.0454168	0.338434	0.35406
BAIAP2L1;T252;EKIMNMIEEIKTPISTPVSGTPQPSPMIERS	0.297438	-0.749945	-0.0297043	0.482211	1.01453	-0.112134	0.623262	-0.122831	1.1298	4.434	1.343	1.2937
BAIAP2L1;T257;MIEEIKTPISTPVSGTPQPSPMIERSKMIGK	-0.507825	0.315267	0.48298	-0.290421	-0.48991	-1.10065	0.0208037	-0.0243333	0.270779	0.469382	0.0330584	0.263874
BAP1;S292;QESQLPEESKPASSKSPLGLEAGRTPVASEC	0.189065	0.113448	-0.17436	-0.128154	-0.26405	-0.210158	-0.429196	-0.374314	0.307155	-0.496493	-0.0673383	-0.0412653
BASP1;S128;PGPAAGGEAPKAGEASAESTGAADGAAPEEG	-0.202252	-0.0494784	0.180261	0.0714689	0.572458	0.285083	0.320746	-0.0627129	-0.0542755	-0.499225	-0.016146	-0.0378685
BASP1;S131;AAGGEAPKAGEASAESTGAADGAAPEEGEAK	-0.219517	-0.026512	0.197188	0.0488413	0.556463	0.30278	0.307769	0.294667	-0.0678237	-0.079147	-0.01635	-0.049262
BASP1;S54;ESEPQAAADATEVKESTEEKPKDAADGEAKA	-0.289529	-0.00394637	0.053748	0.239728	-0.457101	-0.189482	0.0389051	-0.423539	-0.325928	-1.29618	-0.764474	-0.730824
BASP1;S92;AAAAKEEAPKAEPEKSEGAAEEQPEPAPAPE	0.373439	-0.0732857	-0.370392	0.0702386	0.290069	0.42206	0.408195	0.111395	-0.396187	-0.792805	-0.615918	0.320715
BAZ1A;S1336;TETRSLRVGSRSTRHSPSALQDVFVELLSPH	-0.0655246	0.00646768	-0.0354332	0.0944901	0.0565996	0.257791	0.116611	0.0985426	0.34067	0.147811	0.378941	0.451536
BAZ1A;S1409;SLQHSESKRRGRKRQSTESSPVPLNRRSSGR	-0.19737	0.0688401	0.0630965	0.0654335	-0.539129	-0.415914	-0.430589	-0.322301	0.173264	0.230276	0.227736	0.393644
BAZ1A;S1412;HSESKRRGRKRQSTESSPVPLNRRSSGRQGG	-0.193921	0.0412997	0.0777129	0.0749083	-0.535675	-0.429632	-0.428884	-0.329544	0.177406	0.293005	0.238928	0.390884
BAZ1A;T729;ENKNIEQKDLDPDVVTEDEDDPGSHKRSRRG	0.105028	0.0454145	-0.12204	-0.0284028	0.272987	0.280642	0.12407	0.038925	0.497994	0.121611	0.502873	0.579725
BAZ1B;S1040;VDDLVLQTKRISRRQSLELQKCEDILHKLVK	-0.0702788	0.00420386	-0.0221171	0.0881921	-0.193242	-0.0135735	-0.102579	0.0185606	0.45328	0.363613	0.318305	0.439089
BAZ1B;S1166;KRRKFPDRLADDEGDSDSESVGQSRGRRQKK	0.0970845	-0.0433564	-0.119946	0.0662175	0.334209	0.175174	0.0241198	-0.0805773	0.600863	-0.0545905	0.194578	0.134328
BAZ1B;S63;LNGPPLKVKNSKNSKSPEEHLEGVMKIMSPN	-0.0485903	-0.00899738	0.137043	-0.0794551	-0.40476	-0.323686	-0.252385	-0.238015	-0.236735	-0.444882	-0.171257	-0.185149
BAZ2A;S1040;DGLGRRRSSRIMEETSGIEEEEEEENTTAVH	0.208068	-0.111591	0.0476249	-0.144101	-0.423345	-0.375607	-0.650474	-0.410538	0.117776	0.383445	0.685469	0.491509
BAZ2A;S1172;RASVKRELTGSNASTSPARSRGRPRKPKPGS	-0.243931	0.100996	-0.0241136	0.167049	-0.106178	0.174034	0.045528	-0.0190866	0.251426	-0.0351795	0.457848	0.570378
BAZ2A;S1381;GTPKRLSGDSEEMSQSPTGLGQPKRRGRPPS	0.171986	0.0476212	-0.137998	-0.0816096	-0.110427	-0.126364	-0.116647	-0.123131	0.0555582	0.00400985	-0.00862741	0.0952309
BAZ2A;S693;TDNRLPKKLETQEILSEDDKAKMTKNKKKMR	-0.0579751	-0.140443	0.0467265	0.151691	0.0345711	0.0348386	-0.182219	-0.0948458	0.351738	0.662522	0.500285	0.35349
BBX;S242;TCRPDISESPELRQKSPLFQFAEISSRTSHP	0.303233	-0.000197355	-0.207563	-0.0954732	0.0815229	0.131571	0.167573	0.132567	-0.792607	-0.621848	-0.864326	-0.770158
BC023829;S305;IAPMFRKKARVVITQSPGKYVLPPPKLNIEM	-0.0303906	0.0542308	-0.0291812	0.00534101	0.373031	0.530794	0.541238	0.441439	-0.450173	-0.720057	-0.492246	-0.328315
BC034090;S684;TLHLVSSSHQHRRATSFQNLHSLLGGKGDRS	0.2683	-0.0545073	-0.105088	-0.108705	0.56161	0.283765	0.160859	0.192452	-0.128387	-0.0148214	-0.0908611	-0.17494
BCAR3;S117;MLLTAKQNGPSGPRNSGINYMILDGDDQARH	0.149869	0.0136232	-0.0947211	-0.068771	-0.246154	-0.366575	-0.365317	-0.444906	0.117691	-0.20543	-0.168139	-0.131717
BCAR3;S16;MDTSPCPSSPVFRTGSEPTLSPALVRRFSSD	-0.0869992	-0.0182847	-0.0266987	0.131982	-0.0941203	0.0209498	0.0916583	-0.0883392	-0.763144	-0.994548	-0.927486	-0.923781
BCAR3;S21;CPSSPVFRTGSEPTLSPALVRRFSSDARTGE	-0.0869992	-0.0182847	-0.0266987	0.131982	-0.0941203	0.0209498	0.0916583	-0.0883392	-0.763144	-0.994548	-0.927486	-0.923781
BCAS3;S260;EEIEQELTSKQGGRCSPVPGLSSSPSGSPLH	0.208369	0.107622	-0.253915	-0.062076	0.189731	0.295033	0.322051	0.273262	-0.243832	-0.250034	-0.313611	-0.123035
BCAS3;S268;SKQGGRCSPVPGLSSSPSGSPLHGKLTSQDS	0.208369	0.107622	-0.253915	-0.062076	0.189731	0.295033	0.322051	0.273262	-0.243832	-0.250034	-0.313611	-0.123035
BCAS3;S272;GRCSPVPGLSSSPSGSPLHGKLTSQDSYNNF	-0.0970277	0.0149002	0.0243518	0.0577757	0.840194	0.588464	0.656012	0.522633	0.288809	0.222423	0.0709579	0.0649719
BCAS3;S335;TITKRTGKVKSPPQISPSKSMGGEFCVAAVF	-0.0762623	-0.00912271	0.000920261	0.0844648	0.0410342	0.113106	0.0282277	0.0693532	-0.133612	-0.0181651	-0.0757742	-0.0335514
BCAS3;S642;LADAMAESPSRDVVGSGTELQREGSIETLSN	0.034145	0.0902257	-0.0293492	-0.0950216	0.323437	0.128787	-0.0227689	-0.129713	0.437084	-0.24541	0.35268	0.370063
BCKDK;S31;SLWPLLGSSLSLRARSTSATDTHHVELARER	0.16479	0.0792167	-0.169406	-0.0746017	0.0895193	0.20418	0.072306	0.264576	0.0617381	0.403234	0.29861	0.638181
BCL2L12;S158;KLASDPALHRKLARLSAGSFARLVELFSSRE	0.0148859	0.142329	-0.205322	0.0481075	-0.211682	-0.12107	-0.484413	-0.121815	-0.514869	-0.284826	-0.283862	0.0396184
BCL2L13;S302;DSSGAGEKSENNSSNSDIVHVEKEEVPEEAF	0.218228	-0.0816403	-0.0381512	-0.098437	-0.132245	-0.241488	-0.314986	-0.0852491	0.0584484	0.585385	0.322212	0.0885105
BCL2L13;S343;VPTVEAPEMMRAEKTSPTPSVFVELGEEELE	0.0131974	0.0135921	0.181536	-0.208326	-0.384929	-0.623523	-0.220931	-0.360351	-0.411428	-0.52034	-0.478549	-0.539748
BCL2L13;S347;EAPEMMRAEKTSPTPSVFVELGEEELEAVTA	0.215005	0.040212	0.0351601	-0.290377	-0.118625	-0.522008	-0.549871	-0.33185	-0.871818	-1.25218	-1.47886	-2.2879
BCL6;S308;PYFPCDKASKEEERPSSEDEIALHFEPPNAP	0.12508	0.0591686	0.0232782	-0.207527	1.12809	0.813881	1.14783	1.00594	0.160972	0.378011	0.0519256	0.0286223
BCL6;S309;YFPCDKASKEEERPSSEDEIALHFEPPNAPL	0.12508	0.0591686	0.0232782	-0.207527	1.12809	0.813881	1.14783	1.00594	0.160972	0.378011	0.0519256	0.0286223
BCL6;S331;HFEPPNAPLNRKGLVSPQSPQKSDCQPNSPT	-0.0440478	0.0279422	-0.000573084	0.0166787	1.44256	1.53247	1.40768	1.2678	0.531228	0.155226	0.588724	0.739811
BCL6;S334;PPNAPLNRKGLVSPQSPQKSDCQPNSPTESC	-0.282302	0.0230555	0.0660774	0.193169	0.458397	0.567461	0.38062	0.577182	0.127779	0.139159	0.236989	0.176955
BCL7A;S114;IADASPIKQENSSNSSPAPETNPPVPSDGTE	-0.117715	-0.0499676	0.026382	0.141301	0.581769	0.902374	0.865426	0.806382	0.68747	0.680691	0.827128	0.632636
BCL7B;S86;VSDVYQLKVDSSTNSSPSPQQSESLSPAHTS	0.113962	0.0196138	-0.169322	0.0357459	0.317369	0.270868	0.187112	0.0202185	0.293393	-0.0128251	0.0576071	0.233682
BCL7B;S96;SSTNSSPSPQQSESLSPAHTSDFRTDDSQPP	0.104862	0.0623585	-0.175953	0.00873186	0.291463	0.211099	0.157826	0.0181625	0.267041	0.00745639	-0.0160327	0.209594
BCL7C;S114;QSFHSEGSLQKGAEPSPGGTPQPSRPGSPTG	0.267271	0.101328	-0.164938	-0.20366	-0.647998	-0.784247	-0.671452	-0.842522	0.270172	0.241073	0.16973	0.519337
BCL7C;S122;LQKGAEPSPGGTPQPSRPGSPTGPPEVITED	0.169399	0.16685	-0.189577	-0.146672	-0.237606	-0.540358	-0.174584	-0.31279	-0.487716	-0.109536	-0.853432	-0.382433
BCL7C;S126;AEPSPGGTPQPSRPGSPTGPPEVITEDTQPP	0.273115	0.0955061	-0.172774	-0.195847	-0.617987	-0.794276	-0.804253	-0.838946	0.274156	0.230558	0.170926	0.522183
BCL7C;S97;RGGGPLILLDLNDENSNQSFHSEGSLQKGAE	0.745559	0.369086	-0.119494	-0.99515	0.859398	0.27966	0.61151	0.670742	1.59643	0.653553	0.799636	0.523014
BCL7C;T118;SEGSLQKGAEPSPGGTPQPSRPGSPTGPPEV	0.277853	0.0478306	-0.117191	-0.208493	-0.479861	-0.697907	-0.661444	-0.741417	0.278154	0.242983	0.205917	0.536517
BCL9;S686;GSNPIFPRIPVEGPLSPSRGDFPKGMPPQIG	-0.172699	-0.0469519	0.00311585	0.216535	-0.255904	-0.105728	-0.341212	-0.248852	0.0720875	0.0873948	-0.119202	-0.207213
BCL9L;S1001;TGSPSRLKSPSMAVPSPGWVASPKTAMPSPG	0.769482	-0.0221701	-0.391345	-0.355967	-0.0630918	-0.381218	-0.64729	-0.517581	-0.652259	-0.890286	-0.719662	-0.811254
BCL9L;S1007;LKSPSMAVPSPGWVASPKTAMPSPGVSQNKQ	0.769482	-0.0221701	-0.391345	-0.355967	-0.0630918	-0.381218	-0.64729	-0.517581	-0.652259	-0.890286	-0.719662	-0.811254
BCL9L;S21;NKTRLPHPRRREAPGSPPLSPRGHCPPAPAK	0.0664144	0.0334615	-0.0877159	-0.01216	0.412284	0.375833	0.326768	0.182775	0.130049	-0.175832	0.131405	0.441537
BCL9L;S25;LPHPRRREAPGSPPLSPRGHCPPAPAKPMHP	0.0664144	0.0334615	-0.0877159	-0.01216	0.412284	0.375833	0.326768	0.182775	0.130049	-0.175832	0.131405	0.441537
BCL9L;S747;GTPMGIEFGGGRGLLSPPMGQSGLREVDPPM	-0.135408	-0.0208658	0.161914	-0.00564021	-0.0156162	-0.187917	-0.0942313	0.0556834	0.105567	0.234058	-0.0797342	-0.324308
BCL9L;S88;KGVGAGSHGAKANQISPSNSSLKNPQAGVSP	-0.154006	-0.0910958	0.119017	0.126085	-0.074696	0.046592	-0.199758	-0.183828	0.0514425	-0.359756	0.275569	-0.0572654
BCL9L;S931;ISINQMGSPGMGHLKSPTLSQVHSPLVTSPS	0.331353	0.108504	-0.201397	-0.238461	-0.472708	-0.771166	-0.450518	-0.965571	-0.300107	-0.714635	-0.439493	-0.117355
BCL9L;S939;PGMGHLKSPTLSQVHSPLVTSPSANLKSPQT	0.0949165	0.151252	-0.112381	-0.133787	-0.702616	-0.964582	-0.966452	-1.12962	-0.227026	-0.871029	-0.456598	-0.202709
BCL9L;S944;LKSPTLSQVHSPLVTSPSANLKSPQTPSQMV	0.0949165	0.151252	-0.112381	-0.133787	-0.702616	-0.964582	-0.966452	-1.12962	-0.227026	-0.871029	-0.456598	-0.202709
BCL9L;S951;QVHSPLVTSPSANLKSPQTPSQMVPLPSANP	0.207956	-0.0684278	-0.190385	0.0508574	-0.817836	-0.483167	-0.820053	-0.880288	-0.201943	-0.468015	-0.0957912	0.201292
BCL9L;S972;QMVPLPSANPPGPLKSPQVLSSSLGVRSPTG	0.0870293	0.0355618	-0.123294	0.00070252	-0.438669	-0.293681	-0.557104	-0.54214	-0.398739	-0.913019	-0.412566	-0.227762
BCL9L;S984;PLKSPQVLSSSLGVRSPTGSPSRLKSPSMAV	0.0257341	0.0843196	-0.275912	0.165859	-0.621945	-0.304082	-0.509657	-0.481389	-0.130808	-0.513194	-0.376224	-0.0524391
BCL9L;S988;PQVLSSSLGVRSPTGSPSRLKSPSMAVPSPG	-0.32356	0.228905	0.120301	-0.0256455	-0.168898	-0.541547	-0.228767	-0.391413	-0.449107	-0.624102	-0.62614	-0.375963
BCL9L;S994;SLGVRSPTGSPSRLKSPSMAVPSPGWVASPK	0.769482	-0.0221701	-0.391345	-0.355967	-0.0630918	-0.381218	-0.64729	-0.517581	-0.652259	-0.890286	-0.719662	-0.811254
BCL9L;T933;INQMGSPGMGHLKSPTLSQVHSPLVTSPSAN	0.0868783	0.0511942	-0.105534	-0.0325388	-0.684293	-0.68203	-0.706665	-0.775344	-0.207999	-0.524799	-0.311271	-0.161335
BCL9L;T954;SPLVTSPSANLKSPQTPSQMVPLPSANPPGP	0.207956	-0.0684278	-0.190385	0.0508574	-0.817836	-0.483167	-0.820053	-0.880288	-0.201943	-0.468015	-0.0957912	0.201292
BCL9L;T986;KSPQVLSSSLGVRSPTGSPSRLKSPSMAVPS	1.48462	-0.266352	-0.93604	-0.282231	0.66424	0.313077	-1.11219	0.313285	1.93222	3.41664	1.39224	2.06293
BCLAF1;S177;QEKQTKKAEGEPQEESPLKSKSQEEPKDTFE	-0.0561808	0.00780037	0.0406891	0.00769134	-0.388762	-0.128482	-0.336451	-0.220798	0.315373	0.221719	0.685193	0.580262
BCLAF1;S198;SQEEPKDTFEHDPSESIDEFNKSATSGDIWP	0.04269	-0.0170942	-0.0200721	-0.00552361	-0.0378175	0.0849954	0.161513	-0.0394965	-0.0542551	-0.285479	0.0533334	0.223129
BCLAF1;S267;SAKNTPSQHSHSIQHSPERSGSGSVGNGSSR	0.326277	-0.62272	0.406198	-0.109756	-0.0710487	-0.485766	-0.902857	-0.436999	0.382343	1.22898	1.06261	-0.292823
BCLAF1;S284;ERSGSGSVGNGSSRYSPSQNSPIHHIPSRRS	-0.0212785	0.0619555	-0.124732	0.0840555	-0.0921621	0.0615192	0.180183	0.224941	0.383764	0.750747	0.234771	0.33792
BCLAF1;S289;GSVGNGSSRYSPSQNSPIHHIPSRRSPAKTI	-0.288199	0.0462366	-0.00168897	0.243651	0.321943	0.250175	0.378473	0.369839	0.673687	1.1534	0.674308	0.974331
BCLAF1;S395;DYFSDKESAKQKFHDSEGDDTEETEDYRQFR	-0.0847193	-0.0537156	-0.00924799	0.147683	-0.234079	0.0375014	-0.0720924	0.18054	0.0731929	0.527212	0.247564	0.242463
BCLAF1;S494;EDKGSDRITVKKEVQSPEQVKSEKLKELFDY	0.237663	0.356381	-0.429274	-0.16477	0.984519	0.547356	0.895601	-0.220134	1.22367	-0.632893	0.223839	1.64445
BCLAF1;S510;PEQVKSEKLKELFDYSPPLHKSLDAREKSIF	0.027777	-0.021115	0.0147534	-0.0214155	0.146061	-0.000887932	0.157717	-0.282138	0.371263	-0.229352	0.150758	0.131911
BCLAF1;S523;DYSPPLHKSLDAREKSIFREESPLRIKMIAS	0.4054	0.0583772	-0.218279	-0.245498	0.0745232	0.000314886	-0.0503842	-0.0255974	-0.468821	-0.606832	-0.5914	-0.538427
BCLAF1;S529;HKSLDAREKSIFREESPLRIKMIASDSHRPE	-0.194351	-0.045875	0.0334688	0.206757	0.30538	0.356517	0.243709	0.130569	0.474286	0.157249	0.4671	0.511283
BCLAF1;S656;STRQKSPEIHRRIDISPSALRKHTRLAGEER	-0.0132916	-0.0500229	0.0404028	0.0229118	0.21755	-0.0361444	-0.0364413	-0.170407	0.292263	0.10823	0.215503	0.233682
BCLAF1;T256;CSDAPMLSTVHSAKNTPSQHSHSIQHSPERS	0.0205496	0.0507619	-0.000315992	-0.0709954	-0.452872	-0.337827	-0.624469	0.112439	0.129828	0.944529	0.455921	0.337049
BCLAF1;T305;PIHHIPSRRSPAKTITPQNAPREESRGRSSF	-0.337465	0.0304199	0.2795	0.0275452	-0.478597	-0.27264	-0.261265	0.0213341	-0.269706	-0.20529	0.0675448	-0.25465
BCLAF1;T400;KESAKQKFHDSEGDDTEETEDYRQFRKSVLA	0.00220534	-0.0660009	-0.0102542	0.0740497	0.0910815	0.240208	0.244038	0.270576	0.557053	0.944806	0.723335	0.782997
BCOR;S423;GHTRKTTVQDRKDGGSPPLLEKQTVTKDVTD	0.00629647	-0.0382505	-0.0232415	0.0551955	0.0287433	0.105137	-0.0264366	-0.0670298	0.0597758	-0.250015	0.167173	0.284165
BCR;S122;PAPVEESEARPDGEGSPSKGRSASARRPAAA	-0.0456428	0.0550723	-0.145928	0.136498	-0.421876	-0.444511	-0.416754	-0.119016	0.103774	0.777867	-0.114419	0.317866
BCR;S356;TSSEEDFSSGQSSRVSPSPTTYRMFRDKSRS	0.0394463	0.104188	0.0470633	-0.190697	-0.397753	-0.34341	-0.353952	-0.261445	-0.406807	-0.641403	-0.352533	-0.470267
BCR;S461;EEQRRHQDGLPYIDDSPSSSPHLSSKGRGSL	0.249171	0.063046	-0.184736	-0.127481	-0.268856	-0.21565	-0.0865133	-0.0699641	-0.341852	0.189374	-0.175097	-0.0601552
BCR;S464;RRHQDGLPYIDDSPSSSPHLSSKGRGSLASG	-0.0469259	0.0508026	0.0108691	-0.0147459	-0.0853417	-0.125997	-0.0655417	0.00731929	-0.198596	-0.0416778	-0.261244	-0.193149
BCR;S465;RHQDGLPYIDDSPSSSPHLSSKGRGSLASGA	0.192523	0.0554443	-0.067682	-0.180285	-0.354328	-0.41713	-0.190402	-0.166553	-0.18362	0.198229	-0.185042	-0.171214
BEND3;S486;QRINDELEGLGLEGGSEGEAPRDDCYDSSSL	0.0263207	-0.0719453	-0.0512878	0.0969123	-0.780427	-0.121918	-0.423685	-0.409803	0.159586	-0.503598	0.345813	0.308002
BET1;S50;LTESLRSKVTAIKSLSIEIGHEVKNQNKLLA	-0.0350296	0.0777845	0.0209765	-0.0637314	0.789686	0.749496	0.774089	0.885565	0.22385	0.239777	0.185157	0.249284
BHLHE40;S383;PDKIPTPLLLPQRLPSPLAHSSLDSSALLQA	-0.0693437	0.0690381	0.255686	-0.25538	-0.65637	-0.943959	-0.488837	-0.192294	-0.796241	-0.261881	-0.967173	-1.11055
BICD2;S257;DNKTSTPRKDGLAPPSPSLVSDLLSELHISE	0.43272	-0.1027	-0.0301209	-0.299899	-0.752532	-1.08214	-1.27704	-1.10039	-0.909522	-1.27008	-1.24431	-2.48435
BICD2;S528;LATEVGRADGGTGDNSPSPSSSLPSPLSDPR	-0.0250701	-0.0274123	-0.0967176	0.1492	0.157292	0.114818	-0.0847185	-0.311507	-0.636784	-1.05773	-0.647726	-0.377526
BICD2;S530;TEVGRADGGTGDNSPSPSSSLPSPLSDPRRE	0.0100555	-0.0466353	-0.0275693	0.0641491	-0.288424	-0.276042	-0.2434	-0.328383	0.315489	0.32556	0.293491	0.267857
BICD2;S537;GGTGDNSPSPSSSLPSPLSDPRREPMNIYNL	0.105826	0.182139	-0.168228	-0.119737	-1.36937	-1.5544	-1.62883	-1.71563	-1.15002	-1.95167	-1.38964	-0.952188
BICD2;S743;TRRGRSKAASKAKPASPSL____________	-0.331257	-0.0876773	0.181675	0.237259	-0.027123	0.301844	0.397508	0.111683	-0.522987	-1.06787	-0.648543	-0.539454
BIN1;S265;VKAQPSDNAPEKGNKSPSPPPDGSPAATPEI	0.0162991	0.100889	-0.164133	0.046945	-0.188819	0.288423	-0.33868	0.210491	-1.98273	-2.37742	-2.07979	-2.11307
BIN1;S267;AQPSDNAPEKGNKSPSPPPDGSPAATPEIRV	0.026191	-0.127224	0.0825252	0.0185077	0.301827	-0.0399095	0.230907	-0.472858	0.313628	0.161056	0.412005	0.368856
BIN1;S273;APEKGNKSPSPPPDGSPAATPEIRVNHEPEP	0.0450252	-0.0765367	-0.0335642	0.0650757	0.315689	0.425572	0.231226	0.152231	0.319573	0.0802545	0.381318	0.357143
BIN1;S293;PEIRVNHEPEPASGASPGATIPKSPSQSSLP	-0.136114	-0.00155734	-0.025573	0.163244	-0.815499	-0.431568	-0.47555	-0.494859	-0.443126	-0.565541	-0.433107	-0.358873
BIN1;T277;GNKSPSPPPDGSPAATPEIRVNHEPEPASGA	-0.256587	-0.077131	0.170809	0.162908	0.724146	0.871441	0.675861	0.711462	1.65483	1.47779	1.84844	1.8419
BIRC6;S476;EDSSSCSDIPKLEGDSDDLLEDSDSEEHSRS	-0.0439056	0.0942414	-0.0796327	0.0292969	0.0112927	0.142126	0.034381	0.0676296	0.102748	-0.0952845	-0.0249013	0.0608434
BIRC6;S483;DIPKLEGDSDDLLEDSDSEEHSRSDSVTGHT	0.227567	-0.0579803	-0.117436	-0.052151	0.057388	-0.0157697	0.0116984	-0.239521	0.554226	0.256444	0.504702	0.455401
BIRC6;S485;PKLEGDSDDLLEDSDSEEHSRSDSVTGHTSQ	-0.119325	0.0388539	0.110042	-0.029571	-0.00235192	-0.0258697	-0.0201292	0.045638	-0.272765	-0.192713	-0.202981	-0.286309
BIRC6;S489;GDSDDLLEDSDSEEHSRSDSVTGHTSQKEAM	0.200113	0.129695	-0.147047	-0.182761	0.353981	0.0703825	0.0755852	0.0354387	-0.080347	-0.190159	-0.112244	0.308593
BIRC6;S491;SDDLLEDSDSEEHSRSDSVTGHTSQKEAMEV	0.166933	0.146809	-0.155889	-0.157853	0.298738	0.0879965	0.011571	0.283409	0.16095	0.178958	0.0136548	0.232863
BIRC6;S493;DLLEDSDSEEHSRSDSVTGHTSQKEAMEVSL	0.175509	0.15762	-0.17229	-0.160839	0.103284	-0.0571045	-0.00684765	0.23379	0.206087	0.533939	-0.0718704	0.218144
BIRC6;S580;IPFPCLLAGGLLTYKSPATSPISSNSHRSLD	0.197198	-0.026319	0.11507	-0.28595	-0.765915	-0.720274	-0.98998	-0.431544	-0.0234233	0.208074	0.411716	0.0425053
BIRC6;S584;CLLAGGLLTYKSPATSPISSNSHRSLDGLSR	0.197198	-0.026319	0.11507	-0.28595	-0.765915	-0.720274	-0.98998	-0.431544	-0.0234233	0.208074	0.411716	0.0425053
BLNK;S319;VHQKPVPLPRFPEAGSPAADGPFHSFPFNST	-0.107658	-0.0280275	0.0777624	0.057923	-0.176398	-0.321409	-0.138255	-0.191172	-0.382958	-0.49993	-0.470322	-0.71661
BLOC1S3;S61;RPTGLRVAGEAAETDSEPEPEPTVVPVDLPP	0.047298	0.0441774	-0.00263978	-0.0888356	0.478001	0.385467	0.585306	0.433081	-0.151341	-0.168056	-0.183113	-0.112025
BLOC1S3;T59;RGRPTGLRVAGEAAETDSEPEPEPTVVPVDL	0.047298	0.0441774	-0.00263978	-0.0888356	0.478001	0.385467	0.585306	0.433081	-0.151341	-0.168056	-0.183113	-0.112025
BMI1;S249;MSHQRDGLTNAGELESDSGSDKANSPAGGVP	-1.03289	0.212406	0.191078	0.629411	-0.775609	-0.00996111	0.280257	0.0172555	-0.266669	-0.0851395	-0.266755	-0.0401894
BMI1;S251;HQRDGLTNAGELESDSGSDKANSPAGGVPST	-1.03304	0.0506155	0.431843	0.550578	0.0330312	0.0564431	0.286893	0.0978362	-0.269547	0.012317	-0.111773	0.000429286
BMP2K;S1010;TPERARRHKKVGRRDSQSSNEFLTISDSKEN	0.269931	0.0715785	-0.170748	-0.170761	-0.099954	-0.212445	-0.279578	-0.171521	-0.647773	-0.407887	-0.396094	0.00424235
BMP2K;S1013;RARRHKKVGRRDSQSSNEFLTISDSKENISV	0.258082	0.0514131	-0.144811	-0.164685	-0.113943	-0.283972	-0.301676	-0.246076	-0.6666	-0.506218	-0.442041	-0.0254764
BMP2K;S1038;KENISVALTDGKDRASVLPSDESLLDPFGAK	0.0536431	0.0148642	0.0598988	-0.128406	-0.0337227	0.0590666	0.879308	0.312275	0.63228	0.945337	0.458988	0.679698
BMP2K;S1087;CVDHTTILPGRPRQNSVHGSFHSAETLRMDD	0.320655	0.0535928	-0.0954369	-0.278811	-0.121759	-0.298861	0.437619	0.0074003	0.771375	1.07875	0.750551	0.875066
BMP2K;S908;PAVGPDARPLPARPRSVDIFGSTPFQPFSVS	0.44841	0.092019	-0.333257	-0.207172	0.309697	0.30678	0.0853599	0.0956176	1.08188	0.809166	0.82743	0.93951
BMPR2;S843;GAVPAGQAANIVAHRSQEMLQNQFIGEDTRL	0.176961	0.0223818	-0.161913	-0.0374297	-0.277991	-0.0446497	-0.0585009	-0.222485	0.0568282	-0.0522014	0.150283	0.143334
BMPR2;S863;QNQFIGEDTRLNINSSPDEHEPLLRREQQAG	-0.0636383	0.185454	-0.0359689	-0.0858471	-0.155815	-0.064603	-0.161108	-0.201051	-0.394886	-1.08163	-0.363362	-0.279333
BMS1;S636;LAHPLRDSGQKPASESLVDETSDIESLLKEE	0.0684395	0.0326407	-0.0698708	-0.0312095	0.142585	0.12028	-0.0717352	0.0985301	-0.277878	-0.216518	-0.0424087	0.0977796
BMS1;S642;DSGQKPASESLVDETSDIESLLKEEEEYKED	0.119911	0.260063	-0.156168	-0.223806	0.223536	-0.029203	0.220573	-0.0701727	-0.410751	-0.583804	-0.428895	-0.419323
BMS1;S646;KPASESLVDETSDIESLLKEEEEYKEDNSSS	0.119911	0.260063	-0.156168	-0.223806	0.223536	-0.029203	0.220573	-0.0701727	-0.410751	-0.583804	-0.428895	-0.419323
BMS1;S660;ESLLKEEEEYKEDNSSSVETSGALKWKEDLS	-0.376042	0.0348375	0.143509	0.197695	0.294476	0.471697	0.227989	0.364332	0.129229	-0.132063	0.18843	0.112806
BMS1;S820;SEDIEEEEVKEETDPSEEESARKKHLDKKRK	0.277743	0.178386	-0.223551	-0.232578	-0.545789	-0.622464	-0.581335	-0.683128	-0.233362	-0.459753	-0.206141	0.47067
BMS1;T817;DTQSEDIEEEEVKEETDPSEEESARKKHLDK	0.277743	0.178386	-0.223551	-0.232578	-0.545789	-0.622464	-0.581335	-0.683128	-0.233362	-0.459753	-0.206141	0.47067
BNIP2;S114;DDLPKPKTTEVIRKGSITEYTATEEKGDGRR	-0.0619486	0.0386394	0.0115886	0.0117206	-0.0550816	0.198476	0.136388	0.2977	0.0344919	0.0213856	0.22019	0.302929
BNIP2;S41;EADTLDGTDPDRQPGSLEVNGNKVRKKLMAP	0.142599	-0.0768588	0.0446883	-0.110428	0.277812	0.293616	0.185811	0.188589	0.844158	0.508131	0.968976	0.941805
BNIP3;S77;PRSQTPQDTNRAEIDSHSFGEKNSTLSEEDY	-0.0566535	0.168356	-0.0666466	-0.0450557	0.518674	0.459186	0.33071	0.697293	0.15522	-0.0285775	-0.0641183	0.0540896
BNIP3;S79;SQTPQDTNRAEIDSHSFGEKNSTLSEEDYIE	-0.154569	-0.137754	0.0860735	0.206249	0.824933	0.953934	0.145208	0.985769	0.103589	0.0319674	0.115028	-0.410799
BNIP3;S85;TNRAEIDSHSFGEKNSTLSEEDYIERRREVE	0.0423293	0.0469414	0.0134086	-0.102679	0.680374	0.452755	0.43482	0.552144	-0.918003	-0.727265	-0.79054	-0.562565
BNIP3;S88;AEIDSHSFGEKNSTLSEEDYIERRREVESIL	0.0423293	0.0469414	0.0134086	-0.102679	0.680374	0.452755	0.43482	0.552144	-0.918003	-0.727265	-0.79054	-0.562565
BNIP3L;S116;GQIMFDVEMHTSRDHSSQSEEEVVEGEKEVE	0.0151903	0.240361	-0.0719185	-0.183633	-0.615772	-0.732402	-0.620523	-0.474387	0.0358491	0.0702927	-0.219127	0.198509
BNIP3L;S119;MFDVEMHTSRDHSSQSEEEVVEGEKEVEALK	0.198344	-0.0684541	-0.100323	-0.0295665	-0.524923	-0.329873	-0.362849	-0.408608	-0.379692	-0.40077	-0.374196	-0.435679
BNIP3L;S61;NENGNGKNGGLEHVPSSSSIHNGDMEKILLD	-0.258268	-0.0695482	0.103774	0.224043	-0.276852	-0.236378	-0.167781	-0.169234	-0.3499	-0.038456	-0.350096	-0.596064
BNIP3L;S62;ENGNGKNGGLEHVPSSSSIHNGDMEKILLDA	0.213906	0.0248451	-0.153449	-0.0853019	-0.356231	-0.246376	-0.088831	-0.0530658	-0.47972	-0.00452411	-0.559684	-0.44326
BNIP3L;S63;NGNGKNGGLEHVPSSSSIHNGDMEKILLDAQ	0.183877	0.0297499	-0.0761795	-0.137448	-0.400209	-0.411473	-0.218705	-0.0555781	-0.517773	0.100867	-0.607717	-0.584049
BNIP3L;S64;GNGKNGGLEHVPSSSSIHNGDMEKILLDAQH	0.271863	-0.0684425	-0.0821664	-0.121254	-0.0215591	-0.349028	-0.191318	-0.311324	-0.468125	0.0876081	-0.340811	-0.363697
BOD1L;S240;AKVSERTSRKLSSQPSTDVSTDKERGSEDAT	-0.00583164	-0.111195	0.157421	-0.0403942	-0.262634	-0.2144	-0.295866	0.0520385	0.186172	0.340286	0.0592184	-0.40799
BOD1L;S2751;RQYSETEPHDTKEENSGDVEEFSSVTSKTNS	0.411183	-0.11104	0.079958	-0.380101	-0.120867	-0.334155	-0.297127	-0.275804	0.5477	0.45986	0.805105	0.658553
BOD1L;S2794;SEGTGEKTEPNEDDGSIKSQEDDHPIIIKRR	-0.117422	-0.105271	0.275282	-0.0525888	0.454422	0.176486	0.407561	0.376699	0.0640568	0.380516	0.341709	0.0805758
BOD1L;S2797;TGEKTEPNEDDGSIKSQEDDHPIIIKRRRGR	-0.117422	-0.105271	0.275282	-0.0525888	0.454422	0.176486	0.407561	0.376699	0.0640568	0.380516	0.341709	0.0805758
BOD1L;S2841;EDSKTETDITTVEQSSPSGKLKVSQADESNK	0.11118	-0.0552059	-0.0156056	-0.0403681	-0.944959	-0.85746	-0.964752	-0.741191	-0.413248	-0.247956	-0.430296	-0.555853
BOD1L;S2920;QKSVSETSEDKKDEESDEEEEEEEEEEPLGA	-0.0589598	-0.0910591	-0.0917977	0.241817	0.0569732	0.15315	0.0835058	-0.0712965	0.222194	0.105902	0.426392	0.4309
BOD1L;S2953;RSATRSEAQRSKAQLSPSVKRKREVSPPGAR	-0.0552578	-0.0869006	-0.064701	0.206859	-1.08429	-0.416363	-0.728562	-0.677488	-0.275684	-0.275948	0.0160957	-0.0315407
BOD1L;S480;RHAYVHKPYLYSKYYSDSDDELTVEQRRQSI	-0.169302	0.0997968	0.184342	-0.114837	-0.0783865	0.158754	0.409438	0.441577	-0.0956548	-0.117915	-0.262123	-0.499701
BOD1L;S482;AYVHKPYLYSKYYSDSDDELTVEQRRQSIAK	-0.169302	0.0997968	0.184342	-0.114837	-0.0783865	0.158754	0.409438	0.441577	-0.0956548	-0.117915	-0.262123	-0.499701
BOD1L;S632;HTHGKGEPSRPARRLSESLHSADENKTESKV	-0.0120216	-0.0437396	-0.025177	0.0809382	0.918331	0.840946	1.08193	0.851742	0.343027	0.974367	0.536195	0.76785
BOD1L;S637;GEPSRPARRLSESLHSADENKTESKVEREYK	-0.0120216	-0.0437396	-0.025177	0.0809382	0.918331	0.840946	1.08193	0.851742	0.343027	0.974367	0.536195	0.76785
BOK;S8;________MEVLRRSSVFAAEIMDAFDRSPT	-0.108238	0.120342	-0.0203618	0.00825766	-0.784171	-0.853967	-0.933559	-0.740493	-0.749003	-0.975525	-0.83346	-0.740916
BOLA1;S81;THFRVAVVSSRFEGMSPLQRHRLVHEALSEE	-0.627677	0.201459	0.0875765	0.338642	-0.28636	-0.261342	-0.465835	-0.145276	1.27313	1.22646	1.36708	1.58014
BOP1;S11;_____MAGACGKPHMSPASLPGKRRLEPDQE	0.271094	-0.163348	-0.0219779	-0.0857688	0.31482	0.2517	0.317743	0.153164	0.492316	0.482562	0.415036	-0.317053
BOP1;S112;TEEAGALAQDEYEEDSSDEEDIRNTVGNVPL	-0.289519	0.101471	0.206766	-0.0187181	0.0552061	0.296737	0.501481	0.496303	-0.312067	0.0331248	-0.257921	-0.3648
BOP1;S113;EEAGALAQDEYEEDSSDEEDIRNTVGNVPLA	-0.289519	0.101471	0.206766	-0.0187181	0.0552061	0.296737	0.501481	0.496303	-0.312067	0.0331248	-0.257921	-0.3648
BPTF;S1312;DVSIQSPGPNCQRQNSVESDLDARISEPAGK	0.00659414	0.0618194	-0.218647	0.150233	0.329477	0.165822	-0.135014	-0.272677	0.554882	-0.0438728	0.487268	0.64861
BPTF;S1315;IQSPGPNCQRQNSVESDLDARISEPAGKGLE	0.00659414	0.0618194	-0.218647	0.150233	0.329477	0.165822	-0.135014	-0.272677	0.554882	-0.0438728	0.487268	0.64861
BPTF;S228;SSTPGRRKPRVHRPRSPILEEKDIPPLEFPK	0.0702401	-0.0724375	0.0298242	-0.0276268	-0.0459362	0.197377	0.0726984	-0.253751	0.428024	-0.575108	0.420145	0.246879
BPTF;S2468;QPQSSVQGQSPVRVQSPPLTRIRPSTPSQVT	-0.0344855	-0.133092	-0.00731353	0.174891	-0.459708	-0.196115	-0.476688	-0.402465	-0.20115	-0.407157	-0.164351	-0.270977
BPTF;S755;ADDPEIGERDSHTPVSVHEEIGDFRLEKSNG	0.328981	0.0769529	-0.194391	-0.211543	-0.0828202	-0.151293	0.155697	-0.14217	0.0210668	0.267259	0.162651	0.12976
BPTF;T752;AKAADDPEIGERDSHTPVSVHEEIGDFRLEK	0.342326	0.0737933	-0.225236	-0.190883	-0.139191	-0.178217	-0.0980888	-0.138144	0.0286548	0.242568	0.163611	0.132332
BRAF;S347;DEDHRNQFGQRDRSSSAPNVHINTIEPVNID	0.0962522	-0.0274576	0.0053417	-0.0741363	-1.07775	-1.06416	-1.04503	-0.868189	-0.302631	-0.305846	-0.331865	-0.230507
BRAF;S348;DEDHRNQFGQRDRSSSAPNVHINTIEPVNID	0.078406	-0.178458	0.165893	-0.0658408	-0.314235	-0.5152	-0.752309	-0.47921	0.387738	0.265129	0.530717	0.262471
BRAF;S713;IELLARSLPKIHRSASEPSLNRAGFQTEDFS	0.215797	0.104276	-0.181289	-0.138784	0.250226	0.0473138	0.133227	-0.292878	0.504556	0.10939	0.434565	0.606416
BRAP;S72;QRSREQSESVNTAPESPSKQLPDQISFFSGN	-1.36168	-0.0926287	1.17361	0.280705	-0.899056	-1.12167	-1.00142	-0.546647	-0.83525	-0.378087	0.108302	-0.889967
BRCA1;S831;GTEGLKPPLRHALNLSQEKVEMEDSELDTQY	0.06621	-0.00886416	0.0571291	-0.114475	-0.0556692	-0.135553	-0.129237	-0.137211	0.192469	-0.126261	0.157683	0.345041
BRD1;S1183;DRAMNHLSRVHGEPASDLSDID_________	-0.0909215	0.111353	0.0304949	-0.0509263	-0.366392	-0.407546	-0.275633	-0.385582	-0.20297	-0.393889	-0.285033	-0.173359
BRD1;S1186;MNHLSRVHGEPASDLSDID____________	-0.0909215	0.111353	0.0304949	-0.0509263	-0.366392	-0.407546	-0.275633	-0.385582	-0.20297	-0.393889	-0.285033	-0.173359
BRD1;S906;VSPPKSAKNTETQPTSPQLGTKTFLSVVLPR	-0.157747	-0.0257395	-0.0275304	0.211017	-1.36036	-0.890003	-1.08341	-1.15064	-0.746836	-0.865895	-0.366328	-0.131069
BRD2;S251;ADTTTPTPTAILAPGSPASPPGSLEPKAARL	0.323675	-0.115167	-0.0447727	-0.163735	0.146891	0.116138	0.0237064	0.0158035	1.18784	1.10898	1.43721	1.43751
BRD2;S254;TTPTPTAILAPGSPASPPGSLEPKAARLPPM	0.323675	-0.115167	-0.0447727	-0.163735	0.146891	0.116138	0.0237064	0.0158035	1.18784	1.10898	1.43721	1.43751
BRD3;S262;TTTPTTSAITASRSESPPPLSEPKQAKVVAR	0.00983669	-0.0305421	-0.00121883	0.0219242	0.068028	0.0856031	0.0702419	-0.0778738	0.162559	-0.114904	0.223713	0.421694
BRD3;S581;RQLKKGGKQASASYDSEEEEEGLPMSYDEKR	-0.114527	0.0381546	-0.0831035	0.159476	-0.259509	0.00320613	-0.205899	-0.299757	0.35759	-0.109646	0.266321	0.435774
BRD4;S1049;PPQPAKPQQVIQHHPSPRHHKSDPYSAGHLR	0.277291	0.0734089	-0.226529	-0.12417	-0.11272	-0.227712	-0.20515	0.00247894	-0.196034	0.49235	0.0274483	0.0725064
BRD4;S1068;HKSDPYSAGHLREAPSPLMIHSPQMPQFQSL	-0.0257162	0.0620418	-0.00111643	-0.0352091	0.170243	-0.209337	0.0512434	0.23038	0.169997	0.94845	0.0946626	0.440941
BRD4;S1074;SAGHLREAPSPLMIHSPQMPQFQSLTHQSPP	-0.0257162	0.0620418	-0.00111643	-0.0352091	0.170243	-0.209337	0.0512434	0.23038	0.169997	0.94845	0.0946626	0.440941
BRD4;S1087;IHSPQMPQFQSLTHQSPPQQNVQPKKQVKGR	-0.00796239	0.0620914	0.00568825	-0.0598172	-0.0996187	-0.328137	-0.321598	-0.115098	0.156343	0.46312	0.121267	0.244796
BRD4;S1154;VQPQPLVVVKEEKIHSPIIRSEPFSTSLRPE	-0.325169	-0.0664995	0.218396	0.173273	-0.166195	-0.378822	-0.143295	-0.390386	0.000435748	-0.0551374	0.0459171	0.229774
BRD4;S603;KEPVPTKTKPPPTYESEEEDKCKPMSYEEKR	-0.200186	-0.261272	0.667188	-0.20573	-0.910132	-0.668789	-0.504398	0.137675	-1.25457	0.661571	0.405457	-0.872313
BRD8;S268;SPQKKMLGQKATPPPSPLLSELLKKGSLLPT	0.34789	0.0588593	-0.217514	-0.189236	-0.92772	-1.1014	-1.08048	-1.10306	-0.368004	-0.560975	-0.572388	-0.450598
BRD8;S284;PLLSELLKKGSLLPTSPRLVNESEMPVPPGH	0.0288537	0.0512512	-0.105543	0.0254382	-0.271667	-0.22713	-0.276503	-0.446667	-0.139903	-0.664203	-0.312803	-0.0318043
BRD8;S582;GKGDERPLSAVKTEASPESMLSPSHGSNLIE	0.282886	-0.136172	-0.141061	-0.00565298	-0.316658	-0.0957866	-0.304757	-0.0188639	0.105259	0.199727	-0.00702188	0.160457
BRD8;S588;PLSAVKTEASPESMLSPSHGSNLIEDPLEAE	-0.141034	-0.076128	0.0392042	0.177958	0.105637	0.183687	0.182922	-0.000613185	-0.0314829	-0.193551	0.121613	0.353005
BRD8;S640;QIKDAPGDDEEEDGVSEAASLEEPKEEDQGE	0.0371599	0.090667	0.108601	-0.236428	-0.1406	-0.369012	-0.89009	-0.153251	0.459049	0.463694	0.878439	0.742424
BRD8;S644;APGDDEEEDGVSEAASLEEPKEEDQGEGYLS	0.0371599	0.090667	0.108601	-0.236428	-0.1406	-0.369012	-0.89009	-0.153251	0.459049	0.463694	0.878439	0.742424
BRD8;T264;ITDDSPQKKMLGQKATPPPSPLLSELLKKGS	0.34789	0.0588593	-0.217514	-0.189236	-0.92772	-1.1014	-1.08048	-1.10306	-0.368004	-0.560975	-0.572388	-0.450598
BRD9;S45;LVLKVGGSEVTELSGSGHDSSYYDDRSDHER	-0.0274064	0.0956538	0.0408811	-0.109128	0.59612	0.304011	0.817276	0.643441	0.331987	0.626863	0.223629	0.490003
BRD9;S56;ELSGSGHDSSYYDDRSDHERERHREKKKKKK	-0.0274064	0.0956538	0.0408811	-0.109128	0.59612	0.304011	0.817276	0.643441	0.331987	0.626863	0.223629	0.490003
BRD9;S565;SSLSTASEREHPPPGSPSRLSVGEQPDVAHD	0.0949942	-0.0480934	0.0441856	-0.0910864	0.365985	-0.13527	0.0360015	-0.195124	0.36508	0.494393	0.322187	0.156751
BRD9;S567;LSTASEREHPPPGSPSRLSVGEQPDVAHDPY	0.148474	-0.0454663	-0.012657	-0.090351	0.31622	-0.173504	-0.0131565	-0.24636	0.315989	0.461963	0.273797	0.169667
BRD9;S570;ASEREHPPPGSPSRLSVGEQPDVAHDPYEFL	0.143624	-0.0526682	-0.0366627	-0.0542929	0.311657	-0.11707	-0.0560031	-0.32553	0.0551174	0.0534906	0.0964582	0.0684301
BRD9;S587;GEQPDVAHDPYEFLQSPEPAAPAKN______	0.126465	-0.0250273	0.0160874	-0.117525	0.320309	-0.217131	-0.0174967	-0.258751	0.316092	0.447275	0.26822	0.202811
BRMS1L;S197;WNDELQSRKKRKDPFSPDKKKPVVVSGPYIV	0.016406	-0.0354949	0.082997	-0.063908	-1.44523	-1.57138	-1.65946	-1.61724	-0.486311	-0.470486	-0.142416	-0.225097
BRPF1;S459;DIHTPPGSARRLPALSHSEGEEEEDEEEDEG	0.0152355	0.0314551	-0.0291093	-0.0175813	-0.0485617	-0.168441	-0.0594751	-0.155826	0.0480543	-0.020072	-0.0622363	0.195619
BRPF1;S461;HTPPGSARRLPALSHSEGEEEEDEEEDEGKS	0.0152355	0.0314551	-0.0291093	-0.0175813	-0.0485617	-0.168441	-0.0594751	-0.155826	0.0480543	-0.020072	-0.0622363	0.195619
BRPF1;S920;RPGRPPKNRESQMTPSHGGSPVGPPQLPIMG	0.17822	-0.64006	-0.723668	1.18551	-0.972249	0.174151	-1.79478	-0.628273	-0.599807	0.63268	-2.17542	-2.65997
BRPF1;T918;PKRPGRPPKNRESQMTPSHGGSPVGPPQLPI	0.0337026	0.10496	0.111711	-0.250374	-0.385955	-0.655434	0.799772	-2.79847	0.321704	-2.77966	-0.0219766	0.0569273
BRPF3;S17;RKPRRKSRQNAEGRRSPSPYSLKCSPTRETL	0.0803859	0.185987	-0.0748501	-0.191522	-0.650385	-0.462152	-0.468586	-0.219481	-0.0317172	0.031191	-0.0404591	0.301117
BRPF3;S19;PRRKSRQNAEGRRSPSPYSLKCSPTRETLTY	0.0803859	0.185987	-0.0748501	-0.191522	-0.650385	-0.462152	-0.468586	-0.219481	-0.0317172	0.031191	-0.0404591	0.301117
BRSK1;S488;AWRSRLNSIRNSFLGSPRFHRRKMQVPTAEE	0.011817	-0.085595	0.0297016	0.0440764	0.277269	0.127834	0.372054	0.0642263	-0.30189	-0.208904	-0.331133	-0.131663
BRWD1;S1682;HRNASAVARKKLLHNSDDQSLKSETEELKDQ	-0.270262	0.0542282	0.138908	0.0771253	0.273489	0.681979	0.661882	0.717631	-0.554264	-0.547542	-0.27172	-0.653012
BRWD1;S1686;SAVARKKLLHNSDDQSLKSETEELKDQNQSL	-0.270262	0.0542282	0.138908	0.0771253	0.273489	0.681979	0.661882	0.717631	-0.554264	-0.547542	-0.27172	-0.653012
BRWD1;S1689;ARKKLLHNSDDQSLKSETEELKDQNQSLLIS	-0.270262	0.0542282	0.138908	0.0771253	0.273489	0.681979	0.661882	0.717631	-0.554264	-0.547542	-0.27172	-0.653012
BRWD1;S1810;VLCKNTHLCKKAKILSDSEDCEEKCGERRGP	0.094712	0.0129523	-0.162899	0.0552344	0.236788	0.293849	0.491204	-0.0360976	0.153007	0.0395069	0.0293697	0.248429
BRWD1;S1812;CKNTHLCKKAKILSDSEDCEEKCGERRGPEV	0.094712	0.0129523	-0.162899	0.0552344	0.236788	0.293849	0.491204	-0.0360976	0.153007	0.0395069	0.0293697	0.248429
BRWD1;S1857;APQCLSHRGSETDVDSDGGAVREKSYSNENG	0.0512309	0.0556775	-0.00656231	-0.100346	-0.0566521	-0.147205	-0.168999	-0.176296	0.535859	0.104333	0.297947	0.248126
BRWD1;T1853;EAILAPQCLSHRGSETDVDSDGGAVREKSYS	0.0512309	0.0556775	-0.00656231	-0.100346	-0.0566521	-0.147205	-0.168999	-0.176296	0.535859	0.104333	0.297947	0.248126
BSG;T187;VTIIFIYEKRRKPDQTLDEDDPGAAPLKGSG	-0.136224	0.0182976	0.00876475	0.109162	-0.0312715	0.118934	0.411142	-0.135015	0.174172	-0.0024274	0.139599	0.328203
BTF3L4;S153;EDDDVPDLVENFDEASKNEAN__________	-0.47312	1.09295	-0.269616	-0.350211	-1.09563	-1.21539	-2.54853	-0.898757	-2.82108	-2.32405	-3.44535	-2.84758
BUD13;S121;GGHGEDGHFHHDDQDSSPPRRVRHDTPDTSP	0.562635	-0.0600627	-0.297963	-0.204609	0.167704	0.163186	0.094368	0.138493	-0.205229	0.271706	-0.210884	-0.295769
BUD13;S122;GHGEDGHFHHDDQDSSPPRRVRHDTPDTSPP	0.235035	0.0143919	-0.216524	-0.0329031	-0.140017	0.0509681	0.115876	0.262481	-0.484462	0.513584	-0.457334	-0.461484
BUD13;S148;DTSPPRKARHDTPDPSPPRKARHDTPDTSPP	0.245961	-0.200877	-0.0891473	0.0440628	0.0090815	0.113767	-0.245365	-0.534773	0.311154	-0.745461	0.506452	0.352834
BUD13;S161;DPSPPRKARHDTPDTSPPRKARHDTPDPSPP	-0.154447	0.0827271	0.0703103	0.0014094	-0.329647	-0.469621	-0.371358	0.0398213	-0.0578226	0.731401	-0.224357	-0.0866434
BUD13;S200;DPSPPRRVRHDTPDLSPPRRVRHDTPDLSPP	0.0742991	-0.0222823	-0.119994	0.0679769	-0.0905912	-0.0813466	-0.239412	-0.225549	0.304406	0.268504	0.277814	0.273737
BUD13;S226;DLSPPRRVRHDTPDPSPPRRVRHDLDASPPR	0.00668414	-0.0704259	0.331637	-0.267896	0.639355	0.147025	0.146145	0.781615	-0.476482	0.897504	-0.00604611	-1.02582
BUD13;S238;PDPSPPRRVRHDLDASPPRKSHRNSSAVSPR	0.239341	0.0877285	-0.150683	-0.176387	-0.0159714	-0.231943	-0.167573	-0.218681	0.368268	0.015331	0.0393028	0.00637206
BUD13;S297;LDSSGTQHLRRAHHESPDLELHKAKSSKAAE	-0.0085966	0.0891241	-0.0321356	-0.0483918	-0.101065	-0.304685	-0.0886271	0.0360499	0.113403	0.788238	-0.216116	-0.263664
BUD13;S341;PSHPSLSTNSKYEHDSDLSPPRKRQAKAHFE	0.0918793	0.0337315	-0.146758	0.0211474	0.068505	0.0446031	0.0863518	-0.0899817	0.410072	0.0332751	0.126598	0.407982
BUD13;S344;PSLSTNSKYEHDSDLSPPRKRQAKAHFEAKK	0.0891287	0.0197199	-0.121435	0.012586	0.259514	0.0613836	0.0884322	-0.0847243	0.410511	0.0399273	0.129811	0.412984
BUD13;T144;HDTPDTSPPRKARHDTPDPSPPRKARHDTPD	0.245961	-0.200877	-0.0891473	0.0440628	0.0090815	0.113767	-0.245365	-0.534773	0.311154	-0.745461	0.506452	0.352834
BUD13;T157;HDTPDPSPPRKARHDTPDTSPPRKARHDTPD	0.00910652	-0.123993	-0.0863595	0.201246	-0.69387	-0.678447	-0.74967	-0.838767	-0.254828	0.457119	-0.15823	0.005597
BUD13;T196;HDTPDPSPPRRVRHDTPDLSPPRRVRHDTPD	0.0742991	-0.0222823	-0.119994	0.0679769	-0.0905912	-0.0813466	-0.239412	-0.225549	0.304406	0.268504	0.277814	0.273737
BUD13;T222;HDTPDLSPPRRVRHDTPDPSPPRRVRHDLDA	0.00668414	-0.0704259	0.331637	-0.267896	0.639355	0.147025	0.146145	0.781615	-0.476482	0.897504	-0.00604611	-1.02582
BVES;S295;QMSLCTQISMLEMRNSITSSSDGEDGLHHFL	0.47728	-0.0918336	-0.34963	-0.0358164	0.724821	0.714198	0.267213	0.196688	-0.397346	-0.94307	-0.655891	-0.954624
BVES;S298;LCTQISMLEMRNSITSSSDGEDGLHHFLRGS	0.495703	-0.141815	-0.361315	0.00742632	0.667974	0.764212	0.370919	0.209043	-0.706531	-1.0445	-0.749956	-0.915433
BVES;S300;TQISMLEMRNSITSSSDGEDGLHHFLRGSSS	0.509115	-1.35364	-0.495598	1.34012	3.25865	3.51473	3.84467	-0.817188	-0.124154	-0.0696478	0.661229	0.00130914
BVES;S322;HHFLRGSSSTASLPMSSPQQRASAKMKPIEE	0.288874	0.00454434	-0.167893	-0.125525	1.75042	1.70391	1.55949	1.39379	0.98534	0.478358	1.0886	1.29705
BYSL;S169;LTEKQTEVETVMSEVSGFPMPQLDPRVLEVY	1.22966	0.529516	-0.506674	-1.2525	-0.442858	1.06918	2.07336	2.28819	1.31675	2.31225	1.23556	2.06014
C2CD2;S649;FFRRRHQQKDPGLSQSHNDLVFLQQPEGRQK	0.169416	0.00720665	-0.0958895	-0.0807335	0.172945	0.220455	0.227003	0.0183641	-0.0391772	-0.413222	0.0282359	0.0756538
C2CD2L;S411;SPAATVTAELHYEQGSPRNLGTPTSSTPRPS	-0.0867706	-0.0406708	0.0424983	0.084943	0.0493454	0.191774	0.145379	0.0584384	0.144082	-0.419135	-0.196741	-0.119288
C2CD2L;S660;KLIFRRRPRQKEAGLSQSHDDLSNTTATPSV	0.210183	0.0073294	-0.0812443	-0.136268	0.0548008	-0.181255	-0.0176475	-0.286911	0.115538	-0.124747	0.0494216	0.120516
C2CD2L;S662;IFRRRPRQKEAGLSQSHDDLSNTTATPSVRK	0.287478	-0.0646696	-0.222332	-0.000475548	-0.176968	0.0059787	-0.117584	-0.0588655	0.129278	-0.278648	-0.166331	-0.390293
C2CD2L;T672;AGLSQSHDDLSNTTATPSVRKKAGSFSRRLI	-0.0498981	0.0907559	-0.168987	0.12813	-0.0324969	0.0349767	-0.0948722	-0.324345	-0.118308	-0.890398	-0.350001	0.375186
C2CD5;S293;THSSGPSTPLKNQTYSFSPSKSYSRQSSSSD	-0.449198	0.0956674	0.114151	0.239379	1.51032	1.58376	1.43534	1.3369	0.689807	0.115904	0.759452	0.90556
C2CD5;S295;SSGPSTPLKNQTYSFSPSKSYSRQSSSSDTD	-0.0198396	0.0194829	-0.0122008	0.0125575	1.02485	0.948164	0.717664	0.989342	0.458066	0.442074	0.524225	0.558197
C2CD5;S659;PIPEPRQRSRLLRSQSESSDEVTELDLSHGK	0.19336	-0.0324401	-0.0348098	-0.12611	0.716266	0.801928	0.515487	0.696687	0.0963534	-0.0983461	0.265688	0.235383
C2CD5;S661;PEPRQRSRLLRSQSESSDEVTELDLSHGKKD	-0.0255942	-0.0345795	-0.016458	0.0766316	0.719039	0.812561	0.698436	0.633112	0.265842	0.0349066	0.263375	0.139346
C2CD5;S662;EPRQRSRLLRSQSESSDEVTELDLSHGKKDA	0.19336	-0.0324401	-0.0348098	-0.12611	0.716266	0.801928	0.515487	0.696687	0.0963534	-0.0983461	0.265688	0.235383
C2CD5;T285;FNEDPNPNTHSSGPSTPLKNQTYSFSPSKSY	0.315789	-0.138471	-0.161632	-0.015686	0.51965	0.59395	0.0363346	0.137311	0.272117	0.0630268	0.493961	0.460301
C530008M17RIK;S1036;QKPALAPKPASQTPPSSPLSKLSRPHLVELL	0.06841	0.067794	0.0496146	-0.185819	-1.43595	-1.60759	-1.52797	-1.47039	-0.222059	-0.25615	-0.301805	-0.435899
C530008M17RIK;S1076;EPSETAKESSDNQPPSPSLPEELKGQKRDEK	0.102748	-0.0220035	-0.0177468	-0.0629973	-0.706378	-0.631728	-0.644016	-0.766754	-0.0636572	-0.472061	-0.0108364	-0.00823935
C530008M17RIK;S867;KFAKDLPSFLVPGLPSPQKAASRTESTTTLD	-0.0166528	0.378073	-0.11221	-0.24921	-1.39749	-1.01444	-0.872189	-0.565845	-0.734541	-1.08384	-0.902058	-0.235927
C530008M17RIK;T1033;PSMQKPALAPKPASQTPPSSPLSKLSRPHLV	0.086065	0.101455	0.022886	-0.210406	-1.47736	-1.60558	-1.64261	-1.55177	-0.246982	-0.578454	-0.341273	-0.464372
C78339;S27;PPEQDGSGGDHEPVPSEPGSPTTTVAATAAA	-0.144577	-0.223241	0.200071	0.167747	0.183404	0.188028	0.163568	0.289389	0.193824	1.02987	0.806846	0.727923
C78339;S31;DGSGGDHEPVPSEPGSPTTTVAATAAAPRSP	-0.144577	-0.223241	0.200071	0.167747	0.183404	0.188028	0.163568	0.289389	0.193824	1.02987	0.806846	0.727923
CAAP1;S100;YLLPSLEKELFLAEHSDLEEGGLDLNVSLKP	0.0377444	-0.0203469	0.0399486	-0.0573461	0.287233	0.203196	-0.363708	0.380698	0.356415	0.0291901	0.145874	-0.360843
CAAP1;S307;DIEKSVNEILGLAESSPKEPKVATLTVPPAE	-0.204061	-0.0549983	0.14945	0.109609	-0.402624	-0.440917	-0.348341	-0.385416	-0.156187	-0.432293	-0.264124	-0.285198
CAAP1;S68;SVAGGAERSERRKRRSTDSSSSVSGSLQQET	0.487133	-1.18355	-0.230089	0.926504	-2.24188	-0.829345	0.480841	-2.67146	-2.80799	-1.73669	-1.81237	-2.24559
CAAP1;S71;GGAERSERRKRRSTDSSSSVSGSLQQETKYL	-0.0868529	-0.607745	0.617478	0.0771197	-5.45812	-2.09757	-0.0502716	-1.19874	-1.9616	0.579432	-1.03574	-3.65694
CABIN1;S2111;LPNMPKLVIPSATTKSPPEITVTPPTPTLLS	0.133813	0.423764	-0.316341	-0.241236	0.212836	0.110219	0.331093	0.345699	-0.294797	-0.794356	-1.31988	-0.873058
CABIN1;T2118;VIPSATTKSPPEITVTPPTPTLLSPKGSISE	-0.0591865	0.0014599	-0.0683921	0.126119	-0.0592296	0.295442	0.183694	0.314633	-0.135189	-0.191289	-0.103737	-0.0270787
CABIN1;T2121;SATTKSPPEITVTPPTPTLLSPKGSISEETK	-0.11564	0.0778801	-0.0270263	0.0647861	-0.0903932	0.244104	0.162636	0.326704	-0.165411	-0.287945	-0.241678	-0.0301669
CACNA1S;S1556;RTIEEEAAPEIHRAISGDLTAEEELERAMVE	-0.146556	-0.115742	0.052302	0.209995	1.71147	1.72645	1.73143	1.42548	1.58508	1.43144	1.60304	1.48749
CACNA1S;S393;VDDLREGKLSLDEGGSDTESLYEIEGLNKII	-0.39407	0.057636	0.218846	0.117588	1.70344	1.71415	1.63313	1.71474	1.50902	1.76731	1.7608	1.41682
CACNA1S;S397;REGKLSLDEGGSDTESLYEIEGLNKIIQFIR	-0.39407	0.057636	0.218846	0.117588	1.70344	1.71415	1.63313	1.71474	1.50902	1.76731	1.7608	1.41682
CACNB1;S193;QNRLSSSKSGDNSSSSLGDVVTGTRRPTPPA	-0.341317	-0.205258	0.196666	0.349908	1.96586	2.10879	1.65073	1.91544	1.87789	2.30305	2.43118	2.22283
CACNB1;S44;GKYSKRKGRFKRSDGSTSSDTTSNSFVRQGS	0.0605368	-0.114133	-0.0960007	0.149597	1.21756	1.25057	1.04039	0.762583	1.57492	1.46083	1.57821	1.56048
CACNB1;S47;SKRKGRFKRSDGSTSSDTTSNSFVRQGSAES	0.0849694	-0.130859	-0.103065	0.148954	1.20133	1.22019	1.02093	0.713823	1.55556	1.36526	1.47166	1.47176
CACNB1;S59;STSSDTTSNSFVRQGSAESYTSRPSDSDVSL	0.043383	0.00848602	-0.0657119	0.0138429	0.287981	0.293436	0.207148	0.221732	-0.528417	-0.44697	-0.267211	0.191653
CACNB1;S62;SDTTSNSFVRQGSAESYTSRPSDSDVSLEED	0.043383	0.00848602	-0.0657119	0.0138429	0.287981	0.293436	0.207148	0.221732	-0.528417	-0.44697	-0.267211	0.191653
CACTIN;S146;WSPGSSASSLDSPRRSRSPGTATLALSQQQS	0.381968	0.2123	-0.065121	-0.529147	-0.274864	-0.49616	-0.150218	0.00942419	0.119709	0.298311	0.12508	0.285947
CACTIN;S148;PGSSASSLDSPRRSRSPGTATLALSQQQSLQ	0.218711	0.135602	-0.19957	-0.154743	-0.0329632	-0.256758	-0.0474918	-0.0875272	-0.0768865	-0.0660737	-0.284754	0.176462
CAD;S1796;LPDGRFHLPPRIHRASDPGLPAEEPKEKPPR	0.00229649	0.0250277	-0.0615218	0.0341976	0.385078	0.401007	0.329816	0.306023	0.161734	-0.116109	0.109118	0.241582
CAD;S1837;PDGPCYPAPPVPRQASPQNLGSSGLLHPQMS	0.315501	-0.0832911	0.168942	-0.401152	-0.0519377	-0.932629	-0.492873	-1.01418	-0.561767	-1.4435	-1.73547	-3.51352
CALD1;S194;KEEKEEEEQEKLKGGSLGENQIKDEKIKKDK	-0.292036	-0.14611	0.133607	0.304539	-0.222011	0.0970287	-0.0551417	-0.0938978	-0.240309	-0.226306	0.0983812	0.0126737
CALD1;S248;GEFMTHKLKQTENAFSPSRSGGRASGDKEAE	-0.145928	-0.139561	0.0988764	0.186613	-0.416334	-0.308475	-0.490407	-0.450502	-0.387366	-0.451166	-0.237313	-0.356599
CALD1;T467;MWEKGSVFSAPSASGTPNKETAGLKVGVSSR	0.119611	0.086973	-0.164962	-0.0416225	-0.690192	-0.992243	-0.735865	-1.15968	-0.872193	-1.12209	-0.987653	-0.472937
CALU;S69;GAEEAKSFDQLTPEESKERLGKIVSKIDDDK	-0.127625	0.0705862	0.0782316	-0.021193	-0.0910014	-0.179483	-0.267738	-0.0758491	-0.0388001	-0.0675529	0.141172	0.300492
CAMK2D;S333;KSLLKKPDGVKESTESSNTTIEDEDVKATVC	-0.100831	0.0133166	0.115996	-0.0284807	0.778486	0.636267	0.796442	0.879579	0.192991	0.593692	0.205189	0.065073
CAMK2D;T331;AAKSLLKKPDGVKESTESSNTTIEDEDVKAT	-0.0939517	-0.0438106	0.228427	-0.090665	0.784074	0.644417	0.824791	0.980082	0.203956	0.82828	0.440555	0.370936
CAMK2D;T337;KKPDGVKESTESSNTTIEDEDVKATVCRACR	0.332793	0.223461	-0.0323513	-0.523904	0.612976	-0.0378847	0.433823	0.298256	0.62463	0.601814	0.170759	-0.0684406
CAMK2D;T371;HNPDGNKESTESSNTTIEDEDVKARKQEIIK	0.332793	0.223461	-0.0323513	-0.523904	0.612976	-0.0378847	0.433823	0.298256	0.62463	0.601814	0.170759	-0.0684406
CAMK2G;S130;DGGVKPQSNNKNSLVSPAQEPAPLQTAMEPQ	-2.35683	2.09903	1.46861	-1.21081	-1.56175	-2.7487	-2.20546	0.373	1.14971	-2.40088	-1.62813	-1.6785
CAMK2G;S153;PQTTVVHNATDGIKGSTESCNTTTEDEDLKA	-0.201116	0.0361891	0.109435	0.0554917	1.14664	1.32933	1.55359	1.58724	0.573184	0.970193	0.59239	0.357768
CAMK2G;S156;TVVHNATDGIKGSTESCNTTTEDEDLKAAPL	-0.124002	0.175344	-0.571777	0.520436	3.12855	3.40004	3.72224	3.49635	-1.65043	-0.520373	-2.00371	-1.22442
CAMK2G;S96;ARRKLKGAILTTMLVSRNFSVGRQSSAPASP	0.111529	-0.179653	0.0610019	0.00712274	0.432518	0.664491	0.464734	0.344475	0.666788	-0.0335006	1.02761	0.659518
CAMK2G;T154;QTTVVHNATDGIKGSTESCNTTTEDEDLKAA	0.31324	0.0268983	-0.278195	-0.0619434	0.628049	0.724197	0.569513	0.681658	0.312246	0.528055	0.218226	0.195109
CAMKK1;S295;VSDIKILVKSMLRKRSFGNPFEPQARREERS	-0.176579	-0.00739018	0.125583	0.058386	0.057025	-0.0334691	0.110543	0.0611157	0.685968	0.341654	0.50361	0.413725
CAMKK2;S495;SLATVILVKTMIRKRSFGNPFEGSRREERSL	0.169688	-0.017166	-0.0714688	-0.0810528	-0.348079	-0.589755	-0.841153	-0.520012	0.301044	0.17615	0.349223	0.445996
CAMLG;S146;QRTRGDLTADPAQRASHHGLEQYLSRFEEAM	0.202075	0.143588	-0.196203	-0.14946	0.524522	0.444277	0.573784	0.704326	-0.150776	-0.200996	-0.520192	-0.590601
CAMLG;S53;SEQRINRIMGFHRPGSGSEEENQTKSKPQDS	-0.109885	0.0119594	0.0702481	0.0276775	0.330223	0.205139	0.314151	0.339515	0.221896	0.817615	0.284451	0.276244
CAMLG;S55;QRINRIMGFHRPGSGSEEENQTKSKPQDSDK	-0.109885	0.0119594	0.0702481	0.0276775	0.330223	0.205139	0.314151	0.339515	0.221896	0.817615	0.284451	0.276244
CAMSAP1;S1133;TLPQSRSLPPSTHPRSPSDPGGELPEKCLFD	-0.141381	0.0533368	0.0801932	0.00785084	-0.367156	-0.352449	-0.325286	-0.215141	0.183244	0.147018	0.244848	0.372367
CAMSAP1;S550;EDEDEELVAIIRTDVSPPSPQMPRTSPQAPG	0.0792278	0.168933	-0.161693	-0.0864677	-0.420721	-0.300168	-0.433029	-0.241438	0.085394	-0.254271	-0.0895513	0.13202
CAMSAP1;S553;DEELVAIIRTDVSPPSPQMPRTSPQAPGLVA	-0.10842	-0.0459141	0.0632167	0.0911177	-0.071862	-0.0466219	-0.019472	-0.0796003	0.216209	0.0597026	0.125727	0.0410156
CAMSAP1;S560;IRTDVSPPSPQMPRTSPQAPGLVASIRSPQR	-0.0228854	-0.026121	0.00608645	0.0429199	0.205431	0.241437	0.189133	0.0729107	0.232473	-0.143403	0.181271	0.222244
CAMSAP1;S569;PQMPRTSPQAPGLVASIRSPQRQADTLESKP	0.0920912	-0.0787622	-0.0449366	0.0316076	0.495182	0.603059	0.733216	0.390274	-0.369105	-0.390154	-0.280537	-0.214596
CAMSAP1;S734;PSSHDSEPWTILRQDSDSDVVDVEDTEQDFI	0.224498	0.113939	-0.119859	-0.218578	0.551836	0.34497	0.449452	0.432124	-0.14763	-0.249334	-0.435053	-0.514965
CAMSAP1;S736;SHDSEPWTILRQDSDSDVVDVEDTEQDFIGE	0.224498	0.113939	-0.119859	-0.218578	0.551836	0.34497	0.449452	0.432124	-0.14763	-0.249334	-0.435053	-0.514965
CAMSAP1;T559;IIRTDVSPPSPQMPRTSPQAPGLVASIRSPQ	-0.0652512	-0.00312465	-0.00177554	0.0701514	0.145763	0.181875	0.127683	0.0380971	0.285912	0.0473354	0.28906	0.410338
CAMSAP2;S1131;PPEKADVSVEKLDGESDKEQFDDDQKVCCGF	-0.187727	-0.0143064	-0.0436867	0.24572	-0.447041	-0.168463	-0.48904	-0.275524	-0.0968045	-0.492997	-0.300658	-0.152785
CAMSAP2;S1296;DSESVHSGKRTPRSESVEGFLSPSRCGSRNG	0.0998202	0.117637	-0.361253	0.143795	0.0666408	0.202753	0.104072	-0.294385	0.00772183	-0.710192	-0.228628	0.0722259
CAMSAP2;S1302;SGKRTPRSESVEGFLSPSRCGSRNGEKDWEN	0.00300852	0.0870758	-0.0691099	-0.0209744	-0.0992446	-0.163569	-0.198705	-0.0841072	-0.267683	0.0133973	-0.187162	-0.0229051
CAMSAP2;S584;QDLSILNSNIKLNQSSPDNLTDTKGALSPIT	-0.196965	-1.27992	1.21154	0.265348	0.363038	-0.25995	-0.412565	-1.53223	0.0358286	-1.30348	1.12473	-0.722931
CANX;S553;RDEEEEEEKLEEKQKSDAEEDGVTGSQDEED	0.101813	-0.0418599	-0.13588	0.0759269	-0.450377	-0.151504	-0.457835	-0.129487	0.177851	0.520012	0.616034	0.643433
CANX;S563;EEKQKSDAEEDGVTGSQDEEDSKPKAEEDEI	-0.382868	0.112323	0.0871068	0.183438	-0.359155	-0.176406	-0.338576	-0.0227399	0.317455	0.641047	0.69243	0.709365
CANX;S582;EDSKPKAEEDEILNRSPRNRKPRRE______	-0.0740433	-0.0174079	0.0085165	0.0829347	-0.120262	-0.0365591	-0.00880061	-0.142799	0.114273	-0.0886361	0.0535428	0.0656134
CANX;T561;KLEEKQKSDAEEDGVTGSQDEEDSKPKAEED	-0.216631	0.955425	-0.238032	-0.500761	-0.766401	-0.0187155	-0.260626	-0.457979	-0.502793	-3.88	-0.362354	0.813909
CAPG;S338;YSPNTQVEILPQGRESPIFKQFFKNWK____	0.012664	-0.153521	0.162617	-0.0217606	0.859814	0.648227	0.507641	0.681084	-0.0694944	-0.131619	0.0562537	-0.180496
CAPRIN1;S117;STEYVNRQFMAETQFSSGEKEQVDEWTVETV	0.139811	0.00210006	-0.102556	-0.0393555	0.426318	0.650077	0.602194	0.614846	0.696049	0.416285	0.518696	0.654011
CAPRIN1;S118;TEYVNRQFMAETQFSSGEKEQVDEWTVETVE	0.242411	0.0345318	-0.0756722	-0.20127	-0.09708	-0.0443623	-0.421702	0.00666476	0.107387	-0.0818234	0.101916	0.109206
CAPZA1;S9;_______MADFEDRVSDEEKVRIAAKFITHA	0.0424263	-0.114406	0.0712891	0.00069106	-0.517607	-0.135691	-0.152965	-0.44369	-0.169542	-0.358455	0.155064	0.200257
CAPZB;S263;AIPDNHKFKQLQRELSQVLTQRQVYIQPDN_	-0.356591	-0.135138	0.221056	0.270673	1.06218	1.13311	1.06678	0.939122	1.1774	1.10073	1.44149	1.4525
CARHSP1;S31;QTSVGLLDTPRTRDRSPSPLRGNVVPSPLPT	0.0799786	0.170674	-0.143058	-0.107595	-0.201516	-0.177619	0.0447009	0.0250279	0.0392614	0.268858	-0.0833839	0.357566
CARHSP1;S33;SVGLLDTPRTRDRSPSPLRGNVVPSPLPTRR	0.0799786	0.170674	-0.143058	-0.107595	-0.201516	-0.177619	0.0447009	0.0250279	0.0392614	0.268858	-0.0833839	0.357566
CARHSP1;S42;TRDRSPSPLRGNVVPSPLPTRRTRTFSATVR	0.0799786	0.170674	-0.143058	-0.107595	-0.201516	-0.177619	0.0447009	0.0250279	0.0392614	0.268858	-0.0833839	0.357566
CARHSP1;S53;NVVPSPLPTRRTRTFSATVRASQGPVYKGVC	-0.104738	-0.072761	0.0417168	0.135782	0.0442113	0.293789	0.23982	0.174946	0.229398	0.0668647	0.288471	0.290238
CARS;S307;GDQKALQEGEGDLSISADRLSEKRSPNDFAL	-0.087348	0.0772807	0.0603497	-0.0502824	-0.836811	-0.505816	-0.231451	-0.403232	-0.232261	-0.209011	-0.0453927	0.063653
CASC3;S145;EEKPESKGTVTGERQSGDGQESTEPVENKVG	-0.471914	-0.368502	0.486447	0.353969	-1.20373	-0.858338	-1.21781	-0.668855	-0.875679	0.361	0.309049	-0.46501
CASC3;S360;SYRSRRLEQTPVRDPSPEPDAPLLGSPEKEE	1.87261	0.283684	-0.214473	-1.94182	1.6283	-0.688189	1.28443	-2.12719	1.6573	0.00948218	1.49763	1.43778
CASC3;S370;PVRDPSPEPDAPLLGSPEKEEVASETPAAVP	0.169968	-0.0471702	-0.0117744	-0.111024	0.0845257	-0.299182	0.0582857	-0.58521	0.297091	0.430389	0.422077	0.377965
CASC4;S332;DFHKLKQSRFFDENESPVDPQHGSKLADYNG	0.180447	-0.0330288	-0.20865	0.0612327	0.037564	0.318742	0.264784	0.223682	0.59059	0.606728	0.486993	0.670164
CASC4;S340;RFFDENESPVDPQHGSKLADYNGDDGNVGEY	0.0268554	0.104578	-0.0568308	-0.0746025	-0.291732	-0.148015	-0.329419	-0.163438	0.207282	0.0765191	0.255522	0.491544
CASK;S545;SITFKIVPSYRTQSSSCEDLPSTTQPKGRQI	0.000217388	-0.0919311	0.11374	-0.0220267	-0.144523	-0.138123	-0.00118557	-0.188427	-0.159667	-0.237885	-0.079846	-0.100175
CASKIN2;S403;PRVGLSPDSPAGDRNSVGSEGSVGSIRSAGS	-0.0538099	-0.0601475	0.104225	0.00973252	-0.0260361	0.100779	0.0813524	-0.00804125	0.262785	-0.127346	0.320776	0.020364
CASKIN2;S406;GLSPDSPAGDRNSVGSEGSVGSIRSAGSGQS	0.00128112	-0.10231	0.135909	-0.0348795	0.101726	0.200367	-0.117177	0.12359	0.318372	-0.00807802	0.463163	0.14688
CASKIN2;S855;TSPSLTPTRGTPRSQSFALRARRKGPPPPPP	-0.0329916	-0.0265855	-0.156889	0.216466	-0.519984	0.148548	0.14	-0.283876	0.684586	0.120726	0.570937	0.370744
CASP3;S12;____MENNKTSVDSKSINNFEVKTIHGSKSV	0.357462	-0.0690784	-0.24079	-0.0475937	-0.112804	-0.264022	-0.585457	-0.323523	-0.399583	-0.479281	-0.449507	-0.160086
CASP7;S16;MTDDQDCAAELEKVDSSSEDGVDAKPDRSSI	-1.34316	0.0760261	0.486653	0.780484	-0.605461	0.196973	0.134183	-0.00843293	-0.281455	0.846116	0.340224	0.503282
CASP7;S17;TDDQDCAAELEKVDSSSEDGVDAKPDRSSII	-0.121378	0.0766316	0.0739253	-0.0291791	-0.367015	-0.0967864	-0.0101335	0.296488	-0.435287	-0.141053	-0.334525	-0.450171
CASP7;S18;DDQDCAAELEKVDSSSEDGVDAKPDRSSIIS	-0.414955	-0.180031	0.312379	0.282606	0.0771893	0.150376	0.403774	0.281454	-1.6724	-1.07289	-1.25636	-1.42567
CAST;S117;KVVGKKKEQKPFTPASPVQSTPSKPSDKSGM	0.00607184	-0.00335068	-0.0209189	0.0181978	-0.0209121	-0.0409809	-0.113147	-0.17013	0.267936	0.137721	0.238886	0.16582
CAST;S201;KLLEKNEGITQPLPDSPKPMGTDQAIDALSS	-0.0805011	0.050172	0.160688	-0.130359	-0.57123	-0.844832	-1.46103	-0.635846	0.0937072	0.221375	0.50294	0.260128
CAST;S222;TDQAIDALSSDFTCSSPTGKQSEKEKSTGEI	0.15408	0.0127816	-0.0372209	-0.129641	-0.636628	-0.918559	-0.738743	-0.984599	-0.672301	-1.3777	-0.959463	-0.638171
CAST;S275;EEEVINDQALQALSDSLGTRQPDPPSHVSQA	-0.0347106	0.251461	-0.314945	0.0981947	-0.0558032	-0.122675	-0.0975332	-0.318242	0.324376	-0.288384	-0.218719	0.196067
CAST;S340;KDGKPLLPEPEETSKSLSESELIGELSADFD	0.0195286	0.136726	0.0464224	-0.202677	0.649537	0.205045	0.277928	0.605355	-0.369872	-0.0937488	-0.224913	-0.109712
CAST;S342;GKPLLPEPEETSKSLSESELIGELSADFDRS	-0.0717331	-0.042381	0.0605443	0.0535698	0.0778023	0.128192	0.361887	-0.242302	-0.314576	-0.847989	-0.393976	-0.65462
CAST;S416;LKGVVPEDAVETLAGSLGTREADPEHEKTVE	0.481466	0.530292	-0.601522	-0.410236	1.48996	2.27085	2.72644	2.5511	1.47541	1.34752	1.14956	0.695211
CAST;S553;QKDKELDDALDELSDSLGQRPPDPDENKPLD	0.0468243	0.0474201	-0.00341578	-0.0908287	-0.420211	-0.358791	-0.514393	-0.380336	0.115577	0.179157	0.435311	0.191621
CAST;T122;KKEQKPFTPASPVQSTPSKPSDKSGMDAALD	0.297094	0.0677557	-0.173283	-0.191566	0.181331	0.116382	0.111938	-0.0258658	0.194123	-0.0425949	0.141507	0.235218
CAST;T377;KPSTPAEKKSNDTSQTPPGETVPRASMCSIR	-0.0583535	0.0266664	0.0454027	-0.0137157	-0.670585	-0.573478	-0.503218	-0.513464	-0.189064	-0.4135	-0.263458	-0.268412
CASZ1;S1761;PLAALGGPGPAPTAASP______________	0.0449136	0.194132	-0.280511	0.0414652	0.835502	0.949793	0.690835	0.609482	0.266913	-0.249781	0.321085	1.02449
CASZ1;S719;LPASLLGAKDTEHEESSNDDLVDFSALSSKN	0.128071	0.0387469	-0.182755	0.0159367	1.27465	1.38934	1.42386	1.08071	0.261075	-0.128307	0.195881	0.408388
CASZ1;S720;PASLLGAKDTEHEESSNDDLVDFSALSSKNS	0.128071	0.0387469	-0.182755	0.0159367	1.27465	1.38934	1.42386	1.08071	0.261075	-0.128307	0.195881	0.408388
CAV2;S20;TEKADVQLFMADDAYSHHSGVDYADPEKYVD	0.391612	0.148991	-0.293951	-0.246652	-0.301231	-0.232449	-0.0687313	-0.106885	-0.142633	-0.106535	-0.236409	0.0988132
CAV2;S23;ADVQLFMADDAYSHHSGVDYADPEKYVDSSH	0.385691	0.166574	-0.29281	-0.259455	-0.313947	-0.248482	-0.0827743	-0.111767	-0.0509915	-0.0757634	-0.208977	0.0860696
CBFB;S134;RSHREEMEARRQQDPSPGSNLGGGDDLKLR_	0.25414	-0.0826143	-0.105605	-0.0659208	0.587701	0.491172	0.422584	0.378242	0.405917	0.284114	0.382593	0.19949
CBLB;S476;MNRLASVRKCTDRQNSPVTSPGSSPLAQRRK	-0.246768	0.17197	0.0640126	0.0107857	0.234128	0.443211	0.660136	0.566602	-0.0107419	0.101366	-0.190389	0.0672491
CBLB;S480;ASVRKCTDRQNSPVTSPGSSPLAQRRKPQPD	-0.246768	0.17197	0.0640126	0.0107857	0.234128	0.443211	0.660136	0.566602	-0.0107419	0.101366	-0.190389	0.0672491
CBLB;S483;RKCTDRQNSPVTSPGSSPLAQRRKPQPDPLQ	0.00103805	0.00598603	-0.0225937	0.0155696	0.122882	0.011909	0.0134931	-0.0950979	0.135929	-0.0679876	-0.184888	-0.155614
CBLB;S484;KCTDRQNSPVTSPGSSPLAQRRKPQPDPLQI	-0.199927	0.1702	0.0441378	-0.0144101	0.208586	0.420018	0.634048	0.542885	0.000388068	0.100474	-0.199727	0.0412076
CBLB;S521;PVPPRLDLIQKGIVRSPCGSPTGSPKSSPCM	-0.0452011	0.0412901	-0.0337631	0.037674	0.154573	0.283247	0.254737	0.208423	-0.269636	-0.33715	-0.328723	-0.253167
CBLB;S525;RLDLIQKGIVRSPCGSPTGSPKSSPCMVRKQ	-0.0621374	0.0402664	-0.0152012	0.0370722	0.208988	0.329437	0.310382	0.258427	-0.245804	-0.3283	-0.294464	-0.227995
CBLB;S529;IQKGIVRSPCGSPTGSPKSSPCMVRKQDKPL	-0.0452011	0.0412901	-0.0337631	0.037674	0.154573	0.283247	0.254737	0.208423	-0.269636	-0.33715	-0.328723	-0.253167
CBX5;S14;__MGKKTKRTADSSSSEDEEEYVVEKVLDRR	-0.101318	-0.00468028	0.0901959	0.0158022	0.139591	0.0314753	-0.296006	0.109904	0.361996	-0.0769764	0.263126	0.0526105
CBX5;S92;ENNKPREKSEGNKRKSSFSNSADDIKSKKKR	-0.0550861	-0.0434815	0.107799	-0.00923102	0.530856	0.526815	0.381271	0.510989	0.320658	0.221328	0.506086	0.349302
CBX5;S93;NNKPREKSEGNKRKSSFSNSADDIKSKKKRE	-0.168192	0.014051	0.0718497	0.0822918	0.786068	0.696408	0.689555	0.862984	0.28378	0.673693	0.345155	0.414375
CBX5;S95;KPREKSEGNKRKSSFSNSADDIKSKKKREQS	0.0717742	0.0266441	0.00886726	-0.107286	0.401474	0.0964003	0.24949	0.238157	0.218126	0.315557	0.113064	0.0714994
CBY1;S20;GSIFSPKKTPPRKSASLSNLHSLDRSTRELE	0.0726793	-0.00720875	-0.126968	0.0614973	-0.116671	-0.068504	-0.200056	-0.322795	0.0168549	-0.422343	-0.196008	-0.0341906
CBY1;S26;KKTPPRKSASLSNLHSLDRSTRELELGLDYG	0.0226471	0.235685	0.0659239	-0.324256	-0.33081	-0.722159	-0.283359	-0.541219	-0.637492	-0.935568	-0.699035	-0.374271
CC2D1A;S390;GVLETAMRLANHDEGSDDEEEETPKKNTPAA	0.231507	0.150887	0.180748	-0.563143	-0.206011	-1.23966	-1.30107	-0.496944	0.0695015	-0.000801638	0.0576547	0.532673
CC2D1A;T91;MARLCMRDLDEDEEGTDEDDVEADEDLLAEL	0.620873	0.273135	-0.134826	-0.759182	-0.423426	-1.1314	0.111946	-0.292422	-0.0562798	0.566803	-1.22609	-1.29499
CC2D1B;S377;PPGFPPIPGLEPRKGSEQDSVAATLATAQKL	0.31232	0.02409	-0.182751	-0.153659	-0.00922286	-0.155409	-0.14008	-0.248869	1.145	0.580555	0.914912	1.11886
CC2D1B;S505;IQARAGQPIDLSKVPSPLTDEEGDFILIHHE	-0.0294943	0.115722	0.207491	-0.293718	0.346495	-0.17861	-0.053988	0.482385	-0.815587	-0.401153	-0.977659	-0.911503
CC2D1B;T508;RAGQPIDLSKVPSPLTDEEGDFILIHHEDLR	-0.0294943	0.115722	0.207491	-0.293718	0.346495	-0.17861	-0.053988	0.482385	-0.815587	-0.401153	-0.977659	-0.911503
CCAR1;T796;KKEEKRKDDSKDDDETEEDNNQDEYDPMEAE	-0.283917	0.165181	-0.0621435	0.18088	-0.0847538	0.219125	0.215263	0.125984	0.193009	0.0978706	0.201811	0.762675
CCAR2;S222;AGGEPWGAKKPRHDLSPYRVHLTPYTVDSPT	0.0547458	-0.052975	0.0362355	-0.0380063	-0.123845	-0.155028	-0.125052	-0.0483746	0.0641388	0.271615	0.170713	0.0964648
CCAR2;S612;SKDEVQNEGTAAESDSPLKEDGLLPKRPSSG	0.018726	0.0391709	-0.0366032	-0.0212936	-0.419655	-0.380309	-0.463085	-0.445232	-0.370329	-0.616267	-0.350548	-0.357278
CCAR2;S674;EDEFAGAKLEETEVRSVASNQSEMEYSSLQD	-0.106865	0.070056	0.00427681	0.0325326	0.384274	0.42108	0.699101	0.408277	-0.375447	-0.406093	-0.579895	-0.502026
CCAR2;S677;FAGAKLEETEVRSVASNQSEMEYSSLQDMPK	-0.106865	0.070056	0.00427681	0.0325326	0.384274	0.42108	0.699101	0.408277	-0.375447	-0.406093	-0.579895	-0.502026
CCAR2;S680;AKLEETEVRSVASNQSEMEYSSLQDMPKELD	-0.106865	0.070056	0.00427681	0.0325326	0.384274	0.42108	0.699101	0.408277	-0.375447	-0.406093	-0.579895	-0.502026
CCDC102A;S26;ESPQLSKSSLLTILGSPSPERMGPADSLPPT	0.366337	0.574447	-0.0104053	-0.930379	2.88749	1.1675	0.769953	0.713428	0.32111	-3.31471	0.230449	1.71262
CCDC102A;S28;PQLSKSSLLTILGSPSPERMGPADSLPPTPP	-0.151898	-0.00856523	0.276691	-0.116228	-0.0595729	-0.0570371	-0.172078	0.53142	-0.22016	-0.38302	-0.314422	-0.626132
CCDC102A;S536;IRSTRFGTEEAGDGASDLDEDEDLQIQVA__	0.169731	0.0782067	-0.129761	-0.118177	-0.620328	-0.599832	-0.585561	-0.521967	0.0105945	0.145572	-0.198901	0.21427
CCDC12;S165;LASAVDATTGQEACDSD______________	-0.190647	0.373525	-0.201714	0.0188358	-0.491728	-0.147963	-0.216346	-0.0907919	-0.172201	-0.217458	-0.246003	-0.0759962
CCDC132;S494;SILQLHEFKFLEQSRSPSVSPSKQPSATSSK	-0.0564751	0.0459167	-0.0460168	0.0565753	-0.0081398	0.0198519	-0.0323462	-0.146757	-0.193974	-0.511275	-0.176123	0.124384
CCDC132;S496;LQLHEFKFLEQSRSPSVSPSKQPSATSSKPV	-0.162711	0.0527443	0.10217	0.00779591	0.0426498	-0.0690551	0.00629791	-0.00710632	0.122155	0.0530538	0.0515934	0.0601612
CCDC132;S498;LHEFKFLEQSRSPSVSPSKQPSATSSKPVTL	-0.168153	0.0714305	0.0719648	0.0247577	0.0644019	-0.0557014	0.0347674	-0.00685405	-0.154226	-0.219274	-0.15455	0.0875736
CCDC132;S546;KDEETEDVLASNGYESDEQEKSAYQDYDSDS	0.0296228	0.062215	0.0613679	-0.153206	0.124308	-0.236858	-0.339017	0.118192	0.485087	0.737376	0.498975	0.486104
CCDC132;S559;YESDEQEKSAYQDYDSDSDVPEELKRDYVDE	-0.25169	-0.0147994	0.139073	0.127417	0.125081	0.41925	0.537936	0.533295	-0.159453	0.213121	-0.237864	-0.513561
CCDC132;S561;SDEQEKSAYQDYDSDSDVPEELKRDYVDEQT	-0.233742	-0.0543777	0.158564	0.129556	0.17041	0.505757	0.550087	0.551357	-0.113718	0.131642	-0.11381	-0.464209
CCDC141;S1266;YRMHPGTGGLGKAQESALPSPIAFADGGHSK	-0.13427	0.034376	0.099504	0.000390144	0.0944519	0.0499881	-0.059867	-0.262386	-0.0247773	-0.745123	0.0546154	0.195522
CCDC141;S1270;PGTGGLGKAQESALPSPIAFADGGHSKKDTF	-0.13427	0.034376	0.099504	0.000390144	0.0944519	0.0499881	-0.059867	-0.262386	-0.0247773	-0.745123	0.0546154	0.195522
CCDC25;S204;LMKVENMSSNQDGNDSDEFM___________	0.323431	-0.163797	-0.163866	0.00423229	0.119628	0.182573	-0.0790267	-0.458181	0.0791445	-0.191521	0.338994	0.159918
CCDC43;T137;EKQRKAALLAQYADVTDEEDEADKKDDAGAS	0.0772634	-0.0802255	0.0859694	-0.0830073	0.182602	0.0279309	-0.210484	-0.0347974	0.120157	-0.210525	0.283481	0.0754416
CCDC6;S233;EAEKRILQEKLDQPVSAPPSPRDISMEIDSP	-0.0256868	0.0209101	-0.0121046	0.0168813	-0.538595	-0.512358	-0.649907	-0.609134	-0.106909	-0.421162	-0.139682	0.104932
CCDC6;S237;RILQEKLDQPVSAPPSPRDISMEIDSPENMM	-0.0256868	0.0209101	-0.0121046	0.0168813	-0.538595	-0.512358	-0.649907	-0.609134	-0.106909	-0.421162	-0.139682	0.104932
CCDC6;S316;LQREMERREALCRQLSESESSLEMDDERYFN	0.0105003	0.181906	-0.157206	-0.0352005	0.0579225	-0.348081	0.00820344	-0.262437	0.765325	0.452733	0.344839	0.773142
CCDC6;S345;FNEMSAQGLRPRTVSSPIPYTPSPSSSRPIS	0.167846	-0.0559994	-0.0228873	-0.088959	0.00420704	-0.00677711	-0.0857364	-0.0537438	-0.438874	-0.679932	-0.534385	-0.794147
CCDC6;S352;GLRPRTVSSPIPYTPSPSSSRPISPGLSYAS	-0.554651	0.24729	0.699697	-0.392336	0.0331065	-1.29859	0.387164	0.0226866	-0.411091	0.552823	-0.692997	-0.544271
CCDC6;S360;SPIPYTPSPSSSRPISPGLSYASHTVGFTPP	-0.418946	0.044833	0.457835	-0.0837221	0.170509	-0.0777131	-0.192892	0.297234	-0.185705	-0.295381	-0.532896	-1.09129
CCDC6;T373;PISPGLSYASHTVGFTPPTSLTRAGMSYYNS	0.182295	-0.090292	-0.0644377	-0.027565	0.154096	0.0987844	-0.148352	-0.196326	-0.473611	-0.872475	-0.549839	-0.881086
CCDC8;S142;VRKMPVSYLGSKFLGSDVESEDDQELVEAFL	0.0407082	0.058624	0.0536928	-0.153025	0.454105	0.169051	0.129457	0.414914	-0.52372	-0.540266	-0.942457	-1.6338
CCDC8;S146;PVSYLGSKFLGSDVESEDDQELVEAFLRRGE	0.0407082	0.058624	0.0536928	-0.153025	0.454105	0.169051	0.129457	0.414914	-0.52372	-0.540266	-0.942457	-1.6338
CCDC80;S512;KDRILSNEYEDKYDLSQPTSSQGEEERQVDS	0.304092	0.0654361	-0.0272083	-0.34232	-0.63479	-0.933906	-0.670541	-0.889736	-0.494408	-0.889839	-0.707243	-0.577115
CCDC80;S516;LSNEYEDKYDLSQPTSSQGEEERQVDSVPSQ	0.304092	0.0654361	-0.0272083	-0.34232	-0.63479	-0.933906	-0.670541	-0.889736	-0.494408	-0.889839	-0.707243	-0.577115
CCDC85C;S247;GPHKVPDGKAGATRRSLDDLSAPPHHRSIPN	0.115582	-0.16031	-0.126868	0.171596	-0.00373927	0.283425	-0.556265	0.181141	0.0963245	-0.0251949	0.176363	-0.289842
CCDC86;S18;TPLRRSRRLEGLKPLSPENLPVPEVSRAKRA	0.209813	-0.14479	0.0619796	-0.127002	0.273779	-0.119112	0.103424	-0.283305	-0.0491668	-0.358913	-0.0252649	0.0957909
CCDC86;S183;PHPGSLQPHQDLGLESPAGQTESSPESPQRE	-0.0181783	0.127963	-0.112717	0.00293185	0.209256	0.293433	0.252376	0.45396	0.191652	0.443399	0.227824	0.258399
CCDC86;S191;HQDLGLESPAGQTESSPESPQREQPSKLPPP	-0.203281	-0.0159271	0.114005	0.105204	0.497792	0.636497	0.759794	0.772505	0.272389	0.379874	0.320968	0.3459
CCDC86;S194;LGLESPAGQTESSPESPQREQPSKLPPPQGE	-0.000388199	0.0670931	-0.015881	-0.0508239	0.755371	0.639714	0.671606	0.856273	0.464093	0.773891	0.46712	0.612034
CCDC88A;S1362;KLIKSKKDINRERQKSLTLTPTRSDSSEGFL	0.0472557	-0.0649493	-0.00174622	0.0194399	0.36486	0.395427	0.315223	0.269449	0.164833	0.0143697	0.227531	0.201151
CCDC88A;S1501;QGISDDSSTGSRVHASRPASLDSGRTSTSNS	0.13784	-0.0155092	0.151676	-0.274007	0.145059	-0.208304	0.0127268	0.264823	-0.202735	0.403238	-0.358618	-0.845782
CCDC88A;S1505;DDSSTGSRVHASRPASLDSGRTSTSNSNNNA	0.13784	-0.0155092	0.151676	-0.274007	0.145059	-0.208304	0.0127268	0.264823	-0.202735	0.403238	-0.358618	-0.845782
CCDC88A;S1594;SETIESRAHHKMKAGSPGSEVVTLQQFLEES	-0.0109404	0.015246	0.0346768	-0.0389824	-0.0740197	-0.277566	-0.286575	-0.133795	-0.73422	-0.77365	-0.719725	-0.753934
CCDC88A;S1597;IESRAHHKMKAGSPGSEVVTLQQFLEESNKL	0.512984	0.2431	-0.293053	-0.463031	0.369263	0.384925	0.294598	0.51291	-0.624854	-0.713216	-0.55981	-0.391255
CCDC88A;S1621;LEESNKLTSIQLKSSSQENLLDEVMKSLSVS	0.0771784	0.02855	-0.122762	0.0170332	-0.0624922	0.0550775	-0.0130153	-0.114341	0.00563444	-0.333844	-0.103277	0.0187902
CCDC88A;S1636;SQENLLDEVMKSLSVSSDFLGKDKPVSCTLA	0.129597	-0.0439458	-0.0163104	-0.0693408	0.497357	0.285861	0.196272	0.259053	-0.0431567	-0.200331	-0.183718	-0.0800457
CCDC88A;S1739;ASSVISTAEGTTRRTSIHDFLSKDSRLPVSV	0.0103669	0.139648	-0.0859251	-0.0640899	-0.428718	-0.152283	0.092286	0.116874	0.248513	0.458549	0.165331	0.282777
CCDC88A;S1757;DFLSKDSRLPVSVDSSPPTAGSSSTTASNVN	0.0825209	0.0223057	-0.181726	0.0768995	-0.257221	-0.0339935	-0.0961353	-0.240293	0.207177	-0.217375	0.0148438	0.33583
CCDC88A;S233;RDGVHFLPHASSSAQSPCGSPGMKRTESRQH	0.0675215	0.0358292	-0.0479805	-0.0553702	0.134841	-0.124373	-0.183725	0.0352726	-0.514607	0.244824	-0.369934	-0.366437
CCDC88A;S237;HFLPHASSSAQSPCGSPGMKRTESRQHLSVE	0.0675215	0.0358292	-0.0479805	-0.0553702	0.134841	-0.124373	-0.183725	0.0352726	-0.514607	0.244824	-0.369934	-0.366437
CCDC88A;T1366;SKKDINRERQKSLTLTPTRSDSSEGFLQLPH	0.112077	0.0117055	-0.0740618	-0.0497208	0.566844	0.693631	0.767402	0.625166	-0.0512679	-0.357289	-0.130899	-0.161098
CCDC88A;T1478;SAAFRSKQLVNNKDTTSFEDISPQGISDDSS	0.171575	0.0694796	-0.0887716	-0.152283	-0.0509121	-0.120258	-0.133057	0.0915979	0.0424697	0.0887812	-0.0205422	0.236957
CCDC88A;T1720;ETSVSRQSKDSNPYATLPRASSVISTAEGTT	-0.153315	0.0735325	0.0257152	0.0540668	-0.155997	-0.362097	-0.384641	-0.456591	-0.232685	-0.530937	-0.309814	-0.0755853
CCDC88A;T1738;RASSVISTAEGTTRRTSIHDFLSKDSRLPVS	-0.092666	0.0245272	0.0157437	0.0523951	0.0678769	-0.0146949	0.0145656	0.211607	0.27839	0.829993	0.281067	0.290217
CCDC93;S304;VSEYAGKQSELSAEESPEKLGTSQLHQRKVI	0.0690694	0.219586	0.077676	-0.366332	-0.891138	-1.15542	-1.16829	-0.611521	-0.490238	-0.196341	-0.238545	-0.483548
CCDC94;S211;AALLEEARHRRLLEDSESEDEAPPSRPRAAA	-0.659537	0.474658	0.2855	-0.100621	-0.812613	-1.2175	-0.814048	-0.419961	0.735496	1.0196	0.150492	0.0659819
CCDC94;S213;LLEEARHRRLLEDSESEDEAPPSRPRAAARP	-0.659537	0.474658	0.2855	-0.100621	-0.812613	-1.2175	-0.814048	-0.419961	0.735496	1.0196	0.150492	0.0659819
CCDC94;S309;TPGTSSLSQLGAYGDSEDSDS__________	0.0776195	-0.0332125	-0.0707786	0.0263717	0.0918145	0.0849632	0.0103649	-0.124289	0.375739	0.0872539	0.320069	0.442628
CCDC94;S312;TSSLSQLGAYGDSEDSDS_____________	0.0776195	-0.0332125	-0.0707786	0.0263717	0.0918145	0.0849632	0.0103649	-0.124289	0.375739	0.0872539	0.320069	0.442628
CCDC97;S212;ELNARTAAPQAPRSGSPGTPAYPLSDLLFQS	0.0490683	0.0952732	-0.0465985	-0.0977431	0.414458	0.135815	0.111178	0.120038	-0.27379	-0.193159	-0.407199	-0.460454
CCDC97;S254;QQQEEEEACFEEEEDSDEEDQRSDKDSEAWV	-0.107905	-0.202409	0.0858605	0.224454	0.0378008	0.255751	0.154316	-0.0185127	0.0136494	-0.00494309	0.216895	-0.0593364
CCDC97;S261;ACFEEEEDSDEEDQRSDKDSEAWVPDSEERL	-0.107905	-0.202409	0.0858605	0.224454	0.0378008	0.255751	0.154316	-0.0185127	0.0136494	-0.00494309	0.216895	-0.0593364
CCM2;S232;PLPFCMQTSPHSKTVSESELSTSATELLQDY	0.214667	0.0141927	-0.126997	-0.101863	0.584347	0.567326	0.510338	0.539847	0.314861	0.278702	0.219732	0.210336
CCM2;S237;MQTSPHSKTVSESELSTSATELLQDYMLTLR	0.209219	0.109032	-0.141327	-0.176924	0.9424	0.335457	0.589907	0.537053	0.180861	0.198958	-0.33514	-0.459225
CCM2;S329;LETIGVKDGRGIITDSFGRHRRALSTTSTST	0.136928	0.0317713	-0.0900102	-0.0786889	-0.136746	-0.0379075	0.0284757	-0.138409	0.175199	-0.187473	0.0295576	0.0172764
CCND3;S264;AALRESLREAAQTAPSPVPKAPRGSSSQGPS	0.00108837	-0.0322735	0.0294238	0.00176135	2.58489	2.58501	2.53265	2.4742	0.364556	0.18988	0.338323	0.310261
CCND3;S279;SPVPKAPRGSSSQGPSQTSTPTDVTAIHL__	0.241592	-0.245911	0.0372131	-0.0328941	1.59243	1.40535	0.969813	1.0805	-0.0208693	-0.34132	0.103266	-0.197712
CCND3;T283;KAPRGSSSQGPSQTSTPTDVTAIHL______	0.237754	-0.0079661	-0.043139	-0.186649	1.23261	1.20063	1.38587	0.95272	0.0889549	-0.399901	0.0842602	0.178597
CCNE2;S20;SRLQAKQHAQPNQPDSPQETQIIQAKKRKTA	0.405987	0.0191553	-0.118002	-0.307141	-0.0893877	-0.481865	-0.397507	-0.424837	0.141127	0.651284	0.224541	0.367956
CCNK;S325;SAQQQQQQAQQPKKPSPQPSPPRQAKRAVVV	-0.0583695	0.0300897	-0.152504	0.180783	-0.0200258	-0.282553	-0.623097	-0.475253	0.504068	0.689124	0.370566	0.803612
CCNK;S329;QQQQAQQPKKPSPQPSPPRQAKRAVVVSPKE	-0.0583695	0.0300897	-0.152504	0.180783	-0.0200258	-0.282553	-0.623097	-0.475253	0.504068	0.689124	0.370566	0.803612
CCNK;S341;PQPSPPRQAKRAVVVSPKEENKATEPPPPPK	-0.172163	0.0354551	-0.0384366	0.175145	-0.0618656	-0.0127623	0.189118	-0.456862	-0.143134	-0.28564	-0.0663532	0.340108
CCNK;S9;_______MKENKENSSPSVTSANLDHTKPCW	-0.086272	-0.0775054	0.202286	-0.0385087	-0.125938	-0.216378	-0.18395	-0.0982989	-0.0839188	-0.0353021	0.221689	-0.0147032
CCNL1;S341;LNLDGTPALSTLGGFSPASKPSSPREVKAEE	-0.0904713	-0.112364	0.0126676	0.190168	0.524117	0.572841	0.374132	0.611139	0.015069	0.276604	0.0929028	0.193353
CCNL1;S344;DGTPALSTLGGFSPASKPSSPREVKAEEKSP	0.221081	0.0337161	-0.120557	-0.134241	0.169715	-0.21771	0.168928	-0.237907	-0.266362	-0.226049	-0.638805	-0.64923
CCNL1;S347;PALSTLGGFSPASKPSSPREVKAEEKSPVSI	-0.0620228	-0.155862	0.00431361	0.213571	0.540791	0.525302	0.385263	0.384234	0.0283855	0.253187	0.140637	0.206247
CCNL1;S348;ALSTLGGFSPASKPSSPREVKAEEKSPVSIN	-0.282	0.0192708	0.124251	0.138478	-0.372781	-0.176855	-0.191475	0.452139	-0.764671	-0.250619	-0.551914	-0.217301
CCNL1;S358;ASKPSSPREVKAEEKSPVSINVKTVKKEPED	0.0123104	0.0146957	-0.050779	0.0237729	-0.0867614	-0.083481	-0.275884	-0.20693	0.0964087	-0.120353	0.117867	0.308005
CCNL1;S361;PSSPREVKAEEKSPVSINVKTVKKEPEDRQQ	0.218342	0.17825	-0.135031	-0.261562	-0.0478914	-0.222461	-0.386917	-0.0622376	0.28612	0.335652	0.191668	0.207084
CCNL1;S451;SRSHSESPRRHHNHGSPHLKAKHTREDLKSS	-0.692308	0.497458	0.144048	0.0508013	-0.434709	-0.119826	0.262053	0.502065	-0.638803	-0.103374	-0.802872	-0.266269
CCNL1;T331;LQEAKLKAKGLNLDGTPALSTLGGFSPASKP	0.394502	0.252415	-0.349179	-0.297739	0.0766321	0.144388	0.253683	0.0463222	0.0880743	-0.555625	-0.342765	0.257584
CCNL2;S366;SAKRKMEGPKKAQGHSPVNGLLKGQESRSQS	0.0663426	-0.00244579	-0.0309988	-0.032898	0.116957	0.137398	0.198084	0.093056	0.267626	0.192119	0.31784	0.436907
CCNT2;S477;HKHGPAQAVTGTSVTSPIKMKLPLTNSDRPE	-1.84246	0.148762	0.725464	0.968233	0.0260992	0.0728997	0.978164	0.212702	1.01154	0.779709	0.32465	0.109275
CCNY;S326;DKYKDLRKPMRKRSASADNLILPRWSPAIIS	0.0051722	-0.0466047	0.0158458	0.0255867	0.236181	0.108508	0.168851	-0.0585461	0.388725	0.17681	0.346325	0.330703
CCNY;S83;IFLSKSQTDVREKRKSLFINHHPPGQTSRKY	0.0994498	-0.0282719	-0.0112349	-0.059943	0.208777	0.172367	0.36578	0.258615	-0.0355201	0.132695	0.0503896	0.0695264
CCNYL1;S276;DKYKDLCRAAMRRSLSADNFIGIQRSNAILS	-0.0945767	0.0216035	0.0711371	0.00183606	-0.309562	-0.539009	-0.521504	-0.525153	-0.09129	-0.416306	-0.213372	-0.102301
CCNYL1;S35;IFLSKSQTDVREKRKSNHLNHVSPGQLTKKY	0.285238	0.154481	-0.358335	-0.0813828	-0.164361	-0.400154	-0.176022	-0.149913	-0.594886	0.0353403	-0.528908	0.131942
CCNYL1;S42;TDVREKRKSNHLNHVSPGQLTKKYSSCSTIF	0.156744	-0.04737	-0.155505	0.0461313	0.273112	-0.123658	-0.182353	-0.021318	-0.989154	-0.197132	-0.626638	-0.360939
CCNYL1;S66;DDLNMEFNPSDHPRASTIFLSKSQTDVREKR	0.0596074	0.0549874	-0.219718	0.105123	-0.0393825	-0.00632053	-0.159909	-0.295468	-0.274716	-0.583909	-0.297482	0.0265197
CCPG1;S187;PSPAPRRRRNRKKTVSISESEEPPLAEPEDE	-0.0657052	-0.0492201	-0.0290228	0.143948	0.359549	0.22716	0.595863	-0.0568007	0.143566	0.0875784	-0.10511	-0.0127723
CCPG1;S189;PAPRRRRNRKKTVSISESEEPPLAEPEDEPS	-0.0657052	-0.0492201	-0.0290228	0.143948	0.359549	0.22716	0.595863	-0.0568007	0.143566	0.0875784	-0.10511	-0.0127723
CCS;S221;WEERGRPIAGQGRKDSAQPPAHL________	0.159899	-0.0719194	-0.0735261	-0.0144533	0.0990051	0.00201038	-0.0913109	0.00212995	0.54919	0.472054	0.772525	0.864722
CCSER2;S205;NSCASRSSSGESLAQSPDNAKSITCEKMVRS	0.133476	-0.174487	0.0238649	0.017147	0.0894927	0.122485	-0.268311	0.0715993	0.039438	-0.0462111	0.0267631	-0.429524
CCSER2;S700;LHQHDGSGSLHDVQLSLPSSPEPEDGDQIYK	0.114853	0.0863327	-0.104436	-0.0967491	-0.0452441	-0.248189	-0.16034	0.0388824	-0.69962	-0.551277	-1.02833	-1.34816
CCSER2;S703;HDGSGSLHDVQLSLPSSPEPEDGDQIYKNED	0.129503	0.0174946	-0.00884412	-0.138154	0.220137	-0.15299	0.0807607	-0.00740521	-0.643555	-0.487884	-0.612669	-0.425594
CCSER2;S704;DGSGSLHDVQLSLPSSPEPEDGDQIYKNEDL	0.117819	0.0743702	-0.100023	-0.0921657	-0.0412911	-0.235442	-0.156274	0.0397932	-0.695267	-0.542887	-1.00609	-1.34511
CCZ1;S264;SLFPRHIEPELAGRDSPVRAEMPGNLQHYGR	0.0326513	-0.0386858	0.109044	-0.10301	-0.210539	-0.0261689	0.0243313	0.196568	-0.411064	-0.5946	-0.497006	-0.71174
CD109;S314;KKVMNLKPLTDVSEGSYENVDPSFPGPAEII	0.292971	-0.0278038	-0.102856	-0.162311	0.244291	0.0903352	0.10716	0.171267	0.391331	0.212485	0.205811	0.0119338
CD2AP;S299;PKKPTAPTKASNLLRSPGAVYPKRPEKPVPP	0.0430471	-0.0360602	-0.123347	0.11636	0.151935	0.0831961	0.160292	-0.0206685	0.392439	0.0592251	0.0109117	0.293217
CD2AP;S353;SKPKLDPEQLPVRPKSVDLDAFVARNSKETD	0.131381	-0.113879	0.0417447	-0.0592464	0.406851	0.0667011	0.2866	0.284656	-0.672534	-0.0448438	-0.44858	-0.129525
CD44;S742;GTVEDRKPSELNGEASKSQEMVHLVNKEPSE	-0.115753	-0.073779	0.356666	-0.167134	-0.263146	-0.631916	-0.13203	-0.0592561	-0.616509	0.141729	-0.38562	-0.658298
CD44;S744;VEDRKPSELNGEASKSQEMVHLVNKEPSETP	0.11208	0.0134052	-0.124639	-0.000846048	-0.148202	-0.109495	-0.170101	-0.0837217	-0.137374	-0.0247473	-0.228894	-0.158232
CD80;T193;CKHRSCFRRNEASRETNNSLTFGPEEALAEQ	0.0196414	-0.127033	0.267225	-0.159833	-0.506306	-0.718948	-0.588417	-0.274637	-0.347006	0.3919	-0.0797608	-0.34254
CDC23;S588;LPASLSANNTPTRRVSPLNLSSVTP______	-0.184128	0.0533478	0.0727601	0.0580204	-0.257393	-0.479235	-0.723162	-0.316256	-0.853104	-0.960571	-1.09636	-0.962483
CDC23;S593;SANNTPTRRVSPLNLSSVTP___________	0.123725	0.220148	-0.0816894	-0.262184	1.73199	2.25583	1.17485	1.13284	0.527466	-3.25953	0.140949	-1.42085
CDC23;T596;NTPTRRVSPLNLSSVTP______________	-0.184128	0.0533478	0.0727601	0.0580204	-0.257393	-0.479235	-0.723162	-0.316256	-0.853104	-0.960571	-1.09636	-0.962483
CDC26;S42;EARKKQKEDVEGVGTSDGEGAAGLSSDPKSR	0.00772431	-0.0414456	0.00357167	0.0301496	0.0274392	-0.0981737	-0.317932	-0.149704	0.520276	0.470873	0.563881	0.473746
CDC42BPA;S868;PQESRTVFSGSVSIPSITKSRPEPGRSMSAS	0.277371	-0.0564926	-0.16089	-0.0599882	-0.261568	-0.141447	0.0433188	-0.18228	-0.495205	-0.114736	-0.422441	-0.435614
CDC42BPA;S903;ARSSAQNGSALKREFSGGSYNTKRQPMPSPS	0.401454	0.23792	-0.164057	-0.475316	0.351855	0.274336	0.572065	0.250026	0.486546	-0.00455704	0.639134	1.35683
CDC42BPA;S906;SAQNGSALKREFSGGSYNTKRQPMPSPSEGS	0.401454	0.23792	-0.164057	-0.475316	0.351855	0.274336	0.572065	0.250026	0.486546	-0.00455704	0.639134	1.35683
CDC42BPA;S958;SDSPRHSTASNSSNLSSPPSPISPQKTKSLS	0.520254	0.0980609	-0.335093	-0.283222	0.10476	0.23367	0.0882125	0.0823303	0.854944	0.700238	0.975215	1.07871
CDC42BPA;S962;RHSTASNSSNLSSPPSPISPQKTKSLSLEST	0.468732	0.205104	-0.329561	-0.344275	0.0018732	0.17415	0.110215	0.0544445	0.816161	0.438626	0.895955	1.05508
CDC42BPA;S973;SSPPSPISPQKTKSLSLESTDRGSWDP____	-0.00353731	0.0214713	0.0516871	-0.0696211	-0.0516824	-0.0269478	-0.238549	-0.0967792	-0.130153	-0.12468	0.192216	0.17128
CDC42BPA;S976;PSPISPQKTKSLSLESTDRGSWDP_______	-0.00146623	0.0175647	0.0518343	-0.0679328	-0.0502477	-0.0294671	-0.237384	-0.0945135	-0.128921	-0.100271	0.195103	0.17263
CDC42BPB;S1688;SDSTKHSTPSNSSNPSGPPSPNSPHRSQLPM	0.821035	-0.0960248	-1.00819	0.283175	0.87321	1.1891	0.566173	0.645964	1.39745	1.24322	1.43369	1.52087
CDC42BPB;S1692;KHSTPSNSSNPSGPPSPNSPHRSQLPMEGLD	-0.146048	0.374961	-0.0890404	-0.139872	0.182755	-0.110882	-0.157999	-0.0235451	0.840175	0.6322	0.493166	1.13011
CDC42BPB;S1695;TPSNSSNPSGPPSPNSPHRSQLPMEGLDQPS	0.0422054	0.046607	0.475605	-0.564417	-0.585735	-0.161092	1.37009	1.16039	0.803883	1.81548	1.20417	0.348103
CDC42BPG;S1481;QKSRGARSSGPQRPHSFSEAFRRPVSTGSDG	0.0116469	0.071491	0.0629545	-0.146092	0.240193	0.175803	0.343667	0.534821	0.432942	0.928756	0.549383	0.371297
CDC42EP1;S101;LQQVRRVGVPPRRMASPAAPSPAPPPISPII	0.199151	0.0259232	-0.114491	-0.110583	0.44924	0.364347	0.376086	0.370053	0.163293	0.0779872	0.0643137	0.12018
CDC42EP1;S121;SPAPPPISPIIKNAISLPQLNQATYDSLVMG	0.198949	-0.0594552	-0.0892994	-0.0501941	0.0308796	0.0966058	0.0722506	0.0586067	0.100624	-0.0587417	0.135426	0.134226
CDC42EP1;S205;SSFPSEPTPNPELRRSDSLLSFRFDLDLGPS	0.0905723	0.0690584	-0.105112	-0.054519	0.426551	0.130434	-0.212929	0.106467	-0.0133076	-0.100952	0.0678311	0.176276
CDC42EP1;S207;FPSEPTPNPELRRSDSLLSFRFDLDLGPSLL	0.250927	0.118122	-0.201694	-0.167354	0.333822	0.144611	0.274935	0.132716	-0.166329	-0.225626	-0.273416	-0.0289971
CDC42EP1;S210;EPTPNPELRRSDSLLSFRFDLDLGPSLLSEL	-0.00114685	0.222907	-0.116986	-0.104773	0.476017	0.201413	0.36384	0.552952	-0.147978	0.0954951	-0.267786	0.0475245
CDC42EP3;S100;FRANSTSDSMFTETPSPVLKNAISLPTIGGS	-0.195328	0.102335	0.11415	-0.0211573	-0.68139	-0.622188	-0.425189	-0.57798	0.420066	0.216566	0.484186	0.612947
CDC42EP3;S108;SMFTETPSPVLKNAISLPTIGGSQALMLPLL	0.00112607	-0.0450104	0.174365	-0.130481	-0.488586	-0.340104	-0.711333	0.0310861	-0.043851	-0.287873	0.0502396	-0.481408
CDC42EP3;S89;HSGQFPGHNDFFRANSTSDSMFTETPSPVLK	0.0279085	-0.113174	0.025585	0.0596807	0.148363	0.107903	0.0982909	-0.0559262	0.805142	0.544504	0.786511	0.606333
CDC42EP4;S116;LGSLRDSALFVKNAMSLPQLNEKEAAEKDSS	0.0116879	0.0119957	-0.0141354	-0.00954823	-0.298951	-0.446591	-0.609201	-0.577409	-0.0685266	-0.404253	-0.163704	-0.0812404
CDC42EP4;S64;DTSFLTSKAREADDESLDEQASASKLSLLSR	-0.0171941	0.0278626	0.0436926	-0.054361	0.0802249	-0.623229	-0.833857	-0.476567	0.74641	0.866926	0.786712	0.766015
CDC5L;T373;SQDRILQEAQNLMALTNVDTPLKGGLNTPLH	-0.121354	-0.00305336	-0.0102654	0.134673	-0.140411	-0.0709628	0.172833	0.275358	-0.587456	-0.0637916	-0.59251	-0.266975
CDC5L;T377;ILQEAQNLMALTNVDTPLKGGLNTPLHESDF	-0.121354	-0.00305336	-0.0102654	0.134673	-0.140411	-0.0709628	0.172833	0.275358	-0.587456	-0.0637916	-0.59251	-0.266975
CDC5L;T385;MALTNVDTPLKGGLNTPLHESDFSGVTPQRQ	0.103066	-0.0408394	-0.0189689	-0.0432579	0.152785	0.0596624	0.0122044	-0.202645	0.267158	-0.264499	0.155472	0.0922074
CDC5L;T396;GGLNTPLHESDFSGVTPQRQVVQTPNTVLST	0.103066	-0.0408394	-0.0189689	-0.0432579	0.152785	0.0596624	0.0122044	-0.202645	0.267158	-0.264499	0.155472	0.0922074
CDC5L;T430;TPSNGAEGLTPRSGTTPKPVTNATPGRTPLR	-0.0199909	0.109	-0.0887426	-0.000266316	0.268882	0.303292	0.447412	0.260876	-0.143064	-0.225092	-0.311161	-0.0396244
CDC5L;T438;LTPRSGTTPKPVTNATPGRTPLRDKLNINPE	-0.14066	0.0442126	-0.0465026	0.14295	0.179408	0.195583	0.380191	0.161774	0.284592	0.387176	0.124995	0.516671
CDC5L;T442;SGTTPKPVTNATPGRTPLRDKLNINPEDGMA	-0.14066	0.0442126	-0.0465026	0.14295	0.179408	0.195583	0.380191	0.161774	0.284592	0.387176	0.124995	0.516671
CDCA3;S207;KVLGRSPLTILQDDNSPGTLTLRQGKRPSAL	0.174211	-0.0163571	-0.198856	0.0410023	0.0156296	0.0356404	0.19309	-0.295446	0.141211	-0.26333	-0.139446	0.223123
CDH11;S714;EYQYMPRPGLRPAPNSVDVDDFINTRIQEAD	-0.0430783	-0.261204	0.145906	0.158377	0.630501	0.149952	0.100551	-0.283571	0.841791	0.601	0.826078	0.587368
CDH15;S197;ETDNAALRFSILEQGSPEFFSIDEHTGEIRT	-0.021019	0.0462881	-0.130351	0.105082	-0.124514	0.224655	0.624331	0.118597	0.119474	0.0471862	-0.162334	0.133878
CDH15;S683;INQLRHPVEPRATSRSLGRPPLRRDAPFSYV	0.135578	0.0809935	-0.103477	-0.113095	-0.323724	-0.228488	-0.192935	-0.314583	0.232829	-0.112768	0.185168	0.354325
CDK1;T14;__MEDYIKIEKIGEGTYGVVYKGRHRVTGQI	0.0253139	0.0911995	-0.0181269	-0.0983865	-2.38403	-2.41744	-2.37342	-2.24008	-0.235946	-0.328747	-0.276337	-0.137713
CDK1;Y15;_MEDYIKIEKIGEGTYGVVYKGRHRVTGQIV	0.0253139	0.0911995	-0.0181269	-0.0983865	-2.38403	-2.41744	-2.37342	-2.24008	-0.235946	-0.328747	-0.276337	-0.137713
CDK11B;S13;___MSQSDDRDSKRDSLEEGELRDHRMEITI	-0.140276	-0.00121737	0.0713434	0.0701504	-0.352965	-0.175839	-0.224026	-0.224988	-0.220759	-0.35558	-0.0585467	-0.170164
CDK11B;S230;RKPVKEEKVEERDLLSDLQDISDSERKTSSA	-0.0226208	0.26053	0.00872977	-0.246639	-0.0597153	-0.0656419	-0.577202	0.226389	0.477965	0.436922	0.563001	0.145784
CDK11B;S236;EKVEERDLLSDLQDISDSERKTSSAESSSAE	-0.10302	0.121953	0.117027	-0.13596	-0.75421	-0.641348	-0.708098	-0.0371577	-0.159573	0.627242	0.234296	0.260257
CDK11B;S707;TWPAKSEQQRVKRGTSPRPPEGGLGYSQLGD	0.132653	0.105651	-0.0923407	-0.145964	0.0560885	-0.0141793	0.280091	0.313716	0.151061	0.709195	0.0200276	-0.153407
CDK11B;S718;KRGTSPRPPEGGLGYSQLGDDDLKETGFHLT	0.0957084	0.0520974	-0.0328008	-0.115005	0.252028	0.00971203	0.322884	0.263977	0.0532585	0.447538	-0.106524	0.0975034
CDK11B;T706;PTWPAKSEQQRVKRGTSPRPPEGGLGYSQLG	0.132653	0.105651	-0.0923407	-0.145964	0.0560885	-0.0141793	0.280091	0.313716	0.151061	0.709195	0.0200276	-0.153407
CDK12;S1079;KETTSGTTAEPVKNNSPAPPQPAPVKAEPGP	-0.1015	-0.055391	0.112327	0.0445643	-0.176704	-0.0582991	-0.0799372	-0.195313	0.14052	-0.120113	0.292705	0.135826
CDK12;S235;RSPHRKWSDSSKQDDSPSGASYGQDYDLSPP	0.191389	0.0830935	-0.151314	-0.123168	0.0466619	0.273552	0.0780903	0.319562	0.651747	0.136219	0.501708	0.496685
CDK12;S248;DDSPSGASYGQDYDLSPPRSHTSSNYDSYKK	0.191389	0.0830935	-0.151314	-0.123168	0.0466619	0.273552	0.0780903	0.319562	0.651747	0.136219	0.501708	0.496685
CDK12;S273;YDSYKKSPGSTSRRQSISPPYKEPSAYQSST	-0.0201923	0.105059	-0.0515962	-0.0332706	0.149978	0.0147907	0.132545	0.0425667	0.389504	0.524468	0.35384	0.687886
CDK12;S275;SYKKSPGSTSRRQSISPPYKEPSAYQSSTRS	-0.0201923	0.105059	-0.0515962	-0.0332706	0.149978	0.0147907	0.132545	0.0425667	0.389504	0.524468	0.35384	0.687886
CDK12;S290;SPPYKEPSAYQSSTRSPSPYSRRQRSVSPYS	0.00068642	0.0358078	0.0363699	-0.0728641	0.646435	0.606998	0.766991	0.725818	0.159569	0.352232	0.0420316	0.0545601
CDK12;S292;PYKEPSAYQSSTRSPSPYSRRQRSVSPYSRR	-0.0280104	0.0262868	0.0276239	-0.0259002	0.574356	0.517374	0.753746	0.629058	0.148835	0.413462	-0.066062	0.0323919
CDK12;S322;RRSSSYERSGSYSGRSPSPYGRRRSSSPFLS	0.106078	-0.0151943	-0.0484903	-0.042393	0.199598	0.0639511	0.228312	-0.0633664	0.303148	0.317236	0.290883	0.264673
CDK12;S324;SSSYERSGSYSGRSPSPYGRRRSSSPFLSKR	-0.00358101	-0.0751695	0.175757	-0.0970068	0.147952	0.0679008	0.0448807	0.501372	0.454403	0.978254	0.56996	0.217107
CDK12;S331;GSYSGRSPSPYGRRRSSSPFLSKRSLSRSPL	0.274884	-0.0138226	-0.142683	-0.118378	0.117802	0.052575	0.139859	-0.201137	-0.0430471	-0.377553	-0.0231766	0.148726
CDK12;S332;SYSGRSPSPYGRRRSSSPFLSKRSLSRSPLP	-0.176543	-0.00223684	0.0376942	0.141086	0.232519	0.264181	0.338979	0.430003	0.312577	1.16916	0.568876	0.618915
CDK12;S333;YSGRSPSPYGRRRSSSPFLSKRSLSRSPLPS	0.261884	0.052466	-0.179742	-0.134608	0.0936832	-0.00255607	0.110447	-0.220332	-0.068638	-0.343687	-0.0012103	0.416151
CDK12;S340;PYGRRRSSSPFLSKRSLSRSPLPSRKSMKSR	-0.46949	0.214667	0.104772	0.150051	-0.0650882	0.179102	0.430529	0.583324	-0.489466	-0.0601884	-0.968407	-0.891089
CDK12;S342;GRRRSSSPFLSKRSLSRSPLPSRKSMKSRSR	-0.46949	0.214667	0.104772	0.150051	-0.0650882	0.179102	0.430529	0.583324	-0.489466	-0.0601884	-0.968407	-0.891089
CDK12;S344;RRSSSPFLSKRSLSRSPLPSRKSMKSRSRSP	-0.46949	0.214667	0.104772	0.150051	-0.0650882	0.179102	0.430529	0.583324	-0.489466	-0.0601884	-0.968407	-0.891089
CDK12;S382;SHSKKKRSGSRSRHSSISPVRLPLNSSLGAE	-0.0742024	-0.0164603	0.187504	-0.0968413	0.346935	0.0511672	0.602766	0.189741	-0.401333	-0.396926	-0.450903	-0.791672
CDK12;S384;SKKKRSGSRSRHSSISPVRLPLNSSLGAELS	0.225902	0.0474163	0.0371786	-0.310497	0.49452	-0.0830092	0.424858	0.197729	-0.376403	-0.542111	-0.723282	-0.95028
CDK12;S421;AAAAAAAKMDGKESKSSPIILPKKEKLEVKE	0.0835281	-0.123697	-0.00130456	0.0414732	0.0108813	0.0613318	-0.00659916	-0.0769347	-0.383705	-0.34372	-0.101596	0.0393893
CDK12;S422;AAAAAAKMDGKESKSSPIILPKKEKLEVKES	0.0405483	0.0181994	-0.0602856	0.00153791	-0.114169	0.0181154	-0.106463	0.0808429	-0.43327	-0.299211	-0.110385	0.258628
CDK12;S677;LTDLPLPPELPGGDPSPPDSPEPKAITPPQQ	0.228966	0.211345	-0.172218	-0.268093	-0.0598588	-0.389941	-0.159171	-0.315612	-0.150469	-0.553785	-0.563396	-0.338724
CDK12;S681;PLPPELPGGDPSPPDSPEPKAITPPQQPYKK	0.228966	0.211345	-0.172218	-0.268093	-0.0598588	-0.389941	-0.159171	-0.315612	-0.150469	-0.553785	-0.563396	-0.338724
CDK12;T1192;EVPSVPVVLPPAEQTTPEASNTPADMQNVLA	0.0370289	0.0641342	0.014029	-0.115192	0.229235	0.125249	0.0886708	0.270857	-0.146514	-0.0897009	-0.193733	-0.479505
CDK12;T1198;VVLPPAEQTTPEASNTPADMQNVLAVLLSQL	-0.0698999	0.144405	0.122508	-0.197013	0.162005	-0.248932	0.0140735	-0.229974	-0.203138	-0.626641	-0.557767	-0.873976
CDK12;T889;FGLARLYNSEESRPYTNKVITLWYRPPELLL	-0.00508571	0.033756	0.0114836	-0.0401538	0.345038	0.129531	0.247332	0.114806	0.177327	-0.109373	0.0606887	0.0813798
CDK13;S1168;APLQLRPPLEPSTPGSGQDDLIQHQDRRILE	0.0772764	-0.054737	0.0660364	-0.0885757	0.186687	0.0700977	0.205479	0.0239996	-0.336361	0.0695726	0.095897	0.0358522
CDK13;S316;REDKSEPKAYRRRQRSLSPLGGRDESPVSHR	-0.174616	0.0270002	-0.0564319	0.204048	-0.387663	-0.349519	-0.294648	0.0668743	0.304817	1.18427	0.0236518	-0.0206416
CDK13;S318;DKSEPKAYRRRQRSLSPLGGRDESPVSHRAS	-0.174616	0.0270002	-0.0564319	0.204048	-0.387663	-0.349519	-0.294648	0.0668743	0.304817	1.18427	0.0236518	-0.0206416
CDK13;S326;RRRQRSLSPLGGRDESPVSHRASQSLRSRKS	-0.174616	0.0270002	-0.0564319	0.204048	-0.387663	-0.349519	-0.294648	0.0668743	0.304817	1.18427	0.0236518	-0.0206416
CDK13;S396;GDVSPSPYSSSSWRRSRSPYSPVLRRSAKSR	-0.0502689	0.189025	0.0311731	-0.169929	0.158986	-0.01835	0.412012	0.258149	-1.28534	-1.03205	-1.53876	-1.80043
CDK13;S398;VSPSPYSSSSWRRSRSPYSPVLRRSAKSRSR	-0.0502689	0.189025	0.0311731	-0.169929	0.158986	-0.01835	0.412012	0.258149	-1.28534	-1.03205	-1.53876	-1.80043
CDK13;S401;SPYSSSSWRRSRSPYSPVLRRSAKSRSRSPY	-0.0502689	0.189025	0.0311731	-0.169929	0.158986	-0.01835	0.412012	0.258149	-1.28534	-1.03205	-1.53876	-1.80043
CDK13;S438;SRSRHRLSRSRSRHSSISPSTLTLKSSLAAE	0.209341	0.0206018	-0.134835	-0.0951087	0.0242312	-0.0104705	-0.0318126	-0.138562	-0.179942	-0.399755	-0.18915	-0.0304836
CDK13;S440;SRHRLSRSRSRHSSISPSTLTLKSSLAAELN	0.209341	0.0206018	-0.134835	-0.0951087	0.0242312	-0.0104705	-0.0318126	-0.138562	-0.179942	-0.399755	-0.18915	-0.0304836
CDK13;S867;KLADFGLARLYSSEESRPYTNKVITLWYRPP	-0.0538437	0.18002	0.00982811	-0.136004	0.0662227	-0.0660356	-0.45011	0.110484	1.39363	1.6844	1.58356	1.38323
CDK13;T1058;PRKDLSLGLDDSRTNTPQGVLPPAQLKSQSN	1.05111	0.193076	-0.579617	-0.664565	0.665625	-0.376278	0.547932	0.247318	2.29297	2.39745	0.864142	1.39115
CDK13;T1165;GHEAPLQLRPPLEPSTPGSGQDDLIQHQDRR	0.0604466	-0.0718078	0.0206679	-0.00930674	0.216613	0.0896974	0.193477	0.066198	-0.346175	0.266706	0.00282569	0.0266096
CDK13;T871;FGLARLYSSEESRPYTNKVITLWYRPPELLL	-0.134332	0.0750777	0.0491929	0.010061	0.0484586	0.076448	0.0932372	0.0989206	0.0125531	-0.192725	-0.0700497	0.053094
CDK14;S32;DTIPEDKKVRVQRTQSTFDPFEKPANQVKRV	0.12981	0.16601	-0.292221	-0.00359836	-1.16541	-0.832577	-0.486121	-1.06816	-0.529655	-0.831334	-0.692806	-0.427143
CDK15;S77;AASAQKLKSKRPRSNSDSFQEENLRQGLPWK	0.275035	-0.0948347	-0.19226	0.0120595	0.364737	0.28535	0.237131	-0.0449492	0.361441	0.122897	0.331918	0.49876
CDK16;S103;DIRLPEGYLEKLTLNSPIFDKPLSRRLRRVS	-0.0305382	0.00756102	-0.00797683	0.030954	0.294938	0.464822	0.399826	0.323031	-0.0402352	-0.615373	-0.234231	-0.252322
CDK16;S118;SPIFDKPLSRRLRRVSLSEIGFGKLETYIKL	0.321294	0.131628	-0.270166	-0.182756	0.655707	0.355088	0.225977	0.0227856	0.32376	-0.372275	0.125013	0.47156
CDK16;S75;SPVRVRMRNHPPRKISTEDINKRLSLPADIR	0.18684	0.0369787	-0.16608	-0.0577383	0.59457	0.534149	0.500031	0.427894	0.482708	0.265361	0.41356	0.699217
CDK17;S113;HPPRKISTEDINKRLSLPADIRLPEGYLEKL	-0.0302265	-0.0193129	-0.0317323	0.0812717	0.043222	0.273776	0.124816	0.0993437	-0.123967	-0.558315	-0.18959	-0.157314
CDK17;S132;DIRIPDGYLEKLQISSPPFDQPMSRRSRRAS	0.125851	-0.156004	-0.0935909	0.123744	0.328661	0.476974	0.248261	0.162144	-0.448111	-0.710067	-0.152083	0.0984756
CDK17;S147;SPPFDQPMSRRSRRASLSEIGFGKMETYIKL	-0.137309	0.00331937	0.111922	0.0220678	0.207293	0.136745	0.213092	0.0631886	0.0475622	-0.54995	0.0829275	0.0873514
CDK17;S59;IGGSLGSFMAMPRNGSRLDIVHENLKMGSDG	-0.0819297	0.0490625	-0.000317703	0.0331849	-0.404726	0.0411411	0.385841	0.685955	-0.588978	0.200995	-0.449157	-0.175437
CDK18;S109;NPGLPKPLTRMSRRASLSDIGFGKLETYVKL	0.187953	0.0290252	-0.05771	-0.159268	-0.0533413	-0.484581	-0.377673	-0.519042	-0.00333596	-0.464216	-0.354078	-0.269738
CDK18;S111;GLPKPLTRMSRRASLSDIGFGKLETYVKLDK	0.0137781	0.48551	-0.314806	-0.184482	0.839115	0.171021	0.666078	0.432764	1.41801	0.867684	0.21818	1.06118
CDK18;S66;SPGMQYQQRQNQRRFSMEDLNKRLSLPMDIR	-0.00816293	-0.00833381	-0.0477002	0.064197	-0.370843	-0.164563	-0.38756	-0.322352	0.33404	0.168524	0.46033	0.544413
CDK4;S300;SAFRALQHSYLHKEESDAE____________	-0.191114	0.0186621	-0.0487793	0.221231	0.302197	0.696784	0.767235	0.714316	0.0816311	0.254838	0.194398	0.359166
CDK5RAP2;S1357;RTVEGNLPYHHLLPESPEPSASHALSDDEMS	0.05305	-0.0339996	-0.0637647	0.0447143	-0.104504	-0.0423371	-0.00180511	0.122449	-0.399126	-0.0524462	-0.364679	-0.151258
CDK5RAP2;S1367;HLLPESPEPSASHALSDDEMSEKSFLSRDPK	0.05305	-0.0339996	-0.0637647	0.0447143	-0.104504	-0.0423371	-0.00180511	0.122449	-0.399126	-0.0524462	-0.364679	-0.151258
CDK5RAP2;S1372;SPEPSASHALSDDEMSEKSFLSRDPKPDSDT	0.0563085	-0.067879	-0.0371109	0.0486814	-0.0924078	-0.00749683	0.0150984	0.133446	-0.385836	-0.0771379	-0.334473	-0.132476
CDK5RAP2;S485;FHTQEQVVRSLTGSGSQEDLLLQKSNEKDLE	0.191588	0.00331581	-0.0620885	-0.132816	0.206359	-0.111165	0.0343685	-0.0654194	-0.459743	-0.506528	-0.428554	-0.00565649
CDK7;T133;DFGLAKSFGSPNRAYTHQVVTRWYRAPELLF	-0.0156876	0.0742625	-0.0301648	-0.0284101	-0.86966	-0.891981	-0.850829	-1.00466	-0.0905441	-0.361301	-0.160187	-0.0193987
CDKL2;S38;NKDSGRIVAIKKFLESDDDKMVKKIAMREIK	0.0140954	0.00102603	-0.0521868	0.0370654	-0.393973	-0.396216	-0.674956	-0.275741	-0.0727416	-0.0158975	-0.123318	-0.116585
CDKN1A;S78;VWERVRSLGLPKVYLSPGSRSRDDLGGDKRP	0.0106741	0.0354887	-0.127722	0.0815588	0.427671	0.604258	0.829516	0.683941	-0.253174	-0.241736	-0.389273	-0.289524
CDKN1B;S10;______MSNVRVSNGSPSLERMDARQAEHPK	0.132959	-0.0518534	-0.151154	0.0700482	0.448135	0.700314	0.613071	0.335578	-0.184075	-0.374575	0.0471496	0.152904
CDKN1B;S178;QNKRANRTEENVSDGSPNAGTVEQTPKKPGL	-0.127057	0.00956288	0.0447014	0.0727923	-0.591845	-0.436702	-0.427802	-0.516181	0.165081	-0.26282	0.0378792	-0.168123
CDR2L;S179;LCTSSRCEDAFRLHSSSLELGPRPLEQENER	0.169657	0.03627	-0.106385	-0.099542	-0.526265	-0.425024	-0.414924	-0.206329	-0.797116	-0.665706	-0.757947	-0.711796
CDR2L;S407;ISRDSSWRDLLGGEESPGEGKAGEKSLSQHV	-0.292924	-0.0415709	0.120501	0.213994	-0.219928	-0.0240507	-0.144696	-0.0162966	-0.117867	0.160604	-0.0267278	0.0183332
CDS2;S20;RQRVVREDAPPEDKESESEAKLDGETASDSE	0.0755323	-0.230245	0.102059	0.0526534	-2.6033	-2.81893	-3.14756	-1.1518	-0.774248	0.585115	-1.28382	-2.87874
CDS2;S32;DKESESEAKLDGETASDSESRAETAPLPTSV	0.240178	-0.111721	-0.307348	0.178891	0.105223	0.227061	-0.837251	-0.127887	0.15186	-0.164357	0.18125	0.222948
CDS2;S34;ESESEAKLDGETASDSESRAETAPLPTSVDD	0.167034	-0.071496	-0.172809	0.0772713	0.133414	0.327887	0.0905862	-0.130453	-0.0647977	-0.34393	0.0337216	0.13758
CDS2;S36;ESEAKLDGETASDSESRAETAPLPTSVDDTP	0.0586884	0.00901476	-0.0688067	0.00110355	-0.365195	-0.391416	-0.58381	-0.522659	0.195819	0.0392459	0.281358	0.491021
CDYL;S154;GIKILVPKSPVKGRTSVDGFQGESPEKLDPV	0.127553	0.00862879	-0.0129806	-0.123201	-0.1071	-0.263873	-0.282266	-0.313237	0.29805	-0.122332	0.216162	0.235336
CDYL;S162;SPVKGRTSVDGFQGESPEKLDPVDQGAEDTV	0.108111	0.0594006	-0.0051176	-0.162394	-0.11439	-0.12967	-0.156988	0.0209043	0.300711	0.0162308	0.235227	0.251262
CDYL;T153;SGIKILVPKSPVKGRTSVDGFQGESPEKLDP	-0.421432	-0.28205	-0.263776	0.967258	-1.11394	-0.197464	-0.877029	-0.354438	-0.294165	1.83512	-0.0403578	0.816793
CEBPZ;S629;KAKPDLRSQLDDHPESDEENFVDVGDDSDDE	0.149325	0.0303858	-0.0963988	-0.0833119	-0.0667964	-0.0524782	0.00882505	-0.102318	0.407532	0.267366	0.443223	0.633543
CEBPZ;S641;HPESDEENFVDVGDDSDDEKFTDADKETATD	0.149325	0.0303858	-0.0963988	-0.0833119	-0.0667964	-0.0524782	0.00882505	-0.102318	0.407532	0.267366	0.443223	0.633543
CELF2;S27;RGWKALRETATELSGSPPSNGTANKMNGALD	-0.115423	-0.190599	0.15872	0.147302	0.252592	-0.239731	-0.00135049	-0.478007	0.122111	0.0575956	0.10281	-0.0480803
CENPC;S699;VPDKKLHHKLVLPSNSPNVRRSNRIRLKPLE	0.20247	-0.080171	0.0734612	-0.195761	-1.11463	-1.45072	-1.15721	-1.49002	-0.206465	-0.55816	-0.28083	-0.538005
CENPF;S247;LRRDGSAAHFLGEEVSPNKSSMKTGRGDCSS	0.241327	-0.12576	-0.0295809	-0.0859865	-0.181861	-0.175556	-0.233736	-0.24485	-0.0854742	-0.30727	-0.144221	-0.214622
CENPU;S106;SLATHRGKASRNLDPSEDEASGNESIKVSTK	-0.0210023	0.0900986	-0.0550692	-0.0140271	-0.383708	-0.333377	-0.401619	-0.428978	0.0182943	-0.177775	0.0738138	0.377422
CENPU;S111;RGKASRNLDPSEDEASGNESIKVSTKKPRRK	-0.0210023	0.0900986	-0.0550692	-0.0140271	-0.383708	-0.333377	-0.401619	-0.428978	0.0182943	-0.177775	0.0738138	0.377422
CENPU;S164;EGPRSQQRQAAPAAPSPPERPAEPVTPRRTR	0.0837885	0.0414703	0.093566	-0.218825	-0.445071	-0.824455	-0.471501	-0.587137	0.135174	0.0196805	-0.298337	-0.424741
CENPU;S182;ERPAEPVTPRRTRLHSAQLSPVDETPATQSQ	0.17656	-0.0162471	-0.0519004	-0.108413	-0.722688	-0.786231	-0.820175	-1.00419	-0.709026	-0.800385	-0.500699	-0.414652
CENPU;S186;EPVTPRRTRLHSAQLSPVDETPATQSQLKTQ	0.17656	-0.0162471	-0.0519004	-0.108413	-0.722688	-0.786231	-0.820175	-1.00419	-0.709026	-0.800385	-0.500699	-0.414652
CEP128;S1002;ASSLSEKTDGRYSKYSLHGDSVQQRRDDTKP	0.0512654	-0.0481959	0.0849555	-0.0880249	0.35225	0.228283	0.319953	0.226668	0.0549072	-0.307036	0.282421	0.145621
CEP135;S1130;RRLGLPTSPLSSTLKSPVQTPDHINA_____	0.0807837	0.0674361	-0.12762	-0.0205996	-0.210724	-0.266369	-0.240363	-0.378345	-0.201087	-0.377404	-0.381456	-0.310989
CEP170;S1048;QETYSCKSHGRTPLTSADEHNIHSKLEGGKA	-0.20571	0.128781	-0.011807	0.0887362	-0.0882843	-0.136563	-0.073786	-0.0457906	-0.579906	-0.433682	-0.91668	-1.00842
CEP170;S1102;PTRTSLLRRARLGEASDSELADADKASVASE	0.0445772	0.014724	-0.0846609	0.0253597	0.0474235	0.143831	0.073173	-0.0488147	0.291036	-0.130474	0.235594	0.444421
CEP170;S1104;RTSLLRRARLGEASDSELADADKASVASEVS	-0.363492	0.0872036	0.16058	0.115709	0.498405	0.848378	0.889473	1.06613	0.24858	0.494284	0.300157	0.263267
CEP170;S1150;SRIDLLAQPRRTRLGSLSARSDSEATISRSS	-0.0504707	0.176327	0.379683	-0.50554	0.22595	-0.0421773	-0.258537	0.230597	-0.026709	0.718489	1.16156	-0.0518253
CEP170;S1155;LAQPRRTRLGSLSARSDSEATISRSSASART	-1.20778	0.29664	-0.202926	1.11407	1.2658	1.26396	1.04509	0.48043	1.40671	-0.37863	0.581158	1.54859
CEP170;S1188;AVIRSGARLVPSDKLSPRTRANSISRLSDSK	-0.0664568	0.0156596	0.030296	0.0205012	0.0762333	0.0735036	-0.118195	-0.0321302	0.52114	0.4246	0.440737	0.370924
CEP170;S1195;RLVPSDKLSPRTRANSISRLSDSKVKSMSST	-0.132768	-0.129334	-0.0292997	0.291401	0.570918	0.600036	0.868002	-0.0933828	-0.767376	-1.23519	-0.809537	-0.390881
CEP170;S1200;DKLSPRTRANSISRLSDSKVKSMSSTHGSPS	0.104252	-0.101619	-0.136851	0.134218	1.04444	0.969249	1.31534	0.32364	-0.303478	-0.607902	-0.327727	0.263536
CEP170;S1202;LSPRTRANSISRLSDSKVKSMSSTHGSPSVN	-0.15262	-0.0162093	-0.00356663	0.172396	-0.0279302	0.106337	0.0189133	-0.0654111	0.177384	0.0444377	0.234868	0.35981
CEP170;S122;EEALKHEKFTIQLQLSQKSSESELPKSASAK	0.255226	0.20493	0.0290837	-0.489239	-0.0642673	-0.0360408	-0.300757	0.419904	0.316013	-0.0330729	0.377404	0.254704
CEP170;S1229;PSVNSRWRRFPTDYASTSEDEFGSNRNSPKH	-0.0393981	0.0555262	-0.054476	0.038348	-0.0748317	-0.416202	-0.775143	-0.382631	0.213898	0.188578	0.215429	0.425421
CEP170;S1231;VNSRWRRFPTDYASTSEDEFGSNRNSPKHTR	-0.0904762	0.0621175	0.014747	0.0136118	-0.181895	-0.0389483	0.0174081	0.0989584	0.375984	0.512975	0.250036	0.179146
CEP170;S1505;LEALNNMGFPNAILPSPPKQKSSPVNNHSSP	0.172504	0.0834692	-0.0187389	-0.237235	0.111297	-0.0698387	0.0272016	0.00780647	-0.430501	-0.825193	-0.685927	-0.946471
CEP170;S355;NPPQMVWERTEEDSKSIKSDVPVYLKRLKGN	0.294115	0.0514122	-0.120465	-0.225063	0.381465	-0.0152792	0.493197	0.0967353	-1.01099	-0.896975	-0.998083	-0.901005
CEP170;S358;QMVWERTEEDSKSIKSDVPVYLKRLKGNKHD	0.294115	0.0514122	-0.120465	-0.225063	0.381465	-0.0152792	0.493197	0.0967353	-1.01099	-0.896975	-0.998083	-0.901005
CEP170;S443;RGGHGVPHGKLLKQKSEEPSVSLPFLQTALL	0.0490355	-0.112062	0.120953	-0.0579271	0.254734	0.433034	0.572992	0.460318	0.307726	0.0551663	0.130448	-0.480355
CEP170;S463;VSLPFLQTALLRSSGSLGHRPSQEMDVMLKN	0.148011	0.065072	-0.221656	0.00857294	0.299486	0.386624	0.349779	0.137601	0.338939	-0.00853316	0.259353	0.635043
CEP170;S494;QATSASSEKDNDDDQSDKGTYTIELENPNSE	0.136002	0.118866	-0.0626525	-0.192216	0.183454	0.010966	-0.012235	0.171675	0.435162	0.563804	0.516753	0.671016
CEP170;S829;KGDKKESSKSLVRQGSFTIDKPSSNIPIELI	-0.0832365	0.0123715	-0.0186029	0.0894679	0.0418526	0.0993515	0.0450351	-0.0125548	0.344698	0.0975416	0.272696	0.410269
CEP170;S872;ALALTSASRLRERSDSLDTDSSMDTTLILKD	-0.140848	0.0907588	0.050023	6.58985e-05	0.28072	0.120742	0.360361	-0.041323	0.591351	-0.0324658	0.575481	0.77802
CEP170;S877;SASRLRERSDSLDTDSSMDTTLILKDTEAVM	0.119528	-0.243353	-0.678823	0.802648	-1.71936	0.63433	0.582843	-0.177023	-0.516529	-0.851361	-0.738424	0.109359
CEP170;S922;DEGPDTPSYNRDNSISPESDVDTASTISLVT	0.104402	0.125077	-0.0230266	-0.206452	-1.54302	-1.42653	-1.31473	-1.03588	0.340069	0.473466	0.00244614	-0.0235108
CEP170;S925;PDTPSYNRDNSISPESDVDTASTISLVTGET	0.0331159	0.0939832	-0.0875402	-0.0395589	-1.33515	-1.02294	-1.09212	-0.777823	0.553783	0.669834	0.25593	0.190031
CEP170;T1047;DQETYSCKSHGRTPLTSADEHNIHSKLEGGK	-0.20571	0.128781	-0.011807	0.0887362	-0.0882843	-0.136563	-0.073786	-0.0457906	-0.579906	-0.433682	-0.91668	-1.00842
CEP170;T1230;SVNSRWRRFPTDYASTSEDEFGSNRNSPKHT	-0.142265	0.00627522	0.0110955	0.124894	-0.213656	-0.00208994	-0.00481945	0.0558985	0.091116	0.374775	0.142516	0.188403
CEP170;T498;ASSEKDNDDDQSDKGTYTIELENPNSEEVEA	0.323266	0.0450507	-0.186564	-0.181753	0.20992	0.116419	0.292714	0.204932	0.468449	0.744687	0.45509	0.707951
CEP170;T500;SEKDNDDDQSDKGTYTIELENPNSEEVEARK	0.00487422	0.10989	-0.0269339	-0.0878304	0.28017	0.235979	0.295865	0.402935	0.314976	0.435252	0.235681	0.259426
CEP170;T875;LTSASRLRERSDSLDTDSSMDTTLILKDTEA	-0.00491912	0.0694609	-0.104868	0.0403261	0.684146	0.646075	0.602424	0.375389	0.702922	0.345935	0.40377	0.5734
CEP170;Y499;SSEKDNDDDQSDKGTYTIELENPNSEEVEAR	0.327483	0.0051011	-0.141361	-0.191224	0.301039	0.129256	0.298892	0.224348	0.472513	0.75277	0.481678	0.720463
CEP170B;S1122;PTRASRLRRARLGDASDTEAVDGERGTAANP	-0.060812	-0.0578514	0.0349098	0.0837536	-0.316423	-0.225016	-0.308958	-0.323123	-0.263274	-0.443708	-0.151951	-0.201485
CEP170B;S1166;LTRLDILAMPRKRAGSFTGPSDSETAPARTG	-0.209294	0.116756	0.00591348	0.086624	0.26572	0.564433	0.539986	0.585045	-0.0942121	-0.152462	-0.0752991	0.246455
CEP170B;S1171;ILAMPRKRAGSFTGPSDSETAPARTGFSGRS	-0.209294	0.116756	0.00591348	0.086624	0.26572	0.564433	0.539986	0.585045	-0.0942121	-0.152462	-0.0752991	0.246455
CEP170B;S1248;STTQTPRGSSSTRARSQGPRDTDDDEEEPDP	0.146424	0.0588882	0.146758	-0.352071	-0.249437	-0.815559	-0.590891	-0.245103	-0.244494	0.0448887	-0.425718	-0.806872
CEP170B;S1306;AREIHDVAGDGDSLGSPGPTRSPSLGNVPNT	0.0783236	0.0971871	0.0223852	-0.197896	-0.0640859	-0.101336	-0.0993474	-0.21433	0.261122	-0.133184	0.340781	0.488626
CEP170B;S360;HTRTLKGHKHEDGTQSDSEDPLAKTASVSGA	0.0821971	0.0717359	-0.153516	-0.000417455	-0.207628	0.0465753	0.0170045	0.127405	0.232169	0.180092	0.117882	0.270764
CEP170B;S421;IEFFDGDTPRKKRSQSFTHTPPADPKADKRR	0.186546	-0.137155	-0.118594	0.0692024	0.36389	0.373888	0.227471	-0.0391706	-0.231833	-0.390554	-0.0219999	0.0855129
CEP170B;S478;SSLKREKTEERLGNTSPVPRASTRSFGSVGR	-0.269717	-0.0170026	0.0139783	0.272742	-0.149166	0.0787268	0.217928	-0.214504	-0.635657	-0.541194	-0.53783	-0.276206
CEP170B;S534;KTPPVLPAPLTPRGASPVTPSTTPPPPTDPQ	-0.0272022	-0.00670413	-0.0329916	0.066898	0.0088385	0.117371	-0.188594	0.170725	0.187827	0.270043	0.279252	0.322853
CEP170B;S563;PQLTKARKQEEDDSLSDAGTYTIETEAQDQE	0.112478	-0.0378979	-0.114619	0.0400388	-0.238141	0.0121894	0.0120477	-0.101369	0.61344	0.194068	0.39059	0.635513
CEP170B;S882;PTSGPPAPGKLPHISSHPLLQDLAAARASRL	0.270308	0.228977	-0.0823843	-0.4169	-0.0406025	-0.321656	-0.333192	-0.5405	-0.37775	-1.7591	-0.762509	-1.15109
CEP170B;S965;DTASTISLLSGKNGPSPTTPQTPGPQKESPL	-0.170362	-0.0254585	0.139104	0.0567168	-0.0116632	-0.172381	-0.2258	-0.201439	0.0957285	0.0258461	0.191908	0.17645
CEP170B;T1254;RGSSSTRARSQGPRDTDDDEEEPDPYGFIVQ	0.179744	0.00835582	-0.126339	-0.0617605	-0.114963	-0.371472	-0.485919	-0.448059	-0.584328	-0.971704	-0.823087	-0.817178
CEP170B;T537;PVLPAPLTPRGASPVTPSTTPPPPTDPQLTK	-0.0272022	-0.00670413	-0.0329916	0.066898	0.0088385	0.117371	-0.188594	0.170725	0.187827	0.270043	0.279252	0.322853
CEP170B;T541;APLTPRGASPVTPSTTPPPPTDPQLTKARKQ	-0.0272022	-0.00670413	-0.0329916	0.066898	0.0088385	0.117371	-0.188594	0.170725	0.187827	0.270043	0.279252	0.322853
CEP170B;T567;KARKQEEDDSLSDAGTYTIETEAQDQEVEEA	0.232664	0.0166325	-0.162862	-0.0864341	-0.208745	-0.130754	-0.0106458	-0.206539	0.64187	0.262772	0.304017	0.659128
CEP350;S1982;TLTEEMVFSQELESTSPSKHSPPKSCLSMSK	1.02453	0.359047	-0.960062	-0.423519	1.44845	0.899185	0.368749	-0.179999	-0.447609	-0.794058	0.295635	2.88265
CEP350;S2221;AQTESRDSLESAPSLSPVKELNAPDRIYDVS	0.0545554	-0.0619996	-0.0146609	0.0221051	-0.0193333	0.10647	0.249034	0.0157669	-0.204041	-0.105464	-0.0335862	-0.00483832
CEP55;S40;TALEKFKGEIAAFKTSLDEITSGKGKMAEKG	-0.0115781	-0.169554	0.0744924	0.106639	0.172921	0.185393	0.0095998	-0.132356	-0.473219	-0.428105	0.0626911	0.149606
CEP63;S546;LSETVMKLELGLHEGSLPTSPLGSIATRFLE	-0.4448	0.0797615	0.249201	0.115837	-0.561029	-0.976822	-0.803261	-1.34416	0.0344923	-0.529213	-0.08388	-0.7239
CEP63;S550;VMKLELGLHEGSLPTSPLGSIATRFLEEEEL	0.00172333	0.102548	0.14519	-0.249461	-1.09913	-1.84821	-1.89063	-1.66683	-0.267501	-0.491242	-0.361177	-0.665018
CEP85;S16;MAMQEKYPNDRSHATSPGSNVIQKGSSLGTE	0.310979	-0.142616	-0.220326	0.0519635	0.286655	0.384015	0.132513	0.340021	0.410749	0.436145	0.11995	-0.320532
CERS2;S341;MAHKFITGKLIEDERSDREETESSEGEETAA	-1.05411	0.0434639	0.536446	0.474196	0.00541865	0.557715	1.17078	1.20888	-0.0597058	1.16755	-0.686361	-1.43377
CERS2;S348;GKLIEDERSDREETESSEGEETAAGAGAKSR	-1.05411	0.0434639	0.536446	0.474196	0.00541865	0.557715	1.17078	1.20888	-0.0597058	1.16755	-0.686361	-1.43377
CERS2;S349;KLIEDERSDREETESSEGEETAAGAGAKSRL	-1.05411	0.0434639	0.536446	0.474196	0.00541865	0.557715	1.17078	1.20888	-0.0597058	1.16755	-0.686361	-1.43377
CERS2;T346;ITGKLIEDERSDREETESSEGEETAAGAGAK	-1.05411	0.0434639	0.536446	0.474196	0.00541865	0.557715	1.17078	1.20888	-0.0597058	1.16755	-0.686361	-1.43377
CETN2;S11;_____MASSAQRKRMSPKPELTEDQKQEIRE	-1.46975	-0.668415	1.31667	0.82149	-1.62668	-0.741637	-0.879668	-0.193557	-1.71499	0.763589	0.259542	-1.07646
CFAP97;S19;FGDISEGEVDHSFFDSDFEDAKKCESNSIFD	0.138762	-0.000598938	-0.114238	-0.0239246	-0.0471033	0.0209622	-0.044604	-0.110648	-0.0314621	-0.208805	0.031378	0.0512112
CFAP97;S8;________MDRFGDISEGEVDHSFFDSDFED	0.138762	-0.000598938	-0.114238	-0.0239246	-0.0471033	0.0209622	-0.044604	-0.110648	-0.0314621	-0.208805	0.031378	0.0512112
CFL1;S156;EEVKDRCTLAEKLGGSAVISLEGKPLSHPAP	-0.0151934	0.170244	-0.00691175	-0.148139	0.13329	0.0412819	0.00436114	0.0983817	0.20094	-0.433535	-0.0592156	0.129846
CFL1;S3;_____________MASGVAVSDGVIKVFNDM	-0.12413	0.15482	0.111558	-0.142248	0.0863538	-0.179238	-0.62388	0.528322	0.339056	1.16947	0.593399	0.86527
CFL2;S3;_____________MASGVTVNDEVIKVFNDM	-0.23418	0.210076	0.169729	-0.145626	-0.0948022	-0.244049	-0.988854	0.624244	0.238399	1.04952	0.585212	0.842639
CGNL1;S284;TKKNRPDVLPFRRQDSAGPILDGARSRRSSS	0.137927	0.0698256	-0.0323545	-0.175398	0.937115	0.9018	0.615162	1.04776	0.624904	0.33784	0.855076	0.794014
CHAMP1;S416;VPPVSPELRRPGPPLSPEIRSPAGSPELKKP	0.105179	-0.000497685	-0.0483035	-0.0563778	-0.324771	-0.454785	-0.440679	-0.510634	-0.0420764	-0.207225	-0.18428	-0.0978279
CHAMP1;S421;PELRRPGPPLSPEIRSPAGSPELKKPSSSPD	0.105179	-0.000497685	-0.0483035	-0.0563778	-0.324771	-0.454785	-0.440679	-0.510634	-0.0420764	-0.207225	-0.18428	-0.0978279
CHAMP1;S425;RPGPPLSPEIRSPAGSPELKKPSSSPDLWKV	0.105179	-0.000497685	-0.0483035	-0.0563778	-0.324771	-0.454785	-0.440679	-0.510634	-0.0420764	-0.207225	-0.18428	-0.0978279
CHAMP1;S448;SSPDLWKVSPDQRKTSPASLDFPEPQKSSCG	-0.0288064	0.0878618	0.0491874	-0.108243	-0.39072	-0.531389	-0.489956	-0.505202	0.0842745	-0.3175	-0.0783482	0.0387957
CHAMP1;S532;KSTLFPEPTKAVLPASPEPRKRALFPESRKH	0.0843032	-0.0491559	-0.158119	0.122972	-0.734098	0.155811	-0.188092	-0.116289	0.0807012	-0.268741	0.128391	0.178333
CHAMP1;S603;EGLLATPKKLLDEALSPSSKKLKKDSQENSD	0.0134782	0.0397916	0.0508413	-0.104111	-0.171187	-0.235442	-0.189559	-0.116916	0.0405189	0.025249	0.0304282	-0.00612614
CHAMP1;S617;LSPSSKKLKKDSQENSDAELSSSEYIRADLD	-0.101498	0.0750275	0.00995083	0.0165193	0.334401	0.371805	0.446229	0.257485	0.567217	0.244427	0.434029	0.599396
CHAMP1;S622;KKLKKDSQENSDAELSSSEYIRADLDTLDTK	-0.101498	0.0750275	0.00995083	0.0165193	0.334401	0.371805	0.446229	0.257485	0.567217	0.244427	0.434029	0.599396
CHAMP1;S641;YIRADLDTLDTKGQESSSDQEQVDVESIDFS	0.277001	0.0871711	-0.187375	-0.176797	0.0794842	0.138005	0.254988	0.139647	0.107061	0.00820909	-0.141025	0.0165565
CHAMP1;S643;RADLDTLDTKGQESSSDQEQVDVESIDFSKE	0.277001	0.0871711	-0.187375	-0.176797	0.0794842	0.138005	0.254988	0.139647	0.107061	0.00820909	-0.141025	0.0165565
CHAMP1;T447;SSSPDLWKVSPDQRKTSPASLDFPEPQKSSC	1.02082	-0.190628	-0.707553	-0.122639	1.15315	0.398945	-0.614808	-0.622758	0.871438	-0.890334	0.590958	0.389161
CHCHD1;S52;KMRSIQESLGQSESLSPHKMTKLLQRFPNKS	0.137481	0.0285715	-0.14658	-0.0194725	0.0799001	0.146709	0.00192807	-0.076867	0.500191	0.11528	0.466738	0.70398
CHD1;S1094;SFNGSEGRRSRSRRYSGSDSDSISERKRPKK	-0.0412403	-0.0130065	0.0717926	-0.0175458	0.063831	0.100998	0.0904001	0.221188	-0.0767267	0.144962	0.00104497	-0.0733098
CHD1;S1096;NGSEGRRSRSRRYSGSDSDSISERKRPKKRG	-0.0412403	-0.0130065	0.0717926	-0.0175458	0.063831	0.100998	0.0904001	0.221188	-0.0767267	0.144962	0.00104497	-0.0733098
CHD1;S1684;HRAASSGPRSPLDQRSPYGSRSPFEHSAEHR	0.0219433	-0.00638423	-0.0826692	0.0671101	-0.153953	-0.0655721	-0.0223412	0.0343659	-0.0194126	0.598393	-0.00347261	0.109373
CHD1;S1688;SSGPRSPLDQRSPYGSRSPFEHSAEHRSTPE	0.13589	0.0462442	-0.083007	-0.0991267	0.188392	0.0387016	0.118105	0.178844	0.301912	0.452573	0.0615317	-0.0767176
CHD1;S214;KNGKKILGQKKRQIDSSEDEDDEDYDNDKRS	-0.114997	0.0453404	0.0444192	0.0252377	0.200065	0.265732	0.221077	0.1193	0.00759093	-0.355004	-0.0163009	0.075255
CHD1;S215;NGKKILGQKKRQIDSSEDEDDEDYDNDKRSS	-0.114997	0.0453404	0.0444192	0.0252377	0.200065	0.265732	0.221077	0.1193	0.00759093	-0.355004	-0.0163009	0.075255
CHD2;S1365;NKAPRLKDEHGLEPASPRHSDNPSEEGEVKD	0.0525347	-0.0520035	-0.014272	0.0137407	-0.256462	-0.0405303	-0.343516	0.259986	-0.0401392	0.723638	0.168209	0.124174
CHD2;S1369;RLKDEHGLEPASPRHSDNPSEEGEVKDDGLE	0.0525347	-0.0520035	-0.014272	0.0137407	-0.256462	-0.0405303	-0.343516	0.259986	-0.0401392	0.723638	0.168209	0.124174
CHD2;S1373;EHGLEPASPRHSDNPSEEGEVKDDGLEKSPT	0.0525347	-0.0520035	-0.014272	0.0137407	-0.256462	-0.0405303	-0.343516	0.259986	-0.0401392	0.723638	0.168209	0.124174
CHD2;S1794;LHTALSDPRSPPSQKSPHDSKSPLDHRSPLE	-0.178347	0.0151982	0.0741386	0.0890101	-0.0573295	-0.329654	-0.334717	0.151579	-0.0652368	0.955327	0.019154	-0.0532707
CHD2;S1800;DPRSPPSQKSPHDSKSPLDHRSPLERSLEQK	-0.237278	-0.0401663	0.0366736	0.240771	-0.427647	-0.253112	-0.444113	-0.649097	-0.10462	-0.262769	0.0929673	-0.155144
CHD2;S1806;SQKSPHDSKSPLDHRSPLERSLEQKNNPDYN	-0.237278	-0.0401663	0.0366736	0.240771	-0.427647	-0.253112	-0.444113	-0.649097	-0.10462	-0.262769	0.0929673	-0.155144
CHD3;S1558;EKNSKVGEKMEAEVDSPSPAPSLGERLEHRK	-0.0216095	-0.040308	-0.0356423	0.0975598	-0.170357	0.307981	0.20033	-0.0475112	0.162925	0.0824234	0.463837	0.648522
CHD3;S1564;GEKMEAEVDSPSPAPSLGERLEHRKILLEDE	-0.0216095	-0.040308	-0.0356423	0.0975598	-0.170357	0.307981	0.20033	-0.0475112	0.162925	0.0824234	0.463837	0.648522
CHD3;S32;KENKPGKPRKRKKLDSEEEFGSERDEYREKS	0.00576422	0.106184	-0.0443399	-0.0676081	-0.034428	0.0345153	0.0450631	0.388935	0.364943	0.738078	0.338939	0.326987
CHD3;S38;KPRKRKKLDSEEEFGSERDEYREKSESGGSE	0.00576422	0.106184	-0.0443399	-0.0676081	-0.034428	0.0345153	0.0450631	0.388935	0.364943	0.738078	0.338939	0.326987
CHD3;S672;YKKKKKELQGDGPPSSPTNDPTVKYETQPRF	0.0436607	0.0434549	-0.046942	-0.0401736	0.340197	0.229745	0.197886	0.205143	0.366647	0.124804	0.308705	0.412742
CHD4;S101;VEEEEEVALRSDSEGSDYTPGKKKKKKLGPK	-0.079206	0.318466	0.122713	-0.361973	1.04015	0.742447	0.986778	1.12499	0.60159	0.140174	0.428271	0.680702
CHD4;S301;PLKIKLGGFGSKRKRSSSEDDDLDVESDFDD	-0.200443	-0.0438745	0.230746	0.0135711	0.241283	0.139225	0.346079	0.752196	-0.650257	0.848692	-0.18054	-0.513758
CHD4;S302;LKIKLGGFGSKRKRSSSEDDDLDVESDFDDA	-0.0686309	-0.119764	0.332155	-0.14376	1.48149	1.00442	1.94185	1.52399	0.0330129	1.07349	0.0930301	-0.199358
CHD4;S303;KIKLGGFGSKRKRSSSEDDDLDVESDFDDAS	0.196285	0.084527	0.15588	-0.436691	0.881057	0.0780856	0.697865	0.889057	-0.495792	0.848857	-0.270671	-0.392094
CHD4;S312;KRKRSSSEDDDLDVESDFDDASINSYSVSDG	0.196285	0.084527	0.15588	-0.436691	0.881057	0.0780856	0.697865	0.889057	-0.495792	0.848857	-0.270671	-0.392094
CHD4;S408;HCEKEGIQWEAKEDNSEGEEILEEVGGDPEE	-0.0567517	-0.00418729	0.255228	-0.194289	0.379465	-0.438229	-0.22807	-0.0298195	-1.08862	-0.607396	-0.910339	-0.822534
CHD4;S495;GKVQKILIWKWGQPPSPTPVPRPPDADPNTP	0.0369019	0.103299	-0.0176326	-0.122569	-0.0222443	-0.15643	-0.110953	-0.123861	0.146803	-0.047679	0.0627618	0.0956222
CHD4;S511;PTPVPRPPDADPNTPSPKPLEGRPERQFFVK	0.0369019	0.103299	-0.0176326	-0.122569	-0.0222443	-0.15643	-0.110953	-0.123861	0.146803	-0.047679	0.0627618	0.0956222
CHD4;S96;EGPEFVEEEEEVALRSDSEGSDYTPGKKKKK	-0.520442	-0.110613	0.358805	0.27225	1.49341	0.95099	0.240816	0.908055	0.58372	0.495103	0.728602	0.623438
CHD4;S98;PEFVEEEEEVALRSDSEGSDYTPGKKKKKKL	-0.520442	-0.110613	0.358805	0.27225	1.49341	0.95099	0.240816	0.908055	0.58372	0.495103	0.728602	0.623438
CHD4;T1520;EENKKMSQPGSPSPKTPTPSTPGDTQPNTPA	0.282867	0.05579	-0.177677	-0.160981	0.24508	0.372708	0.273674	0.30892	0.366015	0.116894	0.142732	0.275126
CHD4;T1533;PKTPTPSTPGDTQPNTPAPVPPAEDGIKIEE	0.235876	0.00545101	-0.123687	-0.11764	0.477673	0.567098	0.451353	0.486478	0.889115	0.839214	0.640963	0.655453
CHD7;S1567;TRLYSAVKEDELMEFSDLESDSEEKPCAKPR	-0.309964	-0.0264487	0.114853	0.22156	0.198643	0.306156	0.00138779	0.1268	0.174578	0.105172	0.265933	0.169287
CHD7;S1571;SAVKEDELMEFSDLESDSEEKPCAKPRRPQD	-0.309964	-0.0264487	0.114853	0.22156	0.198643	0.306156	0.00138779	0.1268	0.174578	0.105172	0.265933	0.169287
CHD7;S1864;PTRAPFKDEIDEFANSPAEDKEESMEVHSSG	0.339275	0.115289	-0.121882	-0.332682	0.554515	0.432403	0.295665	0.320901	0.235016	-0.261727	0.303102	0.51258
CHD7;S2548;AFEEDIETPPIRNIPSPGQLDPDTRIPVINL	0.0366906	-0.118891	-0.0902585	0.172459	0.0725728	0.357267	0.0907301	-0.104592	0.373107	-0.23044	0.279501	0.135418
CHD7;S2945;KAEGGPCKDGETLEGSDAEENLDKTVESSIL	-0.00186477	-0.0514206	-0.00449661	0.0577819	0.428885	0.557933	0.454955	0.399739	0.302901	-0.0965597	0.250587	0.348367
CHD7;S758;QVKRKRYTEDLEFKISDEEADDADAAGRDSP	-0.00701988	-0.0175815	-0.0154487	0.0400501	0.258859	0.251305	0.174504	0.0421661	0.333039	0.199314	0.43212	0.689548
CHD8;S1422;TRHFSTLKDDDLVEFSDLESEDDERPRSRRH	-0.320305	0.088104	0.00471471	0.227487	0.103319	0.0219362	-0.359666	0.116278	0.154916	0.0274426	-0.153903	0.0232277
CHD8;S1426;STLKDDDLVEFSDLESEDDERPRSRRHDRHH	-0.320305	0.088104	0.00471471	0.227487	0.103319	0.0219362	-0.359666	0.116278	0.154916	0.0274426	-0.153903	0.0232277
CHD8;S1997;CSTPLLHQQCTSRTASPSPLRPDAPVEKSPE	0.143542	-0.0385885	-0.0874804	-0.0174729	-0.0184003	-0.219933	-0.30396	-0.367962	-0.194418	-0.288574	-0.261196	-0.136933
CHD8;S1999;TPLLHQQCTSRTASPSPLRPDAPVEKSPEES	0.143542	-0.0385885	-0.0874804	-0.0174729	-0.0184003	-0.219933	-0.30396	-0.367962	-0.194418	-0.288574	-0.261196	-0.136933
CHD8;S2202;VTAGGILGPGNHLLDSPSLTPGEDGDSPVPT	0.28766	0.0146738	-0.247069	-0.0552648	-0.0557452	0.0549566	0.122752	-0.341571	-0.0856688	-0.384477	-0.123721	0.117113
CHD8;S2213;HLLDSPSLTPGEDGDSPVPTPRSGSAASMAE	0.306521	-0.0444396	-0.23258	-0.0295013	-0.0266671	0.0821841	0.154887	-0.318638	-0.0573932	-0.217187	-0.0341286	0.149627
CHD8;S551;NTITPVVGKKRKRNTSSDNSDVEVMPAQSPR	-0.14897	0.218346	-0.0918264	0.0224502	-0.112114	-0.210865	0.0283951	-0.0722672	0.120866	0.212481	-0.330075	0.270225
CHD8;S552;TITPVVGKKRKRNTSSDNSDVEVMPAQSPRE	-0.153565	0.212455	-0.10697	0.0480802	0.338327	-0.111745	0.155673	-0.117115	0.132429	0.434251	-0.340686	0.12271
CHD8;S555;PVVGKKRKRNTSSDNSDVEVMPAQSPREDEE	-0.153565	0.212455	-0.10697	0.0480802	0.338327	-0.111745	0.155673	-0.117115	0.132429	0.434251	-0.340686	0.12271
CHD8;S564;NTSSDNSDVEVMPAQSPREDEESSIQKRRSN	-0.153565	0.212455	-0.10697	0.0480802	0.338327	-0.111745	0.155673	-0.117115	0.132429	0.434251	-0.340686	0.12271
CHD8;T2206;GILGPGNHLLDSPSLTPGEDGDSPVPTPRSG	0.306521	-0.0444396	-0.23258	-0.0295013	-0.0266671	0.0821841	0.154887	-0.318638	-0.0573932	-0.217187	-0.0341286	0.149627
CHD9;S549;ARAKERGERNIPRVMSPENFPSASVEGKEEK	0.0373006	0.107637	-0.17306	0.0281229	0.672668	0.856647	1.06213	0.411659	-0.28697	-1.1458	-0.464119	0.18253
CHERP;S837;SRSKSYSPGRRRRSRSRSPTPPSAAGLGSNS	-0.301146	-0.121118	-0.0174955	0.43976	-0.0433571	0.121388	0.248373	0.371725	-0.818015	0.487294	-0.704786	-0.755083
CHERP;S839;SKSYSPGRRRRSRSRSPTPPSAAGLGSNSAP	-0.301146	-0.121118	-0.0174955	0.43976	-0.0433571	0.121388	0.248373	0.371725	-0.818015	0.487294	-0.704786	-0.755083
CHERP;T841;SYSPGRRRRSRSRSPTPPSAAGLGSNSAPPI	-0.329358	-0.0373387	-0.0120587	0.378756	-0.103944	0.044996	0.181461	0.348464	-0.38136	0.633914	-0.574076	-0.815804
CHML;S176;ESDRELSLPSANVEDSLEKEKYCGDKTDMHT	-0.00506544	0.00274946	0.0978556	-0.0955397	-0.334847	-0.457117	-0.376285	-0.262483	-0.193835	0.0565197	-0.0627502	-0.137763
CHMP2B;S195;AARSLPSASTSKATISDEEIERQLKALGVD_	0.0358961	-0.0770876	-0.168908	0.2101	-0.163738	0.116189	-0.193046	-0.292948	0.202625	-0.0529457	0.262554	0.465504
CHMP4B;S184;EELEQEELDKNLLEISGPETVPLPNVPSVAL	0.300288	0.0173566	0.147006	-0.464651	-0.582799	-1.30738	-0.867304	-0.942245	-0.457298	-0.181235	-0.3994	-0.280401
CHRAC1;S122;LKEKREEEEDNEDDGSDLGEALA________	0.333168	-0.0504699	-0.220836	-0.061862	-0.277756	-0.402688	-0.595894	-0.590177	0.0742553	-0.070761	0.104283	0.292859
CHTF18;S157;YSDANADKDLMQTLPSPRNRNPVLRRPPILE	-0.103993	0.0659477	0.0231138	0.0149313	-1.17558	-1.0044	-0.888942	-0.874871	-0.676615	-0.530641	-0.453195	-0.193663
CHTF18;S92;RNTRKNVRRDQPAPSSPMVKRPRLDVVKKLN	-0.0125258	0.0154167	0.0358942	-0.0387851	-0.208304	-0.204421	-0.212616	-0.105759	-0.461858	-0.388849	-0.344706	-0.424838
CHTOP;T197;TKGHLDAELDAYMAQTDPETND_________	0.0607149	0.0330198	-0.0193241	-0.0744106	0.194609	-0.1144	-0.0753814	-0.176085	0.201364	-1.85523e-05	0.121185	0.154265
CIC;S1049;TEEEAPGPPGEPRLDSETESDHDDAFLSIMS	0.340658	0.00186601	-0.0673772	-0.275147	-0.0290508	-0.316789	-0.415955	-0.245277	-0.344641	-0.608848	-0.532425	-0.781989
CIC;S1053;APGPPGEPRLDSETESDHDDAFLSIMSPEIQ	0.190248	0.0196702	-0.0220656	-0.187852	0.0559965	-0.228523	-0.328629	-0.180459	-0.381625	-0.627886	-0.543081	-0.698537
CIC;S1064;SETESDHDDAFLSIMSPEIQLPLPPGKRRTQ	0.163916	0.0592763	0.044686	-0.267878	-0.219074	-0.561187	-0.298689	-0.545939	-0.704736	-0.959124	-1.02844	-1.37017
CIC;S1080;PEIQLPLPPGKRRTQSLSALPKERDSSSEKD	0.207087	-0.0560826	-0.257123	0.106119	-1.15174	-1.19628	-1.57809	-1.49761	-0.0223969	0.00969967	-0.141328	0.328102
CIC;S1809;LQSVPSAPPPKAQSVSPVQATPSGGSAQLLP	0.390409	-0.178886	-0.134222	-0.0773019	0.329701	0.146082	0.149792	-0.127784	-0.0234326	-0.0979456	0.129598	0.127252
CIC;S2147;PAPPPPTETWPPTARSSPPPPLPAEERPGTK	0.148941	-0.0267786	-0.0636335	-0.0585287	-0.152379	-0.185524	-0.142835	-0.30289	0.125806	-0.229953	-0.0241588	0.0977032
CIC;S2148;APPPPTETWPPTARSSPPPPLPAEERPGTKG	0.148941	-0.0267786	-0.0636335	-0.0585287	-0.152379	-0.185524	-0.142835	-0.30289	0.125806	-0.229953	-0.0241588	0.0977032
CIC;S2275;RFAELPEFRPEEVLPSPTLQSLATSPRAILG	0.168227	-0.0574169	-0.113759	0.00294905	-3.99125	-3.44824	-3.65742	-3.31992	-0.243214	-0.413789	-0.133567	-0.213067
CIC;S2299;SPRAILGSYRKKRKNSTDLDSAPEDPTSPKR	-0.0773705	0.0860175	-0.0280802	0.0194332	-0.941243	-0.83168	-0.687338	-0.820499	0.331759	0.0415216	0.106725	0.0765168
CIC;S2304;LGSYRKKRKNSTDLDSAPEDPTSPKRKMRRR	0.0850298	-0.224445	-0.0178653	0.15728	-0.86676	-0.906987	-0.832406	-1.23717	0.0356674	0.663653	0.364806	0.23787
CIC;S2311;RKNSTDLDSAPEDPTSPKRKMRRRSSCSSEP	-0.0773705	0.0860175	-0.0280802	0.0194332	-0.941243	-0.83168	-0.687338	-0.820499	0.331759	0.0415216	0.106725	0.0765168
CIC;S421;LGTPVLLPLPPPQLLSPPPKSPAFGGPGRPS	-0.00442081	0.0902813	-0.168867	0.0830066	-0.23827	-0.181063	-0.287927	0.128064	-0.44961	-0.149036	-0.707441	-0.738044
CIC;S426;LLPLPPPQLLSPPPKSPAFGGPGRPSEQPSP	0.0470384	-0.00709424	-0.0630919	0.0231478	0.267186	0.339074	0.214906	0.0830807	0.170452	-0.341388	0.193433	0.320308
CIC;S766;SHTPTPSTPAGFRAVSPAVPFSRSRQPSPLL	0.11794	0.0418179	-0.133982	-0.0257759	-0.26758	-0.263586	-0.487296	-0.462022	0.288824	-0.292665	0.125351	0.353812
CIC;S774;PAGFRAVSPAVPFSRSRQPSPLLLLPPPAGL	0.0761217	-0.0176646	-0.00523763	-0.0532195	0.0774313	-0.0119672	0.0182866	-0.0663891	-0.174602	-0.435411	-0.359134	-0.531661
CIC;S778;RAVSPAVPFSRSRQPSPLLLLPPPAGLTSDP	0.0761217	-0.0176646	-0.00523763	-0.0532195	0.0774313	-0.0119672	0.0182866	-0.0663891	-0.174602	-0.435411	-0.359134	-0.531661
CIC;T1051;EEAPGPPGEPRLDSETESDHDDAFLSIMSPE	0.332678	0.0206352	-0.0661226	-0.287191	-0.0366039	-0.33004	-0.421993	-0.246351	-0.352244	-0.645001	-0.543536	-0.78524
CIC;T2283;RPEEVLPSPTLQSLATSPRAILGSYRKKRKN	0.0152032	0.0570585	-0.133092	0.0608307	-3.94005	-3.37807	-3.60297	-3.1745	-0.391612	-0.506517	-0.243412	-0.167713
CIC;T2300;PRAILGSYRKKRKNSTDLDSAPEDPTSPKRK	-0.138193	0.190447	-0.00582312	-0.0464308	-1.24006	-1.35273	-0.887713	-0.950951	-0.403066	0.654883	-0.137842	0.437985
CIC;T2310;KRKNSTDLDSAPEDPTSPKRKMRRRSSCSSE	0.624059	0.753469	-0.886487	-0.491042	3.37799	3.23636	1.82056	3.29304	0.589874	-1.57172	-0.705804	3.2364
CIC;T408;TRCEEGEEKHPPSLGTPVLLPLPPPQLLSPP	-0.00442081	0.0902813	-0.168867	0.0830066	-0.23827	-0.181063	-0.287927	0.128064	-0.44961	-0.149036	-0.707441	-0.738044
CIPC;S194;PHPGKRGLNSEDRGTSGVSKKLCTERPGPSL	-0.00459234	0.0183771	-0.0110875	-0.00269728	0.301562	0.356976	0.154533	0.165426	0.386605	0.21977	0.555365	0.495534
CIPC;S197;GKRGLNSEDRGTSGVSKKLCTERPGPSLSSS	-0.00459234	0.0183771	-0.0110875	-0.00269728	0.301562	0.356976	0.154533	0.165426	0.386605	0.21977	0.555365	0.495534
CKAP4;S367;RLEEELQQLKVGAHGSEEGAVFKDSKALEEL	-0.308558	-0.118295	0.230829	0.196025	-0.544006	-0.177215	-0.19435	-0.0676351	-0.0504931	0.25154	0.280577	0.236507
CKM;S303;VKLMVEMEKKLEKGQSIDDMIPAQK______	-0.137511	-0.165822	0.17932	0.124013	-0.29689	-0.220176	-0.315632	-0.409439	-1.37695	-1.52853	-1.17943	-1.4641
CLASP1;S1118;LLHNHLKNSSNTGVGSPSNTIGRTPSRHPSS	-0.213752	-0.0292533	0.183882	0.0591231	0.0824631	0.141368	0.0869451	0.0852459	0.156975	-0.120807	0.227132	0.0587635
CLASP1;S1184;SLRGVTEAIEKFSFRSQEDLNEPIKRDGKKD	0.0396386	-0.0424607	-0.0405675	0.0433895	-0.183878	0.0848281	0.0162198	-0.157718	-0.0220897	-0.503648	-0.119788	-0.377076
CLASP1;S557;NSDSIVSLPQSDRSSSSSQESLNRPLSAKRS	-0.274346	0.183861	0.0857113	0.0047745	-0.10482	-0.116415	0.094382	0.0421597	0.0101081	0.143721	0.197708	0.387058
CLASP1;S559;DSIVSLPQSDRSSSSSQESLNRPLSAKRSPT	-0.0974791	0.148597	0.0737321	-0.12485	0.0721243	-0.0161164	0.255371	0.16832	-0.0589357	0.113366	0.0911068	0.225039
CLASP1;S562;VSLPQSDRSSSSSQESLNRPLSAKRSPTGST	0.0309513	0.0420891	-0.0610796	-0.0119607	-0.617518	-0.735716	-0.713241	-0.773962	-0.0178907	0.0440871	0.064505	0.341694
CLASP1;S590;GSTASRGSTVSTKSVSTTGSLQRSRSDIDVN	0.167049	0.0681165	-0.2413	0.0061342	-0.285329	-0.294953	-0.571688	-0.660997	0.116052	-0.463822	0.158786	0.534308
CLASP1;S594;SRGSTVSTKSVSTTGSLQRSRSDIDVNAAAS	0.0500999	-0.0477254	-0.132094	0.129719	-0.21219	-0.170087	-0.376545	-0.481281	-0.2509	-0.578434	-0.367213	-0.449479
CLASP1;S598;TVSTKSVSTTGSLQRSRSDIDVNAAASAKSK	-0.417108	0.449693	0.0233375	-0.0559223	-0.576641	-0.611296	-0.59504	-0.214669	-0.879462	-0.814134	-1.03831	-0.624105
CLASP1;S600;STKSVSTTGSLQRSRSDIDVNAAASAKSKVS	-0.181482	-0.0619271	0.0379089	0.205501	-0.028911	0.227685	0.0378832	-0.0515393	0.114375	-0.100301	0.243505	0.272856
CLASP1;S636;PAFSSAAALPPGSYASLGRIRTRRQSSGSTT	0.0549781	-0.0475248	0.341758	-0.349211	0.074938	-0.190694	-0.0813436	0.134368	-0.0296426	-0.358484	-0.00454527	-0.0914685
CLASP1;S646;PGSYASLGRIRTRRQSSGSTTNVASTPSDSR	-1.03582	0.0552198	0.698797	0.281798	-1.04843	-0.776453	-0.759584	-0.309435	-1.37692	-0.349513	-0.72991	-1.02247
CLASP1;S649;YASLGRIRTRRQSSGSTTNVASTPSDSRGRS	-0.551963	-0.15836	0.404707	0.305616	-2.52146	-1.32703	-1.39455	-1.09846	-1.42185	-0.430538	-0.447076	-1.38071
CLASP1;S748;QSGRIPGSVNAMRVLSTSTDLEAAVADALKK	0.238143	0.0426374	0.104346	-0.385126	-0.147583	-0.679326	-0.49465	-0.0750962	-1.02769	-0.7524	-1.31418	-1.90464
CLASP1;S750;GRIPGSVNAMRVLSTSTDLEAAVADALKKPV	-0.0388805	-0.0241815	0.127303	-0.0642414	-0.24877	-0.373314	-0.153529	-0.0481781	-0.815195	-0.569754	-0.810616	-0.996672
CLASP1;S800;TAESVGQSDRFGLGQSGRIPGSVNAMRVLST	-0.0897879	-0.0592745	0.144328	0.00473465	-0.518375	-0.60186	-0.538233	-0.604572	-0.808044	-0.667755	-0.549736	-0.761002
CLASP1;T1122;HLKNSSNTGVGSPSNTIGRTPSRHPSSRTSP	-0.0233126	-0.0453936	-0.0796432	0.148349	-0.391474	-0.0474879	-0.244995	-0.357049	0.163292	-0.166987	0.252295	0.564988
CLASP1;T274;SSKAPSSSRRNVNLGTTRRLMSSSLGSKSSA	0.0581159	0.0378947	-0.0933595	-0.00265115	-0.103307	0.082849	-0.0516916	-0.0673272	0.152656	-0.0758224	0.124286	0.178997
CLASP2;S1004;ALDNKASLLHSMPLHSSPRSRDYNPYNYSDS	0.259384	0.0662168	-0.0665319	-0.259069	-0.505696	-0.67091	-0.540013	-0.492643	-0.400502	-0.363481	-0.59022	-0.696806
CLASP2;S333;GSVASLPQSDRSSSSSQESLNRPFSSKWSTA	0.0125132	0.0661443	0.00288958	-0.0815471	-0.231105	-0.0734625	0.104369	0.204121	0.326463	0.671572	0.416019	0.579268
CLASP2;S370;GRVSVGGSKANPLPGSLQRSRSDIDVNAAAG	0.125258	0.206924	-0.251288	-0.0808936	-0.450072	-0.295264	-0.873461	0.0190672	-0.059418	-0.0341182	-0.301253	-0.040682
CLASP2;S376;GSKANPLPGSLQRSRSDIDVNAAAGAKAHHA	-0.128448	-0.0520385	0.0201538	0.160333	-0.0273548	0.118763	-0.0304072	0.0135687	0.169238	0.147104	0.290894	0.410408
CLASP2;S947;SLRGVTEAIQNFSFRSQEDMSEPVRRDPKKE	-0.116653	-0.00397168	0.0236791	0.0969453	0.33072	0.327667	0.265344	0.198491	0.143612	-0.0833537	0.118074	0.198489
CLASRP;S335;PGREEKITFITSFGGSDEEAAAAAAAAAASG	0.203856	-0.0372383	-0.0663492	-0.100268	-0.274646	-0.401944	-0.424169	-0.389863	0.0193794	-0.34571	-0.222256	-0.546385
CLCC1;S434;KMHASKRDALRQRFHSGNKSPEVLRAFDLPD	-0.212179	-0.131771	0.231675	0.112275	0.895323	0.871643	0.608927	0.942829	0.996095	1.55377	1.2744	0.960626
CLCC1;S438;SKRDALRQRFHSGNKSPEVLRAFDLPDTEAQ	-0.212179	-0.131771	0.231675	0.112275	0.895323	0.871643	0.608927	0.942829	0.996095	1.55377	1.2744	0.960626
CLCN5;S58;RDDVPPLDREIEGNKSYNGGGIGSSNRVMDF	0.415428	0.0192242	-0.7526	0.317948	1.31162	1.27877	1.61417	0.0349707	1.37286	1.63656	1.31046	1.8204
CLINT1;S299;TIDLGAAAHYTGDKASPDQNASTHTPQSSAK	-0.538021	0.400359	0.939485	-0.801824	-0.241959	-1.99954	0.0405096	0.0705597	0.0450138	1.33742	0.000417629	0.329168
CLIP1;S146;EDEANGLQAAPGRTASPLSTAAATMVSSSPA	0.542836	0.286738	-0.0481445	-0.78143	1.23174	0.77028	1.0247	0.974129	0.491862	-0.0691374	0.35503	0.414235
CLIP1;S159;TASPLSTAAATMVSSSPATPSNIPHKPSQST	-1.18591	-0.349739	0.587735	0.947914	2.85945	3.11349	2.75851	2.87947	0.681284	0.54048	0.565296	0.432171
CLIP1;S194;SATPQISNLTKTASESISNLSEAGSVKKGER	-0.265461	0.170274	0.0622194	0.0329675	0.352094	0.556674	0.5847	0.596654	-0.11514	-0.195198	-0.202759	-0.101473
CLIP1;S199;ISNLTKTASESISNLSEAGSVKKGERELKVG	0.940724	-0.577988	-0.812238	0.449502	0.542954	1.53677	-1.00606	-0.75954	0.0607823	-1.81826	0.390314	-0.244732
CLIP1;S203;TKTASESISNLSEAGSVKKGERELKVGDRVL	0.694591	-0.607023	-1.04624	0.958674	0.948276	3.0716	0.40356	0.755145	0.332952	-0.701627	0.837611	0.0777501
CLIP1;S309;AVRRVMAATPASLKRSPSASSLSSMSSVASS	0.0971645	0.112195	-0.220768	0.011408	-0.521073	-0.670758	-0.379714	-0.470605	0.285602	0.634703	-0.21036	-0.00668828
CLIP1;S347;SGLLTETSSRYARKISGTTALQEALKEKQQH	-0.0408186	-0.0585197	0.0597995	0.0395389	0.344921	0.295864	0.275847	0.377872	0.941306	0.80143	0.829582	0.801187
CLIP2;S295;FAPIHKVIRIGFPSTSPAKAKKTKRMAMGVS	-0.0696588	-0.0692971	0.073655	0.0653009	0.120939	0.357055	0.332082	0.46845	-0.103658	-0.048976	-0.154881	-0.289817
CLIP2;S889;SLNELRVLLLEANRHSPGPERDLSREVHKAE	-0.276706	-0.0864506	0.0597348	0.303422	0.680806	0.965808	0.884436	0.856522	-0.109068	0.134708	-0.0084495	0.00256313
CLK1;S137;TSQHHSHGKSHRRKRSRSVEDDEEGHLICQS	0.303158	0.0950698	-0.258094	-0.140134	0.0918892	0.260749	0.301097	0.0309855	1.98649	1.84238	1.52654	1.55126
CLK1;S139;QHHSHGKSHRRKRSRSVEDDEEGHLICQSGD	0.303158	0.0950698	-0.258094	-0.140134	0.0918892	0.260749	0.301097	0.0309855	1.98649	1.84238	1.52654	1.55126
CLK3;S73;LRYPSRREPPPRRSRSRSHDRIPYQRRYREH	-0.119306	-0.11146	-0.0749179	0.305684	-0.518207	0.0823628	0.212691	0.541701	-0.262586	0.978467	-0.17689	-0.207482
CLK3;S75;YPSRREPPPRRSRSRSHDRIPYQRRYREHRD	-0.119306	-0.11146	-0.0749179	0.305684	-0.518207	0.0823628	0.212691	0.541701	-0.262586	0.978467	-0.17689	-0.207482
CLK4;S340;FGSATYDDEHHSTLVSTRHYRAPEVILALGW	-0.0689525	0.118716	0.0244046	-0.0741686	-0.420402	-0.382256	-0.334001	-0.172962	0.218327	0.311524	0.382918	0.634225
CLN3;S14;__MGSSAGSWRRLEDSEREETDSEPQAPRLD	-0.504073	-0.0390375	0.383858	0.159253	0.284744	0.17673	0.466365	0.329919	0.348295	0.545456	0.192501	-0.47127
CLSPN;S1124;PGRTRKFRWKHIDDTSQMDLFHRDSDDDQVE	1.64062	-0.122443	0.254207	-1.77238	-0.280135	-1.32677	-0.37845	-0.362351	-1.69927	-1.89687	-0.273734	-0.923072
CLTA;S103;PTDSYAAISEVDRLQSEPESIRKWREEQTER	0.123127	0.00657276	-0.0414176	-0.0882823	0.426795	0.236552	0.0364208	0.228636	-0.0835158	-0.215286	-0.192983	-0.324474
CLUAP1;S409;AKPSRRIRKPEPLDESDNDF___________	0.0677901	0.00480744	0.0315884	-0.104186	-0.155181	-0.2508	-0.0805959	-0.296709	0.122305	-0.0618641	0.145745	0.216865
CMTR1;S27;PLKKQKRIGELARHLSSTSDDEPLSSVNHAA	0.0091028	0.0212508	-0.0146549	-0.0156987	0.233802	0.135259	0.144036	0.225948	-0.180381	-0.00641468	-0.140958	0.0384256
CMTR1;S30;KQKRIGELARHLSSTSDDEPLSSVNHAAKAS	-0.0180818	0.0257864	0.00273269	-0.0104373	0.225288	0.109707	0.130108	0.203195	-0.190745	0.00253829	-0.122261	0.0181267
CMTR1;S50;LSSVNHAAKASATSLSGSDSETEGKQPCSDD	-0.282647	-0.00264818	0.0436616	0.241634	0.0744938	0.107901	-0.247276	-0.126192	0.488218	0.415795	0.644305	0.647167
CMTR1;S52;SVNHAAKASATSLSGSDSETEGKQPCSDDFK	-0.358236	0.0108305	0.13804	0.209366	0.0454036	0.0955491	0.0640826	0.0377696	0.310299	0.325163	0.334914	0.475178
CMTR1;S54;NHAAKASATSLSGSDSETEGKQPCSDDFKDA	-0.0719245	-0.0743689	0.0771989	0.0690944	-0.0780806	-0.177105	-0.3537	-0.182114	0.352523	0.394948	0.307755	0.230093
CNKSR3;S121;PPPPAVPYSPRDENVSFGYRGHSKSKQPLPV	0.106253	0.0373085	-0.0218903	-0.121671	0.00597865	-0.0825939	-0.107308	0.0421609	0.194105	0.335575	0.307814	0.368474
CNKSR3;S142;HSKSKQPLPVRKGSESPNSFLDQESQRRRFT	0.109553	-0.0839862	-0.073578	0.0480114	0.329447	0.0947701	0.403498	0.158685	-0.112429	0.653918	-0.0962097	0.156423
CNNM3;S601;GAFTYYGVSALTAPSSAHQSPVSSRQLIRHD	0.0495133	0.0299356	-0.0233754	-0.0560735	-0.0823115	-0.170952	-0.097156	-0.0620939	-0.0783578	-0.101342	-0.107801	0.0117367
CNNM3;S605;YYGVSALTAPSSAHQSPVSSRQLIRHDVQPE	0.0412834	0.0281957	-0.00482354	-0.0646556	-0.0719634	-0.192312	-0.00951346	-0.0939998	-0.0433393	-0.050752	-0.0899081	0.0171706
CNNM4;S661;PDRSPALPTPLSRSASLSYPDRNTDLTSTSL	-0.0785842	-0.00351178	0.035003	0.047093	0.0775559	0.207789	0.104209	0.228655	-0.160565	-0.329175	-0.166106	-0.162943
CNNM4;S684;TDLTSTSLAGSNQFGSCILGQYVSDFSVRAL	0.537652	0.171199	-0.0528674	-0.655984	0.750339	0.233079	0.349029	0.46928	0.407227	0.305278	0.442074	0.167883
CNOT2;S165;GIPSRTNSMSSSGLGSPNRSSPSIICMPKQQ	0.000852911	-0.179968	0.0638451	0.11527	0.342043	-0.080275	0.128938	0.341619	-0.973163	0.411954	-0.55277	-0.213035
CNOT2;S169;RTNSMSSSGLGSPNRSSPSIICMPKQQPSRQ	0.0947161	-0.164599	-0.0214152	0.091298	0.942724	0.84712	1.09447	0.703942	-0.417005	0.074332	-0.154166	0.286274
CNOT2;S170;TNSMSSSGLGSPNRSSPSIICMPKQQPSRQP	-1.9414	0.326748	0.574313	1.04034	-2.41934	1.21566	1.21743	1.63078	-1.39874	-1.63054	-1.13578	-2.15838
CNOT3;S505;GGPSLLVPLPVNPPSSPTPSFSEAKAAGTLL	0.0382121	-0.0919499	0.0373939	0.0163439	0.0104028	0.0494748	0.00706577	-0.006888	0.103154	-0.14126	0.00757652	-0.00380635
CNOT4;S321;SNPVIPISSSNHSARSPFEGAVTESQSLFSD	0.190269	0.0572738	-0.147007	-0.100535	-0.0931175	-0.328384	-0.384803	-0.151377	-0.211748	-0.255354	-0.591972	-0.374857
CNOT4;S429;DLIEKELSVQDQPSLSPTSLQNASSHTTTAK	0.101563	0.0678042	0.0479492	-0.217316	-0.580308	-0.717464	-0.51109	-0.467203	0.0180421	-0.281618	-0.192311	-0.285395
CNPY2;S115;THRKNYVRVVSRNGESSELDLQGIRIDSDIS	-0.0170262	0.0534142	0.0128069	-0.0491949	-0.296941	-0.301203	-0.238804	-0.359935	0.399742	0.0883488	0.321434	0.518099
CNPY4;S51;LLSMELQEALSRTGRSREVLELGQVLDTGKR	0.180039	0.0231381	-0.0223765	-0.180801	0.0436766	-0.450054	-0.633743	-0.310834	-0.503035	-0.650072	-0.381406	-0.322969
COBL;S205;LLRDNVAGEELELSKSLNELGIKELYAWDNR	-0.1494	-0.20239	0.250041	0.101749	1.11548	1.08703	1.2181	1.0032	1.34204	1.79034	1.80596	1.66817
COBL;S261;KANKRSNSKAEHLGLSGADSDEDPAKSASGG	-0.310366	0.172902	0.118491	0.0189719	0.639359	0.67768	0.625639	0.545695	1.09099	0.664836	1.07959	1.20039
COBL;S265;RSNSKAEHLGLSGADSDEDPAKSASGGDLNG	-0.256426	-0.11688	0.205829	0.167477	0.393147	0.500476	0.581599	0.333609	0.850461	0.963177	0.989083	0.720903
COBL;S269;ANKRSNSKGCVTTPNSPSLHSRSLTLGPSLS	-0.360424	-0.235345	0.290019	0.30575	0.177105	0.353838	0.231603	0.202084	0.142649	0.466752	0.422619	-0.224575
COBL;S300;PNSPSLHSRSLTLGPSLSLGNISGVSMKSDM	-0.21915	-0.164638	0.115873	0.267916	0.423016	0.835621	0.667445	0.744893	0.768559	0.861279	0.994551	0.654984
COBL;S307;SRSLTLGPSLSLGNISGVSMKSDMKKRRAPP	-0.100736	0.0461276	0.164053	-0.109444	0.477467	0.63703	0.781313	0.654865	1.03041	0.865677	1.16009	0.935343
COBL;S310;LTLGPSLSLGNISGVSMKSDMKKRRAPPPPS	-0.100736	0.0461276	0.164053	-0.109444	0.477467	0.63703	0.781313	0.654865	1.03041	0.865677	1.16009	0.935343
COBL;S339;PSPKLLGQDKVSEKASLSSQADLQKKKRRAP	-0.270308	0.0381561	0.120476	0.111675	0.657209	0.810406	0.687315	0.853188	0.938157	1.02694	1.12152	1.13696
COBL;S342;KLLGQDKVSEKASLSSQADLQKKKRRAPAPP	-0.270308	0.0381561	0.120476	0.111675	0.657209	0.810406	0.687315	0.853188	0.938157	1.02694	1.12152	1.13696
COBL;S365;KRRAPAPPPPQQPPPSPVVPNRKEDKEENRK	-0.268109	-0.0595357	0.0119684	0.315676	0.159502	0.456679	0.269723	0.307852	0.777849	0.696716	1.02826	1.27328
COBL;S40;NVHSEQKLPHDATLGSQQSLVYMKEALQNST	-0.1338	-0.0960693	0.100859	0.12901	0.82918	0.92989	0.668044	0.798047	1.24094	1.05868	1.28158	1.01563
COBL;S43;SEQKLPHDATLGSQQSLVYMKEALQNSTLDI	-0.1338	-0.0960693	0.100859	0.12901	0.82918	0.92989	0.668044	0.798047	1.24094	1.05868	1.28158	1.01563
COBL;S54;GSQQSLVYMKEALQNSTLDITVVLPSGLEKQ	-0.186591	-0.028642	0.134251	0.0809822	1.37364	1.271	1.22824	1.46887	1.31639	1.37194	1.10423	0.265963
COBL;T265;GFFKANKRSNSKGCVTTPNSPSLHSRSLTLG	-0.355686	-0.268307	0.32476	0.299233	0.1794	0.360295	0.23648	0.218679	0.146087	0.46058	0.447359	-0.214604
COBLL1;S1011;PPPVAPKPMTLRAETSPPPVFPKPMTLPAET	-0.0780863	0.0932031	-0.261041	0.245924	-0.398897	-0.212514	-0.304262	-0.523796	-0.392032	-0.677043	-0.567534	-0.340258
COBLL1;S1027;PPPVFPKPMTLPAETSPPPVFPKPMTLPAET	0.189045	0.0872565	-0.233872	-0.0424302	0.277604	0.0939163	0.212349	0.0723393	-0.0767486	-0.305518	-0.385984	0.0150493
COBLL1;S1059;LPLVFPKPMTLRAETSPPPVAAKPVALPGSQ	-0.00491566	0.0385834	-0.00446652	-0.0292013	0.249681	0.278009	0.285959	0.196821	0.10283	-0.381004	0.0092845	0.00112659
COBLL1;S1181;VLTPADGPSFTLKRQSSLTFQSSDPEHVRQS	0.394074	-0.0486639	-0.264685	-0.0807247	0.0812453	0.396758	0.447405	0.291723	0.511314	0.726254	0.757741	1.16619
COBLL1;S1182;LTPADGPSFTLKRQSSLTFQSSDPEHVRQSL	0.151433	0.00195381	-0.119249	-0.0341381	0.455562	0.272751	0.260399	0.239804	0.579643	0.385113	0.352495	0.561033
COBLL1;S1233;NTISVNGKSGLSQSMSIDAQDSR________	-0.0441988	0.166101	0.0416415	-0.163544	-0.0123358	0.0496351	0.33624	-0.0328778	0.562103	0.478853	0.519032	0.60987
COBLL1;S268;FSFFQRSKKKREQTASAPATPLVSKHRPSFT	0.0518403	0.458797	-0.553737	0.0430992	0.0559486	0.363737	0.128159	-0.324492	0.313985	-0.601458	-0.797508	0.317327
COBLL1;S334;AQGQERRASCVERSTSVDDTDKSSSEAIMVR	0.167416	0.0496695	-0.188254	-0.0288314	-0.270962	0.3578	0.516192	0.31978	0.338256	0.465519	0.342166	0.425152
COBLL1;S342;SCVERSTSVDDTDKSSSEAIMVRTGSLQLSS	0.425923	0.134835	-0.271418	-0.28934	-0.0468952	0.259141	0.121748	0.200229	0.485258	0.165354	0.387886	0.410262
COBLL1;S352;DTDKSSSEAIMVRTGSLQLSSTSIGTSSLKR	0.114055	0.0354082	-0.105797	-0.0436662	0.0142498	0.185562	-0.0742681	0.129944	0.0164552	0.095964	0.264836	0.401645
COBLL1;S356;SSSEAIMVRTGSLQLSSTSIGTSSLKRTKRK	-0.00887475	0.282898	-0.369448	0.0954246	0.733656	0.849362	0.787445	0.513181	-0.359876	-1.49949	-1.11075	-0.703992
COBLL1;S357;SSEAIMVRTGSLQLSSTSIGTSSLKRTKRKA	-0.0190312	-0.252539	-0.0819766	0.353547	1.08595	1.42655	0.813927	0.576906	-0.352042	-0.578101	0.0640712	-0.479513
COBLL1;S359;EAIMVRTGSLQLSSTSIGTSSLKRTKRKAPA	0.19676	-0.0639254	0.0330503	-0.165885	0.870137	0.684779	0.845281	0.707375	-0.0338257	-0.407681	-0.150502	-0.0747463
COBLL1;S363;VRTGSLQLSSTSIGTSSLKRTKRKAPAPPSK	-0.066387	-0.06773	-0.00200354	0.13612	0.488631	0.447826	0.437081	0.437975	-0.215414	0.16258	-0.11045	0.042151
COBLL1;S364;RTGSLQLSSTSIGTSSLKRTKRKAPAPPSKT	0.290922	-0.103667	-0.159725	-0.02753	0.431323	0.316483	0.22566	0.291345	0.0666977	0.0290966	-0.0209451	0.192944
COBLL1;S509;SASTDMRITVEKDPDSALGISDGETSPSSKG	-0.137895	0.264622	-0.230145	0.103417	-0.973442	-0.235301	0.0718033	0.363572	0.136028	1.05071	-0.0804625	0.210039
COBLL1;S514;MRITVEKDPDSALGISDGETSPSSKGKTQEG	0.103395	0.0687656	-0.129811	-0.0423492	-0.230373	-0.252661	-0.401135	-0.336249	0.104573	-0.129065	0.029455	0.250976
COBLL1;S519;EKDPDSALGISDGETSPSSKGKTQEGRSTEG	0.101473	0.0799807	-0.136756	-0.044698	-0.234747	-0.26173	-0.40674	-0.340202	0.105245	-0.120153	0.0363599	0.300875
COBLL1;S863;PKPSSGTERHLHRTLSSPTGTETNPPKAPRV	0.163499	-0.0305911	-0.138525	0.00561712	0.179169	0.401341	0.330659	0.274121	-0.137278	-0.278585	-0.165764	0.0115956
COBLL1;S864;KPSSGTERHLHRTLSSPTGTETNPPKAPRVT	0.163499	-0.0305911	-0.138525	0.00561712	0.179169	0.401341	0.330659	0.274121	-0.137278	-0.278585	-0.165764	0.0115956
COBLL1;S960;PKEPTIKEVQRDPQLSPEQHPSSLSERTHSA	0.0994161	-0.000734901	-0.0627355	-0.0359456	-0.031417	-0.0361882	-0.160769	-0.111817	-0.0619117	-0.366109	-0.0721426	0.0587569
COBLL1;S995;ISKADDDIIQKPAETSPPPVAPKPMTLRAET	0.163244	-0.16	-0.108756	0.105511	-0.923595	-1.10212	-1.24398	-1.43269	0.207855	0.08646	0.00692402	-0.40525
COBLL1;T1026;SPPPVFPKPMTLPAETSPPPVFPKPMTLPAE	0.274485	0.133185	-0.288403	-0.119267	0.561662	0.288492	0.502868	0.247041	-0.139661	-0.373472	-0.574226	-0.0480289
COBLL1;T266;GIFSFFQRSKKKREQTASAPATPLVSKHRPS	0.094203	0.0595052	-0.0715258	-0.0821824	0.241713	0.189506	0.16176	0.0795417	0.244864	-0.0843917	0.199874	0.373612
COBLL1;T272;QRSKKKREQTASAPATPLVSKHRPSFTRSNT	0.0986667	0.0508452	-0.0825885	-0.0669233	0.254479	0.205986	0.0619671	0.0794748	0.256908	-0.119018	0.203102	0.367125
COBLL1;T358;SEAIMVRTGSLQLSSTSIGTSSLKRTKRKAP	0.0375237	-0.0695257	-0.0221614	0.0541634	1.16536	1.16546	1.17582	1.04533	0.0744303	-0.233999	0.0623629	0.249446
COG3;S653;KILNPMTVPRFFRLNSNNALIEFLLEGTPEI	0.209929	0.00431488	-0.0614103	-0.152833	0.600011	0.563022	0.20592	0.564641	-0.199175	-0.502549	-0.466168	-1.05327
COL16A1;S260;GGCPPETSKSRRDTQSNELIEINPQTEGKVY	0.0778037	0.093084	-0.0313219	-0.139566	-0.198398	-0.424285	-0.471148	-0.343139	0.0280045	-0.357135	-0.219556	-0.261616
COL4A3BP;S123;WVDAIEQHKTESGYGSESSLRRHGSMVSLVS	-0.202078	-0.0177425	0.0298476	0.189973	0.256265	0.427022	0.426051	0.373134	0.132883	0.400795	0.363874	0.591453
COL4A3BP;S125;DAIEQHKTESGYGSESSLRRHGSMVSLVSGA	-0.0464174	-0.0340183	-0.00981451	0.0902502	0.161055	0.224487	0.182869	0.178538	0.0393093	0.320604	0.27003	0.499203
COL4A3BP;S126;AIEQHKTESGYGSESSLRRHGSMVSLVSGAS	-0.138618	-0.00982345	0.0382176	0.110224	0.329116	0.479781	0.496816	0.429027	0.202323	0.183636	0.259651	0.273526
COL4A3BP;S377;VGTHRFVQKPYSRSSSMSSIDLVSASDDVHR	-0.0801487	0.0178782	0.0058198	0.0564507	0.455761	0.606017	0.524949	0.587273	0.14673	-0.0128423	0.155326	0.197287
COL4A3BP;S379;THRFVQKPYSRSSSMSSIDLVSASDDVHRFS	0.143222	0.0254765	1.03389	-1.20259	0.932304	3.06261	1.72049	6.05854	0.958377	1.32983	1.80757	-1.01161
COL4A3BP;S380;HRFVQKPYSRSSSMSSIDLVSASDDVHRFSS	-0.0815415	0.0537193	-0.0265671	0.0543893	0.443544	0.562435	0.488256	0.576571	0.132822	-0.0366421	0.0757328	0.17685
COMMD10;S66;QLNLQMAHSAQAKLQSPQAVLQLGVSKEDAK	0.149331	-0.0342678	0.00408923	-0.119152	-0.346024	-0.352904	-0.219017	-0.454346	-0.298135	-0.655822	-0.394375	-0.344
COMT;S217;KVVDGLEKAVYQGPGSSPVKS__________	0.0846869	-0.00970692	-0.0538047	-0.0211753	-0.538956	-0.522915	-0.59366	-0.649001	-0.328802	-0.649267	-0.301323	-0.247855
COMT;S218;VVDGLEKAVYQGPGSSPVKS___________	-0.0156454	-0.0391065	-0.0453737	0.100126	-0.223606	-0.150604	-0.231947	-0.360086	-0.0190449	-0.313141	-0.0437839	0.0649179
COPA;S173;TVRVWDISGLRKKNLSPGAVESDVRGITGVD	0.133296	-0.00623716	-0.0556941	-0.0713644	-0.767125	-0.705365	-0.698256	-0.794431	-0.213303	-0.481828	-0.256264	-0.242733
COPB2;S859;PSRPTAQQEPDGKPASSPVIMASQTTHKEEK	-0.302794	-0.0257836	0.187567	0.141011	0.200776	0.207795	0.409081	0.489453	-0.224995	0.461882	-0.0782951	-0.293771
COPB2;S860;SRPTAQQEPDGKPASSPVIMASQTTHKEEKS	-0.0287086	0.105312	-0.118688	0.0420843	-0.289383	-0.114994	-0.0779458	-0.190723	-0.615836	-0.745653	-0.598104	-0.5119
COPS5;S284;LSEKLEQSEAQLGRGSFMLGLETHDRKSEDK	0.115075	0.0868488	-0.235899	0.0339755	-0.485782	-0.184455	0.293684	-0.283894	-0.109437	-0.0586124	-0.369529	0.0543567
COQ9;S81;QGPEFSRPPPRYTDQSGEEEEDYESEEQLQH	0.0629023	0.0601963	0.105836	-0.228935	0.161492	-0.0288758	0.299851	0.12606	0.245151	-0.0522414	0.0850309	-0.00801511
COQ9;T78;SETQGPEFSRPPPRYTDQSGEEEEDYESEEQ	-0.0210211	0.0416153	0.0202001	-0.0407942	-0.515299	-0.476372	-0.668746	-0.309687	-0.126908	0.290678	0.223982	0.159218
CORO6;S378;LRVTKRNILDVRPPASPRRSQSASEAPLSQH	-0.323322	-0.152354	0.431567	0.0441099	1.73996	1.7741	1.78173	1.69001	1.03373	0.986501	1.08489	0.67416
CORO6;S384;NILDVRPPASPRRSQSASEAPLSQQHTLETL	0.127561	0.0661423	-0.0661633	-0.12754	-0.908955	-0.268745	-0.504358	-0.38381	-0.168794	-1.42936	-0.48476	-1.37029
CPD;T1365;TGSKKSLLSHEFQDETDTEEETLYSSKH___	0.104776	0.110575	-0.047325	-0.168026	0.144052	-0.128826	0.178635	-0.166047	-0.245307	-0.705772	-0.47636	-0.388893
CPD;T1367;SKKSLLSHEFQDETDTEEETLYSSKH_____	0.104776	0.110575	-0.047325	-0.168026	0.144052	-0.128826	0.178635	-0.166047	-0.245307	-0.705772	-0.47636	-0.388893
CPEB3;S413;LDDSHGDQALSSGLSSPTRCQNGERVERYSR	-0.494527	0.705754	-0.76362	0.552393	1.63456	0.175786	1.62854	1.36582	0.0840498	2.28085	-1.11592	0.937589
CPEB4;S252;PHFQHHHSQHQQQRRSPASPHPPPFTHRSAA	-0.153767	0.201926	-0.010175	-0.037984	-0.372121	-0.192249	-0.0362264	0.22206	0.100061	0.558001	0.0813344	0.506897
CPEB4;S255;QHHHSQHQQQRRSPASPHPPPFTHRSAAFNQ	-0.153767	0.201926	-0.010175	-0.037984	-0.372121	-0.192249	-0.0362264	0.22206	0.100061	0.558001	0.0813344	0.506897
CPEB4;S97;SQQQEQQDPLEKQQLSPSPGQEAGILPETEK	0.378659	0.00591756	-0.289141	-0.0954352	-0.903342	-0.878893	-0.824469	-1.1333	0.350681	0.112826	0.0459694	0.0917865
CPEB4;S99;QQEQQDPLEKQQLSPSPGQEAGILPETEKAK	0.0603155	-0.0148494	-0.0403568	-0.0051093	0.131926	0.17505	0.213268	-0.0131584	0.564235	0.208063	0.600402	0.747556
CPSF2;S419;EAAKKLEQSKEADIDSSDESDVEEDVDQPSA	-0.489626	0.169473	0.338858	-0.0187057	0.266281	0.0206934	0.941293	0.810591	-0.68551	0.617448	-1.0923	-1.17135
CPSF2;S420;AAKKLEQSKEADIDSSDESDVEEDVDQPSAH	-0.489626	0.169473	0.338858	-0.0187057	0.266281	0.0206934	0.941293	0.810591	-0.68551	0.617448	-1.0923	-1.17135
CPSF2;S423;KLEQSKEADIDSSDESDVEEDVDQPSAHKTK	-0.489626	0.169473	0.338858	-0.0187057	0.266281	0.0206934	0.941293	0.810591	-0.68551	0.617448	-1.0923	-1.17135
CPSF7;S48;DVLTAASQPSDDRSSSTEPPPPVRQEPAPKP	-0.111458	0.0119946	0.0371152	0.0623479	0.200772	0.292342	0.0902625	0.095673	-0.557026	-0.920112	-0.445551	-0.4311
CPSF7;T194;RAHSRDSSDSADGRATPSENLVPSSARVDKP	-0.0416228	-0.131097	-0.0147935	0.187514	0.023822	0.310807	-0.00880172	0.269702	-0.0629389	0.0324611	0.120628	0.332953
CR1L;S477;LTSQENSSTTSPARNSLTQEVS_________	-0.151733	0.0174939	0.0978425	0.0363966	-0.67671	-0.239496	-0.400387	-0.0460339	0.162428	0.303911	0.427781	0.253624
CREBBP;S1039;EEEENSSNDTASQSTSPSQPRKKIFKPEELR	1.3374	1.17898	-1.84392	-0.672466	0.815805	1.2509	1.59963	1.24526	0.161341	0.222083	-0.620747	1.28825
CREBBP;S120;QPNSTNMASLGAMGKSPLNQGDSSTPNLPKQ	0.177195	0.0188511	-0.195608	-0.000438521	0.138248	0.0431515	-0.0959759	-0.255152	0.247079	-0.193411	-0.126151	0.0831951
CREBBP;S2026;VAGPRMPNVQPPRSISPSALQDLLRTLKSPS	-0.142615	0.111562	-0.00499853	0.0360521	0.201745	0.319677	0.519116	0.426661	-0.763338	-0.284749	-0.512961	-0.497366
CRIP2;S71;GILFGPKGVNTGAVGSYIYDKDPEGTVQP__	-0.129423	-0.0113658	-0.00950092	0.15029	0.239587	0.594517	0.69584	0.390091	0.214796	-0.0301024	0.115466	0.23263
CRK;S41;LLQGQRHGVFLVRDSSTSPGDYVLSVSENSR	0.114643	0.038957	-0.124969	-0.0286307	-0.251254	-0.179768	-0.228729	-0.336682	-0.17544	-0.568081	-0.29748	-0.110306
CRTC1;S151;VYLSPPADTSWRRTNSDSALHQSTMTPSQAE	0.107386	-0.0819332	0.0417857	-0.0672385	0.335417	0.20155	0.479906	0.423513	0.374432	0.936967	0.42676	0.31957
CRTC1;S64;QYLQLGPSRGQYYGGSLPNVNQIGSSSVDLA	0.480149	0.0553393	-0.116187	-0.419301	0.25871	-0.140755	0.0438283	0.163155	-0.24559	-0.377129	-0.709953	-1.29817
CRTC2;S457;PADARRSQQQLPKQFSPTMSPTLSSITQGVP	-0.0218805	-0.0240177	0.0146129	0.0312853	-1.322	-1.26604	-1.0369	-1.43819	-0.394549	-0.389917	-0.207175	-0.130683
CRTC2;S461;RRSQQQLPKQFSPTMSPTLSSITQGVPLDTS	-0.01577	0.0352253	0.0655015	-0.0849568	-1.1468	-1.22648	-1.10501	-1.19833	-0.120718	-0.277517	-0.127421	-0.191332
CRTC2;S623;SRHGSGPNIILTGDSSPGFSKEIAAALAGVP	0.23229	-0.0382363	-0.0898287	-0.104225	0.0259005	-0.13413	-0.0715676	-0.0199132	-0.0738582	0.186072	-0.10906	-0.172135
CRTC2;T459;DARRSQQQLPKQFSPTMSPTLSSITQGVPLD	-0.107267	-0.136016	-0.0100971	0.25338	-1.0632	-0.913199	-1.09787	-1.1608	-0.129106	-0.043922	0.0837593	0.0251508
CRTC3;S162;KHPGFRLTSALNRTNSDSALHTSALSTKPQD	-0.301673	-0.0546071	0.132942	0.223338	0.241615	0.521031	0.253824	0.345085	-0.0975724	-0.360432	-0.0172253	-0.0500294
CRTC3;S329;THLGIRTSSGLQSSRSNPSIQATLSKMALSS	0.0137566	-0.0206187	-0.109012	0.115874	0.178857	0.3217	0.0975802	-0.0220448	-0.372514	-0.728727	-0.405542	-0.294372
CRTC3;S370;ANASALHPSLRLFSLSNPSLSTTNLSGPSRR	0.189861	-0.114141	-0.000439196	-0.075281	0.263308	0.336734	0.323276	0.246544	-0.526593	-0.615644	-0.542025	-0.583476
CRTC3;S62;FQKLQQLRLTQYHGGSLPNVSQLRNSAPEFQ	0.0776901	-0.101041	0.0540666	-0.0307161	0.463696	0.4817	0.30995	0.405063	-0.291157	-0.436803	-0.234355	-0.317247
CRYAB;S59;LSPFYLRPPSFLRAPSWIDTGLSEMRLEKDR	0.0225793	-0.0624358	-0.00442755	0.044284	-0.171038	-0.179659	-0.42462	-0.163432	0.0840683	-0.000277015	0.316325	0.43925
CRYAB;S76;IDTGLSEMRLEKDRFSVNLDVKHFSPEELKV	0.13246	-0.067593	0.191684	-0.25655	-0.071092	-0.309623	-0.470344	0.127702	0.12346	-0.153382	-0.0946569	-0.865476
CSNK1A1;T321;AQQAASSSGQGQQAQTPTGF___________	0.150267	0.0320201	-0.11804	-0.0642473	-0.113698	-0.0930907	-0.193857	-0.242486	-0.27272	-0.623154	-0.293304	-0.290306
CSNK1D;S382;RKVSMRLHRGAPVNVSSSDLTGRQDTSRMST	-0.133579	-0.0693633	-0.0439004	0.246843	0.160819	0.524892	0.174543	0.320468	-0.357105	-0.379304	-0.26979	-0.351045
CSNK1D;S383;KVSMRLHRGAPVNVSSSDLTGRQDTSRMSTS	0.178078	-2.03154	0.0998124	1.75365	0.0734991	0.526532	1.32421	-2.41729	-2.35949	1.17412	0.43197	0.0990539
CSNK1D;S384;VSMRLHRGAPVNVSSSDLTGRQDTSRMSTSQ	-0.631681	0.0780614	0.252277	0.301343	-0.40908	0.261894	0.80429	0.754608	-1.05477	-0.273805	-1.46601	-1.73899
CSNK1D;S398;SSDLTGRQDTSRMSTSQNSIPFEHHGK____	0.297994	-0.0145325	-0.257528	-0.0259329	-0.214499	-0.325753	-0.38247	-0.289243	-1.02202	-0.777839	-1.12106	-1.03334
CSNK1D;S401;LTGRQDTSRMSTSQNSIPFEHHGK_______	0.297994	-0.0145325	-0.257528	-0.0259329	-0.214499	-0.325753	-0.38247	-0.289243	-1.02202	-0.777839	-1.12106	-1.03334
CSNK1E;S405;SSDLTGRQEVSRLAASQTSVPFDHLGK____	-0.0381046	0.31079	-0.211005	-0.0616806	-0.233695	-0.156318	-0.232864	-0.314003	-1.82999	-2.29064	-2.11748	-1.7439
CSNK1E;S408;LTGRQEVSRLAASQTSVPFDHLGK_______	-0.0381046	0.31079	-0.211005	-0.0616806	-0.233695	-0.156318	-0.232864	-0.314003	-1.82999	-2.29064	-2.11748	-1.7439
CSNK1G3;S346;LPTPVGAVQQDPALSSNREAHQHRDKIQQSK	0.500661	0.0142817	-0.16912	-0.345822	-0.0781208	-0.413985	-0.222536	-0.705769	0.032189	-0.53234	-0.170647	-0.251634
CSNK2B;S158;PMAYQLQLQAASNFKSPVKTIR_________	-0.0590565	0.091393	0.057988	-0.0903245	0.125183	0.247399	-0.0175694	0.165153	-0.157101	-1.01329	-0.492496	-0.895606
CSPG4;S1300;SPPNAGYLVMVSHGASAEEPPSLDPVQSFSQ	0.00955672	0.0235002	-0.0387936	0.00573668	-0.56475	-0.526603	-0.206784	-0.411933	0.182061	0.507965	0.112497	0.108122
CSRP1;S192;PKGFGFGQGAGALVHSE______________	0.040103	-0.00747657	-0.0173874	-0.0152391	-0.0114827	-0.0178827	0.00826618	-0.150354	0.0357087	-0.407802	-0.0448115	0.0658489
CSRP2BP;S214;EVDSEEEKPDRMDGDSEDTDSNISLHTRARE	-0.0226402	0.173097	0.0237883	-0.174245	-0.13906	-0.170866	-0.218655	-0.227055	-0.101228	-0.641705	-0.191727	0.198341
CSRP2BP;T217;SEEEKPDRMDGDSEDTDSNISLHTRAREKRK	-0.0226402	0.173097	0.0237883	-0.174245	-0.13906	-0.170866	-0.218655	-0.227055	-0.101228	-0.641705	-0.191727	0.198341
CSTF2;S501;MQGASMQGGSQPGGFSPGQSQVTPQDHEKAA	0.155011	0.0727129	-0.131458	-0.0962658	0.0694159	0.0969392	0.263206	0.452909	0.599811	1.17342	0.475332	0.853129
CSTF2T;S579;MQGASKQGGGQPSSFSPGQSQVTPQDQEKAA	0.0412556	0.0612564	-0.153543	0.0510313	0.0791339	-0.153307	0.151522	-0.366946	0.371508	0.108715	0.0321527	0.270761
CTAGE5;S477;PYALDVPNTAFGREHSPYGPSPLGRPPSETR	0.298803	-0.0126736	-0.200148	-0.0859807	-0.442131	-0.348263	-0.31816	-0.237816	-0.362129	0.0563798	-0.29765	0.0319259
CTAGE5;S482;VPNTAFGREHSPYGPSPLGRPPSETRAFLSP	-0.0714127	0.00937598	-0.0130391	0.0750758	-0.186871	-0.208937	-0.0833947	-0.0468591	-0.191948	0.276565	-0.130492	0.21362
CTAGE5;S489;REHSPYGPSPLGRPPSETRAFLSPPTLLEGP	0.29205	-0.028572	-0.161537	-0.10194	-0.233849	-0.321925	-0.244434	-0.23243	-0.363875	0.0595298	-0.29267	0.0369828
CTAGE5;S496;PSPLGRPPSETRAFLSPPTLLEGPLRLSPLL	0.263122	0.162261	-0.134049	-0.291334	-0.320652	-0.15697	-0.25068	-0.128735	-0.484674	-1.32614	-1.0379	-1.36074
CTAGE5;S508;AFLSPPTLLEGPLRLSPLLPGGGGRGSRGPE	0.263122	0.162261	-0.134049	-0.291334	-0.320652	-0.15697	-0.25068	-0.128735	-0.484674	-1.32614	-1.0379	-1.36074
CTAGE5;S543;HQMNTERGESSYDRLSDAPRAPSDRSLSPPW	0.0889591	0.113053	-0.0462489	-0.155763	-0.417039	-0.276194	-0.264161	-0.0750282	-0.406364	-0.385606	-0.370248	-0.346728
CTAGE5;S593;ALQRQDRFYPNSGRLSGPAELRSYNMPSLDK	0.0355256	0.01006	-0.055263	0.00967738	-0.0336562	0.112108	-0.199741	0.3101	0.260465	0.187237	0.126749	0.240718
CTAGE5;S605;GRLSGPAELRSYNMPSLDKVDGPVPSEMESS	-0.176613	-0.201284	0.154974	0.222923	0.570708	0.78027	0.606124	0.708184	0.279838	-0.00316133	0.331615	-0.0781199
CTAGE5;S636;GNGTKDNLGNSNVPDSPIPAECEAAGRGFFP	0.178631	-0.00576257	-0.149422	-0.0234462	-0.136748	-0.117338	-0.210444	-0.273578	-0.0588313	-0.410468	-0.173096	-0.0946629
CTDP1;S730;LFPLIDDDTRTHRDNSPAVFPDRHSVLPTAL	-0.0995977	0.0316077	-0.00309221	0.0710822	-0.218318	-0.142701	-0.109076	-0.161957	-0.418051	-0.41351	-0.353575	-0.097876
CTDP1;S860;LESMDKEVDDILGEGSDDSDIEKKKPEDQDN	-0.00412855	0.0523871	-0.11685	0.0685917	-0.161023	-0.112965	-0.0935939	-0.0622875	-0.275171	0.0402682	-0.28843	-0.0594096
CTDP1;S863;MDKEVDDILGEGSDDSDIEKKKPEDQDNEQE	-0.00412855	0.0523871	-0.11685	0.0685917	-0.161023	-0.112965	-0.0935939	-0.0622875	-0.275171	0.0402682	-0.28843	-0.0594096
CTDSPL2;S28;SPIQTQRTARAKRKYSEVDDSLPSGGEKPSK	-0.0547267	-0.116953	-0.0919033	0.263583	-0.0446057	0.264237	0.024891	-0.131889	0.205957	0.139656	0.192495	0.138379
CTIF;S18;NSSAASASSEAGSSRSQEIEELERFIDSYVL	-0.0727723	0.0139055	0.127834	-0.0689671	0.438073	0.216902	-0.107868	0.251953	0.496206	0.480491	0.670094	0.490473
CTNNA1;S641;RKAVLMIRTPEELDDSDFETEDFDVRSRTSV	2.37221	1.51091	0.686271	-4.56939	1.76711	-0.472231	1.32218	1.91446	1.92942	1.87857	3.64269	1.74829
CTNNA1;S652;ELDDSDFETEDFDVRSRTSVQTEDDQLIAGQ	-0.0957224	0.112262	0.0469979	-0.0635374	0.538972	0.358692	0.334421	0.354349	-3.64257	-3.64077	-3.50025	-3.53665
CTNNA1;S655;DSDFETEDFDVRSRTSVQTEDDQLIAGQSAR	-0.0957224	0.112262	0.0469979	-0.0635374	0.538972	0.358692	0.334421	0.354349	-3.64257	-3.64077	-3.50025	-3.53665
CTNNA1;T645;LMIRTPEELDDSDFETEDFDVRSRTSVQTED	-0.0749564	-0.0470106	0.11517	0.00679678	0.955701	0.876701	0.806842	0.93114	-0.45429	-0.223746	-0.323688	-0.487279
CTNNA1;T654;DDSDFETEDFDVRSRTSVQTEDDQLIAGQSA	0.0124008	0.216056	-0.0182052	-0.210252	0.202917	0.0989708	0.318238	0.0649198	-2.30641	-2.3766	-2.56292	-2.54661
CTNNA1;T658;FETEDFDVRSRTSVQTEDDQLIAGQSARAIM	-0.184024	0.454558	-0.374745	0.10421	0.846752	0.997392	1.2003	0.646514	-0.371792	-1.57869	-1.27844	-0.586801
CTNNA2;S664;LEDDSDFEQEDYDVRSRTSVQTEDDQLIAGQ	-0.0957224	0.112262	0.0469979	-0.0635374	0.647691	0.467411	0.443141	0.463068	-3.66634	-3.66454	-3.52402	-3.56042
CTNNA2;S667;DSDFEQEDYDVRSRTSVQTEDDQLIAGQSAR	-0.0957224	0.112262	0.0469979	-0.0635374	0.647691	0.467411	0.443141	0.463068	-3.66634	-3.66454	-3.52402	-3.56042
CTNNA2;T666;DDSDFEQEDYDVRSRTSVQTEDDQLIAGQSA	-0.0419031	0.0227638	0.0827521	-0.0636127	0.694111	0.563722	0.497844	0.510527	-3.35418	-3.39792	-3.18857	-3.15612
CTNNA2;T670;FEQEDYDVRSRTSVQTEDDQLIAGQSARAIM	-0.184024	0.454558	-0.374745	0.10421	0.955472	1.10611	1.30902	0.755233	-0.395563	-1.60246	-1.30221	-0.610572
CTNNAL1;S373;QLLSVWMQTQSRKTKSAAEELELTVLKISHS	0.0132666	-0.0990765	0.160826	-0.0750158	0.48994	-0.036299	-0.0230827	0.158859	0.0513758	0.153043	-0.252292	-0.489656
CTNNB1;S191;HQLSKKEASRHAIMRSPQMVSAIVRTMQNTN	-0.136127	0.0455992	0.0196768	0.0708512	-0.208349	-0.272841	-0.528587	-0.176558	0.118442	-0.0529615	0.0272676	0.224941
CTNNB1;S552;VQLLVRAHQDTQRRTSMGGTQQQFVEGVRME	-0.0590286	-0.0371965	0.0641003	0.0321249	0.244754	0.292184	0.514949	0.35388	0.547497	0.777357	0.542369	0.446028
CTNNB1;S675;FRMSEDKPQDYKKRLSVELTSSLFRTEPMAW	0.160413	0.107207	0.136414	-0.404034	-0.169293	-0.591712	-0.127228	0.180444	-0.653808	-0.534861	-1.07929	-1.06639
CTNNB1;S681;KPQDYKKRLSVELTSSLFRTEPMAWNETADL	0.0953846	0.015599	0.181477	-0.292461	-0.223509	-0.483413	-0.156317	0.177948	-0.621738	-0.569726	-1.07062	-1.3828
CTNNB1;T551;LVQLLVRAHQDTQRRTSMGGTQQQFVEGVRM	0.0130716	0.0181631	0.0139372	-0.0451718	0.38697	0.347052	0.349071	0.281462	0.245343	0.0693379	0.284475	0.42283
CTNNBL1;S545;RHIIKEYAENIGDGRSPEFRETEQKRILALL	0.147718	0.0160603	-0.218733	0.0549552	-0.122419	0.101524	-0.23406	-0.0154257	0.540417	0.316083	0.39516	0.543702
CTNND1;S171;VPMGPDGLPVDASAVSNNYIQTLGRDFRKNG	0.0376339	0.0197684	-0.116968	0.0595653	0.221091	0.308822	0.199172	0.124582	-0.440222	-0.555078	-0.455179	-0.312334
CTNND1;S225;PDGYGRHYEDGYPGGSDNYGSLSRVTRIEER	0.130289	0.00754406	-0.129581	-0.00825172	-0.133472	0.212074	-0.0353301	0.134471	0.292739	0.134886	0.348631	0.382849
CTNND1;S230;RHYEDGYPGGSDNYGSLSRVTRIEERYRPSM	0.0398781	-0.0173221	0.00184347	-0.0243995	0.226872	0.266402	0.463422	0.383343	0.0403109	0.0289872	-0.0352391	-0.0706201
CTNND1;S252;IEERYRPSMEGYRAPSRQDVYGPQPQVRVGG	-0.0112772	-0.0413371	-0.00750998	0.0601242	0.198344	0.291428	0.449149	0.0936248	0.0843819	-0.114038	-0.0777574	-0.145499
CTNND1;S268;RQDVYGPQPQVRVGGSSVDLHRFHPEPYGLE	-0.514378	0.924049	-0.0599353	-0.349735	-0.129976	1.00674	-0.023044	-0.348883	-0.251265	-6.21506	-0.612241	-0.186424
CTNND1;S269;QDVYGPQPQVRVGGSSVDLHRFHPEPYGLED	-0.129527	0.0326365	0.0313373	0.0655529	-0.0188596	0.0260427	-0.119278	-0.049689	-1.09118	-1.16795	-1.01457	-0.949912
CTNND1;S288;HRFHPEPYGLEDDQRSMGYDDLDYGMMSDYG	0.304118	0.0161308	-0.173703	-0.146545	0.36911	0.333261	0.241957	0.151787	-0.33083	-0.709805	-0.390988	-0.346351
CTNND1;S300;DQRSMGYDDLDYGMMSDYGTARRTGTPSDPR	0.331598	0.235346	-0.353926	-0.213019	-0.351071	-0.0566747	0.0842663	-0.0711709	-0.462036	-1.13924	-0.977283	-0.899373
CTNND1;S346;PDQYYWAPLAQHERGSLASLDSLRKGMPPPS	-0.182923	1.57304	-1.71325	0.323138	1.13943	1.56652	1.64867	0.407743	-1.66821	-5.85993	-4.61523	-2.0075
CTNND1;S349;YYWAPLAQHERGSLASLDSLRKGMPPPSNWR	-0.182923	1.57304	-1.71325	0.323138	1.13943	1.56652	1.64867	0.407743	-1.66821	-5.85993	-4.61523	-2.0075
CTNND1;S352;APLAQHERGSLASLDSLRKGMPPPSNWRQPE	0.18584	0.11311	-0.189329	-0.109621	0.00504971	0.0531248	0.0758915	-0.0369017	-0.45296	-0.606258	-0.515266	-0.303549
CTNND1;S47;EERRHVSAQLERVRVSPQDANSLMANGTLTR	0.257435	-0.11424	-0.0563014	-0.0868937	-0.317486	-0.377399	-0.505596	-0.520111	-0.133265	-0.0677314	0.0650291	0.0396323
CTNND1;S841;YKELRKPLEKEGWKKSDFQVNLNNASRSQSS	0.079108	-0.0123348	-0.000586761	-0.0661864	0.370559	0.259714	0.260894	0.243354	-0.0822111	-0.349355	-0.233561	-0.346837
CTNND1;S851;EGWKKSDFQVNLNNASRSQSSHSYDDSTLPL	0.103905	0.00842786	-0.073916	-0.0384164	0.203189	0.186431	0.102234	0.047732	0.185489	-0.251835	0.0658951	0.0956688
CTNND1;S855;KSDFQVNLNNASRSQSSHSYDDSTLPLIDRN	0.188306	0.0372172	-0.130167	-0.0953565	0.379182	0.293504	0.235549	0.175616	-0.226361	-0.432574	-0.223782	0.0118565
CTNND1;S858;FQVNLNNASRSQSSHSYDDSTLPLIDRNQKS	0.223602	-0.0681807	-0.137662	-0.0177595	0.286399	0.502219	0.367054	0.259826	-0.129797	-0.486593	-0.0866635	-0.0169909
CTNND1;S862;LNNASRSQSSHSYDDSTLPLIDRNQKSDKKP	0.151401	0.0562764	-0.0838707	-0.123807	0.0332957	-0.162319	-0.0542912	-0.137956	-0.18138	-0.353459	-0.357613	-0.332223
CTNND1;S893;DREEIPMSNMGSNTKSLDNNYSTLNERGDHN	0.142027	0.0659919	-0.132833	-0.0751852	0.368323	0.196616	0.250635	-0.0875815	-0.115519	-0.519729	-0.227864	-0.0533792
CTNND1;S914;STLNERGDHNRTLDRSGDLGDMEPLKGAPLM	0.145994	0.0135145	-0.0633935	-0.0961148	-0.135037	-0.285837	0.0449612	0.0930653	-0.664961	0.0889222	-0.755257	-0.637858
CTNND1;T177;GLPVDASAVSNNYIQTLGRDFRKNGNGGPGP	0.148312	0.109187	-0.226776	-0.0307224	0.0953434	0.125678	0.126154	0.0282573	0.181942	-0.244008	-0.0800571	0.0591259
CTNND1;T201;GNGGPGPYVGQAGTATLPRNFHYPPDGYGRH	0.103588	0.0360594	-0.0031201	-0.136527	-0.130078	0.0149535	-0.18216	-0.014538	-0.0956435	-0.479398	0.0513144	-0.0191544
CTNND1;T304;MGYDDLDYGMMSDYGTARRTGTPSDPRRRLR	0.247019	0.111462	-0.281282	-0.077199	-0.0291971	0.288733	0.0369738	0.0696796	0.612717	0.18224	0.468133	0.62743
CTNND1;T59;VRVSPQDANSLMANGTLTRRHQNGRFVGDAD	-1.75869	1.14026	-0.192882	0.81132	0.42153	0.783349	0.815726	0.447054	-2.2104	-2.86332	-2.82613	0.515846
CTNND1;T863;NNASRSQSSHSYDDSTLPLIDRNQKSDKKPD	0.0807372	-0.0448405	-0.0206309	-0.0152658	0.213579	0.138814	0.122596	0.104883	-0.259646	-0.370603	-0.341126	-0.222193
CTNND1;T879;LPLIDRNQKSDNNYSTLNERGDHNRTLDRSG	0.0914257	-0.0763755	-0.184086	0.169036	-0.366444	-0.0547453	-0.077886	-0.430064	0.042324	-0.223449	-0.140294	-0.145478
CTNND1;T900;SNMGSNTKSLDNNYSTLNERGDHNRTLDRSG	0.168899	-0.0702536	-0.103732	0.00508622	-0.488852	-0.156435	-0.233473	-0.374843	0.229309	-0.0955561	0.226811	0.108166
CTNND1;T910;DNNYSTLNERGDHNRTLDRSGDLGDMEPLKG	0.145994	0.0135145	-0.0633935	-0.0961148	-0.135037	-0.285837	0.0449612	0.0930653	-0.664961	0.0889222	-0.755257	-0.637858
CTNND1;T98;LKLNGPQDHNHLLYSTIPRMQEPGQIVETYT	-0.193798	-0.0400507	0.0621835	0.171665	0.310273	0.240404	0.586714	-0.0759268	0.354748	0.116525	0.469437	0.693465
CTNND1;Y291;HPEPYGLEDDQRSMGYDDLDYGMMSDYGTAR	-0.048325	0.0116736	0.0724304	-0.0357789	0.352192	0.507999	0.746691	0.621807	-0.0826439	0.0699834	-0.0545644	-0.169235
CTPS1;S571;QKGCRLSPRDTYSDRSGSSSPDSEITELKFP	0.277112	-0.0469372	-0.302149	0.0719743	0.65602	0.502392	0.298612	-0.144533	1.16959	0.62279	0.832403	0.845496
CTPS1;S573;GCRLSPRDTYSDRSGSSSPDSEITELKFPSI	0.338408	0.0150229	-0.184274	-0.169157	0.596861	0.235452	0.422473	0.0496209	0.75165	0.268617	0.444388	0.986379
CTPS1;S574;CRLSPRDTYSDRSGSSSPDSEITELKFPSIS	-0.016277	0.239029	-0.0521609	-0.170591	-0.00700086	-0.0257229	-0.00276453	0.186575	0.435425	0.368142	0.475554	0.735562
CTPS1;S575;RLSPRDTYSDRSGSSSPDSEITELKFPSISQ	-0.0549579	0.28867	0.0722922	-0.306005	-0.11224	-0.141135	-0.110722	0.195856	0.337949	0.659939	0.792975	0.655525
CTPS2;S133;AHLQQMNKLPYSDGYSDASDDSFPEAKLAEL	-0.0688392	0.104639	-0.191673	0.155874	1.24156	0.760761	1.21508	0.901051	-0.138111	0.0339914	-0.958927	-0.806383
CTPS2;S136;QQMNKLPYSDGYSDASDDSFPEAKLAELDLN	-0.140755	0.0671193	-0.187766	0.261402	1.1718	0.750651	1.15246	0.845165	-0.203126	0.038073	-0.99719	-0.86315
CTPS2;S139;NKLPYSDGYSDASDDSFPEAKLAELDLN___	-0.138949	0.0763179	-0.204391	0.267023	1.0464	0.739635	1.1511	0.841714	-0.203414	0.0337059	-0.999299	-0.866434
CTPS2;Y132;NAHLQQMNKLPYSDGYSDASDDSFPEAKLAE	-0.281235	-0.820249	0.0838392	1.01765	0.0181471	0.32172	0.393164	-1.15186	-0.968804	0.743097	0.0951215	0.963266
CTR9;S1037;DEDKLKIADEGHPRNSNSDSDDDERPNRRAS	-0.355915	-0.132031	0.291737	0.196209	-0.0296358	0.0647236	0.395437	0.191969	0.116436	1.06117	0.471516	0.35819
CTR9;S1039;DKLKIADEGHPRNSNSDSDDDERPNRRASSE	-0.355915	-0.132031	0.291737	0.196209	-0.0296358	0.0647236	0.395437	0.191969	0.116436	1.06117	0.471516	0.35819
CTR9;S1041;LKIADEGHPRNSNSDSDDDERPNRRASSESD	-0.355915	-0.132031	0.291737	0.196209	-0.0296358	0.0647236	0.395437	0.191969	0.116436	1.06117	0.471516	0.35819
CTR9;S970;RKKKRRRRPPKGEEGSEEEETENGPKPKKRR	0.246235	0.401068	-0.12377	-0.523533	-3.34277	-3.62832	-3.29432	-3.71353	-0.392188	-1.23234	-1.15415	-1.28601
CTR9;T925;RSKKGGEFDEFVNDDTDDDLPVSKKKKRRKG	0.150898	-0.0313133	-0.0617681	-0.0578166	-0.135038	-0.222809	-0.288774	-0.238845	0.103036	0.246704	0.193924	0.339065
CTSA;S41;DQDEIDCLPGLAKQPSFRQYSGYLRASDSKH	0.09745	0.0363528	-0.132054	-0.00174892	0.332631	0.448915	0.269277	0.225745	-0.553741	-0.85394	-0.588822	-0.470639
CTTN;S368;KLEEQARAKKQTPPASPSPQPIEDRPPSSPI	-0.0654522	0.154547	-0.0178661	-0.0712286	0.330095	-0.013641	0.299359	0.567933	-1.68161	-0.50142	-1.86606	-1.49893
CTTN;S370;EEQARAKKQTPPASPSPQPIEDRPPSSPIYE	0.00110488	0.0766475	-0.037767	-0.0399854	-0.291614	-0.358354	-0.058388	-0.0392739	0.295206	0.890821	0.27438	0.684445
CTTN;S380;PPASPSPQPIEDRPPSSPIYEDAAPFKAEPS	0.23909	0.779825	-1.9047	0.885785	0.314098	-0.628343	0.395177	-0.343621	0.671095	-0.707765	-1.38552	0.691907
CTTN;T364;EARRKLEEQARAKKQTPPASPSPQPIEDRPP	0.0271261	0.0546416	-0.029214	-0.0525537	-0.0163541	-0.247618	0.0162929	-0.0383038	0.265005	0.806278	0.281286	0.589265
CTTN;Y384;PSPQPIEDRPPSSPIYEDAAPFKAEPSYRGS	0.0334291	0.279869	-0.104027	-0.209271	-0.743194	-0.700212	-0.135228	-0.345923	-0.21914	0.0195028	-0.449707	-0.17396
CTTNBP2NL;S481;FQSQADQDQQASGLQSPPSRDLSPTLLDNSA	0.28958	0.0320365	-0.245048	-0.0765688	-0.28886	-0.372237	-0.375563	-0.523837	0.144516	0.311289	0.270915	0.685492
CTTNBP2NL;S484;QADQDQQASGLQSPPSRDLSPTLLDNSAAKQ	0.158608	0.012278	-0.199456	0.0285704	-0.197232	-0.319793	-0.568139	-0.440291	0.233213	0.389917	0.36463	0.766406
CTTNBP2NL;S488;DQQASGLQSPPSRDLSPTLLDNSAAKQLARN	0.30525	0.0145504	-0.257372	-0.0624279	-0.280623	-0.404717	-0.649385	-0.510659	0.150497	0.298329	0.297738	0.689858
CTTNBP2NL;S522;QVLSRFTNQGPIKPVSPNSSPFGTDYRNLAS	0.144875	-0.0381534	-0.0361705	-0.070551	0.457069	0.467089	0.482074	0.537206	1.0426	0.950702	0.994924	0.964838
CTTNBP2NL;S556;PRGDTSHSPTPGKVSSPLSPLSPGIKSPTIP	-0.145243	0.0778733	0.0050909	0.0622787	-0.360564	-0.110402	-0.116749	0.0441455	0.300346	0.226781	0.289591	0.573152
CTTNBP2NL;S559;DTSHSPTPGKVSSPLSPLSPGIKSPTIPRAE	-0.552302	0.371514	0.427748	-0.24696	0.342058	-0.393323	0.790336	0.811063	-0.0483195	0.556465	-0.313064	0.285495
CTTNBP2NL;S562;HSPTPGKVSSPLSPLSPGIKSPTIPRAERGN	-0.0920211	-0.144124	0.0616305	0.174514	-1.87254	-2.00846	-2.01367	-2.00475	-0.695243	-0.0838911	-0.00214393	0.722263
CTTNBP2NL;S567;GKVSSPLSPLSPGIKSPTIPRAERGNPPPIP	0.108671	-0.158391	0.0203994	0.0293204	-0.468059	-0.976875	-1.10664	-1.53083	0.0872041	-0.617669	0.14783	0.126263
CUL4B;T66;SSNEREDFDSTSSSSTPPQPRDSASPSTSSF	0.0792628	0.0213275	0.0576884	-0.158279	-0.114857	-0.228463	-0.365332	-0.101165	0.209229	0.17827	0.516008	0.367231
CUX1;S778;ELSLTGASRSETPQNSPLPSSPIVPMAKPAK	0.245328	0.149682	-0.227348	-0.167662	0.284223	0.42813	0.580641	0.259777	-0.0431605	-0.572555	-0.148615	0.333008
CUX1;S92;ASQIQKAPDVLQVDGSPSSSPRASAVSSLLC	-0.0516504	0.0810165	-0.0175119	-0.0118541	0.151158	0.174035	0.179787	0.248625	0.310025	0.0255499	0.122597	0.212546
CUX1;S96;QKAPDVLQVDGSPSSSPRASAVSSLLCPSQE	-0.00377372	0.0864411	-0.0935681	0.0109007	0.132259	0.305505	0.247646	0.330384	0.371098	0.0472735	0.198828	0.29281
CUX1;T774;SQSSELSLTGASRSETPQNSPLPSSPIVPMA	0.245328	0.149682	-0.227348	-0.167662	0.284223	0.42813	0.580641	0.259777	-0.0431605	-0.572555	-0.148615	0.333008
CWC22;S60;SDYSRSDYERSRRGYSYDDSMESRSRDREKR	0.02498	-0.0193624	0.0118437	-0.0174613	0.281701	0.207004	0.130704	0.126135	0.44766	0.220785	0.388931	0.300413
CWC27;S250;LLKDDPHLSSVPAVESEKDDATGDLEDDGED	0.05281	0.0586987	-0.00694267	-0.104566	0.0604136	-0.0355522	-0.123842	-0.023115	0.444305	0.596451	0.622192	0.528707
CX3CL1;S262;PWVQGQDLSPEKSLGSEEINPVHTDNFQERG	0.493118	-0.329428	-0.227608	0.0639183	0.367639	0.670026	0.473419	0.395063	0.476973	0.773911	0.772713	0.54076
D10WSU102E;S177;LPNAEGGKGKIEILDSPASKKKKQ_______	-0.181448	-0.0447804	0.0673606	0.158868	-0.15471	-0.240754	-0.124547	-0.354023	-0.222871	-0.40737	-0.327583	-0.181147
D17WSU92E;S149;TQPHRKVEGNFNPFASPQKNRQSDENNLTDP	0.085914	-0.024608	0.0504718	-0.111778	-0.549572	-0.788916	-0.703164	-0.77154	-0.621876	-0.72524	-0.535883	-0.429618
D1ERTD622E;S24;SRSTLTTLPLPVAEGSSPGKAEAEKPRCSST	-1.30808	0.780027	0.551509	-0.0234551	-0.136189	-1.29763	-1.19076	0.717209	-1.47853	-1.12564	-2.13867	-0.563068
D2WSU81E;S334;LISLAALQPGLTQVGSRPASPLSGPRM____	0.195646	0.0561729	0.0223028	-0.274121	0.0605435	-0.21646	0.059085	-0.0102276	-0.285269	-0.623878	-0.4763	-0.852136
D2WSU81E;S338;AALQPGLTQVGSRPASPLSGPRM________	0.283108	0.0170723	-0.0722956	-0.227885	0.0705495	-0.0426546	0.0504431	-0.00878871	-0.285512	-0.711772	-0.449571	-0.869034
DAB2;S227;QMDLFGDMSTPPDLNSPTESKDILLVDLNSE	0.0843257	0.0906944	-0.118769	-0.0562508	0.511198	0.548514	0.631557	0.573011	-0.036258	-0.0739286	-0.11914	0.415693
DAB2;S394;NGVSEREQNGFHIKSSPNPFVGSPPKGLSVP	0.110082	-0.0134607	-0.105427	0.00880563	0.194191	0.0904656	0.159157	-0.137672	-0.411078	-0.346707	-0.239084	0.120903
DAB2;S401;QNGFHIKSSPNPFVGSPPKGLSVPNGVKQDL	0.0237059	0.0255238	-0.0630871	0.0138573	0.25999	0.328049	0.303048	0.183325	0.140597	-0.0983574	0.103261	0.141759
DAB2;S468;LLASDIFASEPPGQMSPTGQPAVPQSNFLDL	0.392417	0.129219	-0.0473307	-0.474306	-0.390224	-0.690215	-0.111248	-0.224784	-0.133458	0.0428778	-0.170582	-0.0844555
DAB2;S727;PPKPAPRQGVLLGTKSADNSLENPFSKGFSS	0.0832634	0.0747498	-0.126934	-0.0310788	0.55445	0.478781	0.439472	0.336276	0.620753	0.250228	0.419154	0.586252
DAB2IP;S596;IENDLSGLIDFTRLPSPTPENKDLFFVTRSS	-0.0741448	-0.0657978	0.0626213	0.0773212	-0.00524684	0.0234335	-0.104962	-0.0458573	-0.342237	-0.298399	-0.249528	-0.287298
DAB2IP;S641;ANEPDLQMANGSKSLSMVDLQDARTLDGEAG	0.451343	0.167456	-0.0529638	-0.565835	0.204859	-0.158535	0.443111	0.0246775	0.60363	0.171052	0.210129	0.0183601
DAB2IP;S872;PGTRLRQQSSSSKGDSPELKPRAMHKQGPSP	-0.09887	-0.149345	0.11775	0.130465	0.363169	0.438369	0.602426	0.321277	0.0205275	-0.298835	-0.121166	0.000213038
DAB2IP;S886;DSPELKPRAMHKQGPSPVSPNALDRTAAWLL	0.115226	0.1159	-0.11555	-0.115576	0.0488181	-0.00576933	0.110663	-0.0567331	0.24778	-0.0392944	0.163499	0.46429
DAB2IP;S889;ELKPRAMHKQGPSPVSPNALDRTAAWLLTMN	0.115226	0.1159	-0.11555	-0.115576	0.0488181	-0.00576933	0.110663	-0.0567331	0.24778	-0.0392944	0.163499	0.46429
DACT3;S409;GRRGSPRARKAARSQSETSLLGRAHAAPPPK	-0.00465477	0.0393518	0.00824068	-0.0429377	0.394509	0.367513	0.116402	0.446981	0.288271	0.026988	0.220333	0.0862866
DACT3;S412;GSPRARKAARSQSETSLLGRAHAAPPPKYPT	-0.00465477	0.0393518	0.00824068	-0.0429377	0.394509	0.367513	0.116402	0.446981	0.288271	0.026988	0.220333	0.0862866
DAG1;T788;YRKKRKGKLTLEDQATFIKKGVPIIFADELD	-0.00258376	-0.0937703	0.112867	-0.0165128	0.02801	-0.393085	-0.547106	-0.299686	0.163488	0.12132	0.0752119	-0.283849
DAGLA;S283;GMPVTRNTKYLDLKNSHEMLRYKEVCYYMLF	0.0107631	-0.0943971	-0.0147828	0.0984169	-0.0841035	-0.0274309	-0.289238	-0.235926	0.615159	0.509237	0.585486	0.378064
DAGLA;S730;PATEHRNSSVRSKSQSEMSLEGFSEGRLLSP	0.0712028	-0.0883399	-0.0332437	0.0503809	-0.325722	-0.287611	-0.336348	-0.500602	0.515899	0.528799	0.63011	0.563527
DAGLA;S733;EHRNSSVRSKSQSEMSLEGFSEGRLLSPVAA	0.151754	-0.0679886	0.128855	-0.21262	-0.614424	-1.00584	-0.78635	-1.00065	0.110353	0.14158	0.124678	0.0774856
DAGLA;S835;GHLFYIDPAIPEENPSLSSRTELLAADSLSK	-0.0500837	0.20233	0.180672	-0.332918	0.0487536	-0.198058	0.15744	0.728364	-0.00112251	0.688856	-0.00631107	-0.411005
DAGLA;S837;LFYIDPAIPEENPSLSSRTELLAADSLSKHS	-0.0275425	0.224462	0.0957841	-0.292704	-0.351723	-0.535994	0.138451	0.277384	-0.212658	0.872219	0.0865684	0.285841
DAGLA;S838;FYIDPAIPEENPSLSSRTELLAADSLSKHSQ	-0.024115	0.271023	0.0560881	-0.302996	-0.36759	-0.738863	-0.55232	0.116332	-0.0256922	0.783968	0.126728	0.268542
DAGLA;Y277;ILAFLSGMPVTRNTKYLDLKNSHEMLRYKEV	0.0107631	-0.0943971	-0.0147828	0.0984169	-0.0841035	-0.0274309	-0.289238	-0.235926	0.615159	0.509237	0.585486	0.378064
DAGLA;Y289;NTKYLDLKNSHEMLRYKEVCYYMLFALAAYG	0.0107631	-0.0943971	-0.0147828	0.0984169	-0.0841035	-0.0274309	-0.289238	-0.235926	0.615159	0.509237	0.585486	0.378064
DAP;S28;GKEERDKDDQEWESTSPPKPTVFISGVIARG	0.17272	0.0572449	0.0235223	-0.253487	0.308995	-0.21651	0.340623	0.351976	-0.127061	0.675534	-0.39221	-0.558218
DAPK2;S299;WITPVDTQQAMVRRESVVNLENFKKQYVRRR	-0.0809433	0.0997836	0.0496042	-0.0684445	-1.79857	-1.82562	-1.61119	-1.87106	-1.58278	-1.91782	-1.60676	-1.51447
DAPK2;S349;KKVHLRTSEDLRNCESDTEENIARRKALHPR	-0.346062	0.0196412	-0.00802351	0.334445	-2.1373	-2.09798	-2.33542	-2.40679	-3.03022	-2.88392	-3.12471	-2.9165
DAPK3;T123;LREYSLKSHSSMPRNTSYASFERFSRVL___	-0.120298	0.0111972	-0.0306986	0.139799	0.230222	0.439291	0.12252	0.464796	0.593375	0.476971	0.512988	0.737861
DAXX;S39;NESPTSPSDFFHRRNSEPAEGLRTPEGQQKR	-0.155306	-0.110697	-0.000312646	0.266316	-0.198553	-0.324617	0.00458655	-0.849421	-0.0819908	-0.290868	-0.122761	-0.0683476
DAXX;T47;DFFHRRNSEPAEGLRTPEGQQKRGLTETPAS	0.0654981	-0.229995	-0.00222368	0.16672	-0.45266	-0.0250526	-0.161299	-0.182902	0.343993	0.533165	0.572488	0.210394
DBN1;S142;GAIGQRLSNGLARLSSPVLHRLRLREDENAE	-0.132495	-0.16493	0.0646796	0.232745	-0.261366	-0.102985	-0.299534	-0.423745	-0.339827	-0.554251	-0.186111	-0.221971
DBN1;S272;FGDQRDEEEESQMKKSESEVEEAAAIIAQRP	-0.0898737	-0.00721721	0.149485	-0.0523938	0.642463	0.572819	0.632739	0.71998	0.723377	0.576219	0.392619	-0.210984
DBN1;S339;LDSHRRMAPTPIPTRSPSDSSTASTPIAEQI	0.0926895	0.0798078	-0.109902	-0.0625956	-0.650036	-0.6987	-0.85284	-0.693889	-0.0306875	-0.344657	-0.0909424	0.096057
DBN1;S341;SHRRMAPTPIPTRSPSDSSTASTPIAEQIER	0.133689	-0.165595	0.0464868	-0.0145809	-0.00632655	0.0915188	-0.279142	0.193256	0.447729	0.994496	0.660108	0.301148
DBN1;S344;RMAPTPIPTRSPSDSSTASTPIAEQIERALD	-0.015878	-0.0899708	0.0937889	0.0120599	-0.308926	-0.307118	-0.379879	-0.437335	-0.404087	-0.653577	-0.0638054	-0.0997547
DBN1;S347;PTPIPTRSPSDSSTASTPIAEQIERALDEVT	0.00824677	0.125984	-0.0747429	-0.0594883	-0.157453	-0.180693	0.184667	-0.352357	-0.0814973	-0.66659	-0.405687	-0.0737564
DBN1;T333;HRPGSHLDSHRRMAPTPIPTRSPSDSSTAST	0.0811576	0.171025	-0.0728564	-0.179326	-0.112595	-0.14458	0.0719688	-0.329192	0.429965	-0.148148	0.225051	0.464172
DBN1;T337;SHLDSHRRMAPTPIPTRSPSDSSTASTPIAE	1.64785	0.109401	-2.06016	0.302906	-0.253329	1.15646	-0.782101	-1.25027	-0.727951	-1.02691	-0.64877	0.829982
DBN1;T345;MAPTPIPTRSPSDSSTASTPIAEQIERALDE	-0.101216	-0.0382551	-0.0116504	0.151122	-0.0189181	0.213022	-0.124073	-0.238918	0.47147	-0.246362	0.621436	0.645471
DBN1;T348;TPIPTRSPSDSSTASTPIAEQIERALDEVTS	-0.0175564	0.406103	-0.124669	-0.263878	0.191762	0.213101	0.162305	0.106291	-0.0225746	-1.1744	-0.195046	0.00331629
DBNDD2;S117;SLLVPTSDRTTSRTSSLSSDSSNLRSPNPSD	-0.510357	0.0403851	0.096532	0.37344	0.15078	0.389619	0.529394	0.275237	0.0736522	-0.181245	-0.117737	-0.047831
DBNL;S273;APHPREIFKQKERAMSTTSVTSSQPGKLRSP	-0.566154	-0.346744	0.74064	0.172259	-1.94257	-1.01315	-1.39534	-0.715963	-1.50621	-0.431049	0.286053	-0.691965
DBNL;T295;SQPGKLRSPFLQKQLTQPETSYGREPTAPVS	-0.327339	-0.16121	0.162868	0.325682	0.509942	0.741071	0.586369	0.541327	0.586388	0.502271	0.739621	0.476997
DBR1;S489;IRNLPSSMFVSSDDASRSPASGEGKCGETVE	0.227651	0.0926204	-0.165815	-0.154456	-0.135512	-0.180856	-0.0207718	-0.376727	0.167658	-0.174985	0.039322	0.319897
DBR1;S491;NLPSSMFVSSDDASRSPASGEGKCGETVESG	0.117294	0.00735491	-0.126045	0.00139583	0.401979	0.37223	0.343458	0.197296	0.613569	0.453674	0.468438	0.637205
DCAF5;S531;LRRYQDKRLLALSNESDSEENVCEAELDTDL	0.206206	-0.0332505	-0.112891	-0.0600644	0.55509	0.223307	0.109643	0.295527	-0.732426	-0.722994	-0.934247	-1.27594
DCAF5;S533;RYQDKRLLALSNESDSEENVCEAELDTDLFP	0.206206	-0.0332505	-0.112891	-0.0600644	0.55509	0.223307	0.109643	0.295527	-0.732426	-0.722994	-0.934247	-1.27594
DCAF6;S336;PRARPESERERDGEQSPNVSLMQRMSDMLSR	-0.111264	0.0568711	-0.0565646	0.110958	0.180241	0.180516	0.127832	-0.125827	0.58005	0.464921	0.73581	0.693537
DCAF6;S673;EDPSARDSALQDTDDSDDDPVLIPGARYRTG	-0.0869333	0.128497	-0.0683168	0.0267536	0.326056	0.327322	0.118987	0.211876	0.260281	-0.190931	0.134667	0.2706
DCAF6;S863;ASLNHIRADRLEGDRSEGSGQENENEDEE__	0.0406206	0.126739	-0.273431	0.106072	-0.975107	0.266685	0.827452	0.604377	0.340557	0.259884	-0.184454	-0.295102
DCAF6;S866;NHIRADRLEGDRSEGSGQENENEDEE_____	0.0406206	0.126739	-0.273431	0.106072	-0.975107	0.266685	0.827452	0.604377	0.340557	0.259884	-0.184454	-0.295102
DCAF6;T670;LAHEDPSARDSALQDTDDSDDDPVLIPGARY	-0.0869333	0.128497	-0.0683168	0.0267536	0.326056	0.327322	0.118987	0.211876	0.260281	-0.190931	0.134667	0.2706
DCAF8;S21;PNTTDGRTDLANGSLSSSPEEMSGAEEGRET	1.4847	-0.509977	-1.15554	0.180821	-0.292677	0.955443	-0.168978	-1.63967	2.8302	1.60393	3.82035	2.8264
DCAF8;S22;NTTDGRTDLANGSLSSSPEEMSGAEEGRETS	-0.331704	0.172725	0.0199693	0.13901	-0.368284	-0.112143	0.195618	-0.0804144	-0.00316796	0.109688	-0.187372	0.290487
DCAF8;S23;TTDGRTDLANGSLSSSPEEMSGAEEGRETSS	-0.253013	0.176702	-0.0460528	0.122364	-0.458032	-0.0254584	0.113898	-0.167647	0.162607	-0.0652209	0.0210451	0.377647
DCAF8;S28;TDLANGSLSSSPEEMSGAEEGRETSSGIEVE	-0.0346447	-0.0261776	-0.00196803	0.0627903	-0.100312	-0.0364973	-0.13566	-0.0530503	0.0397189	0.122064	-0.0422518	-0.112337
DCAF8;S79;ESRGTDTESSGEEKDSDSMEDTGHYSINDES	-0.159006	-0.00329879	0.0647155	0.0975892	-0.261385	-0.208809	-0.395822	0.16656	0.489344	1.14701	0.38353	0.195958
DCAF8;S81;RGTDTESSGEEKDSDSMEDTGHYSINDESRG	-0.253282	0.0899394	0.00422954	0.159113	-0.252374	-0.0930368	-0.429411	-0.277234	0.376974	1.07841	0.468122	0.405873
DCLK1;S305;ASRRGTTKSPGPSRRSKSPASTSSVNGTPGS	-0.14731	-0.0173712	0.169931	-0.00524929	0.166265	0.157321	0.230826	0.298092	-0.330444	-0.341281	-0.22015	-0.319119
DCLK1;S307;RRGTTKSPGPSRRSKSPASTSSVNGTPGSQL	-0.125405	-0.021219	0.0662849	0.0803395	0.0749754	0.116755	0.0163737	-0.0622836	0.494472	0.322189	0.526385	0.518619
DCLK1;S310;TTKSPGPSRRSKSPASTSSVNGTPGSQLSTP	-0.305782	0.0498946	0.114638	0.141249	0.290558	0.238605	0.471735	0.352524	-1.06549	-0.823282	-1.1824	-1.2243
DCLK1;S313;SPGPSRRSKSPASTSSVNGTPGSQLSTPRSG	-0.305782	0.0498946	0.114638	0.141249	0.290558	0.238605	0.471735	0.352524	-1.06549	-0.823282	-1.1824	-1.2243
DCLK1;S32;KAQRYSRGSRVNGLPSPTHSAHCSFYRTRTL	-0.343255	0.158079	0.0686515	0.116524	0.0141493	-0.234354	-0.214451	-0.0311033	-1.44653	-1.07722	-1.60293	-1.46169
DCLK1;S330;NGTPGSQLSTPRSGKSPSPSPTSPGSLRKQR	1.45818	0.852502	0.0201512	-2.33084	1.64214	0.263354	1.41316	1.45251	1.28432	0.0219509	0.661933	1.05901
DCLK1;S332;TPGSQLSTPRSGKSPSPSPTSPGSLRKQRDL	-0.248513	-0.0139152	0.114161	0.148268	0.00426198	0.0213926	-0.0654075	0.140187	-0.237844	0.108261	-0.228448	-0.261016
DCLK1;S334;GSQLSTPRSGKSPSPSPTSPGSLRKQRDLYR	-0.17586	-0.0367476	0.0660864	0.146522	-0.387622	-0.172448	-0.161477	-0.056633	-0.751468	-0.434503	-0.87458	-0.922221
DCLK1;S337;LSTPRSGKSPSPSPTSPGSLRKQRDLYRPLS	-3.99563	0.163163	3.49989	0.332576	0.982629	-1.73867	1.22967	1.51564	0.887243	1.9847	0.846007	1.24824
DCLK1;S352;SPGSLRKQRDLYRPLSSDDLDSVGDSV____	-0.370534	0.741713	0.295874	-0.667053	-0.411939	-0.897162	-0.430997	0.866104	0.0103143	0.64653	-0.431341	0.0198529
[truncated: 7,798 more rows]

## Sheet: Raw Phosphoproteome
Phosphosites	Contr_1	Contr_2	Contr_3	Contr_4	PD_1	PD_2	PD_3	PD_4	SP_1	SP_2	SP_3	SP_4
A0A067XG53~Cask~S545~SITFKIVPSYRTQSSSCEDLPSTTQPKGRQI~1~UID4	24.7203	NA	24.7797	25.114	NA	24.0232	24.5416	24.2947	NA	NA	NA	NA
A0A2I3BR06~Hsf1~S30~SIDESTLVRVKQEPPSPPHSPRVLEASPGRP~1~UID5	22.7648	23.3868	NA	23.677	23.0429	NA	23.5141	23.3635	NA	NA	NA	21.9685
A0A2I3BR06~Hsf1~S41~QEPPSPPHSPRVLEASPGRPSSMDTPLSPTA~1~UID7	23.1605	23.4074	23.4891	23.901	23.1971	23.2748	22.8446	23.4659	NA	21.4632	21.7656	21.1624
A0A087WP63~Srcap~S2709~FIACRHNELGTTTGGSPENGEGTELAITPPA~1~UID11	24.2572	24.4851	NA	NA	NA	NA	NA	NA	NA	NA	NA	NA
A0A087WP63~Srcap~S560~YLLARDDERSEVDGGSGPPTPGPTTTLGPKK~1~UID16	24.4616	25.0173	24.6611	24.7141	NA	NA	NA	NA	NA	23.7041	23.9354	NA
A0A087WRM0~Cdv3~S51~REVDYSGLRVQAMQISEKEDDDNEKREDPGD~1~UID21	NA	NA	NA	NA	NA	NA	NA	NA	NA	NA	NA	NA
A0A087WR90~Abi2~S127~MGGLPRTTPPTQKPPSPPMSGKGTLGRHSPY~1~UID22	NA	23.8406	NA	NA	22.8426	NA	NA	NA	NA	NA	21.954	NA
A0A087WNU6~Lrrfip1~S220~LYGARRGSACGSRAPSEYGSHLNSSSRASSR~1~UID23	NA	NA	NA	NA	23.8619	24.0094	24.2639	24.1645	NA	NA	NA	NA
A0A087WNU6~Lrrfip1~S242~NSSSRASSRASSARASPVVEERPDKDFAEKG~1~UID24	24.4197	NA	NA	NA	24.8357	NA	NA	24.7965	NA	NA	NA	NA
Q3UZ39~Lrrfip1~S88~AATLASLGGTSSRRGSGDTSISMDTEASIRE~1~UID26	26.3749	26.1644	25.9696	25.9083	25.43	25.5076	25.7934	25.9746	25.4621	25.5452	25.3814	NA
Q3UZ39~Lrrfip1~S83~MPSLSAATLASLGGTSSRRGSGDTSISMDTE~1~UID29	NA	NA	29.8435	29.7525	NA	29.3672	29.6986	NA	NA	NA	29.0735	28.8454
A0A087WNV1~Agfg1~S322~SGFGTTGKAPVGSVVSVPSHSSASSDKYAAL~1~UID35	23.213	23.7214	23.2259	NA	22.7743	NA	23.7727	NA	23.1872	23.3041	NA	23.0458
A0A087WNV1~Agfg1~S181~ESAPALHLNKGTPSQSPVVGRSQGQQQEKKQ~1~UID36	27.406	27.9893	27.552	28.0585	27.2653	27.2356	27.479	27.6031	26.7443	26.8621	25.2285	26.4868
A0A087WNV1~Agfg1~S162~SASSTSSTPEVKPLKSLLGESAPALHLNKGT~1~UID37	23.68	23.9146	NA	NA	NA	NA	23.4462	NA	NA	22.8859	NA	NA
A0A087WNV1~Agfg1~S253~VNANFAHFDNFPKSSSADFGTFSTSQSHQTA~1~UID40	24.7195	NA	NA	24.1681	NA	24.7521	NA	24.8571	NA	NA	NA	23.9622
A0A087WNZ7~Trip12~S987~SADLGSPSLQHSRDDSLDLSPQGRLSDVLKR~1~UID43	25.3742	25.6892	25.4508	NA	25.0946	24.9695	25.2477	25.0475	24.5031	24.3574	24.5551	24.104
A0A087WNZ7~Trip12~S991~GSPSLQHSRDDSLDLSPQGRLSDVLKRKRLP~1~UID44	NA	NA	NA	25.7111	NA	NA	NA	NA	NA	NA	NA	NA
A0A087WNZ7~Trip12~S310~LQAKLASLRKSTKKRSESPPAELPSLRRSTR~1~UID46	NA	24.6764	24.221	NA	NA	24.7278	NA	NA	NA	24.0073	24.1755	23.8619
A0A087WNZ7~Trip12~S312~AKLASLRKSTKKRSESPPAELPSLRRSTRQK~1~UID47	27.5744	28.1387	27.7215	28.0548	27.8648	27.7351	28.1803	27.9254	27.0469	27.2104	27.4223	26.9946
A0A087WNZ7~Trip12~S1577~MQRLLDTNPEINQSDSQDSRVAPRLDRKKRT~1~UID48	23.5159	24.8527	NA	24.1177	NA	NA	NA	NA	23.1031	23.2031	23.4197	23.2321
A0A087WNZ7~Trip12~S1376~QAVRQFSVQAEDERESTDDESNPLGRAGIWT~1~UID50	NA	NA	25.5151	NA	NA	25.5707	NA	NA	NA	25.0788	24.9415	NA
A0A087WNZ7~Trip12~S1250~KVHDFPSGNGAGGSFSLNRGSQALKFFNTHQ~1~UID51	NA	23.1657	NA	23.6609	23.7889	NA	23.9676	24.0585	NA	22.7435	NA	22.0762
A0A087WRS1~Ktn1~S1238~LKAAGDTVVIENSDISPEMESPEKETMSVSL~1~UID54	NA	25.3514	25.2679	NA	NA	25.0092	25.2995	NA	NA	24.7662	23.9193	23.8629
A0A087WRS1~Ktn1~S75~KKNKKKEIQNGTLRESDSEHVPRDFKLSDAS~1~UID56	26.3466	26.6991	25.9959	27.1503	26.5198	26.2942	26.9395	26.9183	25.6148	25.6556	25.8499	25.6765
Q3ZAQ4~Atg9a~S656~GSRHRADVASALRSFSPLQPGAAPQGRVPST~1~UID60	24.5469	25.3087	24.7724	NA	25.1896	NA	25.3295	25.3913	NA	22.6165	NA	NA
Q3ZAQ4~Atg9a~S828~GQPASRHPEPVPEEGSEDELPPQVHKV____~1~UID61	24.5589	24.2055	24.4442	24.8617	25.7523	25.1267	25.6509	25.98	24.4649	24.3138	24.3367	24.5136
Q3ZAQ4~Atg9a~S14~__MAQFDTEYQRLEASYSDSPPGEEDLLVHV~1~UID62	NA	23.6989	NA	NA	NA	23.5198	24.1815	NA	NA	NA	23.0315	22.5628
F6T2X5~BC034090~S684~TLHLVSSSHQHRRATSFQNLHSLLGGKGDRS~1~UID68	24.8386	24.6381	24.8359	24.7705	25.1975	24.965	25.077	25.1301	23.8089	24.0895	23.9742	23.6134
A0A087WQX0~Dstyk~S68~SPLYGQLVDLGYLSSSHRNCVPSDQDCKAQS~1~UID70	24.0801	NA	NA	24.7985	NA	24.192	24.6759	24.4619	23.0599	NA	NA	NA
A0A087WP83~Hdlbp~S31~RSGLVPQQIKVATLNSEEENDPPTYKDAFPP~1~UID72	26.9505	27.2448	27.1043	27.1627	27.2202	27.2419	27.3847	27.4904	26.5605	26.6129	26.8484	26.4029
A0A087WSU8~2310022A10Rik~S38~SSAASRMIANSLNHDSPPHTPTRRSDNSTSK~1~UID75	NA	NA	NA	NA	23.2476	NA	24.0888	23.7992	NA	NA	NA	22.6737
A0A087WPB2~Mdfic~S141~APVSQKMHRKIQSSLSVNNDISKKSKVNAVF~1~UID78	24.6145	25.0103	24.9656	25.0399	24.7812	24.9107	24.8972	24.9022	24.2809	24.2879	23.9321	NA
E0CY18~Zfand2b~S163~AISRAQGLASTSTAPSPSRTLPSSSSPSRAT~1~UID79	23.4551	NA	NA	NA	NA	NA	NA	NA	NA	NA	NA	NA
A0A087WPJ3~Ppfia4~S330~TELRAEEIETRVTSGSMEALNLTQLRKRGSI~1~UID83	NA	NA	NA	NA	NA	23.7691	24.9712	24.4054	NA	NA	NA	NA
A0A087WPM6~1700023F06Rik~S85~MRDLKNPSEANQPYWSGPDDRSQSSADDSLL~1~UID84	26.9949	NA	27.0653	NA	NA	26.9978	NA	NA	NA	NA	NA	25.884
A0A087WPT7~Inppl1~S132~VEGEREPDPPDDRDASDVEDEKPPLPPRSGS~1~UID93	25.5737	26.1219	25.9623	26.2063	26.0507	26.061	26.0475	26.4939	25.5461	25.7148	25.643	25.4156
A0A087WPY0~Ilkap~S85~GGNVRDGRVLGVLEVSRSIGDGQYKRCGVTS~1~UID94	NA	NA	NA	NA	25.1003	25.4848	25.6855	25.5913	NA	26.1682	26.2804	25.8767
A0A087WQ11~Skp2~S29~ENIPHGLLSNLGHPQSPPRKRVKGKGSDKDF~1~UID95	24.2644	25.2921	NA	NA	NA	NA	NA	NA	NA	NA	NA	NA
A0A087WQ61~Ralgps2~S308~SAASREDLAGPDIGASPQGGRKSSAAAAAAA~1~UID97	25.3463	NA	26.0571	26.0722	25.4875	25.3534	25.3349	NA	25.0106	NA	NA	NA
A0A087WQ61~Ralgps2~S296~SLKIEPGASTPRSAASREDLAGPDIGASPQG~1~UID102	25.7217	25.8497	26.0492	25.9489	26.1283	26.1456	26.2374	26.124	25.2235	25.4235	25.5645	25.0667
A0A087WQA0~Bclaf1~S177~QEKQTKKAEGEPQEESPLKSKSQEEPKDTFE~1~UID105	27.434	28.1387	27.6351	NA	27.1194	27.4476	NA	27.4367	26.9369	27.0898	27.2321	26.983
A0A087WQA0~Bclaf1~S198~SQEEPKDTFEHDPSESIDEFNKSATSGDIWP~1~UID106	26.683	27.2097	26.5774	27.0225	26.5451	26.4812	26.9694	26.7506	25.6303	25.7511	25.9685	25.6728
A0A087WQA0~Bclaf1~S510~PEQVKSEKLKELFDYSPPLHKSLDAREKSIF~1~UID107	28.0959	28.6196	28.3093	28.3828	28.1727	28.0333	28.4384	28.0038	27.5151	27.3914	27.5635	27.0787
A0A087WQA0~Bclaf1~S494~EDKGSDRITVKKEVQSPEQVKSEKLKELFDY~1~UID108	NA	26.5286	20.615	25.454	25.4508	24.7815	25.4677	NA	NA	20.3507	19.7003	24.365
A0A087WQA0~Bclaf1~S395~DYFSDKESAKQKFHDSEGDDTEETEDYRQFR~1~UID109	28.4909	28.7191	28.0722	29.2576	28.3431	28.1701	28.7078	28.8129	27.7242	27.7592	27.5902	27.6206
A0A087WQA0~Bclaf1~S656~STRQKSPEIHRRIDISPSALRKHTRLAGEER~1~UID110	29.3603	29.772	29.6048	29.7521	29.5677	29.3043	29.5703	29.4196	28.7567	28.8813	28.8292	28.5039
A0A087WQA0~Bclaf1~S267~SAKNTPSQHSHSIQHSPERSGSGSVGNGSSR~1~UID113	29.6208	28.9262	27.4007	30.2614	29.3335	27.592	28.5643	28.4168	28.764	27.6304	27.7989	27.5628
A0A087WQA0~Bclaf1~S284~ERSGSGSVGNGSSRYSPSQNSPIHHIPSRRS~1~UID118	26.5923	26.2497	26.234	27.169	26.5487	26.3001	27.0593	27.0108	26.1054	25.7076	25.5563	25.8587
A0A087WQA0~Bclaf1~S289~GSVGNGSSRYSPSQNSPIHHIPSRRSPAKTI~1~UID120	25.9193	25.6109	25.5446	26.7038	26.1767	25.7736	26.6987	26.4821	25.6537	25.3737	25.1798	25.7352
A0A087WQA0~Bclaf1~S529~HKSLDAREKSIFREESPLRIKMIASDSHRPE~1~UID122	27.4497	27.9966	27.828	28.1997	27.9103	27.8831	28.0982	27.9886	27.1901	27.1704	27.3871	27.0305
A0A087WSH7~Tardbp~S63~IDGRWCDCKLPNSKQSPDEPLRSRKVFVGRC~1~UID123	24.6453	25.1374	24.9187	25.1188	24.4564	24.4061	24.5842	24.9022	24.0223	NA	24.1717	23.5229
A0A087WR42~Tmem237~S105~RPPPELETSLTERPSSPSLLRNENGIDAEPR~1~UID126	NA	NA	NA	23.3456	NA	NA	NA	NA	NA	NA	23.0148	NA
Q9Z1T6~Pikfyve~S23~SPTLDSANDLPRSPASPSHLTHFKPLTPDQD~1~UID134	23.8625	NA	NA	24.0651	23.3703	NA	NA	23.5353	22.8896	NA	NA	NA
A0A087WQN7~Xrn1~S1382~AQLPHHGEPPDEADLSPQSFAMKGTRMLKEI~1~UID137	25.3802	26.148	25.8123	25.8506	NA	NA	NA	NA	NA	NA	NA	NA
A0A087WQS0~Tns1~S1054~RQPAEPPGPLRRRAASDGQYENQSPEATSPR~1~UID138	25.4369	26.1911	25.7159	25.9898	26.0652	26.3786	26.4267	26.4086	25.5745	25.6641	25.8323	25.1767
A0A087WQS0~Tns1~S1062~PLRRRAASDGQYENQSPEATSPRSPGVRSPV~1~UID139	27.1534	27.7281	26.4309	27.5292	26.3036	26.2025	26.5407	26.4798	26.5596	26.5097	26.3108	25.5657
A0A087WQS0~Tns1~S867~AETPVAALPEFPRAASQQEIEQSIETLNMLM~1~UID142	25.8132	25.4934	25.5473	26.0177	25.5737	25.4301	25.9105	25.7525	24.9974	24.0493	24.0167	24.2191
A0A087WQS0~Tns1~S1533~ALPEKRRMSVGDRAGSLPNYATINGKVSSSP~1~UID144	NA	23.8579	23.2588	23.6516	24.0834	23.9485	24.2019	24.3777	23.2508	22.9187	22.9569	NA
A0A087WQS0~Tns1~S1342~GFGRRAVNPTMAAPGSPSLSHRQVMGPSGPG~1~UID145	27.8894	28.3588	28.1955	28.4243	27.8729	27.959	28.4925	28.2818	27.4499	27.5678	27.9281	27.1881
A0A087WQS0~Tns1~S1720~RDPTDESKDSSGPANSTTDLLKQGAACNVLF~1~UID148	23.4173	NA	NA	NA	23.5513	NA	NA	NA	NA	NA	NA	NA
A0A087WQS0~Tns1~S1118~SYKEAFEEMEGTSPSSPPHSVARSPPGLAKT~1~UID151	24.2938	24.5003	24.8541	25.1859	NA	23.9882	25.0014	24.6142	24.0814	24.0059	24.5023	24.4052
A0A087WQS0~Tns1~S1460~PGSPSLDRHAAYGGYSTPEDRRPTLSRQSSA~1~UID155	NA	22.4094	NA	NA	NA	NA	NA	NA	NA	NA	NA	NA
A0A087WQS0~Tns1~S1440~VISPGSPSLGRHLGGSGSVVPGSPSLDRHAA~1~UID156	23.9064	24.2513	NA	NA	NA	NA	NA	NA	23.0328	23.0173	23.6362	NA
A0A087WQS0~Tns1~S1447~SLGRHLGGSGSVVPGSPSLDRHAAYGGYSTP~1~UID158	29.5445	30.1527	29.6917	29.9824	29.6255	NA	29.8636	29.8396	29.1739	29.3221	29.1841	28.9879
A0A087WQS0~Tns1~S1427~HQGNLASSLHSNAVISPGSPSLGRHLGGSGS~1~UID160	NA	NA	NA	NA	NA	NA	NA	NA	NA	NA	NA	NA
A0A087WQS0~Tns1~S1430~NLASSLHSNAVISPGSPSLGRHLGGSGSVVP~1~UID161	NA	23.8626	NA	25.4099	25.6396	NA	25.3222	NA	24.5575	NA	23.3506	23.2344
A0A087WQS0~Tns1~S1402~HQVPGLHSSVVTTPGSPSLGRHPGAHQGNLA~1~UID163	29.0155	28.069	28.2661	29.3571	29.3122	28.2743	29.4877	29.3883	28.3454	NA	NA	27.6722
A0A087WQS0~Tns1~S545~GPLDGSLYAKVKKKDSLNGSSGPVTTARPAL~1~UID164	21.9186	NA	NA	23.8088	NA	NA	NA	NA	NA	NA	NA	NA
A0A087WQS0~Tns1~S1514~PATSPSPDSAAFRQGSPTPALPEKRRMSVGD~1~UID172	29.5592	30.0049	29.653	30.096	29.6558	29.7024	29.9204	29.7789	28.7146	28.8494	28.8952	28.4865
A0A087WQS0~Tns1~S836~WQQQQPHPPPRQQERSPLQSLARSKPSPQLS~1~UID173	27.353	27.9886	27.7956	27.9072	27.0857	27.1745	27.1994	27.363	27.0615	27.2423	27.2111	26.9277
A0A087WQS0~Tns1~S840~QPHPPPRQQERSPLQSLARSKPSPQLSAETP~1~UID174	NA	NA	NA	NA	23.2477	23.4909	23.2348	23.069	22.4725	22.0403	22.5988	22.347
A0A087WQS0~Tns1~S1376~NVVSGHPASAATTPGSPSLGRHPVGSHQVPG~1~UID185	28.0693	NA	27.996	NA	NA	27.8201	28.8759	28.6274	27.9768	27.8827	NA	27.3146
A0A087WQS0~Tns1~S1378~VSGHPASAATTPGSPSLGRHPVGSHQVPGLH~1~UID186	NA	NA	NA	28.6835	NA	NA	NA	NA	NA	NA	27.793	NA
A0A087WQS0~Tns1~S1182~AVAGPRAQDVEPKSFSAPAAHAYGHETPLRN~1~UID187	23.5762	24.0996	23.8926	23.8035	23.5244	23.9015	NA	NA	23.002	NA	23.1681	NA
A0A087WQS0~Tns1~S930~LLGSSRQSHPLTQSRSGYIPSGHSLGTPELV~1~UID188	NA	NA	NA	NA	NA	NA	NA	24.6181	NA	23.9835	NA	23.7741
A0A087WQS0~Tns1~S971~YQLHPAGSNQSFHPKSPASSTFLPSPHSSAG~1~UID192	NA	24.7314	NA	24.3786	24.6151	24.0455	NA	NA	NA	23.1197	NA	NA
A0A087WQS0~Tns1~S790~VTSAHCGCDPSGLFRSQSFPDVEPQLPQAPT~1~UID196	23.594	NA	NA	23.5787	NA	NA	NA	NA	NA	NA	22.6152	22.4635
A0A087WQS0~Tns1~S792~SAHCGCDPSGLFRSQSFPDVEPQLPQAPTRG~1~UID197	27.5088	27.6691	27.7686	27.6449	27.9176	27.6889	27.8978	27.9137	27.1609	27.0904	27.4624	27.1852
A0A087WQS0~Tns1~S604~TDEPVSGATTAPAALSPQEKKELDRLLSGFG~1~UID198	NA	NA	NA	NA	NA	NA	NA	NA	NA	NA	NA	NA
A0A087WQS0~Tns1~S1325~SPQARHRTVGTNTPPSPGFGRRAVNPTMAAP~1~UID199	NA	27.9756	NA	27.9676	NA	27.67	27.6835	27.7437	27.2399	NA	27.6963	27.1642
A0A087WQS0~Tns1~S154~GSSPKNLEEGGSMRVSPSIQPQPQSQPTSLS~1~UID200	25.1268	25.9351	25.4251	25.4818	25.1498	25.0846	25.0861	25.1768	24.4028	24.4469	24.5658	24.3544
A0A087WQS0~Tns1~S1637~SHSFRGAYGLAMKVSSPPPTITQQGKKGDMT~1~UID205	NA	NA	23.0594	NA	NA	NA	NA	NA	NA	NA	NA	NA
A0A087WQS3~Gorab~S82~SAPKQRANSQKPRSPSPVAPSPLTPTSSSGD~1~UID209	26.5958	27.0378	26.6608	27.0422	26.5511	26.5222	26.807	26.7656	26.2338	26.3711	26.3267	26.1162
A0A087WR00~Bok~S8~________MEVLRRSSVFAAEIMDAFDRSPT~1~UID212	24.034	24.0505	24.3378	24.4198	23.3557	23.0164	NA	23.7744	NA	22.5011	22.9539	22.5366
A0A087WR50~Fn1~S2384~IECFMPLDVQADRDDSRE_____________~1~UID213	25.073	25.6431	25.7915	25.57	25.4411	24.9054	25.3712	25.1888	NA	NA	NA	23.6723
A0A087WR57~Dap~S28~GKEERDKDDQEWESTSPPKPTVFISGVIARG~1~UID215	27.0218	25.837	26.1034	27.2344	27.107	25.856	27.3563	27.128	26.0244	NA	NA	25.3616
A0A087WRE8~Clasp1~S800~TAESVGQSDRFGLGQSGRIPGSVNAMRVLST~1~UID219	25.5472	26.22	25.8465	26.0995	25.4625	25.4773	25.7028	25.4826	24.2852	24.5584	24.3164	24.1078
A0A087WRE8~Clasp1~S1184~SLRGVTEAIEKFSFRSQEDLNEPIKRDGKKD~1~UID220	25.6512	26.1997	25.542	26.0818	25.7134	25.903	26.1504	25.8928	24.9799	24.7469	24.9032	24.3888
A0A087WRE8~Clasp1~S545~SSYQKALQSHLKNSDSIVSLPQSDRSSSSSQ~1~UID224	NA	NA	NA	NA	NA	NA	NA	NA	22.6076	23.4042	23.183	NA
A0A087WRE8~Clasp1~S558~SDSIVSLPQSDRSSSSSQESLNRPLSAKRSP~1~UID228	NA	NA	NA	NA	NA	NA	NA	NA	24.4002	NA	NA	NA
A0A087WRE8~Clasp1~S559~DSIVSLPQSDRSSSSSQESLNRPLSAKRSPT~1~UID229	24.6658	25.2942	24.8594	25.5921	25.3215	24.7386	25.6696	25.4914	NA	NA	NA	24.4983
A0A087WRE8~Clasp1~S562~VSLPQSDRSSSSSQESLNRPLSAKRSPTGST~1~UID230	NA	23.115	23.5933	NA	NA	22.8811	NA	NA	NA	NA	NA	NA
A0A087WRE8~Clasp1~S1118~LLHNHLKNSSNTGVGSPSNTIGRTPSRHPSS~1~UID232	29.1011	29.8731	29.4589	29.7859	29.6659	29.5945	29.9025	29.8438	28.8434	28.8323	29.0098	28.5105
A0A087WRE8~Clasp1~S646~PGSYASLGRIRTRRQSSGSTTNVASTPSDSR~1~UID234	22.2048	NA	NA	22.9298	22.204	21.0631	22.494	22.2761	21.56	21.2681	NA	21.7881
A0A087WRE8~Clasp1~S647~GSYASLGRIRTRRQSSGSTTNVASTPSDSRG~1~UID235	NA	NA	23.3242	NA	NA	NA	NA	NA	NA	NA	NA	NA
A0A087WRE8~Clasp1~S649~YASLGRIRTRRQSSGSTTNVASTPSDSRGRS~1~UID236	NA	26.5963	NA	26.2256	22.8862	NA	NA	23.6725	NA	NA	22.2687	NA
A0A087WRE8~Clasp1~S598~TVSTKSVSTTGSLQRSRSDIDVNAAASAKSK~1~UID237	24.8585	NA	25.2559	NA	25.1692	NA	NA	NA	NA	NA	NA	NA
A0A087WRE8~Clasp1~S600~STKSVSTTGSLQRSRSDIDVNAAASAKSKVS~1~UID238	28.8262	29.4851	29.145	29.5851	29.2432	29.4347	29.5544	29.4415	28.4966	28.6254	28.7995	28.4425
A0A087WRE8~Clasp1~S594~SRGSTVSTKSVSTTGSLQRSRSDIDVNAAAS~1~UID242	26.4902	27.0896	NA	26.9108	26.4932	26.6095	26.5863	26.4706	25.5754	25.8075	25.7173	25.1762
A0A087WRE8~Clasp1~S636~PAFSSAAALPPGSYASLGRIRTRRQSSGSTT~1~UID246	24.532	24.9448	25.0664	24.47	24.8245	24.5955	24.9287	25.1358	23.8384	23.9126	24.0595	23.5859
B2Z892~Pfkfb2~S447~HNFPKSQTPVRMRRNSFTPLSSSNTIRRPRN~1~UID248	24.4796	24.7165	NA	24.3864	24.2289	NA	NA	NA	23.9952	23.557	NA	NA
B2Z892~Pfkfb2~S464~TPLSSSNTIRRPRNYSVGSRPLKPLSPLRAL~1~UID249	NA	24.6125	NA	NA	NA	24.6078	NA	NA	NA	NA	23.651	23.5127
A0A087WRG6~Eya1~S19~SDGKSRGRGRRNNNPSPPPDSDLERVFIWDL~1~UID250	25.3994	25.4254	25.3387	25.3057	24.788	24.9768	25.1072	25.0112	25.025	25.2384	25.3636	25.0008
A0A087WRM8~2310035C23Rik~S180~EPSTTSGGGQLNRAGSISTLDSLDFARYSDD~1~UID251	23.8459	23.754	23.6543	NA	23.9784	23.3206	24.0295	24.096	23.337	23.4669	23.1619	23.5426
A0A087WRM8~2310035C23Rik~S170~ASIVGGAGGREPSTTSGGGQLNRAGSISTLD~1~UID255	NA	NA	NA	NA	NA	23.4108	NA	NA	NA	NA	NA	NA
A0A087WRM8~2310035C23Rik~S243~AAEHEVPLQERKNYKSSPEIQEPIKPLEKRA~1~UID260	NA	NA	NA	NA	NA	24.5537	25.0417	NA	NA	23.9668	NA	23.8479
A0A087WRM8~2310035C23Rik~S244~AEHEVPLQERKNYKSSPEIQEPIKPLEKRAL~1~UID261	NA	24.2935	24.2069	NA	24.4556	24.5537	25.0417	24.8779	23.563	23.9668	24.0743	23.8479
A0A087WSH6~Gm13889~S94~KAKKSFLQSLECLRRSTQSLSLQREPLGSCK~1~UID262	24.3927	25.0579	24.5677	24.8986	25.5358	25.4305	25.6854	25.5348	23.6796	NA	24.2139	23.7383
A0A087WRQ4~Sumo1~S2~______________MSDQEAKPSTEDLGDKK~1~UID264	24.0032	24.2492	NA	NA	23.9652	NA	25.3719	NA	NA	NA	NA	NA
F2Z4A3~Fat1~S4475~QFESIHPPRDMPAAGSLGSSSRSRQRFNLNQ~1~UID265	22.5679	23.5525	NA	NA	NA	NA	NA	NA	NA	22.6178	NA	22.9447
F2Z4A3~Fat1~S4274~TPSIPSDSRNNLDRNSFEGSAIPEHPEFSTF~1~UID267	NA	NA	NA	NA	25.2876	NA	25.4734	25.9248	25.3699	NA	NA	NA
A0A087WS46~Eef1b2~S65~GAADAKDDDDIDLFGSDDEEESEEAKKLREE~1~UID269	33.1775	33.2027	33.2339	33.6641	33.4354	33.1721	33.2716	33.4804	32.7521	32.4791	32.8339	32.7926
A0A087WS46~Eef1b2~S49~SLGKYGPSSVEDTTGSGAADAKDDDDIDLFG~1~UID271	NA	25.4645	25.1963	NA	NA	NA	24.5842	NA	NA	24.3054	24.5168	NA
A0A087WS73~Srgap2~S224~DSPQIRKTATAGRSKSFNNHRPMDPEVIAQK~1~UID272	NA	NA	NA	NA	NA	NA	NA	NA	NA	NA	NA	22.4533
A0A087WSE3~Speg~S1790~RVGSREPGRSLHKAASVELPQRRSPSPGATR~1~UID277	25.2492	25.4086	25.519	25.949	26.5942	26.6641	26.903	26.7899	25.6579	25.8636	26.028	25.3475
A0A087WSE3~Speg~S2199~SGDGESSEGGSSARASPVLAVRRRLSSTLER~1~UID278	23.7713	24.4722	24.1168	24.65	24.872	24.9051	25.0008	24.9728	23.7744	24.1334	23.9503	23.6685
A0A087WSE3~Speg~S1752~QEAPSPEALPSPGQESPDGPSPRRPELRRGS~1~UID280	24.4761	24.6316	24.7277	24.5494	24.8209	NA	24.897	NA	24.4479	NA	24.1428	23.6821
A0A087WSE3~Speg~S1955~SITKSPEPSAVTSRDSPQPPEPQPVPEKVPE~1~UID281	23.8297	24.2137	24.0134	24.2478	24.4639	24.4047	NA	NA	NA	NA	NA	NA
A0A087WSE3~Speg~S2525~FSNPSEKVFIRGTPDSPAQPAAAPRDAPVTS~1~UID283	23.7437	24.1762	NA	24.1065	24.074	24.3803	24.5104	NA	23.4039	23.1653	23.1937	23.1765
A0A087WSE3~Speg~S925~RTAASGPSSKLEKMPSIPEEPEHGDLERLSI~1~UID287	23.5997	NA	NA	24.4849	24.7643	24.8113	25.2331	25.1354	23.9577	24.1661	24.2577	23.928
A0A087WSE3~Speg~S1768~PDGPSPRRPELRRGSSAESALPRVGSREPGR~1~UID289	NA	NA	NA	23.7846	24.9201	NA	NA	25.0056	NA	24.1061	24.3345	NA
A0A087WSE3~Speg~S2161~QDLRVAGEPGLVRRLSLSLSQKLRRTPPGQR~1~UID290	NA	NA	NA	NA	24.4209	24.3497	24.4956	NA	23.5193	23.4169	23.2734	23.3951
A0A087WSE3~Speg~S241~KAASLDERTRQRSATSDLELRFAQELGRIRR~1~UID293	22.6543	NA	23.1885	NA	23.4096	NA	23.2544	23.1138	NA	22.3187	22.7483	NA
A0A087WSE3~Speg~S2144~AGTPLELVRRPERSRSVQDLRVAGEPGLVRR~1~UID299	25.0496	26.24	NA	26.1277	22.9644	NA	24.0011	22.7274	NA	NA	NA	NA
A0A087WSE3~Speg~S1883~HHQPPPESRGLQKSSSFSQGEAEPRGRHRRA~1~UID300	25.2653	25.6773	24.5508	NA	NA	26.1487	26.3131	26.3503	25.497	25.5245	25.6166	25.29
A0A087WST2~Rbbp5~S223~DFKELDENVEYEERESEFDIEDEDKSEPEQT~1~UID308	NA	24.2551	24.5072	24.3805	NA	NA	NA	NA	23.4838	NA	23.2266	23.4326
E9PZ64~Nab1~S371~LQQERRLTAGLYRQSSGEQSPDGGLPSDSSD~1~UID310	25.2002	NA	25.2754	NA	NA	NA	25.7493	NA	NA	24.905	NA	24.4764
E9PZ64~Nab1~S375~RRLTAGLYRQSSGEQSPDGGLPSDSSDGQGE~1~UID311	26.1393	26.5326	26.48	26.3379	25.5366	25.3429	25.5489	25.4643	25.457	25.5764	NA	25.0477
Q6PDK2~Kmt2d~S4789~PQLGSGRWEQDNRALSPVIPIIPRTGIPVFP~1~UID316	NA	23.0325	23.8125	NA	NA	22.8191	NA	NA	NA	NA	NA	22.682
Q6PDK2~Kmt2d~S2318~GLRAQEPPPAQALAPSPPSHPDVFRSGPYPD~1~UID317	24.7313	25.058	25.2488	25.4218	25.0671	25.0207	25.1334	25.0216	NA	24.4519	24.7972	24.0178
Q6PDK2~Kmt2d~S2299~FKAPLTPRASQVEPQSPGLGLRAQEPPPAQA~1~UID320	25.3661	25.6206	25.4068	25.7994	24.9761	24.5247	25.0379	25.1631	24.2777	24.4661	NA	24.3107
Q6PDK2~Kmt2d~S628~PEVSRFLPLPVLSHLSPLPEVSRLSPPPEES~1~UID325	22.6282	22.405	NA	22.5795	NA	NA	22.5518	22.6179	NA	NA	NA	NA
Q6PDK2~Kmt2d~S1627~GVEQMECEIKLEGPASPDVELGKEETEESKK~1~UID326	25.7802	26.2727	25.693	26.0857	25.6383	25.6495	26.154	25.8702	25.0878	25.2726	25.1704	24.7971
Q6PDK2~Kmt2d~S4410~PKPQGPALELPPGRVSPAAAQLADTFFGKGL~1~UID339	22.6037	NA	22.4671	22.7578	22.6596	NA	22.371	23.1925	21.6896	21.6185	21.9394	21.935
S4R294~Prrc2c~S102~ASKQEQHEEEKAPEVSPAQPKPGVAAPPEVA~1~UID340	NA	NA	22.73	NA	NA	NA	NA	NA	NA	NA	22.2008	21.2944
S4R294~Prrc2c~S755~MIPPKPLIRRDQMEGSPNSSESFEHIARSAR~1~UID341	25.7262	25.6087	25.5015	25.8848	26.2477	25.8534	26.5125	26.357	25.3784	25.3835	25.0623	24.9984
S4R294~Prrc2c~S1222~GPLRQREESETRSESSDFEVVPKRRRQRGSE~1~UID345	23.6093	23.69	23.9489	NA	23.184	NA	23.8108	NA	22.8776	23.0518	23.4881	23.3264
S4R294~Prrc2c~S899~EERISALESQPARKRSVSHGSNHAQNAEEQR~1~UID346	24.8993	NA	24.8698	25.7807	25.0217	24.3136	25.6149	NA	NA	24.5031	24.6306	25.1504
S4R294~Prrc2c~S901~RISALESQPARKRSVSHGSNHAQNAEEQRNE~1~UID347	NA	20.8351	NA	NA	21.0205	NA	21.3744	NA	NA	NA	NA	NA
S4R294~Prrc2c~S1516~ESVLPPKREIAKRSFSSQRPGVDRQNRRGNN~1~UID349	25.6996	25.8427	25.8725	26.2517	25.4712	25.5895	26.04	25.8079	25.3989	25.5888	25.631	25.4981
S4R294~Prrc2c~S853~ARDSTETEEQKFLSRSLEDVKPRHVDTNTQS~1~UID350	24.6257	25.0973	NA	25.2802	25.0299	25.269	25.5091	25.5203	23.6327	23.9928	24.3387	23.545
A0A0A0MQ90~S100a13~S94~VSTFFTFAGREGRKGSLNINEFKELATQQLP~1~UID353	NA	24.7341	NA	NA	NA	NA	NA	NA	NA	24.3176	24.95	24.3857
S4R1B0~Arhgap12~S213~DSAGEGSERIQQDSESGDELSSSSTEQMRAT~1~UID355	25.1015	25.8172	25.4036	25.6885	25.3902	25.3517	25.6143	25.5332	24.6024	24.8502	24.8539	24.4241
A0A0A0MQ98~Jmjd1c~S1969~SNKTSVSLPESQQQNSPQKSQTNGNSSPGSA~1~UID359	26.3584	26.8646	26.5475	26.6649	25.8195	25.8108	26.0736	25.9042	25.5058	25.6145	25.6366	25.4477
A0A0A0MQ99~Swi5~S36~RGESEFSRLYHGGYRSPQRPFPMIDENNDVS~1~UID360	26.4166	26.7318	26.3453	26.378	26.4791	26.1185	26.42	26.1377	25.6142	25.7051	25.8565	25.4633
A0A0A0MQA2~Mapkbp1~S1193~KMAATRPLAGLQKAQSVHSLVPQDEVPSSRP~1~UID361	NA	NA	NA	NA	NA	24.6656	NA	NA	NA	NA	NA	24.2768
A0A0A0MQC2~Plekhg5~S906~PVQLLPRPPRLLKSKSEASLLQLLSGTPAAR~1~UID363	24.2055	24.4046	23.9874	24.4924	23.4185	23.1752	24.0532	23.5753	23.593	23.1048	23.2094	23.0581
A0A0A0MQC2~Plekhg5~S202~DEGKVEQGVKDSKSLSLPALRPSGAGPPVSE~1~UID364	23.5689	24.2887	23.9297	24.4521	NA	23.1614	24.0062	23.3062	23.4663	23.2413	23.5963	23.5902
B1AQW2~Mapt~S305~SEKLDFKDRVQSKIGSLDNITHVPGGGNKKI~1~UID369	NA	NA	NA	NA	NA	23.6706	23.8525	NA	NA	NA	NA	NA
B1AQW2~Mapt~S148~ERGEPPKSGERSGYSSPGSPGTPGSRSRTPS~1~UID371	23.158	23.3126	23.4823	NA	23.7253	24.0984	NA	NA	NA	NA	NA	NA
A0A0A0MQD1~Tdrd7~S879~KHQKDVFLSAVSTAASSPGNRNGGTPAPGSP~1~UID377	NA	NA	23.3713	23.69	NA	NA	NA	NA	NA	NA	NA	NA
A0A0A0MQD1~Tdrd7~S880~HQKDVFLSAVSTAASSPGNRNGGTPAPGSPA~1~UID378	NA	22.928	NA	NA	23.9049	23.3716	24.1981	24.0094	NA	NA	NA	NA
A0A0A0MQD4~9530068E07Rik~S157~TNPRDEEPEDINIAISKESRRFRGFQDSVEV~1~UID379	24.8633	25.2919	25.0809	24.9671	24.3102	24.1388	24.6387	NA	24.2826	24.4699	24.5257	24.4409
F7CGP0~Ralgapa2~S491~THEHEGITMLVRRSSSPAELELKDDLQQAHG~1~UID381	NA	23.2071	22.6786	NA	NA	23.4584	23.1947	NA	NA	NA	NA	NA
A0A0A0MQE5~Camsap1~S734~PSSHDSEPWTILRQDSDSDVVDVEDTEQDFI~1~UID387	NA	NA	25.5947	26.0396	NA	NA	NA	NA	NA	NA	NA	NA
A0A0A0MQE5~Camsap1~S1133~TLPQSRSLPPSTHPRSPSDPGGELPEKCLFD~1~UID389	26.8238	27.5915	27.1494	NA	26.5122	26.5703	26.8108	26.8242	26.2572	26.4328	26.2548	26.2319
A0A0A0MQE5~Camsap1~S553~DEELVAIIRTDVSPPSPQMPRTSPQAPGLVA~1~UID391	25.8333	26.2099	26.1178	26.3756	25.7179	25.5953	26.0142	25.9767	NA	25.2932	25.3461	24.8242
A0A0A0MQE5~Camsap1~S560~IRTDVSPPSPQMPRTSPQAPGLVASIRSPQR~1~UID392	28.0042	28.4971	28.3431	28.38	28.0884	28.1592	28.334	28.247	27.3186	27.433	27.5773	27.1276
B7ZCJ0~Arhgap21~S1427~SRKRKKPKEKAQPSSSEDELDSVFFKKENTE~1~UID397	NA	NA	NA	24.1947	NA	NA	23.7598	NA	NA	NA	NA	23.0808
B7ZCJ0~Arhgap21~S918~TDSQKSSEDSGSRKGSSSEVFSDAAREGWLQ~1~UID399	24.8618	25.4086	24.9265	25.6597	24.4446	24.341	24.9452	NA	24.4568	24.6677	24.7003	24.2663
B7ZCJ0~Arhgap21~S851~PPSLTTSAPLIRRQLSHDQESVGPPSLDGQH~1~UID402	25.9998	25.6337	25.5653	26.4478	26.2431	25.2908	26.2433	26.2954	25.018	24.9576	25.1865	25.5136
B7ZCJ0~Arhgap21~S470~QERLEDSVLMKYCPRSASQGALTSPPVSFNN~1~UID404	25.4252	NA	NA	25.8986	NA	NA	NA	NA	NA	24.6597	NA	NA
B7ZCJ0~Arhgap21~S472~RLEDSVLMKYCPRSASQGALTSPPVSFNNHR~1~UID405	26.8105	27.3724	27.051	27.2051	26.7648	26.7971	26.7849	26.8879	26.1789	26.3357	26.3144	26.0845
B7ZCJ0~Arhgap21~S1729~TPALAKMFDVMKKGKSTGSLLTPSRSESEKQ~1~UID408	NA	26.4722	NA	NA	26.2568	26.421	NA	26.4598	NA	NA	NA	NA
B7ZCJ0~Arhgap21~S438~VVPTRTTLQVRRRSTSHDRVPQSVQIRQRSV~1~UID409	NA	NA	NA	24.7574	NA	23.402	24.6201	24.2611	NA	NA	NA	NA
B7ZCJ0~Arhgap21~S875~PSLDGQHSSKTERSKSYDEGLDDYREDAKLS~1~UID410	25.8962	26.0982	26.1421	26.105	25.9459	26.062	26.2366	NA	NA	25.3957	25.2387	24.8934
A0A0A0MQF6~Gapdh~S234~LWRDGRGAAQNIIPASTGAAKAVGKVIPELN~1~UID412	NA	24.6512	NA	24.8724	NA	24.5617	24.9248	24.9672	24.3095	24.0763	NA	24.146
A0A0A0MQJ6~Zcchc11~S137~ENTPTSQMKLQKTPRSPLEPENVPSLLLKEN~1~UID413	22.8294	23.0986	23.1889	23.2761	NA	NA	NA	NA	NA	21.9394	21.7147	22.125
A0A0A0MQJ6~Zcchc11~S92~EKTPSLQTKAEKVPKSPNLPVKAEKAPCTTA~1~UID414	24.5589	24.9885	24.8582	24.9265	24.3603	24.2708	24.7031	24.4696	23.7223	24.1615	23.8904	23.7716
A0A0A0MQL2~A430005L14Rik~S142~ASVLQMDSSIFLDDDSNQPMPVSRFFGNVEL~1~UID415	25.2941	25.3973	25.5197	25.8176	25.7319	25.1987	25.9288	25.8594	24.9811	25.2022	25.1973	25.1725
A0A0A0MQN9~Ttc28~S24~PEPASARSRRRREPESPPAPIPLFGARTVVQ~1~UID418	NA	23.0969	NA	NA	NA	22.8488	NA	NA	NA	NA	21.4899	NA
A0A0A6YVR2~Pmf1~S12~____SEAAERGPEGSSPEAVPGDATIPRVKL~1~UID422	NA	24.7461	24.805	NA	NA	NA	NA	NA	NA	NA	23.3446	NA
A0A0A6YWM7~Usp4~S203~EEEEMDHQEEGKEQLSEVEGSGEDDQGDDHS~1~UID424	23.7665	24.2622	NA	NA	24.3215	23.6459	NA	NA	NA	NA	23.41	23.3084
A0A0A6YWM7~Usp4~S208~DHQEEGKEQLSEVEGSGEDDQGDDHSESAQK~1~UID425	24.8584	24.6858	24.1632	25.2859	24.8346	24.7166	25.2596	25.4942	24.2638	24.6573	24.2074	24.2266
A0A0A6YWD2~Ildr2~S511~RGPSYRGRDLSFHSNSEKRRKKEPAKKPGDF~1~UID426	23.3663	NA	NA	23.9142	NA	23.7911	NA	NA	22.6694	22.8607	22.6885	22.4311
A0A0A6YW06~Enah~S336~YATVPRPLNKNSRPSSPVNTPSSQPPAAKSC~1~UID432	NA	23.5586	NA	23.5398	24.669	24.397	24.1304	24.9112	24.4203	24.1288	24.3215	23.5342
A0A0A6YW06~Enah~S723~TRKPWERTNTMNGSKSPVISRPKSTPSSQPS~1~UID433	NA	25.406	NA	25.5461	NA	25.4764	25.9862	NA	NA	24.0216	24.2203	NA
A0A0A6YW42~Fubp3~S49~QAAFYGQTLGQAQAHSQEQ____________~1~UID437	NA	23.838	24.3373	24.1512	NA	NA	NA	NA	NA	NA	NA	NA
B2RUE8~Map4k4~S719~ADDSTSGPEDTRAASSPNLSNGETESVKTMI~1~UID438	NA	27.2399	26.705	27.101	26.6141	NA	26.9875	26.993	25.3574	25.3051	NA	24.9005
B2RUE8~Map4k4~S882~GLRPEAIRQDPTRKGSVVNVNPTNTRPQSDT~1~UID443	NA	NA	NA	NA	NA	NA	NA	NA	24.2921	NA	NA	24.1538
B2RUE8~Map4k4~S611~SGSSNSGSQPGSHPGSQSGSGERFRVRSSSK~1~UID446	23.5029	NA	NA	NA	NA	NA	24.5151	NA	NA	NA	NA	NA
B2RUE8~Map4k4~S613~SSNSGSQPGSHPGSQSGSGERFRVRSSSKSE~1~UID447	NA	NA	NA	NA	NA	NA	NA	NA	NA	24.0358	23.0541	NA
B2RUE8~Map4k4~S615~NSGSQPGSHPGSQSGSGERFRVRSSSKSEGS~1~UID448	NA	23.766	NA	NA	24.7678	NA	NA	NA	NA	NA	NA	NA
B2RUE8~Map4k4~S553~PVRTTSRSPVLSRRDSPLQGGGQQNSQAGQR~1~UID449	NA	NA	NA	22.4835	21.579	NA	22.1599	22.1111	NA	NA	NA	NA
A0A0A6YWR8~Map4k4~S557~LASLKNNVSPVSRSHSFSDPSPKFAHHHLRS~1~UID450	25.9359	26.0624	22.5965	26.4886	NA	23.1642	26.4066	26.3881	22.6492	23.309	22.9349	23.0079
A0A0A6YWR8~Map4k4~S562~NNVSPVSRSHSFSDPSPKFAHHHLRSQDPCP~1~UID451	NA	22.5432	NA	NA	NA	NA	22.2718	22.3618	NA	NA	NA	NA
A0A0A6YW67~Gm8797~S57~RLIFAGKQLEDGRTLSDYNIQKESTLHLVLR~1~UID456	24.0642	24.7646	NA	24.7151	24.2311	24.5274	24.1615	24.5595	23.5804	23.4021	23.5526	23.536
A0A0A6YW80~Naa15~S804~PPGYEEDMKITVNGDSSAETEELANEI____~1~UID457	NA	NA	NA	25.4645	25.2101	NA	25.1324	24.9234	NA	NA	24.7701	NA
A0A0A6YW80~Naa15~S805~PGYEEDMKITVNGDSSAETEELANEI_____~1~UID458	25.0062	NA	24.973	NA	NA	NA	NA	NA	24.9019	NA	NA	NA
Q3TQS1~Larp1b~S60~KENREAKLDGPTENISEDEAQSSSQRKRGWR~1~UID459	25.6475	25.8435	25.7095	25.6954	25.8575	25.9166	26.043	26.1469	25.1009	25.204	25.7511	25.0495
E9QNQ4~Rapgef2~S1077~RKKVPVKDLPPFGINSPQALKKILSLSEEGS~1~UID463	26.046	26.192	25.9909	26.597	26.6528	26.4315	26.1115	26.7144	25.3469	25.1701	25.1053	24.7332
E9QNQ4~Rapgef2~S583~KHIPAALPVSGTLSSSNPDLLQSHHRILDFS~1~UID464	27.5037	27.2635	26.3795	27.7545	27.447	26.4872	27.8546	27.4092	26.6903	26.0379	25.5849	25.5592
E9QNQ4~Rapgef2~S958~DVAQTGGHKKRVRRSSFLNAKKLYEDAQMAR~1~UID469	23.1121	23.441	23.4007	NA	23.5532	23.2568	24.0268	23.9518	22.5252	23.1291	23.1466	22.9595
E9QNQ4~Rapgef2~S1020~LPKNPGDKKPVKSETSPVAPRAGPQQKVQPQ~1~UID470	23.0283	NA	21.926	NA	NA	24.2227	NA	NA	23.8144	23.7004	NA	NA
E9QNQ4~Rapgef2~S931~ALMFRTRKKKWRSLGSLSQGSANATVLDVAQ~1~UID472	26.2843	26.4941	NA	26.4172	26.3651	26.4873	26.4268	26.4503	25.0459	25.1077	25.5947	25.283
A0A0A6YWH9~Zfp639~S16~MRQPDLKYFDNKDDDSDPETANDLPKFADGT~1~UID474	24.8489	24.9942	24.7775	24.6117	NA	24.519	NA	NA	24.2703	NA	24.0155	NA
E9QKE4~Rab3gap2~S449~IVEDLHERVPEKGGFSPFGNTQGPSRVAQFL~1~UID479	NA	NA	NA	NA	NA	NA	NA	NA	NA	NA	NA	NA
A0A0A6YWP5~Tusc2~S50~SRARAVPPFVFTRRGSMFYDEDGDLAHEFYE~1~UID480	23.2909	NA	23.5473	NA	23.895	NA	NA	NA	NA	NA	NA	NA
A0A0A6YXP4~Rcor3~S15~_XQARKLANRHNQGDSDDDVEEAHPMDGNDS~1~UID481	24.7577	24.0746	24.533	25.6256	24.9822	24.3911	25.2293	25.34	24.1812	23.854	24.2475	24.1027
E9Q9M5~Usp19~S220~AKRAVHLRRGPEGEGSMDGPGPQGDAPSFLS~1~UID483	NA	24.3734	23.6067	24.7672	25.5214	NA	25.9627	25.7502	24.7132	24.5947	24.4653	24.3074
A0A0A6YX02~Lamtor1~S56~HSLPSARTDEQALLSSILAKTASNIIDVSAA~1~UID487	24.9377	25.1234	25.0225	25.6226	NA	24.6048	NA	NA	NA	NA	NA	NA
A0A0A6YX73~Prkar2a~S97~ADLEVPVPSKFTRRVSVCAETFNPDEEEEDN~1~UID488	26.6794	27.1026	26.9155	27.4825	27.5025	27.0768	27.5168	27.5884	25.8455	25.6298	25.1744	25.3409
A0A1D5RM41~Lrba~S979~GVDVSVGSQHEDRKDSPISPHFTRNSDENSS~1~UID500	23.8586	23.6092	23.992	24.188	24.0111	23.9638	23.8003	24.6129	23.118	23.3846	23.2056	22.4486
A0A0A6YXS4~Impdh2~S134~ITDTGRMGSRLVGIISSRDIDFLKEEEHDRF~1~UID502	NA	23.4129	23.2981	23.3016	NA	NA	NA	NA	NA	NA	NA	NA
A0A0A6YY67~Camsap2~S1131~PPEKADVSVEKLDGESDKEQFDDDQKVCCGF~1~UID504	24.6207	NA	24.8726	25.3965	24.382	24.5129	24.582	24.8192	24.0201	23.916	24.0785	NA
A0A0A6YY67~Camsap2~S584~QDLSILNSNIKLNQSSPDNLTDTKGALSPIT~1~UID505	NA	25.9859	NA	NA	NA	NA	NA	NA	NA	NA	NA	NA
A0A0A6YY67~Camsap2~S1296~DSESVHSGKRTPRSESVEGFLSPSRCGSRNG~1~UID506	NA	NA	23.7531	24.1945	23.8538	23.9283	NA	23.8435	NA	22.8039	23.2805	22.9958
A0A0A6YY67~Camsap2~S847~DIKESMETPPGRWLKSPTTPVDPERQWNLTS~1~UID508	NA	NA	NA	24.7886	NA	23.6177	24.0848	NA	22.842	NA	23.1858	NA
A0A0A6YY67~Camsap2~S450~SAQSSTPNRGIIRSVSNEGLTLNNSRASKHI~1~UID509	NA	27.1616	NA	NA	NA	NA	NA	NA	NA	NA	NA	NA
E9Q2S0~Pcdh7~S1177~SQPKLSTFMPVDERGSQEKLANGEAAIMGDR~1~UID511	25.406	26.0486	25.9492	26.2381	24.5876	24.6911	24.7374	NA	24.8081	24.9955	25.1157	24.7891
E9Q2S0~Pcdh7~S1011~YKSSSPLPTVQLHPQSPTAGKKHQAVQDLPP~1~UID515	28.0704	28.522	28.098	28.303	26.8284	26.6193	27.0416	26.902	27.4284	27.5579	27.3577	27.3742
E9Q2S0~Pcdh7~S989~SPSMGRYRSVNGGPGSPDLARHYKSSSPLPT~1~UID516	25.5045	26.2041	25.9385	26.149	24.3659	NA	24.6971	24.7451	25.1292	25.33	25.3127	24.9435
A0A0A6YY91~Ncam1~S748~GKDMEEGKAAFSKDESKEPIVEVRTEEERTP~1~UID518	23.4895	NA	NA	NA	24.223	24.2307	24.513	24.7326	NA	NA	NA	NA
A0A0A6YY91~Ncam1~S861~AGQATPSKGVTASSSSPASAPKVAPLVDLSD~1~UID522	NA	25.8608	NA	25.7082	NA	NA	22.5469	NA	NA	NA	NA	NA
A0A0A6YY91~Ncam1~S979~PGTVKNPPEAATAPASPKSKAATTNPSQGED~1~UID523	27.0685	27.6232	26.2866	27.7466	27.3984	27.3415	27.5675	27.6169	26.8305	26.6398	25.0574	24.7194
A0A0B4J1E2~Snw1~S224~PPRFKINKKIPRGPPSPPAPVMHSPSRKMTV~1~UID524	24.1081	24.5121	NA	24.5944	NA	NA	NA	NA	NA	NA	NA	NA
D3YTN1~Kpna4~S36~LLKRRNVPQEDICEDSDIDGDYRVQNTSLEA~1~UID530	24.7112	25.4245	25.3473	25.6046	24.8423	24.9072	25.237	25.0603	NA	24.0425	NA	NA
Q9DC42~Adgre5~S703~WACMVTGSKYTEFNSSTTGTGTSQTRALRSS~1~UID531	24.3292	24.836	NA	24.3377	23.6799	NA	NA	NA	23.7801	23.9875	23.5105	NA
Q0P6A0~Adgrl2~S154~ADDHLQSPNRDSLYTSMPNLRDSPYPESSPD~1~UID533	NA	24.5652	NA	24.2872	NA	NA	NA	NA	24.1172	24.2361	24.1441	24.2489
Q0P6A0~Adgrl2~S210~AGRHLHMCYQISRGNSDGYIIPINKEGCIPE~1~UID534	26.1832	26.7142	26.1368	26.2972	24.954	24.7211	24.9784	NA	25.65	25.638	26.1917	25.7208
Q0P6A0~Adgrl2~S189~LSPSRRSENEDIYYKSMPNLGAGRHLHMCYQ~1~UID535	NA	24.0328	NA	24.0892	22.2971	22.0692	23.7303	23.1398	23.3601	23.3152	NA	23.1192
A0A0G2JDN3~Srrt~S74~DRNRRERFSPPRHELSPPQKRMRRDWDEHSS~1~UID538	27.5347	27.8449	27.5079	28.0798	27.2431	25.9848	NA	27.2045	26.3013	26.4761	26.1879	26.6213
A0A0G2JDU7~Fscn1~S38~YLTAEAFGFKVNASASSLKKKQIWTLEQPPD~1~UID539	NA	22.6541	NA	NA	NA	NA	NA	NA	NA	NA	NA	NA
A0A0H2UH17~Ubap2l~S356~MLGKGFGDVGEAKGGSTTGSQFLEQFKTAQA~1~UID541	22.9871	23.4288	NA	NA	NA	NA	NA	NA	NA	NA	NA	NA
A0A0H2UH17~Ubap2l~S453~KPPAVATSTAAPPPPSSPLPSKSTSAPQMSP~1~UID542	25.0049	24.9462	24.6695	NA	NA	NA	NA	NA	NA	NA	NA	NA
A0A0H2UH17~Ubap2l~S454~PPAVATSTAAPPPPSSPLPSKSTSAPQMSPG~1~UID543	NA	NA	NA	NA	24.7248	NA	25.4103	24.845	NA	NA	NA	NA
A0A0H2UH17~Ubap2l~S609~QRSTQTRRYPSSISSSPQKDLTQAKNGFSSV~1~UID548	26.0184	26.4448	26.0693	26.8533	26.3124	26.2345	26.6557	26.2628	25.4644	25.9508	26.1548	25.1436
A0A0H2UH17~Ubap2l~S416~LVQYDLKSANDSTVHSPFTKRQAFTPSSTMM~1~UID549	NA	NA	NA	NA	NA	NA	NA	24.9344	NA	NA	23.9798	NA
A0A0H2UH17~Ubap2l~S467~PSSPLPSKSTSAPQMSPGSSDNQSSSPQPAQ~1~UID552	26.3319	26.9094	NA	26.7766	NA	NA	NA	25.9766	25.7979	26.131	NA	25.9075
A0A0H2UH17~Ubap2l~S476~TSAPQMSPGSSDNQSSSPQPAQQKLKQQKKK~1~UID556	23.8813	NA	NA	NA	NA	NA	NA	NA	22.9045	NA	NA	NA
A0A0H2UH17~Ubap2l~S477~SAPQMSPGSSDNQSSSPQPAQQKLKQQKKKT~1~UID557	NA	23.8153	NA	24.6596	24.3868	23.8873	24.772	24.7775	NA	NA	NA	22.5752
A0A0G2JDV8~Cnn3~S213~SLQMGTNKVASQKGMSVYGLGRQVYDPKYCA~1~UID558	NA	NA	23.6388	23.6033	NA	NA	NA	23.3091	22.4797	NA	NA	22.9029
A0A0G2JDW7~Rps27~S9~_______LAKDLLHPSPEEEKRKHKKKRLVQ~1~UID559	26.7837	23.1756	26.9772	NA	26.4942	26.7052	NA	26.9201	25.9693	26.0658	26.0128	25.8453
A0A0G2JDW7~Rps27~S25~PEEEKRKHKKKRLVQSPNSYFMDVKCPGCYK~1~UID560	NA	23.6483	23.3116	NA	NA	23.1987	NA	22.7396	NA	NA	NA	NA
E9QKG6~Ankrd17~S2150~NESPAQSVSSGVRAPSPAPSSVPLGSEKPSS~1~UID561	26.601	26.8881	26.5958	26.758	26.6591	26.6911	26.855	26.5063	25.9074	26.0628	26.2759	25.986
E9QKG6~Ankrd17~S1804~SSPSPPAQPGGVSRNSPLDCGSASPNKGASA~1~UID567	23.6144	NA	23.4406	24.2199	24.3322	24.2693	24.5234	24.0765	NA	NA	22.498	NA
E9QKG6~Ankrd17~S1380~SSCSDESSNSNSSRKSNNHASAVVTTTMASK~1~UID572	NA	25.8257	24.3673	26.6061	26.6976	26.1536	26.871	26.8754	25.2868	24.7392	24.5426	24.4566
E9QKG6~Ankrd17~S1385~ESSNSNSSRKSNNHASAVVTTTMASKKQPSV~1~UID573	NA	NA	NA	26.0272	NA	NA	NA	NA	NA	23.9634	NA	24.0637
A0A0G2JE27~Capza1~S9~_______MADFEDRVSDEEKVRIAAKFITHA~1~UID574	23.9925	NA	24.3417	24.3045	23.4735	24.0458	NA	NA	23.0606	NA	23.5606	23.2309
A0A0G2JE55~Fubp1~S128~WAEYYRQQAAYYAQTSPQGMPQHPPAPQGQ_~1~UID578	25.9278	26.1349	NA	26.5031	26.2099	25.8138	26.3376	26.4634	25.6307	25.6858	25.4703	25.4768
D3Z0T9~Sh2b3~S129~LQHLRRGLRQLFRRRSAGELPGATSDTNDID~1~UID579	25.1316	25.2894	24.8947	25.1655	NA	23.7904	NA	NA	23.5168	23.7616	23.9544	23.8435
A0A0G2JF33~Fam133b~S82~ENWKKELEKHREKLLSGNESSSKKRQKKKKE~1~UID580	24.1694	24.8284	24.1438	24.7464	23.7819	24.0469	24.4335	23.996	22.4374	22.8815	22.5148	22.8298
A0A0G2JEX1~Nexn~S80~REWNRRKQEIKEMLASDDEEESSPKIEKAYV~1~UID585	28.2289	28.7456	28.1772	29.031	29.4643	29.1856	29.5664	29.5259	28.4709	28.4482	28.6053	28.0692
A0A0G2JEX1~Nexn~S559~AALQKKREDEEEEEGSIVNGSTTEDEEQTRS~1~UID588	NA	NA	NA	25.5787	25.3297	NA	25.5557	25.3977	24.4182	23.8989	24.2582	24.3638
A0A0G2JEX1~Nexn~S564~KREDEEEEEGSIVNGSTTEDEEQTRSGAPWF~1~UID589	25.8366	25.3349	NA	NA	NA	NA	NA	NA	NA	NA	NA	NA
A0A0G2JEX1~Nexn~S160~KRAEQIEDINNTGTESASEEGDDSLLITVVP~1~UID591	26.3267	26.0748	NA	NA	NA	26.4902	27.2609	27.2573	26.4239	25.7833	25.6077	26.1035
A0A0G2JEX1~Nexn~S345~RRIEEEKAAFAEARRSMVLDDDSPEIYKTVS~1~UID593	NA	NA	25.8246	26.2718	26.4735	26.3291	26.5359	26.5626	NA	25.3171	25.5148	25.4616
A0A0G2JEX1~Nexn~S360~SMVLDDDSPEIYKTVSQESLTPGKLEINFEQ~1~UID594	28.2148	NA	28.3931	28.8594	29.2908	29.2199	29.523	29.5473	28.3881	28.3851	NA	27.9293
A0A0G2JGY8~Rpl34~S12~____MVQRLTYRRRLSYNTASNKTRLSRTPG~1~UID598	22.6589	NA	NA	NA	22.5648	NA	22.6895	22.4674	21.4286	NA	NA	NA
A0A0G2JF37~Crip2~S71~GILFGPKGVNTGAVGSYIYDKDPEGTVQP__~1~UID599	NA	23.6094	NA	NA	24.053	24.2681	24.7762	24.5365	NA	23.2131	23.5467	23.3298
A0A0G2JF68~Brap~S72~QRSREQSESVNTAPESPSKQLPDQISFFSGN~1~UID602	23.6153	26.6771	24.4466	26.2349	24.2386	23.3914	NA	NA	23.5109	23.5397	23.3733	NA
A0A0G2JFC0~Bcar3~S117~MLLTAKQNGPSGPRNSGINYMILDGDDQARH~1~UID603	24.9485	NA	NA	25.0869	NA	24.5519	24.7777	24.6671	24.2892	24.1671	24.0533	23.8603
A0A0G2JFC0~Bcar3~S16~MDTSPCPSSPVFRTGSEPTLSPALVRRFSSD~1~UID604	24.9093	25.573	25.2537	25.6221	25.2007	24.7421	25.487	24.9696	24.1912	24.4288	24.2921	24.0803
P27546~Map4~S617~VKAAEQMSTLPIDAPSPLENLEQKETPGSQP~1~UID606	27.0156	27.0062	26.6867	27.0043	26.83	26.4346	27.0455	26.8039	24.7531	24.8154	24.8196	24.5922
P27546~Map4~S667~TGNDITTPPNKEPPPSPEKKAKPLATTQPAK~1~UID607	NA	NA	24.674	NA	25.0086	25.0604	25.8749	25.3111	NA	NA	23.7037	NA
A0A0G2JFH2~NA~S421~SGKSGAKAEVPVLLTSDKEGKAVPSPSEPVP~1~UID608	NA	NA	NA	NA	23.9061	23.8402	24.0007	23.9547	22.3994	22.1933	NA	22.1737
A0A0G2JFH2~NA~S266~ATSHLKSSVGTGRAVSPSSLKGTPGDSTAHK~1~UID610	24.8359	25.5637	25.2904	25.8471	26.3666	26.2937	26.5411	26.6699	24.8479	24.8863	25.2472	24.6107
P27546~Map4~S785~LKPGPKTTPTVSKATSPSTLVSTGPSSRSPA~1~UID612	27.807	28.1942	27.8947	27.975	27.5102	27.6385	27.7465	27.7601	26.9159	26.9869	26.9084	26.6225
A0A0G2JFH2~NA~S570~YPVQPSRVEGRKEIASPPCVEKLSDDGNVAH~1~UID613	NA	NA	NA	23.8686	NA	23.682	24.2348	24.3184	NA	NA	NA	NA
A0A0G2JFH2~NA~S951~PVRNPDPLRQKMEKFSLSDDQNERDSKDPES~1~UID614	NA	NA	23.5003	NA	25.6259	25.0789	25.0367	25.4071	24.3369	24.1228	24.6579	23.6221
A0A0G2JFH2~NA~S953~RNPDPLRQKMEKFSLSDDQNERDSKDPESLD~1~UID615	NA	NA	NA	NA	26.5614	26.5585	26.6055	26.6099	NA	NA	NA	24.3943
P27546~Map4~S901~PSSSAPRVSRLATTVSAPDLKSVRSKAKVEK~1~UID616	NA	24.9626	24.351	25.3547	24.9031	24.8911	25.1411	25.3259	23.7731	23.9808	NA	NA
P27546~Map4~S798~ATSPSTLVSTGPSSRSPATTLPKRPTSIKTE~1~UID617	NA	NA	NA	NA	24.6138	24.47	NA	25.0783	NA	NA	NA	NA
A0A0G2JFI7~Mef2c~S220~GAGTSAGNGYGNPRNSPGLLVSPGNLNKNIQ~1~UID624	25.0683	25.6595	25.4901	25.7984	26.2948	25.6491	26.3901	26.2319	26.1134	25.962	26.0888	25.678
A0A0G2JFM9~Fnbp1l~S347~RHSSDINHLVTQGRESPEGSYTDDANQEVRG~1~UID625	27.4859	26.4193	26.6043	27.7731	27.4649	26.7436	27.321	27.6404	NA	24.8329	25.272	25.6555
A0A0G2JFM9~Fnbp1l~S334~SEVEGKTGIRGDRRHSSDINHLVTQGRESPE~1~UID627	25.1181	24.6564	24.6492	NA	NA	23.6922	24.9999	24.8974	NA	23.1165	NA	24.9239
A0A0G2JFM9~Fnbp1l~S335~EVEGKTGIRGDRRHSSDINHLVTQGRESPEG~1~UID628	NA	24.6564	NA	25.3242	24.7206	NA	NA	NA	24.9233	NA	23.8088	NA
A0A0G2JFM9~Fnbp1l~S141~DFPFEDYSQHIYRTISDGTISAAKQESGKMD~1~UID629	25.9432	26.4695	26.1127	26.636	25.7539	25.9607	26.0887	26.1354	25.3854	25.5145	25.6421	25.2208
A0A0G2JFP9~Vcam1~S171~IDLFKGDQLMNRQEFSSEEMTKSLETKSLEV~1~UID630	NA	NA	NA	28.6126	NA	NA	NA	26.7841	NA	NA	NA	27.5937
A0A0G2JFP9~Vcam1~S172~DLFKGDQLMNRQEFSSEEMTKSLETKSLEVT~1~UID631	27.9186	28.536	27.6531	NA	26.5231	26.3861	26.804	NA	28.2179	28.102	28.2912	NA
Q9D394-4~NA~S27~ESCGEEQERGGERRPSEPLEPRGASARGADR~1~UID632	22.9286	23.3327	23.3669	23.4152	22.9972	NA	23.5328	NA	23.1439	23.2664	23.3657	22.952
A0A0G2JFW6~Rprd2~S550~SEVSSTSASKASVGQSPVLPSTTFKLPSSSL~1~UID633	25.201	25.6927	24.8344	25.2028	24.9898	24.9797	24.9974	24.7443	24.4569	24.6244	24.6718	24.2616
A0A0G2JFW6~Rprd2~S309~PEPVTDNRDVEDMELSDVEDDGSKIIVEDRK~1~UID634	NA	27.7651	27.2243	27.9512	27.1905	26.9162	27.3302	27.4025	26.93	26.9717	26.9651	26.508
A0A0G2JFW6~Rprd2~S843~SVRALLDSSENCDRLSSPPGLFGAFNIRGNE~1~UID640	NA	24.2773	NA	NA	23.9952	NA	NA	NA	NA	23.0348	23.1551	NA
A0A0G2JFW6~Rprd2~S844~VRALLDSSENCDRLSSPPGLFGAFNIRGNEP~1~UID641	23.7363	NA	24.1103	24.5947	NA	24.0459	24.0706	24.1531	23.1151	NA	NA	22.7588
A0A0G2JFW6~Rprd2~S901~STAGHLTLPQTQYPDSPHSVPHRSIFSSQST~1~UID642	25.3348	NA	NA	NA	NA	NA	NA	NA	NA	NA	NA	NA
A0A0G2JFW6~Rprd2~S421~TGVSSASRPSPGIPTSPSNLSSGLKTPAPAT~1~UID644	25.5437	25.9903	25.6554	NA	25.7299	25.347	25.8939	25.5955	24.7953	NA	25.1867	24.8161
A0A0G2JFW6~Rprd2~S529~LLSSTQSFIPKSFNYSPSSSTSEVSSTSASK~1~UID648	24.6139	25.1863	25.0816	24.9911	24.9692	25.2964	25.0788	24.8031	23.9084	24.3149	24.5399	24.4057
A0A0G2JFW6~Rprd2~S666~TSVDSIDGTPVRDERSGTPTQDEMMDKPTSS~1~UID649	NA	NA	NA	25.7895	NA	NA	25.463	25.3404	NA	NA	NA	NA
A0A0G2JFZ4~Tsc22d2~S587~QTQPLVGQVDDTRRKSEPLPQAPLSLIAESK~1~UID650	25.9197	25.8602	25.2496	25.9708	25.2767	24.6029	25.5043	25.4682	24.838	25.5225	25.2034	24.8957
A0A0G2JG07~Snx27~S49~GGGGGPRVVRIVKSESGYGFNVRGQERREC_~1~UID651	NA	NA	NA	NA	NA	23.0036	NA	23.1535	NA	NA	NA	NA
E9PVP1~Aim1~S507~HTEKTPISKPGVGEASPPSTPEHSPETMGKD~1~UID652	24.9134	25.8237	25.2648	25.8245	25.5196	25.6425	25.7862	25.5735	24.769	25.1644	25.37	24.6388
E9PVP1~Aim1~S115~PTKRKGRSRVPEAVPSSPGSGSRAPAKESPP~1~UID654	NA	NA	NA	23.6725	NA	NA	NA	NA	NA	NA	NA	NA
A0A0G2JG85~Ap1ar~S49~PRGEHLTIEFENLVESDEGESPGSSHRPLTE~1~UID658	25.1835	25.0192	24.0207	26.034	24.9757	24.1367	25.0898	25.2503	NA	NA	NA	NA
A0A0G2JG98~Eif4e~S24~TPTTNPPPAEEEKTESNQEVANPEHYIKHPL~1~UID659	NA	NA	23.7381	NA	NA	NA	NA	NA	NA	NA	NA	23.1432
A0A0G2JGQ6~Dclk1~S352~SPGSLRKQRISQHGGSSTSLSSTKVCSSMDE~1~UID663	NA	NA	NA	NA	22.7667	22.3284	22.9654	NA	21.6556	NA	NA	NA
Q80VB6~Dclk1~S330~NGTPGSQLSTPRSGKSPSPSPTSPGSLRKQR~1~UID669	23.9815	NA	NA	24.7945	NA	25.5524	NA	NA	NA	NA	NA	NA
Q80VB6~Dclk1~S332~TPGSQLSTPRSGKSPSPSPTSPGSLRKQRDL~1~UID670	NA	24.2396	24.2809	NA	25.6652	24.5534	25.6168	25.7417	25.0357	25.1812	25.2321	24.6801
Q80VB6~Dclk1~S337~LSTPRSGKSPSPSPTSPGSLRKQRDLYRPLS~1~UID672	27.184	27.6075	NA	28.0151	28.4429	NA	NA	NA	28.9795	29.1514	NA	NA
Q80VB6~Dclk1~S305~ASRRGTTKSPGPSRRSKSPASTSSVNGTPGS~1~UID674	NA	NA	25.6659	NA	26.5005	NA	NA	NA	NA	NA	NA	NA
Q80VB6~Dclk1~S307~RRGTTKSPGPSRRSKSPASTSSVNGTPGSQL~1~UID675	28.2396	28.5994	28.8575	28.7411	29.2096	29.352	29.4333	29.3835	28.9418	29.0865	29.172	28.8162
A0A0G2JH12~Fam126a~S237~EITPTSSRISRNAVTSMSIRGHRWKRHEQPE~1~UID684	NA	NA	NA	NA	NA	NA	23.8514	NA	NA	NA	NA	22.8668
A0A0G2JH12~Fam126a~S239~TPTSSRISRNAVTSMSIRGHRWKRHEQPESS~1~UID685	NA	23.6102	NA	NA	NA	NA	NA	NA	NA	NA	NA	NA
K3W4P2~Ints1~S1345~TFHSLLTASLPPRRDSTEAPKPESSPEPPPG~1~UID686	23.2053	NA	NA	24.6692	NA	NA	NA	NA	NA	NA	NA	NA
K3W4P2~Ints1~S1353~SLPPRRDSTEAPKPESSPEPPPGQGRTRAGT~1~UID687	NA	NA	NA	NA	NA	NA	NA	NA	NA	NA	NA	NA
K3W4P2~Ints1~S310~LQGEGARSGGELGAGSSPHPSLTEEEDSQTE~1~UID689	NA	NA	NA	NA	NA	24.7925	24.5879	NA	NA	NA	NA	NA
K3W4P2~Ints1~S311~QGEGARSGGELGAGSSPHPSLTEEEDSQTEL~1~UID690	NA	NA	25.1324	NA	24.6097	NA	NA	NA	NA	24.5009	24.552	23.5723
E0CX72~Vangl1~S45~RHKSPRNKDGRGSEKSVTIQAPAGEPLLAND~1~UID695	24.1306	NA	24.1694	24.2372	NA	24.7835	NA	24.937	NA	NA	NA	NA
A0A0J9YKD4~Ckm~S303~VKLMVEMEKKLEKGQSIDDMIPAQK______~1~UID696	NA	NA	NA	NA	25.0427	24.8068	25.2346	25.1212	22.6593	22.74	23.0669	22.3235
A0A0J9YQM4~Rnf187~S200~EEEHFLQEAEKDEGASEDDELADPADRFRSL~1~UID697	25.1356	25.6089	25.346	25.2874	25.4811	25.7308	25.7369	25.5891	24.4705	24.5954	24.6861	24.615
A0A0J9YUR2~Specc1~S275~RPLSATSNPFKSSKGSPTGSSPNNASELSLA~1~UID704	26.8585	27.2194	26.8719	26.7674	26.4574	26.4805	26.616	26.5168	26.2859	26.4886	26.4871	26.3851
A0A0J9YUR2~Specc1~S846~RPPSLGFGNTRLLSASTGGLKPSKLSVERRD~1~UID710	NA	23.5003	NA	23.5473	NA	NA	NA	NA	NA	NA	NA	NA
A0A0J9YUR2~Specc1~S758~SGGTGQSISVHKTPRSPLSGIPVRTAPAAAV~1~UID711	23.8472	24.6965	24.2945	24.3683	23.2651	NA	23.5609	NA	22.8619	23.1993	NA	NA
A0A0J9YUR2~Specc1~S825~RAEDRKSDPYLRKSPSLESLSRPPSLGFGNT~1~UID713	NA	NA	NA	NA	NA	NA	NA	NA	NA	24.3191	24.2041	NA
A0A0J9YUR2~Specc1~S721~ADAAGRWRGVYVNRTSPAPSDSATTVKSLIK~1~UID715	NA	23.7045	NA	NA	NA	NA	NA	NA	NA	NA	NA	NA
A0A0J9YUV6~Sept11~S17~KRRTCFNEELRNLSLSGHVGFDSLPDQLVNK~1~UID717	NA	25.5813	25.5115	25.8597	NA	NA	NA	NA	24.7027	23.7775	NA	23.0896
A0A0J9YU82~Stard13~S352~RVSIYDNVPSSHLYASTGDLLDLEKDGLLPQ~1~UID723	25.0201	NA	NA	25.301	NA	25.1393	25.946	26.2073	24.7014	23.5643	NA	NA
A0A0J9YU82~Stard13~S439~SEGRTTPSDVERDRTSLNESEATGVRERRDS~1~UID724	NA	23.8287	23.5773	23.932	24.4003	24.1988	NA	24.4817	23.0856	23.533	NA	22.6308
A0A0J9YU82~Stard13~S271~ALPDTSDQNHMHGFHSQENLVVHIPKDHKPG~1~UID726	25.9806	NA	NA	26.4413	27.0037	25.6533	NA	NA	NA	NA	NA	NA
A0A0J9YU82~Stard13~S312~LSPTDNSNGVNWRTGSISLGRQQGPGMREPR~1~UID728	NA	22.6863	NA	NA	23.6364	23.3434	23.5816	24.0233	22.7383	22.5573	22.7358	22.3059
A0A0J9YUB6~Ociad1~S139~ITDHIAQGPEPNLEESPKRKGVTYEELRSKN~1~UID730	NA	26.0022	26.1058	NA	26.7089	26.41	NA	26.9127	NA	25.1775	25.4023	25.4473
B9EJ54~Nup205~S1165~KPYSDGEGGMEDENRSVSGFLHFDTATKVRR~1~UID731	25.1964	26.1204	NA	25.5167	25.4527	25.2991	25.3512	NA	NA	NA	NA	NA
A0A0J9YUF2~Ube3a~S8~________MATACKRSPGESQSEDIEASRMK~1~UID735	NA	23.857	NA	23.3236	NA	NA	NA	NA	NA	NA	NA	NA
A0A0J9YUJ3~Gtf3c2~S163~DLLLLKLSKGLDQPESPHPKRPPEDFET___~1~UID736	23.9232	25.1356	NA	24.9382	21.4325	NA	NA	NA	NA	NA	NA	NA
A0A0J9YUK4~Nck2~S90~LGLGKTRRKPSARDASPTPSTDAEYPANGSG~1~UID737	25.3612	26.0917	NA	NA	24.7458	NA	NA	NA	NA	NA	NA	NA
E9Q8G4~Tcf4~S109~GDGTPYDHMTSRDLGSHDNLSPPFVNSRIQS~1~UID740	24.0811	NA	23.8093	24.5297	24.4176	23.8043	24.3547	24.2884	22.9138	23.0548	23.0574	22.5758
E9Q8G4~Tcf4~S114~YDHMTSRDLGSHDNLSPPFVNSRIQSKTERG~1~UID741	25.3508	25.8861	25.1558	25.5522	25.0326	24.967	25.4964	25.3644	24.5552	24.5232	24.4772	24.1787
E9Q8G4~Tcf4~S536~GLQGQSVSSGSSEIKSDDEGDENLQDTKSSE~1~UID743	26.6732	26.3594	NA	NA	26.3531	25.999	NA	26.3252	26.2834	25.989	25.9769	25.9605
E9Q8G4~Tcf4~S505~PNQVPVPQLPVQSATSPDLNPPQDPYRGMPP~1~UID744	NA	25.5961	25.6672	NA	25.7147	25.3758	25.7683	25.6388	24.4423	NA	24.3303	NA
E9Q8G4~Tcf4~S393~AGTAVWSRNGGQASSSPNYEGPLHSLQSRIE~1~UID746	25.6938	26.0123	NA	26.2605	26.1495	25.4252	25.9463	26.237	NA	25.6939	25.4016	25.373
A0A0J9YV01~Zeb2~S1098~LMNRAYLQSITPQGYSDSEERESMPRDGESE~1~UID749	24.9566	25.2661	25.0677	NA	24.6339	24.4413	NA	24.4425	NA	24.4309	24.3354	24.1322
A0A0J9YV01~Zeb2~S707~APNSNPTTKDSLLPRSPVKPMDSITSPSIAE~1~UID753	23.3182	23.5151	23.6079	23.8923	NA	23.3286	NA	NA	NA	22.5698	22.937	22.5553
A0A0J9YV08~Hip1~S52~LSEHISPVVVIPAEVSSPDSEPVLEKDDLMD~1~UID768	NA	24.9703	24.9809	24.7591	25.7897	25.4328	NA	25.5124	24.6095	24.4531	24.5253	NA
A0A0J9YV20~Sdad1~S584~AAPGKAQKRKYLEIDSDEESRGELLSLRDIE~1~UID769	26.0972	26.4195	26.1505	26.389	26.0898	26.1641	26.3705	26.2455	25.0817	24.747	24.7898	24.32
A0A0J9YV82~Bcl7b~S96~SSTNSSPSPQQSESLSPAHTSDFRTDDSQPP~1~UID779	24.2734	24.356	NA	24.241	NA	NA	NA	NA	23.8105	24.4916	24.2012	24.0946
A0A0J9YVB2~Klrg2~S143~SPAPSTRFLTVPVPESPAFARRSAPTLQWLP~1~UID780	NA	NA	NA	NA	NA	NA	NA	NA	NA	NA	NA	NA
A0A0J9YVG0~Ppm1g~S417~ELQAESGKRKLEEALSTEGAEDTGNSDKKKA~1~UID784	NA	25.2274	24.4317	24.3493	25.0637	NA	24.8797	25.1914	NA	NA	NA	NA
A0A0M3HEQ6~Ankrd32~S165~RVLEAGKANVILPKNSPSGITHVIASNARIS~1~UID785	NA	23.6603	NA	23.9589	NA	NA	NA	NA	NA	23.2238	23.3803	22.7067
A0A494BB98~Kiaa0020~S100~ANKFSKKRKFQPDGESDESGAKKPKWDDFKK~1~UID786	NA	NA	22.0864	NA	NA	NA	NA	NA	NA	NA	NA	21.9017
A0A0N4SUP4~Epha1~S879~NFDPRVTLRLPSLSGSDGIPYRSVSEWLESI~1~UID789	23.6072	23.7205	23.2674	23.4278	NA	22.7684	NA	NA	NA	22.3976	23.005	22.0414
A0A0N4SV15~Kcmf1~S231~ITQATATANTANTENSPQALHNSQFLLTRLN~1~UID803	NA	24.6202	24.7588	NA	24.5917	24.542	24.9252	NA	NA	23.3533	NA	NA
A0A0N4SV16~Antxr1~S360~CTVIIKEVPPPPVEESEEEDDDGLPKKKWPT~1~UID804	24.5989	25.375	25.0222	25.1663	25.0148	25.0367	25.1922	25.1707	24.32	24.4928	24.6815	24.7716
A0A0N4SV80~Zfml~S1099~VQRKNDLELGKGSTFSPDLKNSPVDESEVQT~1~UID809	24.6177	24.7923	24.4845	25.0429	24.0965	23.9436	24.5034	24.5432	23.8329	23.8096	24.0469	23.6419
A0A0N4SV80~Zfml~S1569~KQNPLKGKRKEALKISPSPELNLKKKKGKTS~1~UID810	25.2188	NA	NA	25.7119	24.8422	24.6475	25.1325	24.8586	24.3771	24.5266	24.5619	24.4431
A0A0N4SV80~Zfml~S1105~LELGKGSTFSPDLKNSPVDESEVQTAADSSS~1~UID811	NA	24.2224	24.1868	24.1911	NA	NA	NA	NA	NA	NA	NA	23.5467
Q921T5~Kdm5a~S204~KEKVEAEVLSTDIQPSPERGTRMNIPPKRTR~1~UID812	NA	24.4817	NA	NA	NA	NA	NA	NA	NA	23.1694	NA	23.2266
A0A0N4SVC2~Tra2a~S258~DRGYDRYEDYDYRRRSPSPYYSRYRSRSRSR~1~UID813	NA	24.3122	NA	NA	NA	23.8328	NA	NA	NA	NA	23.2859	22.4318
A0A0N4SVC2~Tra2a~S2~______________MSDVEENNFEGRESRSQ~1~UID816	26.27	25.6762	25.8932	26.5049	26.258	25.6582	25.6479	26.6773	26.2477	25.4128	25.7408	26.1627
D3YWF9~Ddx47~S9~_______MAADEEPDSPSGALQTAAEEEETK~1~UID820	24.6025	24.2701	23.8701	25.1297	NA	24.002	24.7858	NA	24.3919	NA	NA	24.7231
A0A0N4SVL4~Fam188b~S143~GRRTSWSEAGKARHDSLDGDILGNFVSSKKP~1~UID821	NA	NA	23.0761	NA	NA	NA	NA	23.2706	NA	NA	NA	NA
A0A0N4SVL4~Fam188b~S123~PLRHSETTLVNIYDLSDEDTGRRTSWSEAGK~1~UID822	NA	24.7757	23.8208	24.1929	NA	23.7665	24.6373	24.6884	24.238	NA	NA	23.5998
F7BP94~Asun~S150~KEELAEAEVIKDSPDSPEPPNKKPLVETDET~1~UID825	NA	24.5878	NA	NA	NA	23.8495	NA	NA	NA	NA	NA	23.6835
A0A0N4SVT3~Gng12~S26~IAQARRTVQQLRLEASIERIKVSKASADLMS~1~UID826	23.661	24.4958	23.6539	24.5009	23.3822	23.5295	23.81	23.4361	23.4848	23.4983	23.5821	23.1729
A0A0N4SVT3~Gng12~S10~______MSSKTASTNSIAQARRTVQQLRLEA~1~UID828	24.0017	24.4123	23.2415	NA	NA	NA	NA	24.3245	NA	NA	NA	22.2615
Q3TWL5~Itfg2~S219~CAYAVLLCTWNKDTGSPPASEEATGDSRETP~1~UID829	NA	23.5176	NA	NA	NA	NA	NA	NA	NA	NA	NA	NA
A0A0N4SW73~Rab11fip5~S332~PPRALLELQGHLDGASRSSLCVNGSHVYNEE~1~UID830	NA	NA	NA	NA	23.5582	NA	23.5819	23.4102	NA	NA	NA	NA
A0A0N4SW73~NA~S626~PSLPSASRASLAPLASPGKALPEWDDTFNIF~1~UID831	NA	NA	23.0419	NA	NA	NA	NA	NA	NA	NA	NA	22.0184
A0A0N4SW73~Rab11fip5~S209~KDRVKGKKKYDLESASAILPSSALEDPELGS~1~UID844	24.7967	NA	NA	NA	NA	NA	24.8402	NA	23.6155	NA	NA	NA
A0A0N4SW73~Rab11fip5~S176~EIQVTIQFTRNNLSASMFDLSMKDKPRSPFS~1~UID846	26.9212	27.3355	27.1292	27.213	27.2845	27.3547	27.5728	27.3915	26.4845	26.5098	26.6676	26.3408
A0A0N4SW73~Rab11fip5~S1203~SPHPVKPLTAAPVEASPDRKQPRTSLSTALS~1~UID847	23.9415	24.2442	24.1842	24.495	24.5774	24.4257	24.8988	24.8007	23.2607	22.5982	23.4876	22.6566
A0A0N4SW73~Rab11fip5~S307~DSIQSPKLLTHKRTYSDEASQLRAAPPRALL~1~UID848	26.3342	26.795	26.6367	26.8891	26.8993	26.818	26.8373	27.0053	25.9436	25.9835	26.2111	25.8715
A0A0N4SWB9~Tmcc1~S230~VDDGGKALGVISNFQSSPKYGSEEDCSSATS~1~UID853	27.118	NA	NA	27.082	26.7722	NA	NA	26.9389	26.5076	NA	26.4389	NA
A0A0N4SWB9~Tmcc1~S231~DDGGKALGVISNFQSSPKYGSEEDCSSATSG~1~UID854	NA	27.5274	27.1408	NA	NA	26.7961	27.1596	NA	NA	26.4368	NA	26.242
A0A0N4SWB9~Tmcc1~S199~SKPREIASLIRNKFGSADNIPNLKDSLEEGQ~1~UID855	27.3093	27.7095	27.4301	27.7383	27.439	27.4712	27.7483	27.6219	26.8841	26.9523	27.0901	26.6849
H3BKV3~Trmt1~S121~KVPGEKDSEKIAVDLSDQEEETAGKNENLAP~1~UID857	27.9005	28.4546	27.8759	28.3015	27.7081	27.6063	27.9567	27.765	27.1186	27.2198	27.3468	27.3801
A0A0R4IZZ6~Fnbp4~S485~AELRALEEGDGSVSGSSPRSDISQPASQDGV~1~UID861	25.1	NA	NA	25.6912	NA	25.1464	NA	24.8306	NA	NA	25.0572	NA
A0A0R4IZZ6~Fnbp4~S486~ELRALEEGDGSVSGSSPRSDISQPASQDGVR~1~UID862	NA	25.0669	25.3346	NA	24.7358	NA	25.2544	NA	24.5295	NA	NA	24.2781
A0A0R4IZZ6~Fnbp4~S553~ETAIGAEDSEKIDEISDKETEVEESSEKIKV~1~UID865	24.578	25.115	24.7633	25.0434	24.8492	NA	25.071	25.0312	23.6839	24.1718	24.1668	23.7876
A0A0R4IZZ6~Fnbp4~S533~SPESTSRSSSKTGRDSPENGETAIGAEDSEK~1~UID866	25.2788	25.8297	25.5594	26.2427	25.7825	25.3683	26.008	25.7702	25.0832	25.2479	25.3437	24.7589
A0A0R4J008~Hdac2~S394~GVQMQAIPEDAVHEDSGDEDGEDPDKRISIR~1~UID869	27.3935	27.4832	27.4184	27.9717	27.2544	27.3677	27.6016	26.9365	26.7882	26.9929	26.8365	26.8473
A0A0R4J011~Tcf3~S377~PGTSQWPRAGAPSALSPNYDAGLHGLQSKME~1~UID870	NA	NA	25.2376	NA	NA	NA	NA	NA	NA	NA	NA	NA
A0A0R4J011~Tcf3~S508~ASEIKREEKEDEEIASVADAEEDKKDLKVPR~1~UID875	23.9921	24.426	23.6882	24.0732	NA	23.6487	NA	23.5688	22.885	NA	NA	23.0138
A0A0R4J011~Tcf3~S528~EEDKKDLKVPRTRTSSTDEVLSLEEKDLRDR~1~UID877	24.6601	NA	NA	25.3554	NA	24.495	NA	24.6382	NA	NA	24.2329	NA
A0A0R4J017~Tshz3~S682~QENSPSPPRDACKEASPSAEPVENGKELVKP~1~UID879	NA	23.0973	NA	NA	NA	NA	NA	22.2646	NA	NA	NA	NA
A0A0R4J017~Tshz3~S333~PAARKKPSLELELPSSPDSTGGTPKATLSDA~1~UID880	23.7233	NA	23.7393	NA	NA	NA	NA	NA	NA	NA	NA	NA
D3Z0R1~Tpmt~S58~LTLEDWKEKWVTRHISFHQEQGHQLLKKHLD~1~UID881	25.2396	24.5267	24.3432	25.5988	25.5623	24.8165	25.8543	25.7242	24.2464	NA	NA	NA
A0A0R4J036~Nefm~S610~IKVEKPEKAKSPMPKSPVEEVKPKPEAKAGK~1~UID885	21.1699	25.3606	NA	26.0754	NA	NA	22.6502	22.6005	NA	NA	NA	NA
A0A0R4J036~Nefm~S502~KEEAEEKEEEPEAEKSPVKSPEAKEEEEEGE~1~UID888	21.7776	21.886	20.9623	NA	20.5192	20.6916	NA	20.9138	NA	20.2591	20.3285	NA
G3UYB5~Mettl3~S43~QDSGHLDLRNPEAALSPTFRSDSPVPTAPTS~1~UID892	23.2348	NA	NA	24.0813	NA	NA	NA	NA	NA	NA	NA	NA
A0A1D5RMB5~Dnmbp~S383~WTGDTISGQDKDASGSSPDVDLERPLAKDLS~1~UID896	23.6988	24.2531	NA	24.1212	NA	NA	NA	NA	NA	NA	NA	NA
A0A1D5RMB5~Dnmbp~S384~TGDTISGQDKDASGSSPDVDLERPLAKDLST~1~UID897	NA	NA	23.82	24.1212	NA	NA	NA	NA	NA	NA	NA	22.6237
A0A0R4J065~Atg4b~S383~SLDSSDVERLERFFDSEDEDFEILSL_____~1~UID899	21.9687	21.4236	20.4301	22.6066	21.595	21.553	21.3794	NA	NA	NA	NA	20.6492
A0A0R4J183~Uimc1~S408~SREMQSTLSQLNLNESPIKSFVPVSEATNCL~1~UID900	24.2297	24.4149	23.6523	24.53	NA	NA	NA	NA	NA	NA	NA	NA
A0A0R4J091~NA~S121~KKKDKDKKDSEEQDKSREEEEEDEERLDEDD~1~UID906	NA	24.84	23.8938	NA	NA	NA	NA	NA	NA	NA	NA	NA
Q05512~Mark2~S616~QVRDQQNLPYGVTPASPSGHSQGRRGASGSI~1~UID907	25.974	NA	NA	NA	26.1642	25.589	NA	26.4989	NA	NA	24.5882	NA
Q05512~Mark2~S390~LKPRPSADLTNSSAPSPSHKVQRSVSANPKQ~1~UID911	NA	24.1246	NA	24.1774	24.8927	24.4775	24.8007	24.7396	23.342	NA	22.4671	22.1034
Q05512~Mark2~S483~STNSVLSTSTNRSRNSPLLDRASLGQASIQN~1~UID912	26.0113	26.7295	26.3447	26.9761	26.246	26.4612	26.7732	26.8092	25.4008	26.0668	NA	25.624
Q05512~Mark2~S453~EETGRKASSTAKVPASPLPGLDRKKTTPAPS~1~UID913	25.6855	26.371	25.7777	26.3039	25.8015	25.7472	NA	25.9238	NA	25.1741	25.2658	24.963
Q05512~Mark2~S568~PRPSTAPQRVPVASPSAHNISSSSGAPDRTN~1~UID915	25.3978	26.2695	25.7816	25.9189	NA	24.9398	25.3115	NA	24.2607	24.2669	24.5909	24.1662
A0A0R4J0B3~Ulk1~S637~SPTKAGPSFDFPKTPSSQNLLTLLARQGVVM~1~UID918	26.3154	26.6407	26.3684	26.8962	26.7344	26.8094	27.0354	26.9268	25.773	25.5164	25.3248	25.6675
A0A0R4J0B3~Ulk1~S450~PTQVHNYQRIEQNLQSPTQQQTARSSAIRRS~1~UID923	25.9009	26.606	26.3277	26.5404	26.6812	26.8578	26.8553	26.9464	25.4744	25.5975	25.7668	25.2821
A0A0R4J0B3~Ulk1~S622~LPDFLQRSPLPPILGSPTKAGPSFDFPKTPS~1~UID925	24.9562	25.385	25.1172	25.1783	25.2446	25.1868	25.5469	25.6392	24.4494	24.3734	24.7571	24.3259
A0A0R4J0B3~Ulk1~S469~QQTARSSAIRRSGSTSPLGFGRASPSPPSHT~1~UID927	NA	NA	NA	NA	NA	24.6397	NA	NA	23.6903	23.7681	23.928	NA
A0A0R4J0B3~Ulk1~S521~QVGTIPERPSWSRVPSPQGADVRVGRSPRPG~1~UID928	24.6267	25.2012	24.7693	25.2025	25.1967	25.2452	25.3665	25.2849	24.1642	24.3755	23.9929	23.0795
A0A0R4J0C7~Ino80b~S340~RINLQLRLGGPEGPGSPLLAT__________~1~UID929	NA	22.8078	NA	NA	NA	22.4586	NA	NA	22.301	21.2673	21.7922	22.5361
A0A0R4J0D3~Stt3b~S495~YLGDDMKRENPPVEDSSDEDDKRNPGNLYDK~1~UID932	26.6647	27.8977	25.5339	27.7536	24.5568	25.5209	26.2321	26.2543	24.5214	25.4467	25.2694	25.088
A0A0R4J0D3~Stt3b~S496~LGDDMKRENPPVEDSSDEDDKRNPGNLYDKA~1~UID933	NA	NA	25.5339	27.7536	NA	25.5209	21.5971	26.2543	24.6261	24.7619	24.9196	NA
A0A0R4J2D4~Mon1a~S31~GTLAPSNGQSVERAESPTPGLTQGTEPGAGQ~1~UID934	25.4872	26.0238	25.8995	26.1904	25.5871	26.0035	26.0987	25.8316	24.9683	25.1811	25.1192	24.7521
A0A0R4J2D4~Mon1a~S56~EPGAGQEGAMFVHTRSYEDLTELEDREASGD~1~UID936	25.7903	26.1649	25.6883	26.0252	25.8781	25.8385	26.1611	26.1124	25.1939	25.2822	25.2226	25.1716
F6SLK1~Gak~S112~SKFEEKEPETGLDNTSPKESQSVLIADGDGS~1~UID937	26.1501	26.901	26.3297	26.8536	26.0793	26.3429	26.4253	26.2975	25.7866	25.7286	25.8615	25.5031
A0A2I3BQS1~Dlgap5~S70~EGRELGNIHETSQDLSPEKASSKTRSVKMVL~1~UID949	25.5037	NA	26.1297	25.0581	NA	NA	NA	NA	24.205	NA	NA	NA
A0A2I3BQS1~Dlgap5~S328~FQPPCGLKSYQVAPLSPRSANAFLTPNCDWN~1~UID950	23.5943	24.0445	23.9389	23.9044	NA	NA	NA	NA	NA	NA	22.5655	NA
A0A0R4J0H8~Fndc3b~S208~KKLKDRQIDRQNRLNSPPSTIYKNSCATVYN~1~UID955	NA	25.8927	NA	NA	25.7114	25.717	NA	25.7314	NA	NA	NA	24.7263
A0A0R4J0I0~Erf~S131~YPFIDMGLAGGAVPQSAPPVPSGGSHFRFPP~1~UID956	24.4504	24.3359	24.7431	24.8661	NA	NA	NA	NA	NA	23.4491	NA	NA
A0A0R4J0I0~Erf~S534~VGPGESGGPLTPRRVSSDLQHATAQLSLEHR~1~UID957	NA	24.2463	NA	NA	NA	NA	NA	NA	NA	NA	NA	22.9666
A0A0R4J0I0~Erf~S535~GPGESGGPLTPRRVSSDLQHATAQLSLEHRD~1~UID958	24.0532	NA	NA	24.2599	NA	NA	NA	NA	NA	NA	NA	NA
E9Q2M3~Chtf18~S157~YSDANADKDLMQTLPSPRNRNPVLRRPPILE~1~UID959	25.4891	25.9518	25.8602	25.9685	24.4973	NA	25.0541	NA	24.2931	24.5897	24.5364	24.5987
E9Q2M3~Chtf18~S91~NRNTRKNVRRDQPAPSSPMVKRPRLDVVKKL~1~UID960	NA	NA	NA	NA	NA	NA	NA	NA	NA	NA	NA	NA
E9Q2M3~Chtf18~S92~RNTRKNVRRDQPAPSSPMVKRPRLDVVKKLN~1~UID961	24.1767	24.5696	NA	24.6267	NA	NA	NA	NA	23.0899	NA	NA	NA
Q2KN98~Specc1l~S888~MKTPPAAAVSPMQRHSISGPISTSKPLTALS~1~UID968	25.9276	26.3489	25.8366	26.1228	25.4653	25.3068	25.7945	25.8398	25.5186	25.7677	25.6414	25.7045
Q2KN98~Specc1l~S833~DLAALRQGMGLSRRSSTSSEPTPTVKTLIKS~1~UID972	23.574	27.1925	23.5495	27.289	23.0157	NA	23.5346	23.355	22.962	NA	23.2083	22.6243
Q2KN98~Specc1l~S54~KPVRPGAAAALSKTKSNDDLLAGMAGGVNVT~1~UID975	25.4306	25.5565	25.5532	25.7806	25.4735	25.3221	25.5538	25.4931	24.1671	24.4868	24.2942	24.139
A0A0R4J0L8~Ccdc174~S149~SQIEEERDDDDKEEFSDKDIPPPQDPSEEWV~1~UID979	24.4822	24.2737	23.7475	NA	NA	NA	NA	NA	NA	NA	NA	NA
A0A0R4J0M9~Vcpip1~S996~AVSQVRAEATTRSRESSPSHGLLKLGSGGVV~1~UID980	NA	NA	NA	NA	NA	NA	NA	24.5016	NA	23.3411	NA	NA
A0A0R4J0M9~Vcpip1~S997~VSQVRAEATTRSRESSPSHGLLKLGSGGVVK~1~UID981	24.2021	24.482	NA	NA	NA	23.9705	24.7356	NA	NA	NA	NA	23.5328
A0A0R4J0P6~Parn~S556~SNSFTAAGMLGKRTLSPDPREAALEDRESEE~1~UID993	NA	25.288	22.9314	23.3142	24.7676	24.753	24.7377	23.0662	24.2906	24.3215	22.7659	24.1954
A0A0R4J0Q6~Trim56~S454~KKKCKGRGKSVSREPSPILRPNLEGSGLLPR~1~UID997	24.7358	25.1106	24.5019	24.8301	24.6656	24.3805	24.6259	24.8788	23.8688	23.9717	24.2212	24.0494
A0A0R4J0Q6~Trim56~S376~KNCHLLRLIFEEPKQSPKDSGKGGAGTQGGD~1~UID998	25.1108	25.4093	25.5947	25.252	24.3769	24.991	25.0888	24.9663	24.308	24.0712	24.5114	NA
A0A0R4J0S1~Cdc42ep1~S101~LQQVRRVGVPPRRMASPAAPSPAPPPISPII~1~UID1004	23.3597	23.3362	23.0847	23.4609	NA	NA	NA	NA	NA	NA	22.3098	NA
A0A0R4J0S1~Cdc42ep1~S121~SPAPPPISPIIKNAISLPQLNQATYDSLVMG~1~UID1007	28.783	28.9315	28.5783	28.9388	28.1995	28.2336	28.495	28.4102	27.8923	27.8502	27.8875	27.7192
A0A0R4J0S1~Cdc42ep1~S205~SSFPSEPTPNPELRRSDSLLSFRFDLDLGPS~1~UID1008	22.878	NA	22.4241	22.7076	NA	NA	NA	NA	NA	21.1255	NA	21.1519
A0A0R4J0S1~Cdc42ep1~S207~FPSEPTPNPELRRSDSLLSFRFDLDLGPSLL~1~UID1009	24.4742	24.8205	24.4193	24.5356	23.9345	23.671	24.4546	23.8335	23.4743	23.2131	24.078	23.3877
A0A0R4J0T4~Ikbkb~S672~LLKIACSKVRGPVSGSPDSMNVSRLSHPGQL~1~UID1016	24.7617	NA	23.2922	NA	23.901	24.0384	24.2206	24.8289	NA	23.5326	23.4308	23.2946
Q9D8S3~Arfgap3~S241~GAKKGSLGAQKLTNTSFTEIEKQAQAVDKRK~1~UID1018	24.0238	24.7165	24.5652	24.9536	24.9036	24.8545	25.1467	24.9923	24.3085	24.5676	24.5819	23.8015
Q9D8S3~Arfgap3~S331~ISHSVTSDMQTIEQESPTLAKPRRKYQEDPE~1~UID1019	25.9411	26.1666	26.2886	26.2859	26.2518	26.3919	26.488	26.3907	25.3665	25.5235	25.4686	24.8336
Q9D8S3~Arfgap3~S351~KPRRKYQEDPEDSYFSSSSKWSEQSSRYFDD~1~UID1020	NA	NA	24.4538	NA	NA	24.8062	NA	NA	NA	NA	24.2735	NA
A0A0R4J0U2~Ppp4r2~S354~EETSEESHQMEGSGVSPAQTDSTSERSDSAG~1~UID1023	NA	25.5828	25.7035	NA	NA	25.1602	NA	NA	25.368	25.161	25.0068	25.0617
A0A0R4J0U2~Ppp4r2~S226~GHSDSSASESEVSLLSPVKNKHPDEDAVESE~1~UID1025	NA	NA	25.2611	26.1578	NA	NA	NA	NA	NA	NA	NA	NA
A0A0R4J0U2~Ppp4r2~S159~SNSLNRMNGVMFPGNSPNYTDRSNINGPGTP~1~UID1026	25.7388	26.3196	26.0941	26.2375	25.257	25.5647	25.8585	25.7105	25.1954	25.1933	25.3965	24.8815
E9Q361~Ints10~S231~SENQHQGAQDTSDLMSPSKRSSQKYIIEGLT~1~UID1027	NA	NA	21.7594	NA	NA	NA	NA	NA	NA	NA	NA	NA
A0A0R4J0X8~Arhgef7~S560~SAKTRQTLNSSSRKESAPQVLLPEEEKIIVE~1~UID1051	24.0294	25.3722	NA	NA	NA	NA	NA	NA	NA	24.8799	24.9302	24.5528
A0A0R4J0X8~Arhgef7~S516~TMKKLLPKRKPERKPSDEEFAVRKSTAALEE~1~UID1052	25.7471	26.3048	26.075	26.3736	26.5279	26.3319	NA	26.4976	25.4863	25.4151	25.6359	25.3686
A0A0R4J0X8~Arhgef7~S340~LFPNLLLMLSASPRMSGFIYQGKLPTTGMTI~1~UID1053	29.1358	29.6676	29.4424	29.5052	29.3515	29.3813	29.317	29.3354	28.8081	28.9147	28.9895	28.6689
A0A0R4J0X8~Arhgef7~S525~KPERKPSDEEFAVRKSTAALEEDAQILKVIE~1~UID1055	NA	26.689	26.235	26.6861	NA	26.2205	26.7036	26.4531	25.7154	25.541	25.7901	25.2405
A0A0R4J0X8~Arhgef7~S7~_________MTDNTNSQLVVRAKFNFQQTNE~1~UID1056	25.9527	25.6184	25.8293	26.3098	25.9528	25.6868	26.1435	26.1512	25.5499	25.0764	25.496	25.3963
A0A0R4J0Y3~Helz~S1318~TEPKQVDLESNPQNRSPESRPGVVYSNTKFP~1~UID1057	23.9983	24.5437	24.0926	24.2092	23.6543	NA	NA	23.793	23.2422	23.45	23.3117	23.1233
A0A0R4J0Y3~Helz~S1637~PPQSRLLQYRQVQPRSPPAVPSPPSSTDHSS~1~UID1058	25.2247	24.9855	24.3305	24.9307	NA	23.9835	24.9114	NA	24.4742	24.0634	NA	24.0801
A0A0R4J0Z1~Pdia4~S466~EEDYATEVKDLGLSESGEDVNAAILDESGKK~1~UID1062	NA	NA	NA	NA	NA	NA	NA	NA	23.0552	NA	22.0212	NA
A0A0R4J1K4~Slc4a2~S130~EASEAEGFRAPPQQPSPATTPSAVQFFLQED~1~UID1063	23.5348	24.3038	NA	23.618	NA	22.8751	23.7115	NA	NA	NA	NA	22.8502
A0A0R4J1K4~Slc4a2~S425~SHPSDEKEFSFPRNISAGSLGSLLGHHHAQG~1~UID1067	NA	26.5892	NA	NA	NA	NA	27.3793	NA	25.7198	NA	NA	NA
D3Z1R6~Cpeb3~S412~FLDDSHGDQALSSGLSSPTRCQNGERVERYS~1~UID1073	23.926	NA	23.2671	NA	NA	NA	NA	NA	23.1659	NA	NA	NA
D3Z1R6~Cpeb3~S413~LDDSHGDQALSSGLSSPTRCQNGERVERYSR~1~UID1074	NA	NA	NA	24.1167	24.6203	NA	24.7384	24.4897	NA	NA	NA	NA
A0A0R4J104~Dab2~S227~QMDLFGDMSTPPDLNSPTESKDILLVDLNSE~1~UID1077	NA	NA	25.2959	NA	24.761	NA	NA	NA	24.2009	NA	24.155	24.4835
A0A0R4J104~Dab2~S727~PPKPAPRQGVLLGTKSADNSLENPFSKGFSS~1~UID1079	26.2539	26.6514	26.3732	26.4698	25.7423	25.7544	25.9001	25.7904	25.8086	25.7769	25.7566	25.6014
A0A0R4J104~Dab2~S468~LLASDIFASEPPGQMSPTGQPAVPQSNFLDL~1~UID1082	25.9483	26.0024	25.572	25.5015	24.2143	23.8787	24.7505	NA	24.4562	NA	24.2835	24.3013
A0A0R4J104~Dab2~S401~QNGFHIKSSPNPFVGSPPKGLSVPNGVKQDL~1~UID1085	26.6183	27.0178	26.6591	26.9602	NA	25.8115	26.1318	26.016	NA	25.7613	NA	25.5115
A0A0R4J107~Apeh~S186~KAESFFQTKALDVSASDEEMARPKKPDQAIK~1~UID1086	23.9576	24.0449	23.8512	24.6281	24.3124	NA	24.6195	24.1929	NA	NA	23.7182	NA
A0A0R4J124~Srpk2~S490~EESSPSHDRSRTVSASSTGDLPKTKTRAADL~1~UID1091	NA	NA	24.1527	NA	NA	24.3698	NA	NA	NA	23.9784	NA	NA
A0A0R4J124~Srpk2~S491~ESSPSHDRSRTVSASSTGDLPKTKTRAADLL~1~UID1092	24.084	25.1796	NA	NA	24.356	NA	24.7882	NA	NA	NA	NA	22.8643
D3YUC9~Msrb3~S2~______________MSAFNLLHLVTKSQPVA~1~UID1093	21.268	21.3105	NA	21.8014	22.5109	22.1601	22.8893	22.3113	NA	20.2604	NA	20.3854
A0A0R4J170~Smarca4~S613~AIGPDGEPLDETSQMSDLPVKVIHVESGKIL~1~UID1095	26.7286	26.8386	26.43	26.7091	26.2953	26.0869	26.4241	26.4401	26.0912	26.1735	26.0339	25.6528
A0A0R4J170~Smarca4~S1422~SKKQKKRGRPPAEKLSPNPPNLTKKMKKIVD~1~UID1099	27.0204	27.5894	27.2624	27.2407	26.5808	26.57	26.7044	26.5373	26.213	26.3081	26.4897	26.1462
A0A0R4J170~Smarca4~S695~PTLPVEEKKKIPDPDSDDVSEVDARHIIENA~1~UID1100	25.0829	NA	NA	25.3731	25.124	24.9865	25.8332	25.4358	24.4275	24.804	24.4569	24.5211
Q3UQU0~Brd9~S587~GEQPDVAHDPYEFLQSPEPAAPAKN______~1~UID1105	24.9736	25.4318	NA	25.2779	25.2196	24.8168	NA	24.9327	NA	NA	NA	NA
A2A545~Cacnb1~S59~STSSDTTSNSFVRQGSAESYTSRPSDSDVSL~1~UID1111	NA	NA	NA	NA	NA	23.7644	NA	23.9259	23.6514	23.8799	23.8143	NA
A2A545~Cacnb1~S44~GKYSKRKGRFKRSDGSTSSDTTSNSFVRQGS~1~UID1113	NA	23.2862	NA	24.1384	NA	24.6869	24.6805	24.7758	24.9755	24.891	25.0111	24.6037
A2A545~Cacnb1~S193~QNRLSSSKSGDNSSSSLGDVVTGTRRPTPPA~1~UID1119	NA	23.7661	23.4504	NA	25.4886	25.3966	25.3934	25.5628	24.6736	25.154	25.1821	NA
F6YB25~Rprd1b~S66~QQIQEEEDDDYPGSYSPQDPSAGPLLTEELI~1~UID1121	25.5999	24.905	25.3516	25.2766	NA	25.5083	25.5316	25.84	24.0013	24.4548	NA	NA
A0A0R4J1A1~Chml~S176~ESDRELSLPSANVEDSLEKEKYCGDKTDMHT~1~UID1122	NA	23.503	NA	23.5115	NA	NA	NA	NA	NA	22.3665	NA	NA
A0A0R4J1B6~Dennd5a~S169~EDGEGIPGTKLQRFNSYDISRDTLYVSKCIC~1~UID1125	NA	22.5623	22.7806	NA	NA	NA	NA	NA	NA	NA	NA	22.3754
A0A0R4J1B6~Dennd5a~S1061~PEVDERPCRTPPLQQSPSVIRRLVTISPNNK~1~UID1126	NA	23.4265	NA	NA	23.4594	22.7932	NA	NA	NA	NA	NA	NA
A0A0R4J1E3~Dbn1~S272~FGDQRDEEEESQMKKSESEVEEAAAIIAQRP~1~UID1132	25.1957	25.3879	24.993	25.7518	NA	NA	26.5933	NA	25.2179	NA	24.5867	24.0234
A0A0R4J1E3~Dbn1~S142~GAIGQRLSNGLARLSSPVLHRLRLREDENAE~1~UID1134	28.4536	29.0207	28.7219	29.1886	28.741	28.8063	28.9407	28.8021	27.438	27.6308	27.8241	27.3358
A0A0R4J1E3~Dbn1~S339~LDSHRRMAPTPIPTRSPSDSSTASTPIAEQI~1~UID1135	NA	27.3544	NA	27.1048	26.6088	NA	26.6647	26.8159	26.0111	26.0394	NA	25.9474
A0A0R4J1E3~Dbn1~S341~SHRRMAPTPIPTRSPSDSSTASTPIAEQIER~1~UID1136	27.0569	NA	26.7934	NA	NA	26.8062	NA	NA	NA	NA	26.2413	NA
A0A1B0GSB5~Hdac9~S422~GTHKLPRHRPLNRTQSAPLPQSTLAQLVIQQ~1~UID1145	NA	24.1314	NA	23.513	NA	23.564	NA	24.4825	NA	NA	NA	NA
A2AGQ4~Madd~S155~TLQPPSADSTPDVNQSPRGKRRAKAGSRSRN~1~UID1146	25.2582	25.2182	24.7109	25.1481	24.9682	24.7399	NA	NA	24.9253	24.6789	24.4751	24.3709
A0A0R4J1F8~Wdhd1~S784~SELAAEKAAELAETQSEEEKEEDFREKLNAG~1~UID1147	NA	26.4527	NA	NA	NA	NA	NA	NA	NA	NA	NA	NA
E9Q990~Tcf7l2~S179~GSLQSRQTLKDARSPSPAHIVSNKVPVVQHP~1~UID1149	23.7185	NA	23.3573	NA	NA	NA	23.3577	23.6204	NA	NA	NA	22.3115
E9Q990~Tcf7l2~S60~KSSLVNESETNQNSSSDSEAERRPPPRSESF~1~UID1150	NA	NA	NA	NA	NA	NA	NA	NA	NA	NA	NA	23.1228
D3YTP0~Steap3~S17~SGEMDKPLISRRLVDSDGSLAEVPKEAPKVG~1~UID1155	23.0879	23.5685	NA	23.8408	23.132	23.1376	23.6043	23.9079	NA	NA	NA	NA
D3YTP0~Steap3~S20~MDKPLISRRLVDSDGSLAEVPKEAPKVGILG~1~UID1156	25.0665	25.6497	25.3745	25.6333	25.2484	25.3542	25.1098	25.4589	24.6851	24.9894	24.9029	24.7
A0A0R4J1H6~Golga3~S341~AQHQDQNQEANGEVRSRRDSICSSVSMESSL~1~UID1157	23.3687	23.7893	NA	23.96	23.2338	NA	NA	23.8617	23.1131	23.1405	23.0663	NA
A0A0R4J1H6~Golga3~S272~ASMTGDSVSEADGNESDSSSHSSLSARGACG~1~UID1162	NA	23.5685	NA	24.4329	23.9319	NA	NA	24.704	NA	NA	23.4143	24.0897
A0A0R4J1H8~Shroom3~S713~GGEPSRPEARLLRSQSTFQLYSEAEREASWS~1~UID1168	NA	NA	NA	NA	NA	NA	NA	NA	23.1422	22.9799	23.247	NA
A0A0R4J282~Foxp1~S557~EEAEGPLSLVTTANHSPDFDHDRDYEDEPVN~1~UID1173	NA	NA	NA	NA	NA	NA	NA	NA	23.0897	NA	NA	22.9717
A0A0R4J1I0~Rcor2~S158~DRQARRLGGRKDKEDSDELEEGRGAVSEGEP~1~UID1174	NA	NA	NA	NA	22.2941	NA	NA	NA	21.3511	NA	NA	NA
A0A0R4J1I0~Rcor2~S169~DKEDSDELEEGRGAVSEGEPDTGDPKREPLP~1~UID1175	24.1807	24.4896	23.7527	24.471	24.4128	24.1931	24.4253	NA	23.0708	23.6867	23.5717	NA
Q05BG1~Cnot4~S429~DLIEKELSVQDQPSLSPTSLQNASSHTTTAK~1~UID1178	26.8985	NA	27.0912	26.9358	26.2906	26.1906	26.6284	26.6436	26.1862	NA	26.0297	25.7035
Q05BG1~Cnot4~S321~SNPVIPISSSNHSARSPFEGAVTESQSLFSD~1~UID1181	25.3668	NA	NA	25.5072	25.216	25.0845	25.1996	25.3036	NA	24.3022	23.7363	24.0367
D3Z3U7~Tnk2~S267~RVPIPPRPTRPRVELSPAPSGEEETSRWPGP~1~UID1182	NA	23.908	NA	NA	NA	NA	NA	NA	NA	NA	NA	NA
D6RE33~Edc4~S822~HLLQQRDSQDTSAEQSDHDDEVASLASASGG~1~UID1195	27.1203	27.7967	27.2705	27.492	27.238	27.3084	27.4226	27.4454	26.6425	26.5686	26.8294	26.4747
D6RE33~Edc4~S667~SLDLQEVEPLGLPQASPSRTRSPDVISSAST~1~UID1197	26.1719	26.5177	25.9991	26.2376	25.7639	25.9614	25.8207	25.6561	25.3614	25.0153	24.938	24.5595
D6RE33~Edc4~S620~DGSLTLNSSSSSLQASPRSLLPGLLPGPADK~1~UID1204	25.2917	25.4373	25.162	25.0318	NA	23.9734	24.4606	24.4356	24.3126	22.9871	23.0608	22.8533
D6RE33~Edc4~S673~VEPLGLPQASPSRTRSPDVISSASTALSQDI~1~UID1205	NA	24.094	23.7758	24.3142	NA	NA	24.0855	NA	NA	NA	NA	NA
F6XW22~Prpf40b~S218~QEQDREPRQAELPNRSPGFGIKKEKTGWDTS~1~UID1210	24.633	25.3751	25.1646	25.5548	25.2253	25.3533	25.5294	25.2139	24.5777	25.0163	25.4625	24.8801
Q8BYC6~Taok3~S359~LGSIHSIPSTSVSTGSRSSSVNSMQEVMDES~1~UID1214	26.6934	26.9087	26.1836	NA	26.3132	26.0272	NA	NA	26.3256	NA	26.1809	25.6536
Q8BYC6~Taok3~S324~KKILFQETRNGPLNESQEEEEDGEQGSNLNR~1~UID1215	26.0168	26.2466	26.2025	26.4032	26.2507	26.4787	26.5652	26.5176	25.7842	26.0401	26.102	25.6506
A0A0R4J1W7~Cdc23~S588~LPASLSANNTPTRRVSPLNLSSVTP______~1~UID1218	24.5445	25.1986	24.542	25.0343	24.4236	24.218	24.4666	24.4065	23.598	23.2105	23.824	23.0249
A0A0R4J205~Trmt10a~S325~RDNPVSPQKDEQGQQSSPVLQ__________~1~UID1224	25.7442	NA	NA	NA	NA	NA	NA	NA	NA	NA	NA	NA
A0A0R4J205~Trmt10a~S326~DNPVSPQKDEQGQQSSPVLQ___________~1~UID1225	25.7442	25.419	NA	NA	24.8658	NA	NA	NA	25.3177	24.7326	24.9788	25.117
A0A0R4J205~Trmt10a~S24~PASIESTNVEEKLGTSDGEEERQEPRVDAGA~1~UID1226	NA	NA	NA	NA	NA	NA	NA	NA	NA	NA	NA	NA
A0A0R4J254~Xpo4~S521~RLHGQLQRHQQQFLASPGSSTIDNKMLDDLY~1~UID1240	26.0085	25.6419	25.6001	26.001	25.6485	25.42	25.8281	25.8937	25.3971	25.3513	25.2802	25.1102
A0A0R4J260~Otud4~S126~LMYRKDFVIYQEPNVSPSHVTENNFPEKVLL~1~UID1241	23.8763	23.7187	23.3856	24.0309	NA	NA	NA	NA	NA	NA	NA	NA
A0A0R4J260~Otud4~S1016~GANSVDRLQRPKEESSEDENEVSNILRSGRS~1~UID1243	NA	NA	24.906	24.6297	NA	NA	24.7033	24.9048	23.5026	23.7903	24.2425	NA
A0A0R4J260~Otud4~S999~KPEKVKDPKTAADVVSPGANSVDRLQRPKEE~1~UID1244	24.8601	25.5677	NA	25.3299	NA	NA	NA	24.8397	NA	NA	NA	24.1295
A0A0R4J289~P2ry2~S329~VRFARDAKPPTEPTPSPQARRKLGLHRPNRT~1~UID1245	NA	23.3196	NA	NA	NA	NA	NA	NA	22.6879	23.2557	23.0278	NA
A0A0U1RNK7~Dock7~S1390~ARQEMVRRSRGQLERSPSGSAFGSQENLRWR~1~UID1250	NA	NA	NA	NA	28.291	NA	NA	NA	27.9529	NA	NA	NA
A0A0U1RNK7~Dock7~S1392~QEMVRRSRGQLERSPSGSAFGSQENLRWRKD~1~UID1251	28.0736	28.2963	28.2368	28.2322	NA	28.4008	28.5195	NA	NA	28.1319	28.2251	27.7682
A0A0U1RNK7~Dock7~S1398~SRGQLERSPSGSAFGSQENLRWRKDMTHWRQ~1~UID1253	28.322	28.5731	28.4539	28.4949	28.9284	29.0344	29.2455	29.0781	27.8415	27.8497	27.8808	27.5696
A0A0U1RNK7~Dock7~S864~IYYVFRLPNTYPNSPSPGPGGLGGSVHYATM~1~UID1255	25.7743	26.5324	25.5587	26.1268	26.0502	25.997	26.4622	26.4907	NA	25.0896	24.9269	NA
A0A0U1RNK7~Dock7~S932~SIIGSKAMDRSCNRMSSHTETSSFLQTLTGR~1~UID1256	NA	NA	NA	NA	NA	27.2886	27.6536	NA	26.9265	26.8315	NA	26.6102
A0A0U1RNK7~Dock7~S933~IIGSKAMDRSCNRMSSHTETSSFLQTLTGRL~1~UID1257	NA	26.2117	NA	25.4864	NA	NA	25.6343	25.933	NA	NA	NA	25.2482
A0A0U1RNK7~Dock7~S888~SVHYATMARSAVRPASLNLNRSRSLSNSNPD~1~UID1258	25.8413	26.1968	26.146	26.401	26.2446	26.2556	NA	26.5868	25.4244	25.7097	26.2327	25.6068
A0A0U1RNK7~Dock7~S30~VAAEVRKQISGQYSGSPQLLKNLNIVGNISH~1~UID1259	26.1172	26.4205	26.0806	26.4054	26.8126	26.8767	26.9937	26.8583	25.12	25.1755	25.3995	24.5578
A0A0U1RNK7~Dock7~S180~DGSSYQDEQDDLKRRSMSIDDTPRGSWACSI~1~UID1260	26.7585	NA	27.0896	27.4706	26.9224	27.1129	27.2036	27.0664	26.3768	NA	26.4441	26.3228
A0A0U1RNK7~Dock7~S182~SSYQDEQDDLKRRSMSIDDTPRGSWACSIFD~1~UID1261	24.434	27.6636	24.4586	25.1319	24.444	24.5686	24.8363	24.8146	24.2676	24.3733	24.5844	24.0089
A0A0U1RNK7~Dock7~S896~RSAVRPASLNLNRSRSLSNSNPDISGTPTSP~1~UID1262	NA	NA	23.4779	NA	NA	NA	NA	23.9057	NA	23.5409	23.3941	22.9697
A0A0U1RNK7~Dock7~S900~RPASLNLNRSRSLSNSNPDISGTPTSPDDEV~1~UID1264	28.4328	NA	NA	28.9688	28.4363	28.6451	28.5403	28.5491	NA	NA	NA	28.3682
A0A0U1RNK7~Dock7~S905~NLNRSRSLSNSNPDISGTPTSPDDEVRSIIG~1~UID1265	NA	NA	NA	NA	NA	NA	NA	NA	NA	23.6064	23.9425	NA
A0A0U1RNK7~Dock7~S910~RSLSNSNPDISGTPTSPDDEVRSIIGSKAMD~1~UID1266	NA	24.834	NA	NA	NA	24.3864	NA	NA	NA	NA	NA	NA
D3Z7R0~Bckdk~S31~SLWPLLGSSLSLRARSTSATDTHHVELARER~1~UID1268	26.2017	26.1456	25.5803	NA	NA	25.9752	26.3675	26.4118	25.51	NA	25.3437	25.8524
A0A0U1RNN5~Spn~S116~GSGPNLKGEEEPLVGSEDEAVETPTSDGPQA~1~UID1270	NA	25.368	25.4603	25.2997	NA	24.2796	NA	NA	24.8063	25.1241	25.1345	24.8346
A0A0U1RNN5~Spn~S92~PTLTTFFSRRKSRQGSLVLEELKPGSGPNLK~1~UID1272	25.9526	26.3667	25.938	26.4022	25.0031	24.841	25.3695	25.2342	25.7785	25.5088	25.9013	25.6645
A0A0U1RPN4~Emsy~S139~CSDEDEKPRKRRRTNSSSSSPVVLKEVPKAV~1~UID1274	NA	24.8524	24.762	24.9498	NA	NA	25.0003	24.5228	24.4803	NA	24.1101	23.9308
A0A0U1RNT5~Zfp719~S71~DPAAKTDQQSRVLPVSPGAFQNQKILTIGSA~1~UID1278	23.7609	23.8403	23.4144	23.6743	NA	NA	NA	NA	22.2449	22.5012	22.5183	22.0744
O08664~Bcl7c~S126~AEPSPGGTPQPSRPGSPTGPPEVITEDTQPP~1~UID1284	24.8446	25.4289	NA	NA	25.1307	24.5258	25.1746	24.8072	NA	NA	24.9579	24.6857
O08664~Bcl7c~S97~RGGGPLILLDLNDENSNQSFHSEGSLQKGAE~1~UID1285	NA	NA	NA	24.9336	26.5841	25.8942	NA	26.7484	26.614	25.2227	NA	25.4428
O08664~Bcl7c~S100~GPLILLDLNDENSNQSFHSEGSLQKGAEPSP~1~UID1286	NA	24.4866	24.1045	NA	NA	NA	NA	NA	NA	NA	NA	22.5413
Q8C5X1~4931406P16Rik~S654~IDFLSGFNMGQSHQGSPLVTRRNSTATAMVT~1~UID1290	NA	25.1197	25.1844	NA	24.5231	24.9805	NA	25.4243	NA	23.273	23.2558	NA
Q8C5X1~4931406P16Rik~S934~SGPDLVAAVKQRRKHSSGEQETSTLPSPPLL~1~UID1291	26.4041	25.582	25.5734	26.1938	26.5247	25.9974	26.5946	26.3948	25.5285	24.8579	NA	25.3462
Q8C5X1~4931406P16Rik~S935~GPDLVAAVKQRRKHSSGEQETSTLPSPPLLT~1~UID1292	NA	NA	NA	NA	NA	NA	NA	NA	NA	NA	24.8262	NA
A0A0U1RQA5~Slc6a6~S21~KLQCLKDFHKDILKPSPGKSPGTRPEDEADG~1~UID1294	NA	25.0645	NA	25.0964	NA	24.9501	25.1403	25.2096	NA	NA	NA	23.0705
A0A0U1RP87~Vamp5~S22~KVLERHGKLAELEQRSDQLLDMSSAFSKTTK~1~UID1298	25.3471	25.3565	25.1211	NA	25.2824	25.0834	25.1089	25.0573	24.7784	24.9741	24.8392	24.2234
A0A0U1RP90~Lsm14a~S83~LAQGRSSPQLDPLRKSPTMEQAVQTASAHLP~1~UID1301	30.4266	30.9091	30.6294	30.6451	30.7971	30.7758	30.8501	30.9222	30.0243	30.1409	30.2943	29.8631
A0A0U1RP90~Lsm14a~S107~TASAHLPAPAPVGRRSPVPARPLPPTSQKAI~1~UID1302	23.7992	24.5983	24.5359	24.346	24.4526	24.7191	24.6277	25.0556	23.7003	24.0831	24.3595	24.0759
A0A0U1RP90~Lsm14a~S73~TQDTRSVKPQLAQGRSSPQLDPLRKSPTMEQ~1~UID1303	29.1471	29.599	29.3699	29.6084	29.4688	29.6251	29.6317	29.7024	28.8276	29.0386	29.0887	28.7539
A0A0U1RP90~Lsm14a~S74~QDTRSVKPQLAQGRSSPQLDPLRKSPTMEQA~1~UID1304	28.2695	28.7116	28.6506	28.9719	28.6709	28.7911	29.1103	28.8611	27.9887	28.3184	28.4409	28.0634
A0A1L1SQ79~Plekha7~S609~KPPEQRRSVDISLGGSPRKARGHAAKNSSHV~1~UID1309	NA	NA	NA	NA	24.1073	24.2173	24.4577	24.4427	NA	NA	NA	NA
A0A0U1RPX0~Exosc5~S19~AKRADANLLTDTGTESSPRSPVCSLRHFACE~1~UID1310	23.4629	23.4121	NA	NA	NA	23.6964	24.0115	NA	NA	23.075	NA	NA
A0A0U1RPX0~Exosc5~S20~KRADANLLTDTGTESSPRSPVCSLRHFACEQ~1~UID1311	NA	24.4591	24.3957	24.1395	NA	NA	24.0516	NA	NA	NA	NA	NA
A0A0U1RPD8~Gtf3c1~S1794~LPAKKPTLQDVRVAASPRPGAEEQAEAQAPA~1~UID1312	25.5675	NA	NA	25.9024	NA	NA	NA	NA	NA	NA	NA	NA
Q3TGG2~Atxn2l~S218~QRELRAAQLAREIESSPQYRLRIAMENDDGR~1~UID1317	NA	NA	NA	24.3955	NA	NA	NA	NA	NA	NA	NA	NA
Q3TGG2~Atxn2l~S251~EEKHSAVQRQGSGRESPSLVSREGKYIPLPQ~1~UID1318	27.1535	27.5988	27.0433	27.6056	27.4296	27.2108	27.8219	27.6846	26.5741	26.8675	26.9047	26.3001
Q3TGG2~Atxn2l~S511~KEKEVDGLLTSDPMGSPVSSKTESILDKEDK~1~UID1319	28.1365	28.4193	28.1287	28.3084	27.6371	27.5031	28.0244	27.7605	27.4018	27.4179	27.5548	27.1767
Q3TGG2~Atxn2l~S476~ELRKFGAQFKLQPSSSPETGLDPFPSRILKE~1~UID1325	NA	26.7312	26.4356	26.7783	26.6102	26.5809	26.7186	26.5795	25.6524	25.8011	25.9398	25.6076
Q3TGG2~Atxn2l~S247~GRTEEEKHSAVQRQGSGRESPSLVSREGKYI~1~UID1326	NA	NA	NA	NA	NA	27.9787	NA	NA	NA	NA	27.5069	NA
A0A0U1RPW1~Gramd1a~S66~SDISPSGAADHSQEPSPVGSRRGRVTPNLSR~1~UID1330	24.2541	24.379	24.0518	24.6713	25.1081	24.509	24.7528	24.5467	NA	23.4121	NA	NA
A0A0U1RQ36~Mylpf~S15~_MAPKKAKRRAGAEGSSNVFSMFDQTQIQEF~1~UID1331	NA	NA	NA	31.118	NA	32.0949	32.5759	NA	29.8713	NA	NA	29.6676
A0A0U1RQ36~Mylpf~S16~MAPKKAKRRAGAEGSSNVFSMFDQTQIQEFK~1~UID1332	25.8565	25.4071	NA	26.7209	28.2695	27.2857	27.8572	NA	NA	24.6291	25.2307	24.8715
A0A0U1RQ40~Wdr11~S149~PPSGPGKKVYISSPHSSPAHNKLAAATGAKK~1~UID1335	NA	NA	NA	NA	24.8682	NA	NA	NA	NA	NA	NA	20.2045
A0A0U1RQ40~Wdr11~S150~PSGPGKKVYISSPHSSPAHNKLAAATGAKKA~1~UID1336	22.1557	NA	NA	NA	22.8104	NA	NA	NA	NA	NA	NA	NA
D3Z3H2~Ino80e~S146~TILSTVPQQMFSDAGSGDDALDGDDDLVIDI~1~UID1341	NA	24.671	NA	24.4545	NA	NA	NA	23.863	NA	NA	NA	NA
A0A0U1RQB6~Crebbp~S1039~EEEENSSNDTASQSTSPSQPRKKIFKPEELR~1~UID1342	NA	22.4282	20.7516	22.2262	NA	NA	NA	NA	NA	20.8114	NA	NA
A0A0U1RQB6~Crebbp~S2026~VAGPRMPNVQPPRSISPSALQDLLRTLKSPS~1~UID1343	23.3919	23.8403	23.4381	24.0608	23.8732	23.9121	24.4454	24.1868	22.1871	22.3312	22.0117	22.2353
A0A0U1RQB6~Crebbp~S120~QPNSTNMASLGAMGKSPLNQGDSSTPNLPKQ~1~UID1347	25.4846	25.5074	25.6094	25.5776	25.5004	25.522	25.5547	25.4493	24.9181	24.8079	24.7897	24.619
A0A140LHS5~Ksr1~S245~RIDDVTPMKFELPHGSPQLVRRDIGLSVTHR~1~UID1349	25.9055	26.25	25.8759	26.6103	27.0331	26.8813	27.2524	26.9056	25.502	25.2255	25.7315	24.8565
A0A140LHS5~Ksr1~S317~CRITFLPLARLRRTESVPSDINNPVDRAAEP~1~UID1350	24.2888	24.2799	24.1415	24.2084	24.9428	25.1623	25.3895	25.1213	23.8066	23.5624	23.8158	23.5186
A0A140LHU9~Pnpla6~S1280~YEEDAGPDCSRDEGGSPEGASPSTASEVEEE~1~UID1351	24.8101	25.6761	25.1672	25.6108	25.1692	25.2076	25.2581	25.3114	24.3511	23.9704	24.0604	23.4701
A0A140LIW6~Pold3~S199~KVQQKEKSRGKRVDLSDEEAKETEHLKKKRR~1~UID1356	26.1781	NA	26.3094	26.6102	25.8412	26.0183	26.2786	26.223	25.6433	25.9083	25.8452	25.6366
A0A140LJA0~Tacc2~S600~QPSDLSNFVNETKFNSPSEELDYRNSYEIEY~1~UID1359	NA	NA	NA	NA	NA	NA	NA	NA	NA	NA	NA	NA
A0A140LJA0~Tacc2~S473~DPFKASSKTPSSPSKSPASFEIPASTTEADG~1~UID1364	NA	NA	25.0071	NA	NA	NA	NA	NA	NA	NA	NA	NA
A0A140LJA0~Tacc2~S305~EDVSPLVSGGGRVQNSPPVGRKSVPLTTASE~1~UID1368	NA	23.7155	NA	NA	NA	NA	NA	NA	NA	NA	NA	NA
A0A140LIR6~Fbl~S74~KNLVPGESVYGEKRVSISEGDDKIEYR____~1~UID1375	25.2979	25.8369	22.1185	NA	NA	23.9402	25.3047	25.1912	23.9368	NA	22.2218	21.3378
A0A140LIS5~Arglu1~S73~STNAAASRRERERASSPPDRIDIFGRTVSKR~1~UID1377	26.2538	26.4963	26.3913	26.7493	25.9856	26.1929	26.7183	26.3731	25.6028	25.6798	25.8351	25.5223
A0A140LIT9~Map6~S484~LKNKDSVPLAPAKAQSPLLPEPLKNQSPVVP~1~UID1378	NA	22.746	NA	NA	NA	NA	NA	NA	NA	NA	NA	NA
A0A140LIT9~Map6~S702~PVMIPTVPHTEYIEGSP______________~1~UID1379	NA	24.7013	NA	24.137	NA	23.849	NA	NA	NA	NA	NA	NA
A0A140LIT9~Map6~S629~AKDQGPMLPEPPKNQSPVVLGPIKNQDPIIP~1~UID1380	NA	NA	NA	NA	NA	NA	NA	NA	NA	NA	NA	NA
E9Q5W5~Zzef1~S2406~LDERGDQEEELDRPVSSPGEAEQKKLDPLEN~1~UID1384	26.0717	NA	NA	26.4855	25.222	25.3046	25.4619	25.7401	NA	NA	NA	25.2278
E9Q5W5~Zzef1~S2407~DERGDQEEELDRPVSSPGEAEQKKLDPLENL~1~UID1385	NA	26.7091	26.0424	NA	25.222	25.3046	25.4619	NA	25.4925	25.7376	25.5439	NA
E9Q5W5~Zzef1~S1464~ETDHLQPLDRRQRTSSVVEEHFQGSASPTEA~1~UID1387	NA	25.959	NA	NA	25.7226	NA	NA	NA	NA	NA	NA	NA
E9Q5W5~Zzef1~S1475~QRTSSVVEEHFQGSASPTEAATPAAGDRSPA~1~UID1389	NA	NA	24.1777	24.8938	NA	NA	NA	NA	24.0291	NA	NA	NA
D3Z684~Gemin7~S3~_____________MQSPLTIPVPVPVLRLPR~1~UID1391	24.1999	23.5134	23.7223	24.4749	24.1013	23.5678	NA	24.3282	23.3848	21.789	22.182	23.2835
A0A140LJD2~Tanc2~S61~SEGMQHIRIMEGMSRSLPSSPLLTHQSISVR~1~UID1393	24.416	25.0062	24.4698	24.7353	24.6423	24.4516	24.4041	24.6734	23.8541	23.8103	23.8185	23.738
E9Q394-2~Akap13~S1870~GNDENMSNTWKFLSHSTDSLNKICKVNESTE~1~UID1396	26.8837	27.4724	27.0992	27.3624	26.6495	26.6902	27.0311	26.9275	26.1865	26.4125	26.4543	26.0932
E9Q394-2~Akap13~S1873~ENMSNTWKFLSHSTDSLNKICKVNESTESLT~1~UID1397	NA	23.5472	NA	23.9722	23.0196	23.6839	24.0057	23.7541	NA	23.0427	NA	22.7547
E9Q394-2~Akap13~S1798~KMKQPKGSLQAHDTSSLPTVIMRNKSSQPKE~1~UID1400	24.3453	25.0119	NA	24.8213	NA	NA	NA	NA	NA	NA	NA	23.5698
E9Q394-2~Akap13~S1586~SSELRNPFGGEEQRNSLMSLSEEHLEPDQRQ~1~UID1401	NA	NA	NA	NA	NA	23.2474	NA	NA	NA	22.4474	NA	NA
E9Q394-2~Akap13~S1591~NPFGGEEQRNSLMSLSEEHLEPDQRQHHRMF~1~UID1403	26.869	27.0887	27.222	27.0728	27.1375	NA	27.2593	27.0688	26.4574	26.4927	26.7187	26.3787
E9Q394-2~Akap13~S1571~VGNKPSSSLEMSSANSSELRNPFGGEEQRNS~1~UID1404	NA	24.5746	NA	23.9633	24.1697	24.1326	23.679	24.396	NA	23.4638	23.0854	NA
E9Q394-2~Akap13~S1077~EVSRSAMEDVTVADASPATAEPRKKDASHCI~1~UID1407	NA	NA	NA	NA	NA	NA	NA	NA	NA	NA	NA	NA
E9Q394-2~Akap13~S1817~VIMRNKSSQPKERPRSAVLLADEATAAPMFT~1~UID1412	26.683	27.0156	26.5536	26.9133	26.6284	26.7423	26.8834	26.7356	25.9777	26.0541	26.0489	25.9131
E9Q394-2~Akap13~S1547~GKNAASDAEMNQRSFSLEGLTGGGVGNKPSS~1~UID1413	28.6248	28.9205	28.8405	28.8658	28.5516	28.4125	28.6264	28.5882	28.2434	28.0614	28.285	28.074
E9Q394-2~Akap13~S2670~PSVTKSGSLDSELSVSPKRNSISRTQKDKGP~1~UID1417	26.6649	27.3775	26.6732	27.1424	26.6948	26.573	26.9841	26.7922	26.1031	26.2835	26.3254	25.9027
E9Q394-2~Akap13~S856~PPSSAVELRTSMGNTSPVGIGGEQEGSSPTA~1~UID1420	NA	26.8263	26.8538	26.8229	26.6476	26.5993	26.6024	26.4952	25.8473	NA	25.2291	25.34
E9Q394-2~Akap13~S1253~NALMAKVETQNPSLSSPETKQLENAYTESAC~1~UID1424	NA	NA	NA	NA	NA	NA	NA	NA	NA	NA	NA	NA
A0A140T8I9~Pi4ka~S1378~LTASQLVPPDNQDTRSNLDITVGSRQQATQG~1~UID1427	25.8561	26.2933	25.794	26.2642	25.5931	25.6511	25.9313	25.7204	24.9801	25.0814	25.1253	25.1689
A0A140T8Q9~Gpr161~S359~YRESFVQRQRTSRLFSISNRITDLGLSPHLT~1~UID1432	NA	NA	NA	NA	NA	NA	NA	NA	NA	NA	22.2234	22.6258
A0A140T8R5~Jade3~S579~QLSSPGSSSPGHSKRSPQMPEEPLDMNVKIY~1~UID1438	23.8262	24.3176	23.9059	23.8368	NA	23.2764	NA	NA	22.582	22.8514	22.8457	23.3237
A0A140T8R7~Rcor1~S156~VMDRHARKQKREREESEDELEETNGSNPVDI~1~UID1439	27.0651	27.3356	NA	27.0911	27.0476	26.5307	NA	27.2236	26.2894	NA	26.2551	23.6276
A0A140T8R7~Rcor1~S356~GKDETNGPANQKPVKSPESSIKIPEEEDEAA~1~UID1440	22.3423	22.9818	NA	NA	22.4997	NA	NA	NA	20.8498	NA	NA	NA
A0A140T8S5~Champ1~S532~KSTLFPEPTKAVLPASPEPRKRALFPESRKH~1~UID1441	23.9279	24.3281	23.9985	24.2484	23.1644	24.0371	NA	24.109	23.1451	23.4169	23.667	23.0604
A0A140T8S5~Champ1~S617~LSPSSKKLKKDSQENSDAELSSSEYIRADLD~1~UID1442	NA	NA	25.8335	NA	NA	NA	NA	NA	25.4629	NA	25.8901	NA
A0A140T8S5~Champ1~S643~RADLDTLDTKGQESSSDQEQVDVESIDFSKE~1~UID1446	24.4331	NA	NA	NA	NA	NA	NA	NA	NA	24.002	NA	NA
A0A140T8S5~Champ1~S448~SSPDLWKVSPDQRKTSPASLDFPEPQKSSCG~1~UID1452	24.604	25.3226	25.1916	24.8291	24.3709	24.4987	NA	NA	24.0264	24.1893	NA	23.8207
A0A140T8S5~Champ1~S603~EGLLATPKKLLDEALSPSSKKLKKDSQENSD~1~UID1453	NA	NA	NA	NA	NA	NA	NA	NA	24.6355	24.3905	NA	24.3567
A0A140T8S5~Champ1~S416~VPPVSPELRRPGPPLSPEIRSPAGSPELKKP~1~UID1454	NA	22.7766	22.8892	22.6041	22.6597	NA	23.0145	NA	22.1636	22.4175	NA	22.0781
[truncated: 15,261 more rows]
