# Supplementary material for: Time-resolved phosphoproteome and proteome analysis reveals kinase signaling on master transcription factors during myogenesis
Source: iScience. 2022 May 30;25(6):104489. doi: 10.1016/j.isci.2022.104489 (PMC9198430; doi:10.1016/j.isci.2022.104489)
Supplement: Table S6. NFIX overexpression proteome, related to Figure 4 [file mmc7.xlsx]

## Sheet: Processed proteome (log2FC)
	GFP_1	GFP_2	GFP_3	GFP_4	WT_1	WT_2	WT_3	WT_4	A.mutant_1	A.mutant_2	A.mutant_3	A.mutant_4
0610009B22RIK	-0.0408619	0.11069	-0.0319976	-0.0378302	-0.120789	0.0772618	0.0105905	-0.0319729	-0.0696489	-0.06405	-0.00610316	-0.0309692
1110004F10RIK	-0.366768	0.133183	0.221382	0.0122034	-0.0241154	0.22944	0.218247	0.20085	-0.472157	-0.744969	-0.166847	-0.741165
1600014C10RIK	-0.144319	0.0243806	0.0413375	0.0786013	-0.00338047	0.0160024	0.0170148	0.0275832	-0.0425309	-0.0741955	-0.0363816	-0.0497664
1700009N14RIK	0.256673	0.0765045	-0.626542	0.293364	1.63408	-0.139231	1.19568	1.36321	0.560612	1.64527	0.596232	0.956949
1700037H04RIK	0.0492377	-0.0270445	-0.0834726	0.0612793	-0.0265122	0.0676322	-0.0331506	-0.0477644	-0.0831858	-0.112475	-0.122818	-0.0816093
2200002D01RIK	-1.65947	0.887984	0.479113	0.292369	-0.0647118	-0.0302272	1.0389	1.02269	3.15349	2.57731	5.06255	1.91986
2310061I04RIK	0.0604673	-0.0762957	0.0137667	0.00206167	0.151586	-0.0932446	-0.0166238	0.0283084	-0.0735761	0.0791711	-0.274905	0.0945481
2410002F23RIK	-0.0614304	-0.0115285	0.0400662	0.0328927	-0.246665	0.0203583	-0.232029	-0.251301	0.0538047	-0.0175482	-0.104656	0.154917
2900026A02RIK	0.0811464	0.100307	-0.170339	-0.0111143	-0.415861	-0.241822	-0.267566	-0.327051	-0.0935414	-0.0981568	0.0793038	-0.158673
3110009E18RIK	0.0594747	-0.191859	0.0584176	0.073967	0.100665	0.122818	-0.04307	-0.0141382	0.0333028	-0.131177	-0.113355	-0.0548324
4833439L19RIK	-0.0728216	0.0914575	-0.0541946	0.0355587	-0.127961	-0.0198064	-0.0604566	-0.0823725	-0.0486117	0.02033	-0.0737775	0.0679957
4930558K02RIK	-0.195838	0.0102168	0.167599	0.0180226	0.165643	-0.0669875	0.077944	0.137747	0.09661	0.208168	-0.0251829	0.239363
5730455P16RIK	-0.00150617	-0.00078503	0.0807164	-0.0784252	0.00773196	0.0385541	-0.000239452	0.000864601	-0.0485856	-0.0380505	-0.111912	0.0143246
6430548M08RIK	-0.260506	0.442629	-0.134618	-0.0475053	0.0534893	-0.235121	0.25873	0.243185	-0.292303	0.279213	-0.151994	0.137677
9530068E07RIK	-0.0746577	0.0571509	-0.031706	0.0492128	0.0276376	0.075279	0.0802058	0.0706534	-0.0800003	-0.067345	-0.0448191	-0.0652522
A2M	0.0012572	0.0427927	0.0625281	-0.106578	0.267267	0.168713	0.297247	0.301861	-0.0681755	-0.0276965	0.0221237	-0.0924436
AAAS	-0.0418637	0.0283089	0.01394	-0.000385147	0.00443455	0.178135	0.0510428	0.0305273	0.0727363	0.0408084	0.0259683	0.124855
AACS	-0.00269349	0.00105554	0.0348295	-0.0331915	0.149894	0.17997	0.148025	0.146707	0.098935	0.103527	0.0602724	0.137128
AAGAB	-0.0564184	-0.0904546	0.17255	-0.0256772	-0.0711323	-0.261247	-0.126642	-0.0792158	-0.254705	-0.395232	-0.138015	-0.482488
AAK1	-0.0190418	0.0343997	0.0186661	-0.0340239	0.0215478	-0.0375435	0.0143084	0.020333	-0.059123	0.0278524	-0.0966019	0.0330422
AAMDC	-0.00202619	0.0129205	-0.00769551	-0.00319878	-0.0185617	-0.0522628	-0.000111316	-0.000105095	0.023864	0.0182569	0.0890104	-0.0245852
AAMP	-0.0368363	-0.039209	0.102304	-0.0262588	-0.131761	-0.198597	-0.182924	-0.158596	-0.147144	-0.161371	-0.199849	-0.138818
AAR2	0.0909152	-0.0288353	-0.0342139	-0.027866	-0.0996937	-0.150983	-0.157027	-0.153817	-0.0720898	-0.000220444	-0.159644	0.0113441
AARS1	-0.00875675	-0.0219008	0.0072711	0.0233864	-0.0161145	-0.0637057	-0.0404428	-0.0294854	-0.0592816	-0.0696255	-0.0587873	-0.0832943
AARS2	0.00403907	-0.00487839	-0.0537758	0.0546151	-0.131718	-0.0724918	-0.124984	-0.133738	0.0462317	0.0266863	0.0360606	0.0417716
AASDHPPT	-0.0940979	-0.170302	0.127981	0.136418	0.0729967	-0.0108999	-0.0776496	-0.020074	0.0818309	-0.0764485	-0.0405235	-0.0187353
AATF	0.0604467	0.0360928	0.0143234	-0.110863	-0.117086	-0.0195018	-0.0797534	-0.103431	-0.146138	-0.108447	-0.178704	-0.0653468
ABCA2	-0.871757	-1.50325	-0.981774	3.35678	1.28843	-1.16841	-0.807466	-0.119114	1.19701	1.28054	-0.532122	1.26387
ABCB10	0.0913796	-0.1126	-0.107475	0.128696	0.14251	0.0554294	0.0296881	0.0483014	0.0533992	0.0333764	-0.0189546	0.0136875
ABCB6	0.0345359	0.00489984	-0.0645797	0.0251439	-0.107987	-0.0884346	-0.103225	-0.112476	-0.0843504	-0.0669036	-0.0850887	-0.0732937
ABCB7	-0.0643868	0.017557	-0.043356	0.0901858	-0.0840398	-0.065262	-0.0939904	-0.0913116	-0.0441299	-0.00350002	-0.111874	0.0359481
ABCB8	-0.0902382	-0.05784	0.15395	-0.00587218	-0.312908	0.0632633	-0.223169	-0.249368	-0.243213	-0.579376	-0.188429	-0.457877
ABCC1	-0.0327405	0.166208	-0.0642492	-0.0692186	-0.065158	0.197722	0.10937	0.0476967	0.0893243	0.150671	0.142203	0.204932
ABCC4	-0.0438779	0.122685	-0.171133	0.0923258	0.0489169	0.0364734	0.0923784	0.0744274	-0.192621	0.00784857	-0.231425	0.00505418
ABCD1	0.20064	-0.165407	-0.096377	0.0611434	-0.153273	-0.146921	-0.306305	-0.298792	-0.0405875	-0.0701801	-0.232314	-0.0133441
ABCD3	-0.0352212	-0.0300354	-0.00410316	0.0693597	0.0701898	-0.000614502	0.0229759	0.0420438	0.0554283	0.0599836	0.0202854	0.0572344
ABCD4	-0.0166232	0.0479347	-0.0517708	0.0204593	0.00841369	0.100108	0.0640527	0.0435734	0.162491	0.169246	0.187489	0.180996
ABCE1	0.0161344	0.00188265	0.0124587	-0.0304757	0.0176651	-0.00674871	0.0130786	0.0145899	0.0298785	0.0475896	0.0292112	0.0404912
ABCF1	0.0289028	0.0110932	-0.0119013	-0.0280947	-0.00670354	-0.0882407	-0.0135019	-0.00923244	-0.0577152	-0.00995982	-0.0308909	-0.0529567
ABCF2	0.00271804	-0.0351205	0.0346793	-0.00227685	-0.0401296	0.0235007	-0.0580658	-0.0579086	-0.0439055	-0.0921864	-0.0973008	-0.0423198
ABCF3	0.0049777	0.0192023	-0.0669394	0.0427594	-0.0483366	-0.0115375	-0.0206781	-0.0325211	-0.0314877	-0.0332527	0.00281722	-0.0482825
ABCG2	0.446401	-0.338353	-0.0970268	-0.0110206	-1.18236	-0.775937	-1.34112	-1.38245	0.174535	-0.161203	-0.0727964	0.0186996
ABHD1	0.142158	-0.092348	-0.0369677	-0.0128421	-0.00634603	-0.0780571	-0.135789	-0.121802	0.0924029	0.167558	-0.0966868	0.215014
ABHD10	-0.00312677	-0.0034237	0.067285	-0.0607345	-0.189221	-0.247308	-0.231391	-0.217626	-0.0170193	0.050059	-0.108177	0.086287
ABHD11	0.0240763	-0.0612294	0.0385076	-0.00135447	-0.109031	-0.0868755	-0.140771	-0.134388	-0.0032228	-0.0812261	-0.0212482	-0.0637478
ABHD12	3.02753e-06	-0.0369466	0.0701236	-0.0331801	-0.0556435	-0.0201064	-0.068206	-0.0639295	-0.0624636	-0.128299	-0.078003	-0.100205
ABHD14B	-0.0140539	-0.0164187	0.0385392	-0.00806657	-0.0417084	-0.0438324	-0.0601587	-0.0532328	0.0346448	0.0243082	0.00118275	0.0466139
ABHD16A	-0.125762	0.0294516	0.016186	0.0801248	-0.111886	0.124051	-0.0221523	-0.0445895	0.00469683	-0.134124	0.0456716	-0.0643309
ABHD4	0.00563894	0.0353997	0.0509369	-0.0919756	-0.225309	-0.017868	-0.132711	-0.166099	-0.00759598	-0.0943306	0.0424282	-0.0460674
ABHD6	0.0120394	0.0583871	0.0384248	-0.108851	-0.249761	-0.33909	-0.243692	-0.241126	-0.176408	-0.0483897	-0.194279	-0.061936
ABI1	0.00162745	0.00334885	4.57272e-05	-0.00502202	0.0511391	0.0542217	0.0618489	0.0598533	-0.0421804	-0.0539569	-0.0167178	-0.0654551
ABITRAM	0.0415676	0.0332487	-0.117683	0.0428666	-0.293075	-0.316711	-0.268621	-0.281366	-0.171938	-0.121113	-0.115996	-0.176417
ABL2	0.111224	-0.144196	0.269031	-0.236058	0.35916	0.00698138	0.197841	0.264269	0.364536	0.34767	0.349444	0.269531
ABLIM1	-0.0316807	-0.0144712	0.0209784	0.0251735	-0.0571945	-0.111841	-0.0748319	-0.0616329	-0.0633586	-0.0773521	-0.0500359	-0.0949478
ABLIM3	-0.0431938	0.0128915	0.04781	-0.0175077	-0.213076	-0.0526251	-0.143664	-0.162269	0.186874	0.0727344	0.245596	0.106091
ABR	-0.0235154	0.0304149	-0.0127106	0.00581121	0.0334327	0.0319552	0.0520146	0.0490738	0.00904294	0.0384368	0.018574	0.0345754
ABRA	-0.0483275	0.0208509	-0.0231865	0.0506632	-0.222141	-0.180653	-0.19086	-0.196265	-0.257531	-0.282201	-0.223072	-0.283951
ABRACL	-0.00536282	0.108969	0.000556293	-0.104163	-0.119629	-0.0157442	0.00136775	-0.032933	-0.127138	-0.0971907	-0.0227296	-0.112345
ABRAXAS2	-0.00909322	-0.0316563	0.0114088	0.0293407	0.0502696	0.00259138	0.0288094	0.0406657	-0.0626815	-0.102001	-0.0362386	-0.127894
ABT1	-0.0827034	0.141928	0.0259335	-0.0851578	-0.168168	0.0153278	-0.00211369	-0.0434037	-0.0779304	-0.0809252	0.0447631	-0.0676933
ACAA1A	-0.0312658	-0.00343372	0.0285881	0.0061114	0.046441	-0.0216673	0.0360786	0.048965	0.00235606	0.000325837	0.0290087	-0.0266413
ACAA2	-0.0359088	-0.00220049	0.0136653	0.024444	0.0370999	-0.0214388	0.0276942	0.039306	0.0484003	0.0466822	0.0707351	0.0231281
ACACA	0.0164887	0.00490157	-0.0175219	-0.00386833	0.0874778	0.0986228	0.0880877	0.083919	0.0102104	0.0273585	-0.00379619	0.0335174
ACAD10	0.00500514	0.0946508	-0.0392132	-0.0604427	-0.0481663	-0.124604	-0.0151471	-0.0227896	-0.0460432	0.117855	-0.0399638	0.0868825
ACAD11	0.252315	-0.02677	-0.214455	-0.0110894	-0.355852	-0.0995797	-0.272151	-0.340153	0.0548187	-0.0667051	0.178671	-0.104508
ACAD8	-0.0990178	0.0548671	0.0159511	0.0281995	0.014413	0.00909067	0.0430188	0.0461627	-0.0206669	0.0206435	-0.0204377	0.0325675
ACAD9	0.0441479	0.0635888	-0.0312055	-0.0765313	0.0151349	0.0417901	0.0619145	0.0415815	0.00171774	0.0812237	0.0178048	0.0741069
ACADL	-0.0318122	0.0124389	-0.0225385	0.0419117	0.0463547	0.0341393	0.0429053	0.0458187	-0.0473025	-0.0215509	-0.0647502	-0.0166532
ACADM	-0.0253062	0.0313362	0.0334752	-0.0395052	-0.0302403	-0.0341396	-0.00808582	-0.00928385	-0.077145	-0.0547695	-0.0636503	-0.0543552
ACADS	-0.0349623	-0.0215457	0.0248151	0.0316929	-0.00913599	-0.0786043	-0.0427642	-0.0250919	0.0181295	0.0160808	0.00502446	0.00743211
ACADSB	0.0694268	-0.00450193	-0.0557459	-0.0091789	-0.0486814	-0.0475921	-0.0534861	-0.0623012	-0.0786466	-0.0541249	-0.0811173	-0.0679376
ACADVL	-0.0167583	-0.0166887	0.0204591	0.0129879	-0.0341517	-0.0888242	-0.0548057	-0.0426878	-0.0254166	-0.0337756	-0.0184503	-0.049941
ACAP2	0.0125575	-0.0309558	0.0857234	-0.0673251	0.0645295	-0.038996	0.0449116	0.062684	-0.0332308	-0.0710985	0.0304297	-0.123885
ACAT1	-0.0337416	0.0359534	-0.0149596	0.0127478	0.0343046	0.0462098	0.0761564	0.0697834	0.052128	0.0472967	0.115683	0.0222
ACAT2	-0.0352441	0.0285628	0.0239604	-0.0172791	0.114869	0.155354	0.150306	0.14416	0.0737121	0.0622265	0.0997	0.0700153
ACBD3	0.0179846	-0.00206973	0.0397905	-0.0557053	0.0730028	0.0100032	0.0640238	0.0711892	-0.0557525	-0.0404475	-0.0360033	-0.065825
ACBD5	0.0331671	-0.0424259	-0.0188417	0.0281006	-0.0160297	0.00943365	-0.0479825	-0.0470527	0.00210587	-0.0253244	-0.043656	-0.00221886
ACBD6	0.329913	-0.0770881	0.0018934	-0.254718	-0.301803	0.00978172	-0.260523	-0.324403	-0.0383119	-0.178856	-0.0468836	-0.112397
ACER3	-0.0615247	-0.133482	0.282434	-0.0874277	0.124091	0.118147	0.0191465	0.0624945	0.0532463	-0.0969184	-0.082364	0.0117297
ACIN1	0.0157842	-0.0299145	-0.00330808	0.0174384	0.0328648	0.0104285	0.0105982	0.0165331	0.0101225	-0.0137333	0.0110221	-0.0239668
ACLY	0.00503381	0.0187802	0.01107	-0.034884	0.125935	0.0955288	0.128282	0.129059	0.0350421	0.0758737	0.0321022	0.0693202
ACO1	0.00236035	0.0236459	-0.0166247	-0.00938151	0.0448166	0.0456185	0.0618728	0.0566042	0.0920011	0.117316	0.106114	0.108569
ACO2	-0.0392171	-0.00676013	0.0125667	0.0334105	-0.0124086	-0.0427989	-0.0207301	-0.0113051	0.0269219	0.0118818	0.0378008	0.00277836
ACOT11	0.211425	0.0740841	0.0995489	-0.385058	-0.286221	-0.22772	-0.179977	-0.224179	-0.0845888	-0.0396286	0.0441119	-0.0892648
ACOT13	0.0700459	0.114851	-0.102797	-0.0820998	-0.136701	-0.190391	-0.0408949	-0.0692616	-0.182683	-0.0647922	-0.0243867	-0.178143
ACOT2	-0.0628743	0.0387912	0.0278363	-0.00375323	-0.0418466	-0.0434369	-0.0162382	-0.0149543	-0.0955393	-0.0746874	-0.0832565	-0.0697767
ACOT7	-0.0114201	0.0333552	-0.0375374	0.0156024	0.12903	0.0593678	0.119328	0.1238	-0.0197713	0.0738798	-0.0452585	0.0609074
ACOT8	-0.0875436	-0.0542499	0.0902825	0.051511	0.0375478	0.0704158	-0.00419082	0.0155884	0.111697	0.0291301	0.0377495	0.0962909
ACOT9	-0.0227449	0.0104633	-0.00235462	0.0146362	0.0375321	0.00632882	0.0364591	0.0410404	-0.0423569	-0.0239381	-0.0368482	-0.0341612
ACOX1	0.0343152	-0.0139463	0.0168598	-0.0372287	0.0577447	0.0563654	0.0371053	0.0378509	0.0283303	0.0455907	-0.0161016	0.0654024
ACOX3	0.00587043	0.0593087	0.000976085	-0.0661552	-0.0318822	0.0211428	0.023685	0.0055622	-0.02955	0.00926096	-0.0031606	0.0139101
ACP1	-0.0854256	0.0384707	0.0419562	0.00499862	0.0767471	0.138443	0.132691	0.127287	0.0650833	0.0206804	0.120715	0.0286814
ACP2	0.000377293	-0.0399407	0.0249352	0.0146282	-0.028491	-0.0890065	-0.0681416	-0.0526591	-0.0264606	-0.0484381	-0.0352954	-0.0603742
ACP6	-0.00626614	0.0548525	-0.00835297	-0.0402334	-0.179601	-0.191104	-0.134297	-0.143344	-0.256452	-0.214177	-0.198826	-0.245129
ACSF2	0.0767229	0.0171613	-0.114645	0.0207607	0.116406	0.0779937	0.0986408	0.0899394	0.107805	0.212349	0.0678769	0.195517
ACSL1	-0.0424998	0.0474658	-0.047955	0.042989	-0.0653525	0.0420714	-0.0186467	-0.0367473	0.0965999	0.110562	0.0816684	0.149839
ACSL3	-0.0145799	0.026753	-0.0313486	0.0191754	-0.00514311	-0.0340992	5.52137e-05	4.21626e-05	-0.0300928	0.0191561	-0.0310866	0.00809068
ACSL4	0.0162088	0.016378	-0.022857	-0.00972971	0.0700216	0.0426049	0.0780251	0.0756069	0.00337755	0.0329234	0.0254305	0.0089945
ACSL5	0.0377603	-0.0125131	0.0411781	-0.0664253	0.166853	0.134966	0.144594	0.149029	0.0777529	0.101024	0.0466509	0.108048
ACSS2	-0.00871369	0.030796	0.01284	-0.0349223	0.040201	0.118881	0.0954647	0.0797514	0.122994	0.0896175	0.176786	0.0915508
ACTA1	0.0415243	0.0392464	-0.0115547	-0.069216	-0.103495	-0.114365	-0.0595023	-0.0721738	-0.162544	-0.138307	-0.0838232	-0.185025
ACTA2	-0.0267698	-0.0249672	0.0394912	0.0122459	-0.0280163	-0.0791174	-0.047723	-0.033395	-0.0510439	-0.0850108	-0.0319393	-0.10234
ACTB	0.0210126	-0.0206205	0.00291071	-0.00330271	0.0945502	0.0297699	0.0715194	0.0805481	0.00901006	0.00926049	0.0247602	-0.0208555
ACTBL2	-0.0942484	0.0157116	0.11525	-0.0367128	0.226088	0.538086	0.219949	0.202033	0.54454	0.564614	0.222795	0.845506
ACTG1	0.0977646	-0.0988418	0.0634424	-0.0623652	0.0279296	-0.147817	-0.111607	-0.076601	-0.429778	-0.372584	-0.567527	-0.36356
ACTL6A	0.0686287	-0.0314019	-0.011284	-0.0259428	0.00643532	0.0554906	0.00258917	-0.0066187	0.0270637	-0.0150631	0.0282459	-0.00966825
ACTN1	-0.00136214	-0.0301223	0.0276043	0.00388009	0.0287726	-0.0588927	-0.0139849	0.00386942	-0.0864157	-0.0804692	-0.100453	-0.0975796
ACTN2	-0.0160803	0.0152676	-0.0679561	0.0687688	-0.0862402	-0.116664	-0.06142	-0.0634842	-0.0413765	-0.0560337	0.048193	-0.11705
ACTN3	0.00940217	-0.0419881	-0.0275282	0.0601141	-0.178291	-0.260432	-0.220642	-0.20547	-0.117638	-0.134811	-0.104962	-0.172615
ACTN4	0.0228163	-0.0348551	-0.00243238	0.0144712	0.0265864	-0.0370101	-0.014277	-0.00236759	-0.0678961	-0.0667495	-0.0836793	-0.0824537
ACTR10	-0.0060173	-0.00193658	0.0177191	-0.00976524	0.0434607	0.0163811	0.0507729	0.0542633	-0.015891	-0.0378499	0.030699	-0.0658098
ACTR1A	-0.0114065	-0.0168845	0.0259274	0.00236351	0.0679691	-0.0358166	0.0394424	0.0570481	-0.064743	-0.0581673	-0.0428559	-0.096705
ACTR1B	-0.000922629	-0.0334016	0.0430612	-0.00873694	0.076835	0.0703058	0.0492142	0.0580822	-0.00911464	-0.0381933	-0.0392685	-0.0199404
ACTR2	0.00106567	0.00517705	0.0205496	-0.0267923	0.01931	0.0216125	0.0225489	0.022109	-0.00195649	0.00386544	-0.00637276	0.00974758
ACTR3	-0.0217428	-0.0211876	0.0317874	0.0111429	0.0570364	0.046492	0.0409516	0.0495395	0.00826399	-0.0205518	-0.000561766	-0.0131679
ACVR1	0.147704	-0.103489	0.0262029	-0.070418	-0.127287	0.0664681	-0.100408	-0.127337	0.110165	-0.13266	0.20683	-0.132647
ACY1	-0.000682784	-0.037581	0.0144326	0.0238313	0.0807523	0.0518142	0.0474222	0.058481	0.0457661	0.0181953	0.0284175	0.0189039
ACYP1	0.0352648	-0.0353972	0.0379927	-0.0378603	-0.104609	-0.0296151	-0.104061	-0.110439	-0.069513	-0.142247	-0.0753565	-0.114791
ACYP2	0.0946284	0.0203002	-0.0897822	-0.0251464	0.0257679	0.0261878	0.053162	0.0343119	-0.0420452	-0.0097814	0.018697	-0.0615284
ADAL	-0.00389637	-0.441324	0.170914	0.274306	0.532489	0.656377	0.221238	0.294969	0.439783	-0.023596	0.104955	0.193339
ADAM10	0.0469663	-0.0741228	0.0690336	-0.0418771	0.149797	0.104024	0.0831356	0.100226	0.0971749	0.060004	0.0410303	0.0765942
ADAM17	0.0723387	-0.0361497	-0.0529785	0.0167895	-0.0693512	0.269592	0.00176071	-0.0465187	0.194916	0.00887295	0.208976	0.0921218
ADAM9	0.107964	-0.00486365	-0.0230412	-0.080059	0.139873	0.127183	0.140153	0.129303	0.0387044	0.0644219	0.0568395	0.0371165
ADAMTS4	0.144761	-0.0966857	0.0889646	-0.13704	-0.0597022	-0.256907	-0.184366	-0.153135	-0.271328	-0.222579	-0.354648	-0.247751
ADAMTSL4	-0.160928	0.280877	-0.0576977	-0.0622515	0.417056	0.512869	0.680235	0.628233	0.501897	0.61891	0.7772	0.529427
ADCK1	0.00815247	0.0888383	-0.025377	-0.0716139	-0.12006	-0.0340937	-0.0430819	-0.0711801	-0.0815255	-0.01053	-0.0627476	0.00470778
ADCK5	0.00791936	-0.0423711	0.0351323	-0.000680565	0.043564	-0.0076221	-0.0037671	0.0114291	0.0434097	0.0327233	0.00453758	0.038975
ADCY7	-0.0123263	0.0246754	-0.0440843	0.0317352	0.119314	0.19248	0.144584	0.131509	0.0546495	0.0645499	0.0383565	0.0907343
ADCY9	0.172393	-0.33683	0.184348	-0.0199107	0.530638	0.24051	0.207604	0.295233	0.431577	0.289571	0.205075	0.310616
ADD1	0.026481	0.0224999	0.0159045	-0.0648854	0.146155	0.212167	0.180216	0.165244	0.130053	0.129007	0.139225	0.145332
ADD3	0.187081	-0.101805	-0.0702025	-0.0150739	0.17335	0.304767	0.117932	0.0980899	0.151056	0.0845931	0.0487776	0.143731
ADGRE5	-0.00193555	0.00881568	0.0167147	-0.0235949	0.26294	0.260777	0.265622	0.265498	0.086814	0.10136	0.0786578	0.107492
ADGRL3	-0.0822464	0.0205744	0.065613	-0.00394103	0.0142311	0.11066	0.0369708	0.034063	-0.0163387	-0.0390704	-0.0675968	0.034494
ADH5	-0.00666063	0.0357035	0.0231206	-0.0521635	-0.00551014	0.00958958	0.0273225	0.0201637	-0.0252393	-0.00548592	-0.000609352	-0.00786254
ADH7	0.0409464	-0.0350504	0.0237243	-0.0296204	0.12248	0.181568	0.102375	0.098649	0.200661	0.170177	0.143781	0.214807
ADI1	-0.0138069	0.095306	-0.0492471	-0.032252	-0.0319059	-0.114736	0.00858305	0.00236405	-0.0710483	0.0739064	-0.0342835	0.0264854
ADIPOQ	0.0547356	0.00274607	-0.0185527	-0.038929	0.0635413	-0.00743924	0.0536315	0.0549672	0.119615	0.162846	0.142372	0.121326
ADK	-0.00365656	-0.0351509	0.0571788	-0.0183713	0.167514	0.083099	0.123863	0.143395	0.152068	0.145916	0.136544	0.134992
ADNP	0.112339	-0.29791	0.277273	-0.0917017	0.348288	0.261513	0.144671	0.204805	0.245794	-0.0499943	0.148291	-0.00742238
ADO	-0.00962018	-0.0203392	0.044914	-0.0149547	0.0398074	0.00954955	0.00930741	0.0205649	0.00828331	0.0121366	-0.0344692	0.0305468
ADPGK	0.0155731	-0.0259024	0.041695	-0.0313656	0.0125155	0.00241804	-0.0100505	-0.00398524	-0.0288826	-0.0440609	-0.0540412	-0.031069
ADPRH	-0.050759	-0.00601223	0.0316349	0.0251363	-0.0372101	-0.0762435	-0.0462312	-0.0339407	-0.033775	-0.0506197	-0.021887	-0.0589316
ADPRM	0.209761	-0.186018	0.110389	-0.134132	0.171873	-0.0593797	-0.039553	0.00753153	0.017973	0.0398995	-0.160958	0.0450193
ADPRS	-0.0553348	0.0231173	0.0253082	0.00690922	0.071608	0.0360506	0.0835421	0.0904554	-0.0725534	-0.0611584	-0.0475329	-0.0745642
ADSL	-0.0350189	-0.00594466	0.0332325	0.00773099	0.0245963	-0.0573074	0.0036821	0.0199594	-0.0647163	-0.0544537	-0.0562884	-0.0758708
ADSS1	-0.0694758	0.0148439	0.00227763	0.0523543	-0.232451	-0.256058	-0.235396	-0.226583	-0.159458	-0.143163	-0.172279	-0.136544
ADSS2	0.0122312	-0.0154373	0.025806	-0.0225999	0.0860119	0.0441356	0.0542033	0.0631661	0.0115961	0.0375914	-0.0323543	0.0480307
AEBP1	0.00227502	-0.012199	0.0952528	-0.0853288	0.0595797	0.163046	0.105346	0.0945733	-0.0117605	-0.128154	0.0533075	-0.11399
AFAP1	-0.031794	-0.104733	0.067489	0.0690377	0.161816	0.1455	0.0689307	0.0975226	0.105294	0.0187256	0.000403572	0.0753623
AFAP1L2	0.015952	0.128047	-0.244588	0.10059	0.154326	0.317472	0.23664	0.186773	0.28043	0.447522	0.218906	0.493972
AFDN	-0.0515605	0.000869538	0.0609962	-0.0103052	0.0272992	0.0716571	0.0243499	0.0280351	0.00467766	-0.00661839	-0.0507559	0.0484243
AFF4	0.0254051	-0.197741	0.182464	-0.0101287	0.302848	-0.00819202	0.0938543	0.172771	0.120994	0.0419783	0.0349926	0.00607934
AFG1L	-0.123619	0.101137	0.359119	-0.336637	0.34793	0.0404272	0.329453	0.379534	0.0909064	0.303149	0.052778	0.29294
AFG3L1	0.0186647	0.064509	-0.0859072	0.00273346	0.122415	0.0635259	0.140746	0.132736	0.0510373	0.178005	0.0568048	0.143763
AFG3L2	-0.0161311	-0.0181418	-0.00643321	0.0407062	-0.0180617	-0.00615977	-0.0454555	-0.0403169	-0.0183761	-0.0144681	-0.0811257	0.020059
AGA	-0.0157443	-0.0151293	0.0154222	0.0154514	-0.00605104	0.0257139	0.000338221	0.000285833	0.0783601	0.0249322	0.0975389	0.0290694
AGAP1	0.0102655	0.127474	-0.110978	-0.0267614	-0.454334	0.149262	-0.191176	-0.29952	-0.318995	-0.493525	-0.192576	-0.380522
AGAP3	0.244874	0.0818468	0.0340884	-0.360809	-0.0557595	0.00938616	0.0605498	0.0076201	-0.0729293	-0.014465	0.0777576	-0.0855307
AGFG1	-0.0417695	-0.0187959	0.0494592	0.0111061	0.0656643	-0.00794019	0.0344939	0.0537271	-0.0235656	-0.0271223	-0.0341452	-0.0339295
AGFG2	-0.0850576	0.0924661	0.0326254	-0.0400338	-0.0198597	-0.0946093	0.0334558	0.0362149	-0.0745185	0.0117704	-0.00860758	-0.0280955
AGK	-0.106525	0.0383475	0.0386659	0.0295116	-0.0303923	0.0120368	0.00228277	0.00353583	-0.00776964	-0.0158089	-0.00826755	0.015125
AGL	-0.00930259	0.0104075	0.00124059	-0.00234553	-0.0662921	-0.0428294	-0.0537463	-0.0575034	-0.0472014	-0.0489661	-0.0450657	-0.0412947
AGO2	-0.00801643	0.0143111	0.0101124	-0.0164071	0.019934	0.0128646	0.0164336	0.0173175	-0.0418491	-0.00441583	-0.0739676	0.0116107
AGPAT3	-0.0395009	0.00512553	-0.0335075	0.0678829	-0.111039	-0.117195	-0.125953	-0.121246	0.0212177	0.0492838	-0.0224243	0.0678277
AGPAT4	0.00376534	-0.0223489	-0.0118939	0.0304775	0.00922852	0.0533077	-0.000383232	-0.00237679	0.0907482	0.05866	0.065207	0.0822372
AGPS	-0.0378363	0.0266346	0.0423669	-0.0311652	-0.0777298	-0.0770659	-0.0654501	-0.0638506	-0.0516994	-0.0262693	-0.0658792	-0.00849781
AGRN	0.0656991	-0.0161493	-0.0827281	0.0331783	0.253782	0.284216	0.214788	0.20727	0.0595289	0.121861	-0.0506266	0.165752
AHCTF1	0.142863	-0.0754561	-0.00752288	-0.0598843	-0.0299894	-0.0330574	-0.0897231	-0.0909471	0.0434958	0.0270238	-0.0159518	0.0375481
AHCY	-0.00839647	-0.0128825	0.016773	0.00450602	0.0688567	0.00459934	0.0354936	0.0485219	0.0111879	0.0388813	-0.0209761	0.037433
AHCYL1	0.047332	0.0489689	-0.131428	0.0351272	-0.0306111	0.123703	0.035232	-0.00283486	0.0205414	0.0369808	0.0341551	0.0556903
AHCYL2	-0.0353979	-0.000138464	0.0519412	-0.0164049	0.113363	0.0519266	0.0834185	0.0987665	0.046203	0.0871737	-0.00470695	0.103916
AHDC1	0.0970502	-0.145617	0.0481445	0.000422594	-0.05414	-0.265402	-0.213414	-0.168357	0.126462	0.109239	0.0416285	0.0782001
AHNAK	0.00330486	-0.0184543	0.0337406	-0.0185912	0.125714	0.0763789	0.105138	0.115224	0.067782	0.0616336	0.0703405	0.049133
AHNAK2	0.106773	-0.0705716	-0.0417253	0.00552417	-0.156084	-0.0924599	-0.123993	-0.139862	-0.0968497	-0.286036	0.0797389	-0.370601
AHSA1	-0.0622167	-0.00311057	0.049212	0.0161153	-0.00278928	-0.00393721	-0.0127358	-0.00256368	-0.0247696	-0.0366054	-0.0549101	-0.00882223
AHSA2	-0.0272651	-0.0724161	0.0225137	0.0771675	-0.183254	-0.167263	-0.212969	-0.200074	-0.0604377	-0.186237	-0.0413427	-0.186079
AIDA	0.0705308	-0.0273856	0.0156218	-0.058767	0.134016	0.168939	0.138823	0.130529	0.0855834	0.0358417	0.114213	0.0273037
AIF1L	-0.0290225	0.0177158	-0.0181847	0.0294914	-0.0926396	-0.188702	-0.0830914	-0.0737622	-0.026735	-0.0144645	0.0566642	-0.0843584
AIFM1	-0.045349	0.00648614	0.015341	0.0235218	0.0241067	0.0105122	0.0248359	0.0309824	-0.0119493	-0.0144661	-0.0100256	-0.0126274
AIMP1	-0.0307046	-0.0304929	0.0286492	0.0325484	0.0148376	-0.0615818	-0.0248999	-0.00525118	0.00585614	-0.00472269	-0.00582425	-0.0163163
AIMP2	0.0894198	-0.015777	0.0550441	-0.128687	0.0401344	0.035923	0.0394936	0.034039	-0.00131761	-0.00896603	0.0140211	-0.0191878
AIP	0.00910183	-0.0413731	0.00393345	0.0283378	0.0479036	0.0450305	0.0127127	0.0202524	0.0379856	0.00935168	0.00104833	0.0251168
AK1	-0.0884442	0.0413302	-0.0170519	0.0641659	-0.124253	-0.150914	-0.0960755	-0.0917494	-0.0972427	-0.083013	-0.0513823	-0.106166
AK157302	0.193003	-0.0438824	-0.0590629	-0.0900572	0.0159374	-0.0797778	0.0287758	0.0183816	0.128633	0.0661228	0.327037	-0.0896491
AK2	-0.0551305	-0.0324152	0.0120609	0.0754848	0.0661623	0.0249206	0.0399931	0.0568077	-0.0453079	-0.0932337	-0.0354412	-0.104269
AK3	-0.0289496	-0.0237073	0.00792697	0.0447299	0.0431006	0.0151642	0.0263953	0.036934	0.028883	-0.00678525	0.0415246	-0.0180907
AK4	-0.0102552	0.0032491	0.013132	-0.00612593	0.102759	0.136023	0.114824	0.111425	0.0147024	-0.00372866	0.0179619	0.00813746
AK6	0.226149	-0.123538	-0.204106	0.101494	0.0230115	-0.243674	-0.0761626	-0.0580482	0.105904	0.0795047	0.255098	-0.132251
AKAP1	-0.0531745	0.0482532	-0.0125353	0.0174567	-0.166467	-0.0541101	-0.0963622	-0.115057	0.00612085	-0.0274864	0.054741	-0.0112722
AKAP10	0.204981	-0.000578725	-0.11327	-0.0911319	-0.271827	-0.88313	-0.624916	-0.551128	-0.984745	-0.254111	-1.59145	-0.187959
AKAP11	0.0962738	-0.0720381	-0.0495217	0.0252859	-0.0622218	-0.266362	-0.136542	-0.112705	-0.024647	-0.0247677	0.0404049	-0.138987
AKAP12	0.0295411	-0.125855	0.0955934	0.000720402	-0.121946	0.178535	-0.117003	-0.134565	0.189595	-0.105484	0.1622	0.00996027
AKAP13	-0.0382351	-0.032076	0.0443481	0.025963	-0.061158	0.0325846	-0.0575103	-0.0582467	-0.0624945	-0.158372	-0.0770454	-0.112299
AKAP6	0.0218884	-0.0143548	-0.0156355	0.0081018	-0.0561067	0.0285961	-0.0353984	-0.0477406	0.0205644	-0.042791	0.0431385	-0.0321141
AKAP8	0.00506377	-0.0297392	0.0346462	-0.0099708	0.00621222	-0.0580554	-0.0256985	-0.0118602	-0.0128876	-0.0241386	-0.0140917	-0.0397855
AKAP8L	-0.0250346	0.0590718	-0.0913666	0.0573294	-0.248747	-0.00112067	-0.156428	-0.198474	-0.112612	-0.146672	-0.113238	-0.0783561
AKAP9	-0.031363	-0.0470148	0.0185941	0.0597838	-0.124502	0.0495169	-0.123095	-0.131934	0.0434842	-0.0783631	-0.0142992	0.009037
AKR1A1	-0.047037	-0.0108655	0.0475015	0.010401	0.0473818	0.0410471	0.0433431	0.0524851	0.010698	-0.0256841	0.0170008	-0.0192192
AKR1B1	-0.0106827	-0.0488215	0.0440104	0.0154937	-0.0577432	-0.146765	-0.119355	-0.0957436	-0.126986	-0.133554	-0.168821	-0.134646
AKR1B10	0.00956495	0.0012057	-0.00491676	-0.00585389	-0.0328981	-0.0770894	-0.0384618	-0.0347273	-0.0797793	-0.0639341	-0.0625644	-0.0878
AKR1B8	0.0132412	-0.0444661	-0.0372505	0.0684755	-0.0991362	-0.134568	-0.137617	-0.12814	-0.072098	-0.0996792	-0.0800924	-0.11469
AKR7A2	-0.0685516	0.0106942	0.0459953	0.0118622	0.00855985	0.0172035	0.0175108	0.0237784	-0.0248548	-0.0416071	-0.0267263	-0.0240135
AKT1	0.0183753	0.0187681	-0.0316157	-0.00552764	0.0358492	-0.029651	0.0353234	0.0368746	-0.00979366	0.0418077	0.0138928	0.00372036
AKT1S1	-0.063614	0.0274604	-0.0110857	0.0472393	-0.0341536	0.00391595	-0.00227234	-0.00594984	0.0126896	-0.00319701	0.0388728	0.00148942
AKT2	0.0139143	0.0589714	-0.0693037	-0.00358197	-0.04701	0.0224943	0.0167573	-0.00748297	-0.0277161	0.000504278	0.0232295	-0.01274
AKT3	0.20481	0.0730448	-0.128363	-0.149492	-0.109026	0.0614638	-0.0331696	-0.0934177	-0.0384653	0.0709516	-0.058625	0.0960372
AKTIP	-0.0252691	-0.0798491	0.0853365	0.0197817	0.117318	0.135435	0.0710121	0.088471	0.306546	0.193015	0.273485	0.228013
ALAD	-0.0348823	0.0127302	0.0545737	-0.0324216	0.0378789	-0.0431123	0.0329737	0.0463062	0.00613179	0.0296716	0.0277705	0.00564907
ALB	0.0403573	0.631714	-0.487179	-0.184893	-0.810843	-0.259794	-0.145896	-0.362301	-0.693519	-0.408638	-0.0821124	-0.594534
ALCAM	0.0757914	0.0425102	0.0116703	-0.129972	-0.0446039	-0.101787	-0.00250253	-0.0134281	0.00749716	0.0529132	0.107056	-0.0184571
ALDH16A1	-0.135844	0.0443338	-0.0244137	0.115924	-0.0512895	-0.029319	-0.0344368	-0.0292636	-0.0954209	-0.0673477	-0.127602	-0.0335067
ALDH18A1	0.0461394	-0.0169602	-0.0145636	-0.0146157	0.076572	0.0332281	0.04832	0.0519615	0.0103094	0.0390939	-0.0133479	0.0298015
ALDH1B1	0.00702342	-0.0643376	-0.026463	0.0837772	0.0438632	0.000869919	-0.000829718	0.0132279	0.085569	0.0197333	0.0980885	-0.00585396
ALDH1L2	-0.0325049	0.0308493	0.0612431	-0.0595874	0.109502	0.11797	0.129011	0.128751	-0.0291417	-0.00610684	-0.0378361	0.0137516
ALDH2	-0.0430341	-0.0105366	0.0354996	0.0180711	0.0484231	-0.0430373	0.0231977	0.0423432	0.0227699	0.0272085	0.0336784	0.0026421
ALDH3A1	-0.0541896	0.0221384	0.0544714	-0.0224202	-0.129989	-0.124582	-0.115751	-0.112139	0.185295	0.1903	0.180272	0.208444
ALDH3A2	-0.0475966	0.0129463	-0.0418983	0.0765486	0.0551318	0.0645953	0.0661779	0.0662305	0.0189502	0.0141278	0.0328925	0.00934063
ALDH3B1	-0.0279707	-0.00302454	0.012071	0.0189243	-0.1505	-0.150652	-0.161676	-0.156633	-0.0262228	-0.0222649	-0.0568085	-0.00288626
ALDH4A1	-0.0144499	-0.107823	0.0475962	0.0746765	0.153534	0.253188	0.0743192	0.0873297	0.234379	0.124066	0.0844791	0.234116
ALDH6A1	-0.0345701	0.0261733	-0.001085	0.00948187	0.01212	0.0379178	0.0522203	0.0462622	0.0223802	-0.00287314	0.0839468	-0.0207639
ALDH7A1	0.0414776	0.0406518	-0.0145455	-0.0675839	0.0282534	0.0170186	0.0469246	0.0367846	0.0176646	0.0935493	0.0140482	0.0863463
ALDH9A1	-0.00271642	0.0134118	0.0391966	-0.049892	0.106613	0.0689386	0.11837	0.121344	0.0264061	0.0326184	0.0646993	0.00852964
ALDOA	-0.0489091	0.0157667	0.0130009	0.0201415	0.0636795	-0.015338	0.0658457	0.0778123	0.00912517	0.0231975	0.0540837	-0.0161236
ALG1	0.161236	0.0425114	-0.0780617	-0.125686	-0.119959	-0.102533	-0.0685899	-0.100833	-0.113694	-0.0511705	-0.036097	-0.110382
ALG10B	0.0348965	0.0530285	-0.117991	0.0300662	-0.189345	0.0409878	-0.0992397	-0.146202	-0.102415	-0.125393	-0.0836544	-0.0820709
ALG11	0.0811666	0.0261224	0.0416818	-0.148971	-0.115221	0.0683997	-0.081659	-0.113819	0.0609702	0.090379	-0.0431977	0.196867
ALG12	0.239829	0.12989	-0.36996	0.000241538	-0.043948	-0.26005	-0.119373	-0.142974	-0.525397	0.0189438	-0.767894	-0.00647038
ALG13	0.109074	-0.10402	0.13617	-0.141224	0.248419	0.242343	0.160706	0.17499	0.311249	0.262871	0.193563	0.324594
ALG14	0.168798	0.271836	0.140491	-0.581126	-0.144606	0.341439	0.248791	0.115872	0.00249021	-0.0337272	0.331958	-0.0323641
ALG2	-0.0126552	-0.00447238	0.00944941	0.00767815	-0.0628877	-0.107178	-0.0880557	-0.0786303	-0.0623131	-0.0308833	-0.0985359	-0.0245561
ALG3	-0.000244682	-0.0482684	0.0322858	0.0162273	0.0476528	0.090732	-0.00318494	0.00421353	0.145367	0.126961	0.0283521	0.200981
ALG5	0.00912631	-0.0361825	0.0776262	-0.0505701	0.0585231	0.0465353	0.00723875	0.0197624	0.0152618	0.0266536	-0.087196	0.0823165
ALKBH3	0.0569333	-0.0477121	0.00202369	-0.0112449	-0.0521989	0.0571803	-0.062023	-0.0732368	0.0645168	-0.00810848	0.0239725	0.0392193
ALKBH7	-0.0924326	-0.00537713	0.0847945	0.0130152	0.00341754	0.0774431	0.00487723	0.0110737	-0.0436299	-0.0924679	-0.100363	-0.0199925
ALOX5	0.0188115	0.00783549	-0.0295457	0.00289872	0.0397305	0.0256929	0.0356104	0.0334906	0.0206496	0.0544144	0.00921796	0.0495123
ALYREF	-0.00723173	-0.0284539	0.0363546	-0.000668994	0.0567073	0.0224719	0.0334673	0.0445857	-0.00432567	-0.0325817	-0.00481928	-0.0376413
AMACR	-0.0551001	-0.0125591	0.0439769	0.0236823	-0.00216329	0.0553103	-0.00285235	0.000366584	-0.03337	-0.0812164	-0.0654286	-0.0358666
AMDHD2	-0.0324839	-0.0429968	0.0617302	0.0137505	0.0828874	0.0538207	0.0487203	0.065721	0.0145312	-0.037109	-0.00202245	-0.0267797
AMFR	0.0439165	0.0654898	-0.0702277	-0.0391786	-0.127523	0.0227393	-0.0482532	-0.0863325	-0.00267851	0.0239769	0.0172955	0.0480036
AMMECR1	0.0296701	-0.201492	0.0798229	0.0919987	0.150851	-0.101302	-0.0623972	0.00696331	0.0766444	0.00359225	-0.0479267	-0.0106672
AMOT	-0.0153468	0.166641	-0.145605	-0.00568879	0.0226205	0.246951	0.219996	0.154674	-0.223036	-0.196071	-0.0531593	-0.224421
AMPD2	-0.012283	0.0396862	0.0160287	-0.0434319	-0.174309	-0.233631	-0.173472	-0.169681	-0.174483	-0.0878634	-0.195415	-0.091747
AMPD3	0.0548004	-0.0502546	0.0173149	-0.0218606	-0.0786517	-0.0457681	-0.1169	-0.116183	-0.0753662	-0.103157	-0.140726	-0.0653021
AMZ2	-0.529297	-0.255669	0.603682	0.181284	0.0120683	0.103109	-0.321355	-0.187257	-0.723674	-0.901074	-1.47843	-0.369028
ANAPC1	0.0442438	0.0344343	-0.0198364	-0.0588417	-0.00754523	-0.00334415	0.0276501	0.0142856	0.0156482	0.0467991	0.0636711	0.0181227
ANAPC13	0.0662079	0.0640776	-0.0497261	-0.0805594	-0.146637	-0.064664	-0.0488055	-0.0834544	-0.0365413	-0.0433745	0.0971734	-0.0953232
ANAPC2	0.0430937	0.0562105	-0.020213	-0.0790912	-0.0883611	-0.0646145	-0.0380796	-0.0571983	-0.0820134	-0.027602	-0.0409888	-0.0462041
ANAPC4	0.0599111	0.0567676	-0.123554	0.00687492	-0.12057	-0.192931	-0.11718	-0.127335	0.0971075	0.249403	0.0844864	0.209987
ANAPC5	0.004914	0.163759	-0.0913565	-0.077316	-0.136111	0.0873687	0.0290491	-0.0324925	-0.0464196	0.0399619	0.0163443	0.0692195
ANAPC7	-0.0532902	0.0746519	-0.034086	0.0127242	-0.104723	-0.148545	-0.0407049	-0.0464369	-0.135536	-0.0978149	-0.0198105	-0.165633
ANGEL2	0.15427	-0.052063	-0.0348489	-0.0673578	-0.320998	-0.332233	-0.338636	-0.348307	-0.19978	-0.235916	-0.156124	-0.282705
ANGPTL2	0.277033	0.13279	-0.224979	-0.184843	0.00948366	0.165845	0.142343	0.0596084	-0.0522387	0.119186	0.0266737	0.071524
ANK1	-0.00197217	0.0524292	-0.160469	0.110012	0.0994735	-0.390598	0.0075623	0.0558645	-0.0690429	0.223901	-0.020107	0.0246902
ANK3	0.0282068	0.0110629	-0.0110643	-0.0282053	0.0799461	0.142937	0.125712	0.109724	0.174636	0.125588	0.248543	0.105115
ANKFY1	-0.0196768	0.0273487	-0.00471227	-0.00295957	0.0438231	0.0604985	0.0534194	0.0498216	-0.0257744	0.0149055	-0.0560649	0.0367918
ANKH	-0.00113337	0.0374255	0.0519	-0.0881921	0.137212	0.127723	0.166883	0.162897	-0.0217957	0.00829349	0.00493485	0.000886285
ANKIB1	-0.181526	0.0118906	0.333697	-0.164061	0.0469593	0.0525059	0.0924229	0.1183	0.0555897	-0.0777219	0.127558	-0.0433312
ANKLE2	-0.0588738	0.0201358	0.0363814	0.00235653	-0.0622577	0.0430736	-0.0224028	-0.0316939	0.0126268	-0.0343459	0.0129552	0.0102487
ANKRD1	0.0154459	-0.0727447	-0.00724039	0.0645393	-0.179878	-0.319838	-0.253228	-0.225527	-0.110137	-0.141682	-0.0969131	-0.196191
ANKRD10	0.157232	0.0565413	-0.147057	-0.0667171	-0.189087	-0.276827	-0.13535	-0.160861	-0.103687	-0.0136843	0.0558972	-0.155025
ANKRD13A	0.00545666	-0.0118754	0.0115946	-0.00517583	-0.0624303	0.098792	-0.039915	-0.0576347	0.0825734	0.0169079	0.0390511	0.0893799
ANKRD17	0.117641	-0.0487043	0.0721298	-0.141067	0.112946	-0.0177585	-0.0289806	-0.00527075	-0.216044	-0.0271852	-0.491042	0.0630346
ANKRD2	-0.0688562	-0.012646	0.0110238	0.0704784	-0.156784	-0.247279	-0.183652	-0.162352	-0.0589402	-0.064377	-0.0446995	-0.09125
ANKRD44	0.742491	0.844169	-1.08228	-0.504379	-0.74511	-1.42865	-0.217405	-0.414769	-1.37961	-0.0934269	-0.494527	-0.952676
ANKRD46	-0.00190252	0.0698014	-0.103758	0.0358587	0.0156582	0.101782	0.0832265	0.0561563	-0.0742784	-0.0312491	-0.0376579	-0.0355066
ANKRD49	-0.0293217	-0.0306529	-0.164023	0.223997	0.111993	0.326122	0.0968291	0.0767537	0.139155	0.0963976	-0.0029625	0.210796
ANKRD52	-0.0806343	0.0983225	0.00163164	-0.0193199	-0.0747907	0.16723	0.0349441	-0.00283816	-0.0107893	-0.0073348	-0.0342241	0.0904954
ANKZF1	0.0694711	-0.0280723	0.0582483	-0.0996471	-0.278126	-0.150684	-0.329456	-0.339205	-0.193494	-0.137624	-0.426633	0.0163769
ANO10	0.0542852	0.0371839	-0.0712356	-0.0202335	0.0334621	0.0967988	0.0781482	0.0543941	0.0324721	0.0589822	0.0648157	0.0479478
ANO6	0.00559152	0.00852135	0.0271306	-0.0412434	0.13892	0.163637	0.148647	0.144648	0.0720837	0.075398	0.0623304	0.091464
ANP32A	-0.107697	-0.0116271	0.0853896	0.0339348	0.0718366	0.0424117	0.0605207	0.080922	0.0661255	0.0188324	0.0666991	0.0325847
ANP32B	0.0271964	-0.0226537	0.0290129	-0.0335556	0.0945575	0.00912618	0.053897	0.0674825	-0.0276607	0.00195341	-0.0520341	-0.0119771
ANP32E	0.0180454	-0.00455031	-0.0392301	0.025735	0.0561149	-0.0391001	0.0595479	0.0658272	-0.00188429	-0.013947	0.102118	-0.101988
ANPEP	0.0362154	-0.00653379	0.0357229	-0.0654045	0.203344	0.164732	0.197835	0.200473	0.153962	0.159089	0.172132	0.139549
ANTXR1	-0.0564412	0.10192	-0.0782363	0.0327573	0.0496532	0.246944	0.170692	0.130136	-0.0513551	-0.0506253	0.00430657	-0.0193201
ANTXR2	0.0125913	0.00957956	0.0846063	-0.106777	-0.0123388	-0.0205986	-0.00312758	-0.0023725	-0.0543909	-0.0481381	-0.0504283	-0.0413418
ANXA1	-0.0364626	-0.00108905	0.0541363	-0.0165847	0.0968803	0.0264718	0.0828815	0.0977063	0.01111	0.0187788	0.0198325	0.00413097
ANXA11	-0.0215978	0.00802654	-0.0170458	0.0306171	-0.0664636	-0.128758	-0.0696623	-0.0621378	-0.0317242	-0.0148963	-0.000314503	-0.0497612
ANXA2	-0.000518455	-0.00868712	0.0468426	-0.037637	0.184235	0.112855	0.166271	0.178224	0.110009	0.119792	0.119753	0.0994303
ANXA3	-0.0402411	0.00111125	0.064229	-0.0250991	0.20513	0.185376	0.209285	0.217573	0.0801088	0.0580409	0.0990473	0.0561883
ANXA4	-0.0130024	0.000441052	0.00723725	0.00532415	0.189465	0.118269	0.174425	0.184926	0.0992893	0.122428	0.109331	0.0976674
ANXA5	-0.0455504	0.018122	0.0336249	-0.00619644	0.244346	0.156848	0.245075	0.258248	0.120458	0.143053	0.159982	0.106448
ANXA6	-0.0442327	-0.007044	0.0314699	0.0198068	0.0508268	-0.0258809	0.0305344	0.0472622	-0.0291596	-0.0256862	-0.0203036	-0.0450265
ANXA7	-0.0268137	0.0384222	0.0238473	-0.0354558	0.0545542	0.0116054	0.0757912	0.0777152	-0.017487	0.0223768	0.014648	0.000417278
ANXA8	-0.0276179	0.0347258	-0.0228986	0.0157906	-0.120474	-0.192731	-0.105971	-0.101682	-0.17608	-0.131462	-0.126375	-0.177973
AP1B1	0.042832	-0.0291407	0.00356029	-0.0172516	-0.0234661	-0.0319668	-0.0363566	-0.0356032	0.00929605	-0.0211344	0.0244172	-0.0356645
AP1G1	0.00688378	-0.0108218	0.016944	-0.0130061	0.0074456	-0.0468539	-0.0257246	-0.0155915	0.00532787	0.043085	-0.0390603	0.0492051
AP1G2	0.512968	-0.217673	-0.393536	0.0982412	0.235803	0.153182	0.050784	0.0307954	0.0829821	0.106569	-0.00965948	0.0108076
AP1M1	0.00822126	0.013777	0.00754292	-0.0295412	0.0493603	0.0610525	0.0511795	0.0477759	-0.0162289	0.0159788	-0.046519	0.0349387
AP1S1	0.0191178	0.0354586	-0.0179756	-0.0366007	-0.0222894	-0.109048	-0.0131246	-0.0117421	0.0397525	0.111876	0.0798042	0.0614789
AP2A1	0.0167447	-0.017093	0.0127056	-0.0123574	0.0729306	0.0160087	0.0486678	0.0575116	0.0222795	0.0316353	0.0198271	0.0147768
AP2A2	0.00040556	0.000122352	-0.00119724	0.000669332	0.0959038	0.0446779	0.078304	0.0853087	0.0282076	0.0609095	0.0147492	0.0512108
AP2B1	-0.0087354	0.00762748	0.01854	-0.0174321	0.0534318	0.00421821	0.0486215	0.0550151	-0.0136086	0.00877412	-0.00428452	-0.00737884
AP2M1	0.0457386	0.00822406	-0.0193934	-0.0345692	0.105124	0.0818117	0.113035	0.10798	0.012567	0.0330356	0.0432642	0.0034913
AP2S1	-0.0519568	0.0499855	-0.00376936	0.00574068	0.0146208	0.00780196	0.0602888	0.0563646	-0.0865529	-0.0724025	-0.0212407	-0.100395
AP3B1	0.0275208	0.017619	-0.0165584	-0.0285814	0.0217061	0.0206706	0.0366192	0.0296626	-0.03048	-0.00680053	-0.0122902	-0.0208038
AP3D1	0.0589949	-0.0119731	-0.0511669	0.00414518	0.0706048	0.032579	0.0596789	0.0575753	0.0724232	0.0860445	0.0961495	0.048824
AP3M1	0.0372544	-0.00440355	-0.0295184	-0.00333247	0.00915859	0.0205869	-0.000884626	-0.00568404	-0.0165869	0.00630708	-0.0472269	0.0165523
AP3S1	-0.0103869	0.0289547	0.0254512	-0.044019	0.00842659	0.0410006	0.0463327	0.0380402	-0.0571151	-0.0640359	-0.0190039	-0.0669304
AP4B1	0.00893313	0.0328854	-0.0158115	-0.026007	-0.317474	-0.0540481	-0.240506	-0.280555	-0.0820251	-0.139945	-0.112665	-0.0451069
AP4E1	-0.153029	0.236999	-0.0810101	-0.00295941	-0.153116	0.119845	0.0116292	-0.0448904	-0.162185	0.0457662	-0.26585	0.19074
AP4M1	0.048363	-0.0853818	0.108548	-0.0715289	-0.286364	-0.165131	-0.273994	-0.279891	0.0140405	-0.197243	0.0839105	-0.184281
AP5B1	0.142679	-0.129721	0.229741	-0.242698	-0.194342	0.0971107	-0.262738	-0.278114	0.256101	0.125278	-0.0195584	0.366566
AP5S1	0.0628444	-0.0253996	0.0208982	-0.0583431	-0.327478	-0.105515	-0.201762	-0.241326	0.0322581	-0.241128	0.286275	-0.299117
APAF1	-0.0791549	0.18858	-0.12216	0.0127349	-0.0394234	0.0273253	0.113312	0.074394	-0.144993	-0.00763753	-0.0258361	-0.0501838
APBB1	0.49005	-0.0535929	-0.208842	-0.227615	-0.237047	-0.102382	-0.251807	-0.319602	-0.160841	-0.079934	-0.21548	-0.0931009
APBB1IP	-0.0110037	0.0115895	0.0757232	-0.076309	0.00912708	-0.0106808	0.0409941	0.0424705	0.022619	-0.0175849	0.107568	-0.0526166
APBB2	0.0447374	-0.0497201	0.018387	-0.0134043	-0.0776139	-0.113909	-0.111777	-0.103408	-0.0585369	-0.0980842	-0.0539028	-0.114705
APEH	-0.0407408	-0.00351429	0.051026	-0.00677093	-0.00700838	0.0201318	-0.00951635	-0.00524064	0.0267487	0.00784764	-0.00401241	0.0428442
APEX1	-0.0081964	-0.0117992	0.051522	-0.0315265	-0.00141741	-0.0101107	-0.00222623	0.0028405	-0.0449459	-0.0764962	-0.0275484	-0.0795669
APH1A	0.0668287	-0.0479236	0.0345013	-0.0534064	0.205803	0.139855	0.16906	0.178758	0.0557375	0.0316633	0.0696596	0.00138878
API5	-0.0773583	0.0255627	0.0130098	0.0387859	0.0908663	0.0552664	0.0965083	0.105772	0.00527213	0.0273263	0.00923027	0.0246548
APIP	-0.0205953	-0.0129594	0.0173942	0.0161604	0.0149452	-0.00514546	0.0113044	0.0179806	-0.00552261	-0.0377339	0.0209195	-0.0525191
APLP2	-0.0625236	-0.111119	0.0387045	0.134938	0.292138	0.232648	0.203142	0.238571	0.115824	-0.00398338	0.0772614	0.00568393
APMAP	0.0106004	0.00679796	0.0372289	-0.0546272	0.0762487	0.140498	0.0913922	0.0828187	0.099551	0.0907899	0.0752301	0.127233
APOBEC2	-0.0188092	0.0253326	-0.0665163	0.0599929	-0.159726	-0.184765	-0.149112	-0.150865	-0.129654	-0.0941457	-0.107887	-0.119796
APOH	0.0379209	-0.113782	-0.0722551	0.148116	0.413156	0.44923	0.344443	0.353059	0.529144	0.405625	0.49382	0.417057
APOL9A	0.0666445	-0.201085	-0.158237	0.292677	-0.0057318	0.136976	-0.150672	-0.142043	-0.334868	-0.505406	-0.532626	-0.399135
APOO	-0.0274041	0.0101493	0.000666503	0.0165883	-0.072729	-0.0204355	-0.0508941	-0.0566155	-0.0418954	-0.06747	-0.0326133	-0.0524916
APOOL	0.0586041	0.000600596	-0.0280856	-0.0311191	-0.0101255	-0.0262615	-0.0154237	-0.0207196	-0.00251763	0.0298921	-0.00546711	0.0161912
APP	-0.0672444	0.014049	0.0351456	0.0180498	0.117991	0.10581	0.126117	0.13368	-0.0380583	-0.0449119	-0.0294413	-0.0405778
APPL1	-0.0309166	0.00106558	0.0470093	-0.0171583	0.0358409	-0.00743276	0.0299408	0.0400342	0.0274751	0.0277202	0.0364708	0.0198689
APPL2	-0.191644	-0.0904842	0.0188505	0.263278	0.311613	0.375919	0.259913	0.289855	0.277672	0.0952602	0.228493	0.159586
APRT	-0.0518383	0.00717274	0.0301682	0.0144974	0.00399405	-0.0540042	0.0078856	0.0193997	0.0718985	0.0610843	0.117446	0.0306695
AQP1	0.142907	-0.0332838	-0.0432467	-0.0663764	0.359366	0.178121	0.289797	0.301984	0.192384	0.29199	0.180637	0.219301
AQP5	0.0235383	-0.0338925	0.00479359	0.00556056	0.0121974	-0.115053	-0.0469929	-0.0265344	-0.0320493	0.00466719	-0.0562201	-0.0258706
AQR	0.0638655	0.0581071	-0.104542	-0.0174308	-0.207762	-0.0956111	-0.150376	-0.184944	-0.151034	-0.0930767	-0.151091	-0.0784627
ARAF	-0.0188269	-0.0126907	0.0167885	0.014729	-0.0396643	-0.186004	-0.0820241	-0.0585796	-0.0396185	-1.0872e-06	-0.0318986	-0.0454491
ARAP1	0.153638	-0.080324	-0.0651016	-0.00821223	0.0316094	0.110845	-0.0094095	-0.0239086	0.2207	0.164943	0.170294	0.187188
ARCN1	-0.0172353	0.0228091	0.0186317	-0.0242055	0.0442796	-0.0109487	0.0436428	0.0495553	-0.00763216	0.0398811	-0.00668319	0.0271447
ARF2	-0.203342	0.216816	-0.0410376	0.0275633	-0.127912	-0.225707	0.0413987	0.0310775	-0.334493	-0.211498	-0.0830768	-0.344624
ARF3	-0.0495573	0.064988	0.0111848	-0.0266155	0.0208261	0.028686	0.0652496	0.0587437	-0.0754642	-0.0225667	-0.0558191	-0.0214815
ARF4	0.0279494	-0.00286463	0.0142298	-0.0393147	0.152248	0.0510954	0.114755	0.126899	0.052873	0.124019	0.0187973	0.108096
ARF5	0.0105008	0.0106336	-0.0175879	-0.00354654	-0.0481027	0.0139513	-0.0235786	-0.0354517	-0.0361841	-0.0517029	-0.0262955	-0.0404998
ARF6	0.00154178	0.0742346	0.0762168	-0.151993	0.0962742	0.0373853	0.131142	0.12846	-0.0511229	0.0555354	-0.0367942	0.04282
ARFGAP1	-0.0398843	-0.0202317	0.0378683	0.0222477	-0.0614575	0.00756688	-0.0499179	-0.0502957	0.0543412	-0.0292935	0.0655294	-0.00397795
ARFGAP2	0.0143858	-0.043858	0.0373192	-0.00784699	-0.0208876	0.0325973	-0.0518853	-0.0495446	0.0215218	-0.0190282	-0.0505102	0.0357198
ARFGAP3	0.0192662	-0.0157901	0.00366686	-0.00714291	-0.00881705	0.0165754	-0.0164161	-0.0184891	0.0192982	0.00330464	0.000491269	0.0186015
ARFGEF1	0.0441703	0.0495127	-0.00089425	-0.0927887	-0.0514592	0.0761571	0.015896	-0.0142932	0.0835558	0.0917557	0.101128	0.119619
ARFGEF2	-0.0226553	0.0706911	-0.00128848	-0.0467474	-0.0124908	-0.063255	0.0250333	0.0212339	-0.0869104	0.000999368	-0.049993	-0.0291008
ARFIP1	0.122894	-0.0214054	0.00989771	-0.111386	0.115578	0.0410623	0.0926797	0.0919754	-0.00301838	0.0297958	0.0158594	-0.014298
ARHGAP1	-0.0146764	-0.0028088	0.0101479	0.00733728	0.00804844	-0.0343594	-0.00506766	0.00293305	-0.0667269	-0.0549586	-0.0691137	-0.0641458
ARHGAP10	-0.0367831	-0.0266755	0.0414117	0.0220468	0.129049	0.133114	0.0998927	0.110988	0.0932631	0.0710736	0.0396389	0.107629
ARHGAP12	0.129279	0.054741	-0.0475188	-0.136501	-0.126833	-0.0686194	-0.0634253	-0.0977239	0.0280076	0.0855825	0.0846985	0.0573096
ARHGAP17	-0.0675441	0.00411817	0.00579824	0.0576277	-0.0245546	-0.000493674	-0.0145099	-0.0109109	-0.0720805	-0.10434	-0.064745	-0.092531
ARHGAP18	0.0252986	-0.00828731	-0.0559341	0.0389228	0.0349259	0.251247	0.0279065	0.00267103	0.116703	0.12659	-0.0627119	0.270542
ARHGAP21	-0.0478505	0.0511574	0.0178143	-0.0211212	0.0776874	0.186048	0.131656	0.115415	0.0682054	0.0728423	0.0580999	0.120318
ARHGAP22	-0.00640349	-0.0554561	0.049164	0.0126955	0.0621122	0.0581444	0.0378571	0.0492026	0.0647083	-0.0253773	0.0818051	-0.0283418
ARHGAP23	-0.0791557	0.00223488	0.0100965	0.0668243	-0.152361	0.0266721	-0.12575	-0.13805	-0.10288	-0.171452	-0.168481	-0.073923
ARHGAP28	0.141096	-0.0134166	-0.112475	-0.015204	-0.129544	-0.111478	-0.127896	-0.148187	-0.0535741	-0.0352685	-0.0279557	-0.0732533
ARHGAP35	-0.0538937	0.0517168	0.082542	-0.0803651	-0.0940216	0.0386699	-0.0220585	-0.0396212	0.0247593	-0.00743713	0.0400006	0.0454281
ARHGAP5	-0.0502687	0.0373588	0.0915336	-0.0786237	0.0348307	0.232818	0.10293	0.0805965	0.0906035	0.0341128	0.0631191	0.128799
ARHGDIA	-0.0303532	-0.00821655	0.0350488	0.00352099	0.106733	0.092398	0.0897662	0.0985588	0.0755627	0.0761367	0.043824	0.0951256
ARHGDIB	-0.0156883	-0.0191843	0.0219411	0.0129315	-0.119647	-0.125351	-0.137468	-0.130427	-0.0140029	-0.0321573	-0.034619	-0.0195411
ARHGEF1	0.013922	-0.0140972	-0.0157024	0.0158776	0.0449138	0.0123911	0.0231254	0.0281249	0.0161512	0.0286349	0.000925409	0.0218212
ARHGEF10	-0.00349367	-0.00607782	-0.0257518	0.0353232	0.153611	0.282506	0.196049	0.178375	0.0462084	-0.0460826	0.0895455	-0.0303701
ARHGEF10L	-0.0271547	0.0523672	-0.0225023	-0.00271023	0.0137017	0.014841	0.0355303	0.0297263	0.0261757	0.100861	0.00651934	0.111446
ARHGEF11	0.220088	0.149693	-0.588164	0.218383	0.343671	0.452477	0.503996	0.413501	0.161803	0.313953	0.402677	0.125745
ARHGEF12	0.107324	-0.0336003	0.0606529	-0.134377	-0.0291572	-0.10817	-0.0504044	-0.0459235	-0.0617438	-0.0685203	-0.0198816	-0.116455
ARHGEF17	0.00907216	-0.162455	0.0592331	0.0941498	-9.4005e-06	0.119373	-0.121595	-0.102459	0.148154	-0.0034497	-0.0587774	0.138559
ARHGEF2	-0.00070769	0.0098839	0.0233711	-0.0325473	0.0240465	-0.0375638	0.0162288	0.0232896	-0.0630258	-0.0272606	-0.0582608	-0.0451386
ARHGEF40	0.0737831	-0.0260685	-0.0680602	0.0203455	0.121602	0.00850246	0.0831539	0.0908485	0.0338336	0.070136	0.0596367	0.00411364
ARHGEF5	0.145891	0.0738143	-0.0974347	-0.12227	-0.20171	0.0588907	-0.0852794	-0.151564	-0.0257475	-0.0110032	0.00491219	0.0281354
ARHGEF7	-0.0491132	0.00588524	0.0347363	0.00849168	-0.0567663	-0.0858398	-0.059874	-0.0505203	-0.0997388	-0.0987973	-0.0991826	-0.0979284
ARID1A	0.0307687	-0.0622852	0.0675583	-0.0360418	0.0215455	0.207748	0.0279035	0.0140142	0.151749	0.00402709	0.115101	0.0854285
ARID2	0.287011	0.354828	-0.631772	-0.0100677	-0.830142	-0.271305	-0.428976	-0.621359	-0.285786	-0.0674706	-0.0151371	-0.137913
ARIH1	-0.00846672	-0.0115137	-0.0165303	0.0365107	-0.0185596	-0.0288749	-0.0348222	-0.0305438	-0.0465462	-0.0455739	-0.0658973	-0.0412075
ARIH2	-0.0267033	0.0389182	-0.0164184	0.00420343	-0.00805925	-0.0502778	0.036632	0.0343152	-0.0723968	-0.074444	0.0398067	-0.140992
ARL1	0.0186445	0.0673506	-0.0614099	-0.0245853	-0.037994	0.019986	0.0177623	-0.00551047	-0.123455	-0.0589703	-0.105011	-0.0591581
ARL15	-0.351842	-0.0130107	0.0463622	0.31849	-0.372424	0.336655	-0.135314	-0.191673	0.0349248	-0.553019	0.234672	-0.385813
ARL2	-0.0639035	0.010247	0.0675161	-0.0138596	-0.00976772	-0.0407297	0.0113681	0.0207037	0.0217598	-0.0194541	0.0885242	-0.044958
ARL2BP	0.211059	0.0509417	0.142975	-0.404976	-0.00440944	-0.0558366	0.0360488	0.0142448	0.0888769	0.199453	0.133499	0.162164
ARL3	-0.0183281	-0.058718	0.0364878	0.0405582	0.0498774	-0.044823	-0.0113786	0.014329	0.0745443	0.0412191	0.0579551	0.0255334
ARL6	0.105419	-0.210738	0.0592329	0.046086	0.0454413	-0.0704718	-0.143791	-0.0989229	0.119764	0.00931048	-0.0258313	0.0369338
ARL6IP1	-0.0471638	0.0945688	-0.178455	0.131049	0.195617	0.413673	0.290124	0.246218	0.0838016	0.12502	0.0674099	0.182077
ARL6IP4	-0.0874044	0.274114	-0.324941	0.138232	-0.222344	-1.31163	-0.320494	-0.230657	-0.690166	0.104401	-0.525747	-0.348737
ARL6IP5	-0.016111	0.02084	-0.0474485	0.0427195	-0.0158966	-0.0584249	-0.0219042	-0.0191706	0.028204	0.0844374	0.0162128	0.0721391
ARL8A	0.03764	0.049263	-0.0433126	-0.0435904	0.102333	0.0609192	0.130426	0.120741	-0.05984	0.0176159	-0.0186014	-0.0244573
ARMC1	-0.00678453	0.11754	-0.0446276	-0.0661275	-0.0636447	-0.173779	-0.00923133	-0.0170669	-0.217922	-0.0449451	-0.154986	-0.11317
ARMC10	-0.0439655	0.0228225	0.0375726	-0.0164296	0.011654	0.0450568	0.028189	0.026878	-0.0603604	-0.0532301	-0.0802665	-0.0225924
ARMC5	0.114337	0.140867	0.0578722	-0.313076	0.239694	0.0865939	0.260994	0.249527	-0.164768	0.163748	-0.23737	0.151115
ARMC6	0.0118679	-0.0121049	0.0151969	-0.0149599	0.00897044	0.00149966	-0.00791707	-0.00477872	0.0349002	0.0415593	0.0057151	0.0541459
ARMC8	0.0463743	-0.0357949	-0.0472284	0.036649	-0.144754	-0.0337438	-0.131877	-0.147708	-0.00176714	-0.0909852	0.0163225	-0.0775083
ARMCX1	0.140762	0.0270661	-0.073706	-0.0941221	-0.099178	-0.12789	-0.0764758	-0.0969437	-0.0394133	0.0325041	0.0132602	-0.0266462
ARMCX2	0.079116	0.0623836	0.0201089	-0.161609	-0.119001	0.110723	-0.0350942	-0.0817453	0.00294633	0.0241385	-0.0402425	0.113282
ARMCX3	0.0279195	-0.0104429	0.0103025	-0.0277791	-0.0424506	-0.111577	-0.0632327	-0.0555198	-0.0817644	-0.0595494	-0.0750617	-0.0860205
ARMH3	0.175174	0.159244	-0.309812	-0.0246063	-0.116526	-0.132225	-0.00381403	-0.061857	-0.0851103	0.151379	0.0456399	0.0232828
ARMT1	0.0214724	-0.0310613	0.0611017	-0.0515128	-0.0330927	-0.0461041	-0.0518175	-0.0452323	0.0359395	0.00239415	0.0310196	0.0067538
ARPC1A	0.0210793	-0.0843687	-0.031015	0.0943044	-0.0292375	0.0380323	-0.0776707	-0.0740297	-0.119207	-0.217849	-0.174567	-0.178493
ARPC1B	0.00997932	0.0152329	0.0181574	-0.0433696	0.0663168	0.0837586	0.0767239	0.071874	0.0215706	0.0412484	0.00933679	0.054635
ARPC2	0.00589564	-0.00704595	0.0413601	-0.0402098	0.0555194	0.00514851	0.0364548	0.0453198	-0.0625266	-0.0437905	-0.0761194	-0.0476544
ARPC3	-0.102343	-0.00348558	0.0442798	0.061549	0.0730604	-0.00413286	0.041338	0.0657917	-0.00167275	0.0114771	-0.0341619	0.0199808
ARPC4	-0.0297084	-0.00515937	0.0733076	-0.0384398	0.154535	0.0331167	0.117032	0.140012	0.0520407	0.0950995	0.0319874	0.080503
ARPC5	0.0384237	-0.0471405	0.0235715	-0.0148548	0.0970861	0.0634514	0.0654144	0.0738634	0.0428818	0.00242704	0.0480914	-0.0121786
ARPC5L	-0.0615908	-0.0205212	0.0157047	0.0664073	-0.0635952	-0.108599	-0.0764142	-0.0610512	-0.0262888	-0.0737611	0.00770869	-0.0962422
ARPIN	-0.00908363	-0.0164155	-0.0102904	0.0357895	0.219917	0.22251	0.206839	0.210276	0.100949	0.0840564	0.0887254	0.0898613
ARPP19	-0.0669379	-0.00290676	0.0467817	0.0230629	0.0709647	0.046307	0.0623258	0.0751381	0.0177934	0.00182383	0.011692	0.0106959
ARRB1	0.799432	1.98563	-0.455511	-2.32955	0.394576	0.392986	1.87509	1.40553	0.49004	2.69464	1.69261	2.00617
ARSA	0.125921	0.00264807	-0.0727147	-0.0558548	0.0195547	-0.096135	-0.0128979	-0.0143886	0.16534	0.276758	0.159012	0.220186
ARSB	0.000735743	-0.0339008	0.0024635	0.0307016	0.149313	0.185755	0.138687	0.139652	0.226135	0.166682	0.222072	0.179575
ARSJ	-0.0626626	-0.00857368	0.0105914	0.0606448	0.115735	0.0661736	0.0658661	0.0844028	0.0613858	0.11263	-0.0392343	0.153802
ART1	0.140448	-0.0886566	-0.0517853	-6.50237e-06	-0.355393	-0.148443	-0.339622	-0.370439	-0.0102513	-0.195843	0.0272662	-0.173276
ARVCF	-0.0133939	0.0657697	0.0705102	-0.122886	-0.203148	0.24359	-0.0382007	-0.104026	-0.0616004	-0.215045	-0.0368512	-0.0741237
AS3MT	0.163726	0.0774606	-0.251585	0.0103983	0.173335	-0.0568389	0.313088	0.285783	-0.231335	-0.252689	0.300829	-0.635212
ASAH1	-0.0318306	0.0509322	0.00070133	-0.019803	0.0487113	0.0640643	0.103966	0.094643	0.0101787	0.0156706	0.0840111	-0.0109084
ASAP1	0.0576215	-0.00174012	-0.0388446	-0.0170368	0.0253344	0.21478	0.0666942	0.0354093	0.155865	0.0990817	0.136501	0.156158
ASAP2	-0.360966	0.143013	0.0535946	0.164358	-0.178026	-0.770087	-0.245057	-0.151206	-0.409327	-0.0825436	-0.374902	-0.236541
ASB6	0.0818416	0.0699637	0.0267613	-0.178567	0.0475427	0.220902	0.125172	0.0841008	0.00682328	0.0573047	-0.0242812	0.123804
ASCC1	0.039586	-0.0387452	0.0713726	-0.0722134	-0.116787	0.112277	-0.0672195	-0.0933835	-0.130717	-0.300653	-0.108613	-0.234213
ASCC2	-0.0217185	-0.00868591	-0.0134108	0.0438153	-0.00432877	-0.0562356	-0.0183862	-0.00886079	-0.121591	-0.123819	-0.104163	-0.148471
ASCC3	-0.0770912	0.0919414	-0.0571168	0.0422666	-0.0293539	-0.00155827	0.0442871	0.0301568	-0.103979	-0.0489511	-0.0428577	-0.0683581
ASF1A	0.0363652	-0.143185	0.00181826	0.105002	-0.0650095	0.0993033	-0.152031	-0.148373	0.0312444	-0.127558	-0.129128	-0.00487917
ASH2L	0.128616	-0.168279	0.0356638	0.00399948	-0.242931	-0.155375	-0.324306	-0.319594	0.0765894	-0.124078	0.0320586	-0.0867818
ASL	0.0238825	-0.0196543	0.0120003	-0.0162285	0.0204502	0.00581184	0.00872017	0.0113757	0.0190196	0.00196336	0.0255974	-0.00694649
ASNS	-0.0363063	0.0263971	0.0276788	-0.0177696	0.0490941	-0.0199284	0.0476179	0.0570707	-0.0212012	0.0291854	-0.0183515	0.0145634
ASPA	-0.0787525	0.201726	-0.160609	0.0376347	-0.147992	-0.0424992	0.0205034	-0.0269405	0.0727419	0.213961	0.192901	0.177682
ASPH	-0.0608678	0.0242446	-0.00630194	0.0429252	0.0180345	-0.0163738	0.0418256	0.0465969	0.0854687	0.0762754	0.15098	0.039511
ASPSCR1	-0.0533973	-0.00723136	0.0361443	0.0244844	0.0180521	0.0213321	0.0184062	0.0259727	0.0036443	-0.0339743	0.0117314	-0.0262974
ASS1	0.0111531	0.0432876	-0.000262107	-0.0541786	0.104489	0.0222617	0.105443	0.108	0.0114799	0.114587	0.00503849	0.0917945
ATAD1	-0.0124922	-0.000820532	-0.0100123	0.023325	-0.0389363	-0.0289418	-0.0351119	-0.0354878	-0.0871376	-0.100063	-0.0794131	-0.100898
ATAD3	-0.0291235	0.0100042	0.0230911	-0.00397181	0.0259927	0.0156966	0.0313435	0.0348297	-0.0231521	-0.0206909	-0.0177552	-0.0199539
ATAT1	0.199814	-0.318422	0.0140165	0.104592	0.243432	-0.0160608	-0.0455245	0.0238387	-0.0136151	-0.160028	-0.162408	-0.194481
ATE1	-0.019711	-0.00391522	0.016443	0.00718321	-0.00962943	-0.0355623	-0.0243076	-0.0169047	-0.0136141	-0.00306881	-0.0335068	0.00282004
ATF6	0.114594	-0.156203	0.137045	-0.0954358	-0.317858	-0.0533735	-0.379235	-0.390445	-0.114272	-0.32845	-0.280459	-0.160112
ATG10	0.00676951	0.0348069	-0.11628	0.074704	-0.0263043	-0.22173	-0.04583	-0.032702	-0.123857	-0.00196427	-0.0661263	-0.10809
ATG16L1	-0.0381581	0.00773546	0.00565987	0.0247627	0.0533953	0.108518	0.0480312	0.0465854	-0.116821	-0.100188	-0.192463	-0.0412613
ATG2B	0.180822	0.108737	-0.344582	0.055023	-0.180738	-0.0181446	-0.0861481	-0.157063	0.100447	0.258846	0.120973	0.233312
ATG3	-0.0555389	-0.0243105	0.0351845	0.0446648	0.0385675	0.0147358	0.0117739	0.0269935	0.0469371	0.0189374	0.0219226	0.0339154
ATG4A-PS	-0.108984	0.0992112	0.0152368	-0.00546393	-0.125098	-0.102945	-0.0398396	-0.0491494	-0.0663666	-0.0300103	0.0128665	-0.0459785
ATG4B	0.0228183	0.0111969	-0.00374787	-0.0302674	-0.00695277	-0.0425295	0.0145972	0.0120908	-0.0849358	-0.0921643	-0.00731816	-0.143658
ATG5	0.0433038	0.00123004	-0.0236776	-0.0208562	-0.0779036	-0.119438	-0.0687948	-0.0713126	-0.0505489	-0.0501595	0.0124865	-0.101664
ATG7	0.0781733	0.0147256	-0.003427	-0.0894718	0.160334	0.148629	0.165635	0.156113	0.165319	0.217142	0.161918	0.206974
ATG9A	-0.0231294	0.0484248	-0.0488562	0.0235609	-0.0645816	0.0653299	-0.00130141	-0.025719	0.0418814	0.0338579	0.0583969	0.0627918
ATIC	-0.00844131	-0.0212155	0.00687198	0.0227849	0.0401202	-0.00903861	0.0130653	0.0243575	-0.00456493	-0.00799998	-0.0126234	-0.0180763
ATL2	-0.0185208	0.0244565	-0.0859661	0.0800304	-0.00608394	0.0185987	0.0146127	0.00602823	0.0445927	0.0608934	0.061961	0.0500445
ATL3	0.0314447	-0.0389688	0.030971	-0.0234469	0.14787	0.108882	0.112836	0.122395	0.084159	0.066751	0.0676375	0.0630166
ATOX1	-0.0396215	-0.0415466	0.0910989	-0.00993083	0.10654	0.101365	0.0800916	0.0955911	0.0554912	-0.0103581	0.0364269	0.0137262
ATP11A	0.0991257	-0.0573054	-0.00442632	-0.0373939	0.158705	0.191441	0.124186	0.119588	-0.00711166	-0.0426783	-0.0466036	-0.025317
ATP13A1	-0.00548945	0.0132287	-0.0274177	0.0196784	0.0068679	0.0703426	0.0327228	0.0216491	-0.00590415	-0.0228937	0.00496128	-0.0114655
ATP13A3	0.0184944	0.0199697	0.0567431	-0.0952072	-0.119252	-0.179539	-0.122842	-0.118207	-0.223458	-0.166301	-0.231101	-0.174585
ATP1A1	-0.00609292	-0.00360623	0.00865229	0.00104687	0.0145618	-0.00742904	0.00343429	0.00824073	-0.0246902	-0.0150748	-0.0365268	-0.0143941
ATP1A2	-0.0218396	-0.00354479	0.0232708	0.0021136	0.0290922	-0.026586	0.0166788	0.0273099	-0.0322461	-0.0268684	-0.0218822	-0.0437714
ATP1B1	0.129965	-0.113844	-0.0100606	-0.00606052	-0.0818785	-0.0525239	-0.149887	-0.148245	0.041127	-0.0545888	-0.00192695	-0.0418134
ATP1B3	-0.0351185	-0.00162505	0.0138133	0.0229302	0.0300769	-0.0111505	0.0163437	0.02653	-0.0307038	-0.0221094	-0.0376541	-0.0260558
ATP2A1	0.0450525	-0.0177546	-0.0592153	0.0319175	-0.0888257	-0.112503	-0.0963996	-0.0985251	0.112227	0.101539	0.147158	0.0634768
ATP2A2	0.000708063	0.0109753	-0.00689267	-0.0047907	0.017194	-0.031744	0.0198355	0.0230388	-0.00853707	0.0118548	0.0221295	-0.0191979
ATP2B1	0.00798568	0.0155561	0.00352491	-0.0270667	0.158002	0.164878	0.166545	0.162587	0.0492683	0.0728609	0.0419189	0.0786374
ATP2B4	0.0239497	0.0519695	0.0301868	-0.106106	0.473665	0.453841	0.51256	0.503561	0.394737	0.45113	0.435785	0.428118
ATP2C1	-0.0731072	-0.1382	0.262245	-0.0509372	-0.123816	0.093148	-0.136557	-0.124871	-0.146632	-0.481247	-0.161584	-0.363391
ATP5C1	-0.0199451	-0.0184757	0.036858	0.00156278	-0.00667208	-0.115429	-0.0462827	-0.0254559	-0.0994118	-0.0790062	-0.107241	-0.102217
ATP5F1A	-0.00885351	-0.00296619	0.0210534	-0.00923366	-0.00199433	-0.0615779	-0.0169725	-0.0072214	-0.000726482	0.0153837	0.00334963	-0.00132308
ATP5F1B	-0.0307759	-0.0206986	0.016397	0.0350775	0.0505037	-0.0561058	0.0115615	0.0327113	3.40988e-05	0.0109511	0.000606421	-0.0176082
ATP5F1D	0.0103785	0.0266116	-0.0165267	-0.0204633	-0.0580614	-0.0526618	-0.033803	-0.0414921	-0.0844385	-0.0628909	-0.05697	-0.0774307
ATP5F1E	-0.15177	0.0719179	0.0649477	0.0149048	-0.405809	-0.364288	-0.304986	-0.308573	-0.226545	-0.301004	-0.0712249	-0.336876
ATP5J2	-0.0607693	0.00371838	-0.00987343	0.0669243	0.0637357	-0.0513027	0.0503732	0.0693242	-0.00845314	0.00234103	0.0431079	-0.0538676
ATP5MD	0.047094	0.0341507	-0.0410656	-0.040179	-0.00112033	-0.080741	0.0158825	0.0118956	-0.0661352	-0.00134365	-0.00232307	-0.0673262
ATP5ME	-0.0415438	0.0180039	0.00629078	0.0172492	0.0597245	-0.0895624	0.0548457	0.0734162	0.00268674	0.036535	0.0804286	-0.0423943
ATP5MG	0.133009	-0.0745092	0.00156374	-0.0600635	-0.31499	-0.215354	-0.326224	-0.34181	-0.116453	-0.224182	-0.10961	-0.211394
ATP5MPL	0.156738	0.0333069	-0.227565	0.0375198	-0.129498	-0.105968	-0.0902788	-0.126165	0.0722751	0.140209	0.148304	0.0620496
ATP5PB	-0.010938	0.0187444	0.00202938	-0.00983577	-0.00349193	0.00980061	0.0137845	0.00989438	-0.0320406	-0.0238014	-0.0213152	-0.0230164
ATP5PD	-0.0298998	-0.00776185	0.0143238	0.0233378	0.0164185	-0.0222713	0.0142594	0.023017	-0.0144615	-0.0406774	0.023927	-0.06647
ATP5PF	-0.0149851	-0.0268386	0.0364918	0.00533189	0.0637688	-0.0146352	0.0509803	0.0661244	0.00920082	-0.0388992	0.0762665	-0.0897742
ATP5PO	0.0393622	-0.0390229	0.0141572	-0.0144964	0.0811449	-0.0189117	0.0517788	0.0654131	0.0520681	0.0255721	0.106948	-0.0352528
ATP6AP1	0.00306434	0.0603723	-0.0139752	-0.0494615	-0.0623652	0.0507467	0.00731204	-0.0188213	-0.0468676	-0.0312902	-0.0247384	-0.00764581
ATP6AP2	0.0399462	-0.0870842	0.0183478	0.0287903	-0.0847221	-0.123911	-0.151518	-0.134943	-0.00307273	-0.0712251	-0.0329312	-0.0723456
ATP6V0A1	0.022146	-0.00581407	-0.00494171	-0.0113902	0.0353493	-0.044883	0.00739029	0.0165696	0.00176273	0.0469688	-0.0104997	0.0247081
ATP6V0A2	-0.0587413	0.050475	-0.0182737	0.02654	0.0232225	-0.0729774	0.0286482	0.038286	-0.0511727	0.0367252	-0.0376678	0.00453699
ATP6V0C	-0.117597	-0.0462261	0.0537995	0.110024	0.0662821	-0.0297377	-0.0213804	0.0174849	0.0295241	0.0412675	-0.089878	0.0881171
ATP6V0D1	0.00271899	0.00832386	0.0144998	-0.0255427	0.0360487	0.000583478	0.0371167	0.0400062	-0.0369217	-0.0196197	-0.0215025	-0.0361805
ATP6V1A	-0.0340038	0.00520759	0.0127	0.0160962	0.0568927	0.0289496	0.0605073	0.0665942	-0.00602858	-0.0134276	0.019136	-0.0289526
ATP6V1B2	-0.0217177	0.0454506	0.023239	-0.0469718	-0.0228493	-0.0311148	0.0148945	0.0102071	-0.0676046	-0.0397736	-0.0244957	-0.056667
ATP6V1C1	-0.0174743	0.0129769	0.0228299	-0.0183324	0.00659622	0.00398738	0.0199664	0.0202213	0.0245055	0.0230056	0.0431378	0.0185516
ATP6V1C2	0.0607038	-0.0668339	-0.262182	0.268312	0.0230343	0.519542	0.121741	0.0508178	0.336349	0.0324421	0.398334	0.11158
ATP6V1D	0.00177524	-0.0258832	0.0488339	-0.0247259	-0.00955384	0.014094	-0.0182395	-0.0153332	-0.0524235	-0.0981719	-0.0619523	-0.079765
ATP6V1E1	-0.0482459	0.00533057	0.0270706	0.0158447	0.0585858	0.0319807	0.0650156	0.0727497	-0.00594446	-0.0238355	0.0251837	-0.03828
ATP6V1F	-0.00154112	-0.0057892	0.022824	-0.0154937	0.081793	0.084759	0.0861593	0.0870303	-0.0543481	-0.077767	-0.036378	-0.0822103
ATP6V1G1	0.00287778	0.0136648	0.0215162	-0.0380588	0.0743205	0.103483	0.110701	0.102904	-0.0340456	-0.0698432	0.0293054	-0.0883546
ATP6V1H	0.0672717	0.00662406	-0.0531019	-0.0207938	0.00191264	0.0235007	0.00326546	-0.00910779	-0.0216241	0.0173498	-0.0417541	0.0193957
ATP7A	0.169204	0.137916	-0.0712315	-0.235889	-0.309186	-0.2355	-0.156979	-0.216309	-0.28272	-0.181008	-0.102852	-0.269988
ATPAF1	-0.0025543	-0.139591	0.206659	-0.0645139	-0.236059	-0.117603	-0.311878	-0.293012	-0.156804	-0.350647	-0.282577	-0.225111
ATPAF2	-0.110412	-0.0115551	0.027515	0.0944524	-0.182352	-0.0837039	-0.160533	-0.158672	-0.00638563	-0.112152	0.00303202	-0.0708143
ATPIF1	-0.0558804	-0.00517984	0.0486205	0.0124397	-0.0336162	-0.0933603	-0.0749626	-0.0559341	0.0223402	0.0661026	-0.0555899	0.0980043
ATRAID	-0.0572316	0.0134141	0.0669972	-0.0231797	0.135205	-0.0522223	0.0222407	0.0609402	-0.166217	0.053847	-0.402259	0.125916
ATRN	0.0416029	0.0283693	0.0389607	-0.108933	-0.066903	-0.136096	-0.0388998	-0.0408536	-0.341534	-0.316096	-0.254392	-0.378021
ATRX	0.0411134	-0.0416573	0.0822498	-0.081706	0.0893876	-0.0791434	0.0327926	0.0590437	-0.00250693	0.0129005	0.0156277	-0.0417624
ATXN10	-0.0117759	-0.000497272	0.019978	-0.00770484	-0.00605287	0.00466918	0.00251778	0.00260106	0.0230568	0.00100557	0.0395565	0.000453905
ATXN2	-0.0146222	-0.0073904	0.00853072	0.0134818	-0.0554061	-0.0621761	-0.0587024	-0.0549796	-0.0600244	-0.0768947	-0.0523361	-0.0801756
ATXN2L	-0.0108711	-0.00336173	0.0278574	-0.0136246	-0.0595603	-0.0253533	-0.0538627	-0.0553482	-0.0597737	-0.0825719	-0.0682446	-0.0626404
ATXN3	-0.049704	-0.0485375	0.14149	-0.0432489	0.114729	0.00307484	0.0563031	0.0898391	0.0560412	0.0263807	0.0281912	0.0296643
AUH	-0.10613	0.0514029	0.043799	0.0109282	-0.0164065	-0.0625085	-0.00516232	0.00620913	0.0549471	0.116538	0.0356479	0.129919
AUP1	0.106325	-0.0722842	-0.0342971	0.00025588	-0.0788123	-0.0865493	-0.112196	-0.113204	-0.0286875	-0.09951	0.000582577	-0.133688
AURKA	0.224123	-0.174723	0.396685	-0.446085	0.134125	1.02758	0.205608	0.116227	0.710266	0.242876	0.426544	0.691516
AVEN	-0.149264	0.0544935	0.0943313	0.000438946	0.0101917	0.055643	0.0572579	0.0617687	-0.0407446	-0.0544941	-0.0339209	-0.0132954
AXL	-0.176616	0.0347899	0.115548	0.0262777	0.0142249	0.18964	0.0755219	0.0711227	-0.0187695	-0.113537	-0.0416907	-0.011761
B2M	-0.0725038	-0.0194358	0.0582897	0.0336499	0.400142	0.310444	0.3686	0.393249	-0.104221	-0.119944	-0.101266	-0.133948
B3GALT6	0.0631624	-0.00236139	-0.0295166	-0.0312843	-0.0388884	0.0547832	-0.0236618	-0.0425702	-0.0297075	-0.0390509	-0.0533846	-0.00906008
B3GLCT	0.227989	-0.70364	0.749343	-0.273692	1.02694	0.530178	0.398124	0.59352	0.937822	0.497016	0.465313	0.641657
B4GALT1	-0.00267088	-0.280395	-0.0453313	0.328397	0.331678	0.400447	0.155961	0.195492	0.249994	-0.0809175	0.141994	-0.0196141
B4GALT5	0.204602	-0.117663	-0.206996	0.120057	-0.125393	-0.292293	-0.242363	-0.230816	-0.105041	-0.0883904	-0.10438	-0.194799
B4GALT7	0.0762866	0.0823343	-0.069099	-0.0895218	-0.00631865	-0.110714	0.0335484	0.0203755	-0.0926955	0.0538628	-0.0183571	-0.0309814
B4GAT1	0.00382227	0.00113185	0.0254066	-0.0303607	-0.240035	-0.326599	-0.220105	-0.213038	-0.0178156	-0.054873	0.111127	-0.141293
BABAM1	-0.0267516	-0.0631258	0.069527	0.0203504	-0.0810945	-0.16731	-0.140657	-0.113349	-0.00282027	-0.0538053	-0.0183781	-0.0617434
BABAM2	0.044795	-0.0209272	-0.0226692	-0.0011986	0.0895484	0.0325344	0.0548108	0.0607846	-0.0425019	-0.0113228	-0.0668931	-0.0256739
BACH1	0.111642	0.0525163	-0.0588501	-0.105309	-0.188237	0.00334166	-0.106453	-0.15457	-0.0728323	-0.0578666	-0.0617235	-0.0221563
BAD	0.0394488	-0.123071	0.160496	-0.0768741	0.0806298	0.0149141	0.0147586	0.0431809	0.0337847	-0.128028	0.0690104	-0.14906
BAG1	-0.0637115	0.0253684	0.0395781	-0.00123496	-0.0637335	-0.0993517	-0.0527773	-0.0445227	-0.0346934	-0.0195036	-0.0187332	-0.0255287
BAG2	0.0210303	-0.0293837	0.0198589	-0.0115055	-0.0788505	-0.182801	-0.145307	-0.126033	-0.115148	-0.054701	-0.19234	-0.049609
BAG3	-0.0144697	-0.00434723	-0.010456	0.0292729	-0.00590642	-0.0183878	-0.00822148	-0.00508994	-0.0468754	-0.0577431	-0.0335142	-0.0682931
BAG5	-0.0781685	0.000757433	0.0756596	0.00175142	0.0771514	0.0168126	0.0747179	0.0924336	0.0546944	0.029781	0.0871922	0.0141792
BAG6	-0.0318914	-0.023023	0.0274329	0.0274816	-0.0195318	-0.0418911	-0.0457602	-0.03375	-0.0167896	-0.0343026	-0.0435075	-0.021558
BAIAP2	0.0215636	-0.0196224	-0.0358086	0.0338674	0.249489	0.265334	0.240651	0.2383	0.180241	0.15951	0.178891	0.157236
BAIAP2L1	-0.0252761	-0.00816193	0.0249264	0.00851163	-0.085138	-0.0987944	-0.0927538	-0.0859937	-0.170603	-0.185554	-0.171774	-0.183213
BAK1	0.0293771	0.027703	0.00293249	-0.0600125	-0.0306013	-0.206993	0.00408617	0.0122832	-0.224442	-0.218881	-0.0187908	-0.375998
BANF1	-0.0609453	-0.0333807	0.0293752	0.0649508	0.118265	0.00146922	0.0783703	0.10574	0.00304442	-0.0256006	0.0311629	-0.0660441
BANP	-0.0118271	0.00837057	-0.0944047	0.0978612	-0.0561929	-0.00703205	-0.0636838	-0.0710857	-0.154017	-0.119125	-0.216979	-0.085545
BASP1	0.177136	-0.0437795	0.032556	-0.165912	0.167451	0.0892589	0.134377	0.132445	-0.0720385	-0.0553585	-0.0493832	-0.105177
BAX	-0.00585167	0.00671935	0.0194063	-0.0202739	0.0567485	0.0489847	0.0606258	0.0616854	-0.0579106	-0.0522292	-0.0540964	-0.0529231
BAZ1B	0.0851214	-0.0560024	-0.0279402	-0.00117881	0.17463	0.117903	0.132756	0.138509	0.119191	0.0945316	0.133181	0.055921
BCAM	-0.0804087	0.0217323	0.0899507	-0.0312743	0.0957775	0.141564	0.147962	0.147616	0.113009	0.0354227	0.191345	0.0335364
BCAP29	-0.00400737	0.0518541	-0.0106454	-0.0372014	-0.0128401	0.106641	0.0530266	0.0284349	-0.0183245	-0.0181922	0.00140831	0.00962685
BCAP31	-0.00637353	-0.00986858	0.0223897	-0.00614761	0.0879541	0.0834294	0.0725293	0.0772374	0.0355403	0.0382456	0.00434239	0.0557004
BCAR1	-0.00573686	-0.0705787	0.0665905	0.0097251	-0.00827751	-0.017317	-0.0768559	-0.0580232	-0.0722106	-0.114479	-0.168045	-0.061989
BCAS2	-0.00238289	-0.0598345	0.0311954	0.031022	0.0065089	0.0275597	-0.0305969	-0.0210737	-0.0257787	-0.0991362	-0.0597606	-0.0725791
BCAS3	0.116285	-0.134377	-0.155629	0.17372	0.0496553	0.185684	-0.071072	-0.0765534	0.316097	0.275256	0.0786524	0.395552
BCAT1	0.0738206	-0.0540404	0.0670732	-0.0868534	0.0551674	0.140573	0.0415057	0.0344746	0.143057	0.0654555	0.109517	0.109523
BCAT2	-0.00755894	-0.00980656	0.00102463	0.0163409	-0.0389513	-0.0566444	-0.052683	-0.0475267	0.0245617	0.0242521	0.0133147	0.0248843
BCCIP	-0.170041	0.0104631	0.0543994	0.105178	-0.101767	-0.00346382	-0.0734997	-0.0670614	0.0321251	-0.0550785	0.0217208	0.00631608
BCKDK	0.105972	-0.0891467	-0.00132955	-0.0154956	0.0797456	0.0580262	0.0201192	0.0264292	0.156423	0.0936883	0.138271	0.0826673
BCL2L1	-0.085145	0.117144	0.0570703	-0.0890696	-0.119668	-0.285457	-0.0438628	-0.0358989	-0.163489	-0.0644621	0.00155127	-0.176861
BCL2L13	-0.0297129	-0.0141565	0.00463839	0.039231	-0.0591091	-0.111239	-0.0783806	-0.0661373	-0.0494466	-0.0582232	-0.041305	-0.075097
BCL9L	-0.145857	0.121429	-0.121115	0.145543	-0.216334	0.273803	-0.00199792	-0.0763555	0.183948	0.0315807	0.270419	0.142846
BCLAF1	-0.0194921	-0.0142094	0.0047972	0.0289043	-0.0691049	-0.0341028	-0.0911063	-0.0885027	-0.0420497	-0.0400433	-0.115607	0.00904134
BCS1L	0.00646707	0.0338532	0.00374291	-0.0440632	-0.104236	0.0406599	-0.0497902	-0.0744457	-0.141211	-0.158499	-0.149872	-0.108298
BECN1	0.115182	0.00518938	-0.0200835	-0.100288	-0.148547	0.0409651	-0.060514	-0.10311	0.0686325	-0.0413311	0.179108	-0.0503406
BEND3	-0.614626	0.469873	0.715346	-0.570593	-2.45731	-1.99776	-1.98895	-2.04047	-1.10766	-1.10766	-0.926218	-0.873939
BET1	-0.0220941	0.0866457	-0.0678458	0.00329417	-0.0535218	-0.0181696	0.0176533	-0.0028138	-0.118143	-0.0514473	-0.062896	-0.0729461
BFAR	-0.0141935	0.173079	-0.07696	-0.0819251	-0.163513	-0.003855	-0.0278627	-0.0780555	-0.223521	-0.0674887	-0.219685	-0.0252803
BGN	-0.0216149	-0.00240981	0.0598916	-0.0358669	0.120836	-0.0151471	0.094973	0.116485	0.112775	0.143155	0.138842	0.0988512
BICD2	-0.0329077	-0.00298699	0.0157473	0.0201474	-0.0921958	-0.0894737	-0.0894068	-0.0854978	-0.0852669	-0.109582	-0.0741902	-0.108516
BID	-0.0453473	0.00755438	-0.0141302	0.0519232	-0.00226444	-0.0489418	-0.00169927	0.00657125	-0.0787065	-0.0780909	-0.0466533	-0.105539
BIN1	-0.0667592	-0.0225386	0.0367315	0.0525663	0.00107927	-0.0519273	-0.0185064	-1.50652e-05	0.00796651	-0.0342021	0.0273739	-0.0485353
BIN3	0.201354	-0.0138373	-0.223579	0.036062	-0.265397	0.268634	-0.195197	-0.286064	0.0303132	-0.0449811	-0.138728	0.150686
BIRC6	-0.0294974	0.0203895	0.0214903	-0.0123824	-0.0389688	-0.0175904	-0.027829	-0.0292757	-0.0134547	0.0034509	-0.0342413	0.0268675
BLES03	-0.0640999	-0.0382417	0.0245447	0.0777969	0.108669	0.0598259	0.0611168	0.0830809	-0.0074273	-0.0322762	-0.0505618	-0.0173119
BLMH	-0.0204156	0.00358897	0.0258715	-0.00904491	0.0505206	0.00963684	0.0479877	0.0552561	0.0280231	0.0323482	0.044275	0.0176084
BLOC1S3	0.520263	-0.165766	-0.187038	-0.167458	-0.183492	-0.3995	-0.339609	-0.347361	-0.257913	-0.17427	-0.275885	-0.317427
BLOC1S4	-0.107985	0.148384	-0.00696984	-0.0334301	-0.0654465	-0.194181	0.0332057	0.0317142	-0.133294	-0.00790313	0.0300429	-0.114205
BLOC1S5	-0.216991	0.079615	0.0974158	0.0399598	0.0827836	0.0941752	0.139095	0.150939	0.0787932	0.0829229	0.101722	0.11358
BLOC1S6	0.401065	0.117843	-0.350455	-0.168453	-0.0692881	-0.416875	-0.150276	-0.17544	-0.727002	-0.149108	-0.86847	-0.278681
BLVRA	-0.0159815	-0.0176053	0.0322036	0.00138314	0.109816	0.0829455	0.106428	0.114315	0.057001	0.0141079	0.0954107	-0.0070274
BLVRB	-0.0665366	0.0297157	0.0423622	-0.00554123	0.0488814	-0.0131496	0.0574128	0.0685763	0.00929751	0.037718	0.0314288	0.0212232
BMP1	0.0239944	-0.106434	0.137337	-0.054898	0.103564	-0.16051	-0.033992	0.0214042	0.276988	0.281856	0.224063	0.240185
BMP2K	0.0372075	-0.01349	0.0362283	-0.0599459	0.251631	0.258594	0.266812	0.263209	0.284545	0.235171	0.342971	0.210135
BMS1	0.256939	0.0354055	-0.103878	-0.188466	-0.1662	0.0460833	-0.105778	-0.169422	-0.135206	-0.0679337	-0.179098	-0.0208347
BNIP1	0.0151349	-0.0893983	-0.0262766	0.10054	-0.0309105	-0.256185	-0.1339	-0.0933126	0.0648452	0.0485275	0.0876908	-0.0404834
BNIP2	0.052972	-0.000621768	-0.108404	0.0560533	-0.0894059	0.11711	-0.0415924	-0.0776095	0.00355622	-0.0614209	0.000669253	-0.0166895
BNIP3	-0.308772	-0.0444229	0.0662024	0.286992	0.0495981	0.000124108	-0.00469801	0.0468643	0.0339174	-0.0789065	-0.0127764	-0.0314424
BNIP3L	-0.0115775	-0.00797224	-0.0522846	0.0718343	0.00231267	-0.0518432	-0.0161715	-0.00861424	-0.115858	-0.103053	-0.105855	-0.131507
BOD1	-0.0834138	-0.00370961	-0.0063939	0.0935174	-0.0784406	-0.0747236	-0.0418201	-0.0369861	-0.0521523	-0.159197	0.0736901	-0.211706
BOLA1	0.0605468	-0.0486989	-0.0104379	-0.00141006	0.0666944	0.0356355	0.0370716	0.0414815	0.116887	0.0777999	0.13385	0.051014
BOLA2	0.0961253	-0.124952	0.0387299	-0.00990298	0.0440535	0.0607309	-0.0338256	-0.0231221	0.0197623	-0.0974581	-0.0307966	-0.0746556
BOLA3	-0.0706455	0.116815	0.00395756	-0.0501273	-0.0933287	-0.0699401	-0.000399035	-0.0170779	-0.0109374	0.066447	0.0600631	0.0496979
BOP1	0.000320188	-0.0139678	-0.024318	0.0379656	-0.0499581	0.0275072	-0.0682432	-0.0736514	-0.117754	-0.113247	-0.211365	-0.0474057
BORCS6	0.116863	-0.101931	-0.0201183	0.00518675	-0.141077	0.146975	-0.166826	-0.196209	0.133724	-0.0117328	-0.00887258	0.130518
BPHL	-0.0268437	0.00659535	-0.0128041	0.0330524	0.0371916	-0.0264638	0.0242898	0.0338869	-0.00133371	0.0285548	0.00242832	0.00782977
BPNT1	-0.000100906	-0.00454371	0.0497686	-0.045124	0.0136752	-0.0463389	-0.00527775	0.00527142	-0.0735516	-0.0516953	-0.0843397	-0.0580401
BPNT2	-0.0594875	0.00707213	0.0538188	-0.00140347	0.00522374	0.0490054	0.0133014	0.0157914	0.0679454	0.0479464	0.0386889	0.0899835
BRAP	0.210203	0.00960571	-0.331408	0.111599	-0.698329	-0.238063	-0.595479	-0.689953	-0.0616412	-0.138006	-0.0892828	-0.0503105
BRAT1	0.365816	0.115647	-0.0975376	-0.383925	-0.268407	-0.10154	-0.115658	-0.204561	-0.0788821	0.039984	0.0586274	-0.0237008
BRCC3	-0.00612173	-0.00516554	0.0303564	-0.0190691	0.0313234	-0.153275	-0.0355513	-0.00719331	-0.11781	-0.0106678	-0.172786	-0.0367492
BRD1	-0.12818	0.246105	-0.0787411	-0.0391834	0.0282702	0.265691	0.236332	0.175166	0.0131226	0.167897	0.058962	0.227064
BRD2	-0.228465	0.113761	0.0602997	0.054405	-0.127936	-0.14249	0.0146077	0.0160109	-0.284675	-0.366615	-0.0195639	-0.465298
BRD3	-0.037596	0.0568168	0.0129078	-0.0321286	0.0128584	0.0590546	0.0845651	0.0708178	0.0788558	0.0653668	0.167136	0.0439226
BRD4	0.00489768	-0.0573335	0.0856276	-0.0331918	-0.297645	-0.132846	-0.268892	-0.280046	-0.262258	-0.450975	-0.220279	-0.409096
BRD7	0.207005	-0.0312704	-0.133392	-0.0423428	-0.26294	-0.173681	-0.241233	-0.277047	-0.188706	-0.22579	-0.126608	-0.269437
BRI3BP	0.133906	0.0272793	-0.0949438	-0.066241	-0.182858	-0.101936	-0.140942	-0.174716	-0.100474	-0.0634549	-0.0742231	-0.0778576
BRIX1	-0.00369568	-0.0230709	-0.00980861	0.0365751	-0.0251281	-0.0610459	-0.0597339	-0.0499337	-0.126452	-0.117332	-0.163677	-0.112053
BRK1	-0.0868561	-0.0338153	0.0272126	0.0934588	0.0773857	0.0292533	0.0316219	0.0554366	-0.0311323	-0.0567833	-0.0762751	-0.0378031
BROX	0.0169062	-0.00488833	0.0353415	-0.0473594	0.00925176	-0.101887	-0.0187647	-0.00441331	-0.0652583	-0.0218332	-0.060224	-0.0557237
BSG	-0.0302333	-0.0126226	0.0602944	-0.0174385	0.0627779	0.0719943	0.070552	0.0756856	-0.0243065	-0.0816524	0.00670788	-0.082222
BST2	0.0465575	-0.0712492	-0.0497857	0.0744773	0.445774	0.417508	0.373625	0.38469	-0.275676	-0.2908	-0.348699	-0.277802
BTAF1	-0.113217	0.0600546	0.116499	-0.0633364	0.170785	0.335615	0.247428	0.232989	0.12853	0.0863282	0.114504	0.174699
BTBD9	-0.0358365	0.0546757	0.0323191	-0.0511583	-0.0414153	-0.141673	-0.031826	-0.0231913	-0.228573	-0.132683	-0.21583	-0.160615
BTF3	0.0797881	-0.0454856	0.0119853	-0.0462879	-0.0686387	-0.127272	-0.096325	-0.0908807	-0.0273728	-0.0573786	0.00807806	-0.100394
BTF3L4	-0.0299028	-0.016736	0.0286244	0.0180144	-0.00229171	-0.0751828	-0.0231879	-0.00744846	-0.0478615	-0.0611756	-0.0270913	-0.0872151
BUB3	0.0079112	-0.0333042	0.021564	0.003829	0.0716495	0.00346845	0.0308177	0.0455743	-0.0487796	-0.0501614	-0.0666933	-0.0611949
BUD31	0.0554088	0.0117917	-0.0527535	-0.014447	-0.117345	-0.0326783	-0.0689075	-0.0920241	-0.112193	-0.153089	-0.0435003	-0.173108
BVES	0.111991	0.00888131	-0.0612978	-0.0595742	-0.0612784	0.0428008	-0.0412432	-0.0694159	-0.124544	-0.0979409	-0.158917	-0.0688799
BYSL	-0.00458012	0.0130759	0.00355821	-0.012054	-0.041258	-0.00881677	-0.030655	-0.0358097	-0.113524	-0.103463	-0.13047	-0.0837883
BZW1	0.0110435	-0.0268483	0.0398129	-0.024008	0.0411462	-0.0652537	0.00166252	0.01985	0.0342416	0.0451113	0.0376058	0.014271
BZW2	-0.0819925	0.0103244	0.0383987	0.0332695	0.0497553	0.0466912	0.0518828	0.0612822	-0.0377888	-0.0470814	-0.0489519	-0.0283794
C1GALT1C1	0.136775	-0.0994267	0.00506601	-0.0424144	-0.0993082	-0.0999292	-0.156629	-0.154746	-0.11956	-0.200245	-0.132345	-0.209721
C1ORF109	0.186323	0.0187749	0.0302164	-0.235315	-0.0804004	-0.226284	-0.120366	-0.122216	-0.267573	-0.087183	-0.322405	-0.120372
C1QBP	-0.0891315	0.00517787	0.0494692	0.0344844	-0.0542335	0.0483114	-0.0142927	-0.0179796	-0.0164833	-0.110266	0.0125926	-0.0758509
C1QTNF3	-0.126769	0.0670893	-0.0101711	0.069851	-0.00968616	-0.0213512	0.0449374	0.0466421	-0.139279	-0.127157	-0.0667627	-0.153068
C1QTNF6	0.238471	0.117482	0.0430952	-0.399047	-0.135007	0.0781916	0.0499176	-0.0281099	-0.263894	-0.250018	-0.0827409	-0.286791
C2CD2L	-0.0253111	0.101792	-0.0873833	0.0109029	-0.0497303	-0.0702896	0.0403023	0.0214923	-0.0766104	-0.0115208	0.061673	-0.0930688
C3	0.386886	-0.16919	-0.16489	-0.052806	0.397979	0.254927	0.28932	0.284698	0.10355	0.0436048	0.185681	-0.108594
C4B	0.126246	0.103911	-0.135869	-0.0942877	-0.219105	0.126215	-0.0333466	-0.118208	-0.0828321	-0.131612	0.0519881	-0.119537
C9ORF72	0.0283337	-0.0330126	0.012167	-0.00748819	0.1014	-0.101881	0.0308407	0.0599201	0.0368668	0.0967988	0.0366649	0.031428
CA13	-0.0617737	-0.0107224	0.0441411	0.028355	0.105802	0.0710293	0.0915745	0.106162	0.0718513	0.0495322	0.0704994	0.0518389
CA2	-0.183036	-0.0871007	0.115974	0.154163	-0.183945	-0.203878	-0.24278	-0.201047	-0.143747	-0.307294	-0.168642	-0.267726
CA3	-0.0538721	0.0291113	0.00317424	0.0215866	-0.269271	-0.225975	-0.223624	-0.230003	-0.208704	-0.243908	-0.148948	-0.25278
CA5B	-0.0107431	-0.00794364	-0.0222649	0.0409516	0.0541905	0.102668	0.0626359	0.0579248	0.204534	0.16787	0.209672	0.178201
CAB39	-0.035842	0.0533986	0.00731385	-0.0248704	-0.03565	-0.112028	-0.00735122	-0.0040053	-0.119336	-0.0605771	-0.0603307	-0.107215
CAB39L	0.00461981	-0.00466823	-0.00192451	0.00197294	-0.0375626	-0.00484939	-0.0421156	-0.0450344	0.00203162	0.00206852	-0.0312774	0.027638
CACNA1S	-0.0494943	0.0128297	0.0232621	0.0134024	-0.0986191	-0.0919387	-0.0998804	-0.0954718	-0.045937	-0.0307712	-0.0796824	-0.0035213
CACNA2D1	-0.0263629	0.00579507	0.00500744	0.0155604	-0.0242053	-0.018442	-0.0162423	-0.0152339	0.00686027	-0.00364533	0.0176666	-0.00353666
CACNB1	-0.00553901	0.00352756	0.0105376	-0.00852617	-0.0796723	-0.110552	-0.073526	-0.0704159	-0.00450538	-0.0108879	0.0329704	-0.0365812
CACNG1	0.0636966	-0.0932998	0.0309893	-0.00138613	-0.0600413	0.075639	-0.0860614	-0.0931018	-0.148132	-0.296613	-0.18601	-0.23984
CACTIN	-0.103392	0.115362	-0.00834918	-0.00362069	0.0541441	0.19998	0.148195	0.122201	-0.00223969	0.0617715	-0.0230699	0.129494
CACYBP	-0.0423906	0.00322399	0.0240779	0.0150887	0.00348506	-0.0661662	-8.2555e-05	0.0125696	-0.052215	-0.0550344	-0.0131516	-0.0878895
CAD	-0.00157527	0.00107789	0.0167709	-0.0162735	0.0188517	0.0165679	0.00426485	0.00678892	0.0103246	0.0394368	-0.038932	0.065308
CADM1	-0.051053	0.0111029	0.0304986	0.00945154	0.232782	0.27411	0.249281	0.248873	0.182337	0.159633	0.178256	0.18448
CADM4	0.248369	-0.14867	0.00440689	-0.104106	0.0264116	0.249731	0.0112441	-0.021231	0.0703396	-0.163731	0.0873956	-0.130269
CALCOCO1	0.00118787	0.0278406	0.0049594	-0.0339879	-0.104111	-0.0896281	-0.0675217	-0.0757697	-0.145177	-0.147933	-0.0913532	-0.168333
CALD1	0.00503035	-0.0384415	0.051819	-0.0184078	0.0770807	-0.0399269	0.0288599	0.0513834	-0.0233509	-0.0262572	-0.0199904	-0.0583065
CALM1	-0.0491314	-0.0184845	0.0482342	0.0193817	0.121571	0.0424399	0.0931477	0.113363	0.0549517	0.0442711	0.0577772	0.0297979
CALR	-0.026854	-0.0159262	0.0265745	0.0162057	0.0259951	-0.00864241	0.0114839	0.022156	-0.023769	-0.0452214	-0.0157626	-0.0536798
CALU	-0.0431906	-0.0411048	0.0735721	0.0107233	0.161495	0.133549	0.131615	0.149462	0.0829316	0.0235218	0.0742869	0.0332264
CAMK1	-0.0860139	-0.00511364	0.0278227	0.0633049	0.153903	0.18778	0.161897	0.16853	0.123266	0.0659584	0.129654	0.0861998
CAMK2A	0.0522502	-0.0606482	0.0554354	-0.0470374	-0.0815758	-0.107878	-0.105184	-0.0972312	-0.00160668	-0.0858304	0.0411177	-0.113439
CAMK2D	0.00418728	0.00718084	-0.033609	0.0222409	0.0332059	-0.00125996	0.0478131	0.0472294	0.0388488	0.029984	0.106727	-0.0189819
CAMK2G	-0.0311989	0.0216891	-0.0220396	0.0315493	-0.0738546	-0.124673	-0.0723014	-0.0670157	-0.0743741	-0.0368864	-0.0604107	-0.0591179
CAMLG	-0.0328978	-0.0576779	0.0902824	0.000293369	0.0937214	0.131608	0.0442589	0.0587903	0.110906	0.0538814	0.011303	0.129421
CAMSAP1	0.0100131	-0.0165201	0.0295931	-0.0230862	-0.0850936	-0.0408867	-0.0874557	-0.0899241	-0.0332251	-0.0646252	-0.0536219	-0.0379466
CAND1	-0.0140834	0.0257682	0.00515858	-0.0168434	0.0292137	-0.00734198	0.0409276	0.0424369	-0.0026104	0.0304982	0.0189729	0.0113464
CAND2	-0.0306554	0.0210139	-0.00635604	0.0159975	-0.135306	-0.167084	-0.119962	-0.117488	-0.0227461	-0.0130487	0.0177937	-0.0400197
CANT1	-0.0457658	0.0395575	0.0757215	-0.0695132	-0.056386	-0.0813847	-0.0115217	-0.0100388	-0.0924358	-0.102896	-0.0098296	-0.134225
CANX	-0.0275282	-0.0322387	0.0474739	0.012293	0.0756686	0.0801792	0.0574816	0.0671435	0.0522368	-0.00111224	0.041573	0.0145113
CAP1	-0.00548191	-0.00108048	0.0324326	-0.0258702	0.160925	0.129147	0.149898	0.156279	0.0184225	0.0329376	0.00644597	0.0340979
CAP2	-0.0192599	0.0293575	-0.0213809	0.0112833	-0.096774	-0.078569	-0.0615916	-0.0690198	0.0627717	0.060327	0.111927	0.0416326
CAPG	0.00174333	0.0014336	0.0182043	-0.0213812	0.160292	0.10462	0.155096	0.161674	0.0863992	0.0982307	0.110416	0.0716527
CAPN1	-0.00959645	0.0379706	0.00714301	-0.0355171	-0.04494	-0.04985	-0.0150961	-0.0204332	-0.060939	-0.0310114	-0.0303375	-0.0445376
CAPN2	-0.0355347	-0.0101646	0.0322634	0.0134359	0.0794806	0.068207	0.07499	0.0827724	0.0604459	0.0310142	0.0701352	0.0308982
CAPN3	0.102369	-0.0104025	-0.0298835	-0.062083	-0.161232	-0.202969	-0.180694	-0.185541	-0.115687	-0.06798	-0.124881	-0.0916414
CAPNS1	-0.0303502	-0.0384988	0.00348416	0.0653649	0.090004	0.044518	0.057784	0.0732919	0.099317	0.0571938	0.104415	0.0432226
CAPRIN1	-0.00355232	-0.0427009	0.0664799	-0.0202266	-0.111809	-0.0604771	-0.126026	-0.122334	-0.0382379	-0.115327	-0.0610911	-0.0790359
CAPZA1	-0.0142945	-0.0232525	0.0194646	0.0180824	0.0513908	0.014143	0.0243425	0.0357577	-0.0441457	-0.054641	-0.060283	-0.0546686
CAPZA2	0.0024791	0.00212507	0.0124982	-0.0171024	-0.00641921	-0.0153865	-0.00999139	-0.00869863	-0.0786443	-0.0666174	-0.0886245	-0.0629479
CAPZB	-0.0513705	0.0213285	-0.000555908	0.0305979	-0.0339136	-0.11513	-0.0344325	-0.0227812	-0.105357	-0.073319	-0.0746076	-0.108026
CARD19	0.0195762	-0.0213443	-0.015695	0.0174631	-0.0535383	-0.0455833	-0.072322	-0.0716216	0.07785	0.0703164	0.0511443	0.0810073
CARHSP1	-0.0328018	-0.0461369	0.077521	0.00141767	0.159964	0.133257	0.12228	0.140392	0.0512578	-0.00180907	0.0244721	0.0165044
CARM1	0.00274991	0.108664	-0.0261462	-0.0852673	-0.144589	-0.0534588	-0.0370046	-0.0704363	-0.0418731	0.0163684	0.0350898	0.00582382
CARMIL1	-0.192014	-0.0220641	0.0813319	0.132746	0.124479	0.377651	0.189819	0.183299	0.463154	0.223159	0.496664	0.317108
CARS1	-0.0157009	0.00782409	0.00432771	0.00354914	0.00875624	-0.000235607	0.0202866	0.0210118	-0.0711524	-0.0802788	-0.0408016	-0.095432
CASK	-0.0349283	0.0133013	-0.0164966	0.0381236	0.116685	0.114731	0.127255	0.128088	-0.0350185	-0.0349514	-0.0187576	-0.0420092
CASP3	0.00214954	-0.0347555	-0.00732428	0.0399303	0.0538223	0.00774997	0.0178512	0.0294953	0.00401659	-0.0104302	-0.00897516	-0.0206091
CASP6	-0.00860765	-0.013636	-0.0312806	0.0535243	0.0355375	-0.0356479	-0.00110919	0.0112212	-0.0472232	-0.0135179	-0.0745206	-0.0265251
CASP7	-0.188406	-1.00591	1.41478	-0.220466	1.1589	0.916217	0.724689	0.975238	1.20154	-0.492294	1.58673	-0.552086
CASP9	-0.0676057	-0.0452733	0.125067	-0.0121881	0.108385	0.0461267	0.0322358	0.0636576	0.00885881	0.0163935	-0.118587	0.0830541
CASQ1	-0.105567	0.31	-0.2781	0.0736675	-0.446797	-0.219442	-0.178269	-0.261725	0.0412366	0.24813	0.206646	0.215991
CASQ2	-0.0770936	0.0329961	0.00721094	0.0368865	-0.0483187	-0.0872301	-0.0247321	-0.0181	0.0434171	0.0492383	0.0949746	0.0216827
CAST	-0.000565415	-0.0135952	0.0158182	-0.0016575	0.174561	0.0902277	0.155521	0.168217	0.0404876	0.0414466	0.0716537	0.0019717
CAT	-0.0304494	-0.0079367	0.010161	0.0282251	0.134713	0.142189	0.131146	0.13529	0.0735051	0.0506777	0.0700448	0.0591185
CAV1	0.147147	-0.0807496	0.0269476	-0.093345	0.275412	0.326827	0.266072	0.255262	0.385984	0.262502	0.445029	0.236952
CAV2	0.273905	-0.0842857	-0.212263	0.0226436	0.418254	0.693349	0.430666	0.372163	0.487846	0.372889	0.470192	0.40658
CAV3	0.107249	-0.108876	0.0324118	-0.0307842	-0.0788783	-0.0615969	-0.107564	-0.105372	0.0724005	-0.0960954	0.149753	-0.136987
CAVIN1	0.000365495	-0.0445385	0.0112624	0.0329106	0.181433	0.0863716	0.130973	0.15108	0.147957	0.13525	0.143994	0.108033
CAVIN2	0.00805122	-0.00813546	0.00477287	-0.00468863	0.242066	0.168072	0.224747	0.234282	0.186092	0.200433	0.205787	0.167397
CAVIN3	0.0997376	-0.11825	0.0499744	-0.0314621	0.572946	0.423637	0.468705	0.498461	0.542083	0.487684	0.531607	0.440493
CAVIN4	0.0723294	-0.00101683	-0.0239027	-0.0474099	-0.0512168	-0.0647761	-0.0454283	-0.0533508	-0.03134	-0.0192449	0.000296177	-0.0497818
CBFB	-0.0320327	-0.0219005	0.00453091	0.0494023	-0.021935	-0.0289175	-0.0526424	-0.0426914	-0.0734034	-0.0785182	-0.125272	-0.0520457
CBL	0.20773	-0.499692	0.162267	0.129696	0.132579	-0.0895716	-0.288411	-0.18495	0.0979572	-0.230785	-0.204281	-0.162188
CBLN4	-0.0351244	0.0367159	-0.00887869	0.00728724	0.0484524	-0.0169655	0.0422507	0.0492463	-0.0407212	0.0451151	-0.0681831	0.0411227
CBR1	-0.0422628	-0.00817603	0.0315793	0.0188595	0.0141919	-0.0248036	-0.00234883	0.0100531	-0.0100091	-0.0147531	-0.018693	-0.0139776
CBR2	0.00246397	-0.0641499	0.00910531	0.0525806	0.00646362	-0.0303998	-0.05163	-0.0348883	0.126617	0.0839897	0.0852023	0.092215
CBR3	-0.0553759	0.00585157	0.040747	0.00877736	0.190203	0.210204	0.193866	0.198421	0.231799	0.218612	0.212457	0.246028
CBWD1	-0.0154291	0.0462333	0.00653774	-0.0373419	-0.069188	0.0136253	-0.020318	-0.0368614	0.0449966	0.0585915	0.0488513	0.0862111
CBX1	0.0143769	-0.0585724	0.0548949	-0.0106995	0.0646112	0.0921962	0.0335553	0.040726	0.00805218	-0.0687535	-0.0193213	-0.0415824
CBX3	-0.00204846	-0.0241163	0.0210537	0.00511109	0.0776768	0.0964453	0.0664216	0.0692608	0.0822594	0.0452114	0.070402	0.0595907
CBX5	-0.031637	0.000393154	0.034663	-0.00341915	0.0423031	0.0646668	0.0474823	0.0493845	0.0153039	-0.00528714	0.0083101	0.0134243
CC2D1A	-0.0509087	-0.0229342	0.0568866	0.0169562	0.0082024	-0.060914	-0.0224797	-0.00204943	0.000553361	-0.0171143	-0.00557732	-0.0227532
CC2D1B	0.0554338	-0.11197	0.109126	-0.0525897	0.217504	0.0979364	0.0981399	0.13297	0.0450347	0.0176177	-0.0572331	0.037683
CCAR1	0.0224262	-0.0376389	0.0135343	0.00167839	0.0306877	0.073093	0.0172614	0.016385	0.0387637	-0.0170368	0.0244186	0.00203877
CCAR2	0.00282162	-0.0407212	0.0395074	-0.00160782	-0.00662257	0.0417369	-0.0232459	-0.0209298	0.0855717	0.0209198	0.0582425	0.0539045
CCDC102A	-0.0838329	0.0118143	0.0115361	0.0604825	-0.0594849	0.0570699	0.013023	0.00165304	0.0841658	-0.0522131	0.199627	-0.0613524
CCDC115	0.0917135	0.116137	-0.130669	-0.0771815	-0.036655	-0.108606	0.0572992	0.0274243	-0.0985089	0.0340449	0.0703504	-0.0964182
CCDC12	0.172258	-0.177521	0.0155625	-0.0102995	0.338378	-0.182335	0.0918137	0.171605	0.116204	0.208614	0.0693172	0.0491254
CCDC124	-0.00371069	0.0124919	-0.0351234	0.0263422	0.0325311	-0.0548972	0.0451556	0.0504111	-0.0615873	-0.0580245	0.0352553	-0.136937
CCDC127	0.0438571	-0.0956824	0.0276049	0.0242205	0.0136659	0.0104575	-0.0611811	-0.0465626	-0.0571435	-0.128543	-0.129018	-0.0972197
CCDC134	-0.00637881	-0.0263499	-0.00789321	0.0406219	-0.00103894	-0.0413335	-0.02343	-0.0138092	-0.00149099	-0.0245496	0.00950683	-0.0436043
CCDC141	-0.00829449	-0.007591	-9.23231e-05	0.0159778	-0.0713893	-0.106125	-0.0809983	-0.0747525	-0.0535409	-0.0570624	-0.0412019	-0.0732674
CCDC22	-0.0016669	-0.0394067	0.00568065	0.0353929	-0.00795737	-0.0327436	-0.037658	-0.027458	-0.00138748	-0.0401258	-0.00582275	-0.0456173
CCDC25	-0.0835591	-0.00318531	0.0503427	0.0364018	-0.0264514	-0.0382428	-0.0404137	-0.0263581	-0.0289893	-0.0410384	-0.0619472	-0.01287
CCDC30	-0.992205	-0.38332	0.527988	0.847538	-1.3486	-1.46089	-1.80407	-1.57563	0.384589	-0.0266891	-0.32321	0.452262
CCDC43	0.0397371	-0.0355299	-0.0624039	0.0581968	-0.113232	-0.00922938	-0.123463	-0.135967	0.0235836	-0.0229043	-0.0236063	0.0185814
CCDC47	-0.00146251	-0.0292769	-0.0049282	0.0356676	0.0391824	0.0210902	0.00171854	0.0106066	-0.0575838	-0.0567717	-0.108613	-0.0388594
CCDC51	-0.0550278	0.0855696	-0.119154	0.0886118	-0.125021	-0.186482	-0.0398874	-0.0503483	-0.10953	-0.0838592	0.0832284	-0.206666
CCDC58	-0.034145	-0.0337378	0.0446861	0.0231966	0.111835	0.0339195	0.0723164	0.0934209	0.00289843	-0.0176545	-0.00359014	-0.0296162
CCDC6	-0.0492575	0.0132379	0.00947952	0.0265401	0.117709	0.0751232	0.115255	0.12419	0.00317025	0.020941	0.00823536	0.0118767
CCDC88A	-0.056715	-0.00554804	0.0360873	0.0261758	0.0476886	0.0892127	0.0537294	0.0569833	0.0605882	0.015968	0.0521446	0.0440167
CCDC9	0.0415881	-0.0263802	-0.0590801	0.0438721	0.00438903	0.0589111	-0.0283305	-0.0343878	-0.047144	-0.0297414	-0.141794	0.0198406
CCDC90B	-0.380625	0.347725	-0.0462106	0.0791107	-0.317894	-0.0860089	-0.0119645	-0.0650104	-0.215124	-0.0931608	-0.0262135	-0.0724101
CCDC91	-0.0167604	0.0284338	-0.00983792	-0.00183552	-0.0738207	-0.0492075	-0.0538984	-0.0600493	-0.13193	-0.106928	-0.137165	-0.0957627
CCDC93	-0.0436992	-0.0858165	0.0803527	0.049163	0.119135	0.0618447	0.047674	0.0779362	0.0712513	-0.0166697	0.0333544	-0.00189533
CCDC97	-0.105092	0.00015128	0.0521621	0.0527791	-0.0351547	-0.238561	-0.089934	-0.049945	-0.142302	-0.0809987	-0.150881	-0.122093
CCM2	-0.00712729	-0.0074338	0.0830297	-0.0684686	0.114219	0.0226758	0.0935139	0.109798	-0.0365522	-0.0227106	-0.0268082	-0.0433838
CCN1	0.0635423	-0.0346177	0.11619	-0.145114	0.128997	-0.0628799	0.046161	0.0757827	-0.15612	-0.0680884	-0.221731	-0.0865093
CCN2	0.00312765	0.0187931	0.110985	-0.132905	-0.0147954	0.0369913	0.0104565	0.00447624	-0.439173	-0.444264	-0.454537	-0.404249
CCND3	-0.130235	0.0153735	0.0627574	0.0521042	0.0818233	0.0800578	0.0808733	0.0961325	-0.0170863	-0.0260346	-0.0496555	0.0120905
CCNK	-0.0469992	-0.0380293	0.0697666	0.015262	-0.00117238	-0.166706	-0.107762	-0.0676792	-0.0881357	0.00121606	-0.231222	0.0331347
CCNT1	0.0868739	0.0144026	-0.0710773	-0.0301992	-0.132326	-0.138866	-0.138417	-0.150752	-0.177568	-0.099152	-0.209904	-0.10443
CCNY	-0.0988285	0.0619883	-0.0447841	0.0816243	0.0357944	-0.0744481	0.0422639	0.0553525	-0.0958646	0.00426882	-0.0811897	-0.0324009
CCS	-0.0125705	-0.024506	0.0046358	0.0324408	-0.0359016	-0.0313038	-0.045962	-0.0412677	0.000719654	-0.0429065	0.0085371	-0.0438611
CCSMST1	-0.101106	-0.0560794	0.0730383	0.0841471	0.0674443	-0.0316667	-0.0204867	0.0186904	-0.0224872	-0.0288089	-0.126758	0.0106225
CCT2	-0.042901	-0.000800456	0.0281033	0.0155981	-0.0120558	-0.0716002	-0.0207586	-0.00794839	-0.0690783	-0.0717811	-0.0482488	-0.0920594
CCT3	-0.0320143	-0.0164157	0.0358666	0.0125634	0.0122688	-0.044213	-0.00936578	0.00526549	-0.0203622	-0.0320964	-0.0172911	-0.0431144
CCT4	0.0274849	0.000275024	0.00203923	-0.0297991	0.0471292	-0.0302654	0.0287337	0.0356497	-0.00147055	0.0416858	0.0019991	0.0132782
CCT5	-0.0302773	-0.00531246	0.0339873	0.00160244	-0.0085756	-0.0834029	-0.0230107	-0.00870543	-0.0556357	-0.0544165	-0.0339814	-0.0804097
CCT6A	-0.0194499	0.00661285	0.0450148	-0.0321778	-0.0188881	-0.0837668	-0.0247924	-0.0144	-0.0513046	-0.0343428	-0.0345443	-0.054067
CCT7	-0.0089618	0.025371	0.012975	-0.0293842	0.0313638	-0.0342229	0.0313912	0.0369017	-0.000121835	0.0550398	0.00749573	0.0342052
CCT8	-0.00838786	0.0101001	0.0217219	-0.0234342	0.0151996	-0.0755269	0.00559421	0.0165501	-0.0621602	-0.0257977	-0.038541	-0.0614032
CCZ1	0.532222	0.18204	-0.578494	-0.135768	0.635353	1.06499	0.678163	0.53105	0.56915	1.13762	0.0921581	1.36904
CD109	-0.0271614	0.0240452	-0.0652001	0.0683163	0.284537	0.299421	0.296866	0.291968	0.164497	0.191741	0.161037	0.191864
CD14	0.259135	-0.00454719	-0.14976	-0.104828	-0.290675	-0.159283	-0.22593	-0.279735	-0.0778544	-0.113546	0.0384286	-0.177471
CD151	0.055158	0.0405658	0.0485282	-0.144252	0.256347	0.348671	0.289098	0.267886	0.089406	0.143238	0.0330849	0.201887
CD1D1	0.301047	-0.0148277	-0.0702666	-0.215953	-0.031014	0.307494	0.0611491	-0.0170593	0.00924149	-0.0864522	0.0429812	-0.0383329
CD200	0.0273023	0.0152114	0.0582549	-0.100769	-0.128749	-0.000221318	-0.0706527	-0.0922776	-0.215665	-0.279575	-0.17622	-0.252461
CD276	-0.000861648	-0.106932	0.00979012	0.098004	0.0890519	0.152323	-0.00852272	0.00714399	0.142794	0.074758	-0.0311859	0.178232
CD2AP	0.0100171	-0.0145303	-0.0458062	0.0503194	0.086449	0.157658	0.083712	0.0754248	0.0224271	-1.28854e-05	-0.0123218	0.0311063
CD34	0.157535	-0.0320459	-0.0464065	-0.0790824	0.962279	0.913849	0.936202	0.928357	0.883792	0.912039	0.897556	0.866574
CD36	-0.0757716	0.0852934	0.0511423	-0.0606641	-0.133677	-0.0604207	-0.0501828	-0.0652675	-0.196078	-0.178112	-0.148079	-0.161364
CD44	-0.0305773	-0.0246044	0.0693189	-0.0141372	0.274835	0.189431	0.239134	0.260207	-0.0212663	-0.027209	-0.0300832	-0.0369354
CD47	-0.035627	0.0415938	-0.0132207	0.00725386	0.223699	0.228468	0.259641	0.254324	0.0873786	0.106342	0.12778	0.0908439
CD55	0.136675	-0.0847201	0.0693972	-0.121352	0.286435	0.319942	0.234382	0.233214	0.342888	0.285617	0.281232	0.320334
CD59A	-0.00581305	0.06049	-0.100833	0.0461565	0.0124442	0.0436868	0.0577236	0.0401379	-0.0481727	0.0122756	-0.0205134	-0.00418052
CD63	-0.0360318	-0.0667335	0.0968399	0.00592538	0.281238	0.224118	0.229285	0.255251	0.118671	0.0411028	0.105431	0.0460041
CD80	0.00299647	-0.0360737	0.0623734	-0.0292962	0.199695	0.195349	0.178623	0.187155	0.0605292	0.0133	0.0506778	0.0247294
CD81	-0.0395561	0.0501123	0.0129952	-0.0235514	0.185867	0.139396	0.201641	0.204275	0.0615018	0.135535	0.0608353	0.128401
CD82	-0.0583708	0.0434056	0.0443338	-0.0293686	0.188266	0.260495	0.251989	0.241319	-0.0821052	-0.120043	-0.0211755	-0.113628
CD9	0.0310982	0.0404125	-0.00871048	-0.0628002	0.350038	0.286748	0.362711	0.359879	0.235053	0.316679	0.255654	0.283324
CD99	0.187925	-0.0753242	-0.0166577	-0.0959435	-0.0423445	0.181351	-0.0250511	-0.0629	0.0823579	-0.0588659	0.0783595	-0.0102884
CD99L2	-0.0205854	0.010344	-0.0274721	0.0377135	0.124181	0.183939	0.147048	0.138609	0.0977633	0.0742849	0.1082	0.0862284
CDA	0.0455258	-0.0837739	0.00938666	0.0288614	0.227094	0.205973	0.165266	0.178175	0.13673	0.0697221	0.102965	0.0743477
CDC123	0.0426072	-0.0675476	0.0375638	-0.0126234	0.0850418	-0.00369628	0.0101161	0.0310413	0.0348885	0.0277134	-0.0179578	0.0252478
CDC16	0.0059485	0.0616461	0.045032	-0.112627	0.00866619	0.0287938	0.0646421	0.0512659	-0.0200378	0.0211128	0.0233311	0.013704
CDC23	0.0128416	0.036791	-0.110805	0.0611724	0.00759956	0.124116	0.0575999	0.0308829	0.0754065	0.0793647	0.0901546	0.0919629
CDC26	-0.0200818	0.0178594	-0.0283171	0.0305394	-0.0931334	-0.239739	-0.126011	-0.108325	-0.036831	0.0587637	-0.0455084	0.0154274
CDC27	-0.0979422	-0.0615338	0.144312	0.015164	-0.102317	-0.00439002	-0.117665	-0.103384	0.226342	0.0721909	0.186665	0.151849
CDC34	0.0626304	-0.10689	0.0258901	0.0183694	-0.127036	-0.112004	-0.176135	-0.167113	-0.120256	-0.260374	-0.106025	-0.26763
CDC37	-0.0381543	-0.0142667	0.0322868	0.0201342	0.0487346	0.0224384	0.0370961	0.0478864	0.0059749	-0.0209018	0.0128703	-0.0241818
CDC37L1	-0.0335945	-0.0841978	-0.0483676	0.16616	-0.00470176	0.0673482	-0.0524083	-0.0440857	0.0145231	-0.103209	-0.0368367	-0.061248
CDC40	0.0713351	-0.0157282	0.0217723	-0.0773792	-0.234259	0.0239912	-0.220624	-0.253581	0.0806208	0.0474939	-0.0704051	0.197256
CDC42	-0.0241612	-0.00456304	0.0272519	0.00147235	0.080165	0.0323663	0.0633339	0.0741563	0.0331354	0.0437453	0.0241404	0.039516
CDC42BPB	0.00458832	0.027275	0.0133003	-0.0451637	0.0588117	0.07986	0.0815461	0.0741484	-0.0374134	-0.0141089	-0.0337782	-0.00719515
CDC42EP1	0.0606193	-0.0700333	0.0409605	-0.0315465	-0.0293284	-0.170375	-0.109855	-0.084583	-0.12472	-0.122371	-0.149003	-0.15649
CDC42EP2	-0.0698709	-0.0310426	0.116361	-0.0154472	-0.0300998	0.117055	-0.0225728	-0.0230374	0.00197337	-0.111116	-0.0570671	-0.0129088
CDC42EP3	0.0929862	-0.0657404	-0.0521006	0.0248548	0.0823497	-0.0146284	0.0203821	0.0316156	0.0217646	0.014778	0.0263462	-0.0364115
CDC5L	0.0339387	-0.0318148	-0.00716848	0.00504459	0.0299229	0.0554969	0.0239468	0.0213187	0.0339722	-0.0178089	0.0498555	-0.022769
CDC73	0.00285761	0.0301166	-0.0545183	0.0215441	-0.0845909	-0.0568786	-0.0771438	-0.0862842	-0.080903	-0.0196088	-0.124908	0.00287125
CDH13	-0.0234987	-0.00275986	0.00307264	0.0231859	0.128769	0.0779235	0.123284	0.13199	0.174744	0.169107	0.205285	0.141139
CDH15	-0.0190027	0.00392982	0.042011	-0.0269381	0.130446	0.171748	0.144484	0.142052	0.0382898	0.0138203	0.0354816	0.0362859
CDH2	-0.0658853	-0.00347031	0.0238201	0.0455355	-0.0482703	-0.041412	-0.0422952	-0.0352108	-0.0724898	-0.115613	-0.0534083	-0.112602
CDIPT	0.0149919	0.0569459	-0.0209075	-0.0510303	-0.0115025	-0.0780625	0.0285191	0.0226224	-0.0517518	0.0119998	0.0320997	-0.052891
CDK1	0.123967	-0.00650808	-0.0368399	-0.0806195	0.299452	0.343694	0.290149	0.272463	0.188597	0.236118	0.133246	0.258659
CDK11B	0.0139723	0.0193294	0.0179988	-0.0513005	-0.037479	-0.0166402	-0.0017161	-0.0105257	-0.0230204	-0.0403922	0.0351597	-0.0605141
CDK13	0.0192011	0.00309148	-0.0746737	0.0523811	0.0263942	0.248745	0.0865913	0.0522097	0.0529024	-0.0393397	0.0657435	0.0111709
CDK17	0.296571	-0.306685	0.0693386	-0.0592238	-0.541871	-0.819279	-0.737189	-0.685749	-0.0949238	-0.360771	0.0336734	-0.537219
CDK18	-0.0194795	0.0226323	0.0515974	-0.0547503	-0.0602405	-0.0755368	-0.0447165	-0.0430734	-0.104759	-0.0894468	-0.0907585	-0.0909861
CDK2	-0.010075	0.0426364	-0.00885805	-0.0237034	0.00117605	-0.000380979	0.0164402	0.011299	-0.0590208	0.010302	-0.0832222	0.022282
CDK4	-0.0435234	-0.0314814	0.0707765	0.00422828	0.0557839	0.101311	0.0359637	0.0442011	0.0100236	-0.0437806	-0.0444253	0.0110246
CDK5	-0.00792077	0.0244209	0.0169552	-0.0334554	0.0288766	-0.00662443	0.0298566	0.0323506	-0.041738	0.0103121	-0.0551628	0.00957512
CDK5RAP2	0.00426322	-0.21693	0.0145474	0.19812	-0.0411758	0.0233939	-0.192876	-0.160503	0.180419	-0.0449842	0.0284136	0.0458899
CDK5RAP3	-0.0273175	0.00810307	-0.042269	0.0614834	0.0582401	0.00853162	0.0476447	0.0543335	0.0391776	0.0695576	0.0410393	0.0498924
CDK7	0.111667	-0.0637267	-0.0153208	-0.0326197	0.0193293	-0.146452	-0.0506586	-0.0323878	-0.0524753	-0.0360463	-0.0270817	-0.115365
CDK9	-0.0862522	0.00944854	0.0315252	0.0452784	-0.0954233	-0.00212222	-0.0884552	-0.0890699	0.0261822	0.00679107	-0.0467861	0.085102
CDKN1A	-0.0640311	-0.0324855	0.0559601	0.0405565	-0.000357413	-0.0702784	-0.0237614	-0.00166749	-0.123093	-0.181891	-0.0874299	-0.207111
CDKN1B	0.0337581	0.0117159	0.016764	-0.062238	0.0529416	0.112593	0.0946464	0.0798438	0.128743	0.0897742	0.186272	0.0797363
CDKN2AIP	0.0970043	-0.0238505	0.0538861	-0.12704	0.138163	0.120296	0.133475	0.129809	-0.00772732	-0.0245838	0.0202917	-0.0463705
CDKN2C	-0.0799028	0.0501873	-0.0148611	0.0445767	-0.0518552	-0.00055048	-0.0404913	-0.0440027	0.0157138	0.0878839	-0.0735245	0.154454
CDON	0.105369	0.050443	0.0778769	-0.233689	-0.147254	-0.0909075	-0.0585064	-0.0874817	-0.22671	-0.24063	-0.10017	-0.282755
CDS2	0.0984806	-0.0607778	-0.0494901	0.0117873	-0.0221466	0.0227911	-0.0560947	-0.0633065	-0.00548613	-0.0486393	-0.0393833	-0.0367856
CDV3	-0.0177015	-0.051919	0.0213038	0.0483167	-0.0293758	-0.0742092	-0.0790985	-0.0610573	-0.0874977	-0.124548	-0.118445	-0.119782
CEBPZ	0.372365	0.154685	0.256837	-0.783887	-0.177541	-0.241301	-0.074375	-0.12553	0.0117048	0.301169	0.0526444	0.264331
CELF1	0.0264919	-0.0468041	0.0313812	-0.0110689	0.0824681	-0.0996301	-0.00269569	0.0281846	-0.080722	-0.0266631	-0.123601	-0.0619719
CELF2	-0.0273855	-0.015553	0.0170077	0.0259308	-0.00678363	-0.0653834	-0.0244975	-0.0113975	-0.0843555	-0.0992471	-0.0656127	-0.121759
CEMIP2	0.00756172	0.037625	-0.0182449	-0.0269418	-0.181573	-0.196066	-0.158642	-0.165064	-0.147151	-0.0982464	-0.126584	-0.115369
CENPB	-0.127401	0.0972709	0.139136	-0.109005	-0.123815	0.066348	-0.039379	-0.0586534	-0.0198807	0.00662938	-0.0997475	0.140542
CENPV	0.0455098	-0.0713549	0.00459819	0.0212469	-0.15977	-0.0471061	-0.187584	-0.193402	0.0602915	-0.0383644	0.00215022	0.0195542
CEP170	0.031116	-0.0485303	-0.0134016	0.0308158	0.0184069	-0.0326775	-0.0218184	-0.0111635	-0.0544493	-0.0835043	-0.0527645	-0.106549
CEP20	-0.0180412	-0.0889858	0.0254048	0.0816222	0.310011	0.00335986	0.215983	0.269408	0.011882	-0.0359543	0.123255	-0.182504
CEP41	0.190687	-0.0345561	-0.117922	-0.0382091	-0.0338946	0.244025	0.00815148	-0.0463008	0.107498	0.0223773	0.0814986	0.0844456
CEP55	0.0131067	0.0215876	0.0596885	-0.0943828	0.0285431	0.0385755	0.0309403	0.0283234	-0.0279924	0.0214132	-0.0781835	0.056835
CEP97	0.0642363	-0.0076714	0.100828	-0.157393	-0.204955	-0.234125	-0.212933	-0.211391	-0.239358	-0.224766	-0.247528	-0.221912
CEPT1	0.190956	-0.181236	-0.129745	0.120024	-0.416399	-0.268361	-0.535121	-0.544314	0.186946	0.0557767	0.0210875	0.140117
CERCAM	0.328042	-0.137775	-0.175515	-0.0147519	0.384052	0.0437269	0.209151	0.234473	0.35195	0.468097	0.336207	0.306931
CERS2	0.00247971	0.0102806	0.0113978	-0.0241581	0.0188722	-0.025277	0.0256981	0.0285477	0.00624994	0.0170658	0.0442799	-0.0135896
CERS5	0.0709189	-0.0017863	0.0166786	-0.0858112	-0.0641046	-0.0541025	-0.040942	-0.05134	0.0858404	0.0616036	0.147728	0.0297946
CERS6	-0.0403952	-0.0306728	0.0850051	-0.0139372	-0.160239	-0.1834	-0.185807	-0.169851	-0.0711343	-0.113245	-0.0907719	-0.0950753
CERT1	-0.00888044	-0.0259047	0.0164531	0.018332	-0.0626137	-0.032212	-0.0785567	-0.0756406	-0.0601885	-0.0944664	-0.0923004	-0.0666153
CES1A	0.223795	-0.007737	-0.200245	-0.0158127	-0.206551	-0.107156	-0.106914	-0.15905	-0.277739	-0.398582	-0.00744927	-0.551236
CETN2	-0.148576	-0.12093	0.0871468	0.18236	0.277547	0.262579	0.201882	0.24357	0.0205792	-0.178407	0.00141703	-0.14858
CFAP20	0.310991	-0.00363083	-0.147919	-0.159441	0.10014	-0.0282677	0.07507	0.0517213	-0.125346	0.0234831	-0.0837066	-0.0904514
CFAP36	0.0960947	-0.0757193	0.020327	-0.0407024	-0.0505319	0.0178648	-0.0805851	-0.0861021	-0.0264261	-0.115444	-0.0525299	-0.0899206
CFB	0.0284563	0.16789	-0.128261	-0.0680847	-0.019785	-0.210168	0.102765	0.0834252	-0.207038	-0.0305547	0.0620566	-0.238811
CFDP1	-0.0957925	0.0164969	0.0258835	0.053412	0.0889625	0.0620087	0.102103	0.113108	0.037518	0.0170636	0.0731768	0.00524766
CFL1	-0.0721741	0.0110558	0.0182426	0.0428758	0.0600354	-0.00459014	0.0596321	0.0736308	-0.0416781	-0.0418075	-0.00807781	-0.0680653
CFL2	-0.0347268	-0.0236469	-0.00115413	0.0595279	-0.0643086	-0.0678818	-0.0771472	-0.06923	-0.0612714	-0.105202	-0.0548298	-0.106607
CGGBP1	0.0543063	-0.062504	0.0497023	-0.0415046	0.204912	0.137362	0.123985	0.142093	0.171498	0.191881	0.0701819	0.220304
CGREF1	0.217246	-0.0361617	-0.298989	0.117905	-0.471982	-0.222022	-0.419726	-0.482168	-0.0925242	-0.185651	-0.0304298	-0.204399
CHAMP1	-0.0105172	0.0120945	0.0908047	-0.0923821	-0.0617482	-0.0142696	-0.0538944	-0.0561575	-0.0614764	-0.0534629	-0.112502	0.000832556
CHCHD1	0.00454862	0.0104388	-0.0204891	0.00550165	-0.161197	-0.118844	-0.136551	-0.145885	0.0305103	0.0118533	0.0583536	0.00834278
CHCHD3	0.0254374	-0.0418492	0.0269981	-0.0105863	0.0506425	0.0198634	0.0158942	0.0253844	0.0063774	-0.0201561	-0.00991161	-0.0214675
CHCHD5	0.0525625	0.0161769	0.307944	-0.376684	0.129059	-0.020005	0.154068	0.171007	-0.201585	-0.207794	-0.0822366	-0.272415
CHCHD6	-0.0232757	0.0678379	-0.0412342	-0.00332795	-0.0156293	-0.00377257	0.0346173	0.0219011	-0.0753473	-0.0156048	-0.0380743	-0.0321297
CHCHD7	0.0870873	-0.0193429	0.0328004	-0.100545	0.163744	0.137535	0.136367	0.135808	0.025609	0.0598487	-0.0155994	0.0671394
CHD1	0.0875795	0.236571	-0.112425	-0.211726	-0.458568	-0.196586	-0.207647	-0.299695	-0.269828	-0.142969	-0.0970179	-0.165047
CHD3	0.193462	-0.0814355	-0.0744585	-0.0375684	-0.437736	-0.0719724	-0.330463	-0.394701	-0.237999	-0.557466	-0.0531804	-0.565394
CHD4	0.0816969	-0.0158194	-0.0241177	-0.0417598	0.101667	0.0251159	0.0744565	0.0770074	0.0276714	0.0689964	0.032603	0.0304084
CHERP	0.0836341	-0.0282903	-0.0132907	-0.0420531	-0.0752336	0.0197272	-0.0679012	-0.0850063	-0.0560238	-0.105612	-0.0634845	-0.0834093
CHID1	-0.101679	-0.00760389	0.111528	-0.00224506	-0.128763	0.057438	-0.0893925	-0.0964255	-0.0898676	-0.217577	-0.119289	-0.118476
CHKB	0.0916256	-0.0787381	0.00869048	-0.021578	0.0504011	0.0130983	-0.00809669	0.00054358	-0.00735822	-0.0531677	-0.0284646	-0.0644597
CHM	0.0617886	-0.0381912	-0.0459594	0.0223621	0.00757811	-0.256403	-0.100892	-0.0668827	-0.163002	-0.0310113	-0.216095	-0.101701
CHMP1A	0.0501695	0.0244555	-0.111719	0.0370937	-0.26204	-0.0670154	-0.181618	-0.222419	-0.088075	-0.156531	-0.0216328	-0.14873
CHMP2A	-0.0758045	0.0128721	0.0322079	0.0307245	0.0187651	0.0757858	0.0153984	0.0181261	0.018715	0.0298308	-0.0637834	0.100533
CHMP3	-0.0633078	0.0381365	-0.000886845	0.0260581	0.12874	-0.0562409	0.121321	0.143798	-0.0451776	0.0333261	0.0206297	-0.0493375
CHMP4B	-0.0644677	-0.0828248	0.0519966	0.0952959	0.163906	0.0563321	0.0899106	0.126398	0.0258367	-0.0575034	0.0223496	-0.0771482
CHMP5	0.064068	-0.083268	0.102736	-0.0835355	0.195016	0.11465	0.0838207	0.109645	0.0529597	0.0825722	-0.106579	0.14158
CHMP6	0.0708343	-0.0912682	-0.0202839	0.0407178	0.0960545	0.0645403	0.032046	0.0431247	0.0917571	0.0206398	0.0767584	0.00579228
CHMP7	-0.00402618	0.023164	0.0366923	-0.0558301	-0.140702	-0.163473	-0.140721	-0.13894	-0.0513997	0.000483343	-0.0799376	0.0135376
CHN1	-0.0416807	0.0434155	-0.00424208	0.00250722	-0.294321	-0.252534	-0.277322	-0.28352	-0.439301	-0.38143	-0.494486	-0.336901
CHORDC1	-0.0174523	0.0258828	-0.0246207	0.0161901	-0.0777357	0.0172274	-0.044505	-0.059471	-0.0876293	-0.0919634	-0.101905	-0.0565408
CHP1	-0.0614495	-0.00628292	0.000931288	0.0668012	0.062517	-0.0431172	0.0456535	0.0655527	-0.0625416	-0.0693119	-0.0138938	-0.119738
CHRAC1	-0.097514	0.145503	-0.14157	0.093581	-0.155521	-0.111863	-0.0049338	-0.035596	0.00200335	0.0346304	0.214822	-0.0626157
CHRNA1	0.0417732	-0.00119603	-0.0404203	-0.000156864	-0.205505	-0.15521	-0.189132	-0.201985	-0.0860474	-0.102864	-0.069022	-0.105616
CHRNB1	-0.00526934	-0.0231239	0.0271417	0.0012515	-0.125712	-0.26357	-0.178987	-0.155214	-0.0732101	-0.0331563	-0.0911844	-0.063567
CHRND	-0.0373454	-0.00756337	0.0198687	0.02504	-0.136978	-0.17973	-0.165989	-0.152901	-0.105416	-0.0829133	-0.150055	-0.0680348
CHRNG	0.00165659	0.001138	-0.0424859	0.0396913	-0.125688	-0.206549	-0.152322	-0.143167	-0.0923404	-0.0387793	-0.104748	-0.0644062
CHTF18	0.0376843	-0.0568237	0.129562	-0.110422	0.4768	0.200414	0.38638	0.431009	0.311778	0.349794	0.331156	0.267708
CHTOP	0.0579465	-0.0323669	0.00627067	-0.0318503	0.0524814	-0.0834428	0.0107698	0.0263755	-0.0126914	0.00599098	0.0211508	-0.0587313
CHUK	0.160494	0.0836207	-0.607239	0.363124	0.450881	0.157754	0.386154	0.373407	0.182742	0.576044	0.165939	0.389155
CIAO1	-0.0883469	-0.0214175	0.0885797	0.0211848	-0.0163509	0.0757803	-0.0109731	-0.00568335	0.00500893	-0.0877791	-0.0265259	-0.0221173
CIAO2B	-0.0151295	-0.0142615	-0.0113761	0.0407672	0.0779943	0.125305	0.0886859	0.0853972	0.0829874	0.025042	0.105921	0.0282541
CIAPIN1	0.0185433	-0.0388876	-0.00254884	0.0228932	0.0300855	-0.0251373	0.00190074	0.0124585	-0.000666268	-0.0345288	0.0244202	-0.0671541
CIC	-0.0739484	-0.0352492	0.133589	-0.024391	-0.0637747	-0.204502	-0.120324	-0.0830862	-0.0689755	-0.0793591	-0.087715	-0.0879772
CIRBP	-0.0940173	0.0130778	0.0209848	0.0599547	-0.0592065	0.06581	-0.0166395	-0.0242759	-0.0597949	-0.139814	-0.0500399	-0.0924628
CISD1	0.00433894	-0.0129847	-0.0107802	0.0194259	0.0103075	0.0276467	0.00578378	0.00496622	-0.0220534	-0.0420355	-0.02609	-0.0369631
CISD2	0.0283949	-0.0171559	-0.0242001	0.012961	0.104766	0.0705975	0.092815	0.0953288	0.131178	0.122919	0.154771	0.093926
CISD3	-0.081973	-0.0582183	0.00553145	0.13466	-0.00820374	-0.136905	-0.0852323	-0.0487037	-0.0289212	-0.0527004	-0.0595566	-0.0702065
CIT	-0.134764	-0.0158974	0.000796573	0.149865	-0.413238	-0.0483879	-0.34875	-0.376468	-0.333067	-0.531153	-0.395627	-0.373049
CIZ1	-0.0601274	-0.162635	-0.164662	0.387424	0.401478	-0.0882739	0.179294	0.270018	0.255599	0.264315	0.277537	0.0787822
CKAP4	-0.0152922	-0.0138997	0.0298782	-0.000686275	0.100296	0.0292393	0.0759854	0.0900801	0.014235	0.019224	0.0165206	0.00149932
CKAP5	0.00331634	-0.0155375	0.00766066	0.00456051	0.0273277	0.0212063	0.00845957	0.0126665	0.0174657	0.0170812	-0.0112607	0.0295609
CKB	-0.0209715	-0.0190475	-0.0143917	0.0544106	-0.0763308	-0.136892	-0.0916978	-0.0802038	-0.101147	-0.125489	-0.0620483	-0.163839
CKM	-0.00783415	0.0500261	-0.116553	0.0743611	-0.142449	-0.194197	-0.121636	-0.127457	-0.0553954	0.0245188	-0.0151032	-0.026376
CKMT2	-0.179939	0.464327	-0.226272	-0.0581156	-0.670722	-0.264278	-0.257039	-0.380248	-0.648778	-0.373751	-0.450597	-0.347102
CKS2	0.0573417	-0.017641	-0.0972545	0.0575538	0.240273	0.312067	0.231659	0.217146	0.136395	0.136025	0.094177	0.158524
CLASP1	0.0173871	-0.00144664	-0.00127364	-0.0146668	-0.0407609	-0.0518223	-0.0358884	-0.0370827	0.0116538	0.00470578	0.0382222	-0.0136684
CLASP2	-0.1385	0.0796552	0.07851	-0.019665	-0.0861234	-0.157154	-0.060814	-0.0464969	-0.0656253	0.0233826	-0.0740049	0.0326832
CLCC1	0.0277415	0.122668	-0.0674024	-0.0830069	-0.0355517	0.0315197	0.077015	0.0397326	-0.0441057	0.047587	0.0493916	0.0132038
CLCN5	0.00446623	0.0492626	-0.0022221	-0.0515067	0.0883366	0.132154	0.129021	0.114512	-0.0784342	-0.0358147	-0.0732088	-0.0243095
CLCN6	0.0125287	0.0753417	-0.0173424	-0.0705281	0.0461203	0.162333	0.1136	0.0846914	-0.00562796	0.0532687	-0.0197683	0.0943957
CLCN7	-0.0443557	-0.144984	0.0929222	0.0964179	0.347081	0.17235	0.18688	0.245345	0.235583	0.172028	0.116402	0.190138
CLDND1	-0.00430655	0.0126415	-0.0158537	0.00751883	-0.257751	-0.0914223	-0.232667	-0.253711	0.0314815	0.0171185	-0.0466931	0.105574
CLEC2D	0.219007	-0.149793	-0.0072437	-0.0619694	0.156728	0.227806	0.0660998	0.0601149	0.284758	0.178167	0.193793	0.217783
CLHC1	0.0717358	-0.103051	0.0340872	-0.00277205	0.262156	0.258745	0.194901	0.2067	0.19084	0.0968126	0.153838	0.10905
CLIC1	0.0038516	-0.016579	0.0106252	0.00210226	0.156686	0.0970255	0.141505	0.150907	0.0332914	0.0221354	0.0621875	-0.00979541
CLIC4	-0.00636791	-0.024973	0.0374902	-0.00614923	0.124985	0.0703222	0.0898947	0.103964	-0.00412774	-0.00178507	-0.0318219	0.00014474
CLIC5	0.00272109	-0.0557634	0.103055	-0.0500129	0.0265899	0.145487	0.031138	0.0280172	0.0229255	-0.118521	0.0203574	-0.0665383
CLINT1	-0.0220692	-0.0249065	0.0299856	0.0169901	-0.00532594	-0.0280357	-0.0202633	-0.0102171	-0.0505213	-0.0907321	-0.038599	-0.0975562
CLIP1	-0.028649	0.00242434	0.0252929	0.000931812	0.0229638	0.0243533	0.0285716	0.0316591	-0.00127803	-0.0169893	0.00835344	-0.0145532
CLIP2	0.0174874	-0.0731619	0.0093435	0.046331	-0.0290733	0.0670377	-0.0628273	-0.0629104	0.00256146	-0.099362	-0.0567622	-0.0425297
CLN3	-0.0242523	-0.0429432	0.0787591	-0.0115636	0.100746	0.0880828	0.0790641	0.0928044	0.0380826	-0.0345852	0.044185	-0.0284874
CLN5	-0.0507494	0.0102421	0.0121665	0.0283409	-0.016784	-0.447952	-0.119566	-0.0597439	-0.147025	0.0442716	-0.133134	-0.0901876
CLN8	-0.0331222	-0.020834	0.176898	-0.122942	0.00948106	0.0941643	-0.0254538	-0.0176699	0.112366	0.113303	-0.0605106	0.252638
CLNS1A	-0.0599422	0.0791543	0.151108	-0.17032	-0.110601	-0.164042	-0.0741658	-0.0685087	-0.141221	-0.0497359	-0.14462	-0.0347748
CLPB	-0.0363681	-0.0155967	0.00301691	0.0489478	-0.170551	-0.126597	-0.161062	-0.160881	-0.204076	-0.270872	-0.181083	-0.264492
CLPP	0.0159192	0.00656833	-0.0194872	-0.00300029	0.107383	0.0294386	0.0926239	0.0989753	0.0533687	0.101391	0.061944	0.0685056
CLPTM1	0.0716219	0.00325549	-0.0309628	-0.0439146	-0.00869381	-0.0455992	-0.010319	-0.0157045	-0.0525866	-0.0167626	-0.0315227	-0.0503279
CLPTM1L	0.0715673	-0.000478552	-0.0807438	0.00965503	-0.0357796	0.00671022	-0.0519745	-0.0653655	-0.121004	-0.0624935	-0.197242	-0.0312736
CLPX	-0.0209472	0.066034	-0.0474177	0.00233089	-0.100424	-0.096908	-0.0382113	-0.0516869	-0.133243	-0.0997548	-0.0467693	-0.143992
CLTA	-0.0825869	-0.00782471	0.0648506	0.0255609	0.0719162	-0.0460896	0.0473014	0.0742214	-0.0184564	-0.0241485	0.00880921	-0.056574
CLTB	-0.0110538	-0.0330522	0.0567053	-0.0125993	0.0804167	0.0622239	0.0648756	0.0752059	0.0830457	0.0274952	0.0986737	0.0228808
CLTC	-0.0116308	0.0408459	0.00742573	-0.0366409	0.0438243	0.0189923	0.0686656	0.0658282	-0.0434087	0.00168084	-0.0172341	-0.015612
CLUH	0.0119993	0.00210597	-0.0367608	0.0226556	-0.0478983	-0.0669201	-0.0447873	-0.0461361	-0.0556651	-0.0515261	-0.0280765	-0.077447
CLYBL	0.0527711	-0.0644219	0.0262338	-0.014583	0.00137631	0.110228	-0.0155659	-0.0228439	0.178478	0.0772394	0.141655	0.126181
CMAS	0.0159393	0.144581	-0.0186206	-0.1419	-0.072268	0.17621	0.0871216	0.027262	-0.032209	0.0211818	0.0126175	0.0760601
CMBL	-0.00979602	-0.00188075	0.0186243	-0.0069475	0.0671187	0.0208542	0.0647841	0.0717076	0.0500797	0.0448013	0.081866	0.0185558
CMC1	0.0540649	-0.0390333	0.10912	-0.124152	-0.0721562	-0.178763	-0.137067	-0.116831	-0.0202234	0.0222887	-0.0900906	0.0324509
CMC2	0.103837	-0.0960218	0.032775	-0.0405901	0.296794	0.082257	0.19391	0.226736	0.209493	0.205889	0.220617	0.125356
CMPK1	-0.016594	-0.026681	0.0291349	0.0141402	0.0894673	0.10305	0.0769909	0.0826441	0.0753868	0.0290966	0.0679589	0.0423109
CMPK2	-0.103885	0.0496868	0.00924943	0.0449484	0.21518	0.400666	0.280834	0.261402	-0.584587	-0.6228	-0.614489	-0.537127
CMSS1	-0.0195691	0.185121	0.063049	-0.228601	-0.163186	-0.330693	-0.0670403	-0.0750002	-0.0985359	0.146087	0.00663623	0.0579688
CMTR1	0.0142811	0.0403621	-0.0588787	0.00423543	0.116662	0.143797	0.130681	0.118421	-0.0638855	0.0133981	-0.104669	0.032558
CNBP	0.278763	-0.173937	-0.0378476	-0.0669781	-0.0651199	-0.372101	-0.259877	-0.221385	0.152982	0.199441	0.090076	0.0959942
CNDP2	-0.0417219	0.0108203	0.0556439	-0.0247423	-0.0121881	-0.0143966	0.00384333	0.00789103	-0.0231524	-0.0444526	0.00320893	-0.0453088
CNIH4	0.0547822	0.0615027	-0.0403286	-0.0759562	0.0386744	0.0574283	0.0880448	0.0669401	-0.0641666	0.00925313	-0.0285538	-0.0122977
CNN2	0.0414803	-0.0347578	0.00859093	-0.0153134	-0.0729125	-0.113116	-0.0949323	-0.0890517	-0.0691378	-0.0970184	-0.0474575	-0.12391
CNN3	-0.00511187	-0.0130094	0.0158084	0.00231285	0.000756858	-0.0974429	-0.0211116	-0.00626927	-0.105536	-0.0997123	-0.0726351	-0.143893
CNNM3	-0.00174016	0.0700857	-0.122889	0.0545434	0.167493	0.117476	0.222176	0.209529	-0.106433	-0.0408357	0.00519418	-0.126964
CNOT1	0.00498524	0.0190793	-0.00611746	-0.0179471	0.0268915	0.0381537	0.0464439	0.0404349	0.00790517	0.0183632	0.0274848	0.0113963
CNOT10	0.103995	0.103298	0.0201776	-0.22747	-0.19227	-0.205054	-0.107337	-0.136412	-0.202036	-0.0828204	-0.114625	-0.134653
CNOT11	0.0319253	-0.0816414	0.0111903	0.0385257	-0.0221828	-0.0132871	-0.109348	-0.0954057	0.0448206	0.0271237	-0.0979858	0.095856
CNOT2	-0.0128472	-0.0115321	0.000646712	0.0237326	0.0368003	0.0567695	0.035002	0.035779	0.00517029	-0.0228395	0.00402514	-0.0148884
CNOT3	0.0240709	-0.106327	0.095378	-0.0131219	-0.23117	-0.0897485	-0.261298	-0.260343	0.0146179	-0.173034	-0.0266549	-0.09964
CNOT7	-0.229338	0.097783	0.0237985	0.107756	-0.0371682	0.0715903	0.0460386	0.0417067	0.0624685	0.0596092	0.0708076	0.118729
CNOT9	-0.0399471	0.00493175	0.0818179	-0.0468026	-0.0325915	-0.0183962	-0.00280163	-0.000486083	-0.0319924	-0.0934748	0.0304917	-0.103246
CNP	-0.27491	0.147644	-0.00462752	0.131894	0.149637	0.128133	0.246753	0.252834	0.0708541	0.14235	0.150169	0.127839
CNPY2	-0.0245624	-0.0230614	0.0335931	0.0140306	0.0680111	0.00301852	0.0424955	0.0581995	0.00642204	-0.0113089	0.0160669	-0.0294309
CNPY3	0.0194744	-0.00202647	0.0702333	-0.0876812	0.106186	-0.246337	0.0536101	0.0958897	-0.178862	-0.088335	-0.0623782	-0.247027
CNPY4	-0.0323087	-0.0540614	0.100262	-0.0138917	0.174932	0.0751258	0.104479	0.135206	0.102538	0.0904702	0.0424719	0.105188
CNST	0.124093	0.0547617	-0.106541	-0.0723137	-0.182246	-0.0980536	-0.0853759	-0.127665	-0.0274481	-0.0324644	0.124514	-0.10703
COA3	-0.0122714	-0.0288317	0.018783	0.0223201	0.000631012	-0.0884234	-0.0282173	-0.0110225	-0.0410255	-0.0619608	-0.00980967	-0.101652
COA5	0.0805466	-0.0575228	-0.0643305	0.0413066	0.0215259	-0.106455	-0.0494676	-0.0340784	-0.0666669	-0.0415067	-0.076941	-0.0955052
COA6	-0.00608958	0.0110997	0.0207297	-0.0257398	-0.0487943	-0.0200643	-0.0228948	-0.0283029	-0.00313311	-0.028164	0.0324084	-0.0325471
COA7	0.110786	-0.13544	0.0942699	-0.0696156	-0.312375	-0.179612	-0.350436	-0.354195	-0.275253	-0.487381	-0.287151	-0.440665
COASY	-0.022475	0.0551985	-0.00399475	-0.0287288	-0.110392	0.0162169	-0.0505906	-0.0733297	-0.00257366	0.010626	-0.0141841	0.0588499
COBL	-0.0796992	0.0329168	0.00463406	0.0421484	-0.125524	-0.157561	-0.10619	-0.0996024	-0.214607	-0.201507	-0.181591	-0.21801
COBLL1	0.0238284	-0.0185147	0.0245662	-0.0298798	0.171143	0.11997	0.13884	0.14781	0.167469	0.190892	0.134752	0.191525
COG1	0.0448247	-0.00491385	-0.0163558	-0.0235551	0.0583416	-0.0101394	0.0198298	0.0259678	-0.0309079	0.0450924	-0.0874656	0.0440756
COG2	0.0106233	-0.010749	-0.0147251	0.0148507	-0.0378793	-0.0401177	-0.0528119	-0.0515781	-0.0471969	-0.0402064	-0.0717581	-0.03245
COG3	-0.0239947	-0.0318044	0.0566977	-0.000898604	0.0329564	0.0478073	0.0269895	0.0342038	-0.00491868	-0.0793667	0.0121863	-0.0730101
COG4	0.0443237	-0.057745	0.0148406	-0.00141932	-0.115227	-0.14509	-0.151807	-0.143093	-0.0524788	-0.106391	-0.0459287	-0.122589
COG5	0.0162499	0.0176429	-0.00310183	-0.030791	-0.000716299	-0.00869557	0.00942491	0.00543185	-0.0450105	-0.0167599	-0.0379589	-0.0243995
COG6	0.0226373	-0.010594	-0.0761113	0.0640679	0.0106117	0.0402285	0.0217073	0.0131901	0.0949024	0.0599534	0.136264	0.0354225
COG7	0.00502397	-0.126033	0.0838514	0.0371575	0.0728635	0.0413825	-0.0198177	0.00912145	0.0485844	-0.0773941	-0.00979742	-0.0499668
COG8	0.0252105	0.0390492	0.0225206	-0.0867804	-0.168302	-0.0285593	-0.120833	-0.146052	-0.133942	-0.119926	-0.174054	-0.0550984
COIL	-0.0910531	-0.0578352	0.0199982	0.12889	0.151766	0.0649785	0.0753246	0.109043	0.241637	0.215026	0.175337	0.231026
COL12A1	0.0298195	-0.0438129	0.0160021	-0.00200871	0.145414	0.0681834	0.0910972	0.106726	0.0702914	0.0770998	0.0354811	0.0681577
COL18A1	-0.000347486	0.0036338	0.065133	-0.0684193	-0.067096	0.027527	-0.0381873	-0.0487436	0.0817112	0.0351366	0.0774464	0.0764624
COL1A1	0.250513	-0.0560106	0.0931853	-0.287687	0.146884	0.179154	0.107078	0.0903121	0.302718	0.328923	0.219477	0.36624
COL1A2	0.0544191	0.0123107	0.00194441	-0.0686743	0.15923	0.133842	0.168242	0.162739	0.116867	0.147122	0.141376	0.122263
COL3A1	0.0321359	-0.0247689	0.0736902	-0.0810572	0.353236	0.290446	0.337128	0.34716	0.34213	0.320554	0.372992	0.292837
COL4A1	0.0540564	-0.0261177	0.0574435	-0.0853822	0.188112	0.0566117	0.14128	0.15875	0.18996	0.230129	0.184129	0.194104
COL4A2	0.0940843	0.0769575	-0.0312283	-0.139814	0.200073	0.250185	0.255372	0.224936	0.169973	0.282943	0.167044	0.287605
COL5A1	-0.028997	-0.00821532	-0.0204609	0.0576732	0.0668062	0.193406	0.102419	0.0889123	0.127873	0.0344194	0.155703	0.0602849
COL5A2	-0.0131661	-0.0994811	0.105696	0.00695134	0.140461	0.0114123	0.0301779	0.071009	0.0554745	0.0167155	-0.027937	0.0314414
COL6A1	0.249348	0.108829	-0.496974	0.138797	-0.199339	0.0807863	-0.0439164	-0.146698	0.734143	0.809263	0.872673	0.733837
COL6A3	0.110325	-0.0293207	-0.0699843	-0.0110199	-0.0355699	-0.151668	-0.0924724	-0.0861747	0.301612	0.377925	0.275266	0.332226
COL8A1	-0.24457	0.0758299	0.233017	-0.0642765	0.128655	0.149301	0.194184	0.212713	0.121886	0.0850713	0.151605	0.137893
COLEC12	0.0136861	-0.0518836	0.0367149	0.00148268	0.149456	0.0975368	0.118486	0.132395	0.194222	0.131636	0.224473	0.103479
COLGALT1	-0.00401977	0.0234238	0.0224243	-0.0418283	0.0755949	0.0324077	0.0724418	0.0760551	0.0497139	0.108208	0.030156	0.108426
COMMD1	-0.0584944	-0.00730458	0.0522561	0.0135429	0.0928912	0.0141936	0.0808295	0.0992436	-0.00793728	-0.0265119	0.0264904	-0.054414
COMMD10	0.0171054	0.0646157	-0.0792184	-0.00250279	0.0528561	0.0542688	0.116646	0.0979994	0.0576265	0.0990155	0.156741	0.0393996
COMMD2	-0.0258598	0.00828056	0.0168299	0.000749353	-0.0234678	-0.0455317	-0.0207125	-0.0161694	-0.0222004	-0.0178367	-0.0113081	-0.0247421
COMMD3	-0.00439418	-0.0180426	0.00993401	0.0125028	0.0324661	-0.0243054	0.00775294	0.0189153	-0.0168997	-0.0161426	-0.0175792	-0.032082
COMMD4	-0.128863	0.0730553	0.00307924	0.052728	0.102655	-0.0300016	0.149184	0.164166	-0.0646951	-0.0272039	0.0699244	-0.118876
COMMD5	-0.0149797	-0.0242998	0.017823	0.0214566	0.0939551	0.0389725	0.0554853	0.0700586	-0.0264407	-0.0183039	-0.0620054	-0.0146294
COMMD6	-0.11528	0.00732385	0.0766934	0.0312625	0.101012	0.016377	0.110488	0.132766	0.0342875	-0.0111271	0.115068	-0.05371
COMMD7	-0.090706	-0.0627204	0.100233	0.0531939	0.40554	0.257734	0.32147	0.365774	0.133196	0.105053	0.0883951	0.1031
COMMD8	-0.0157848	-0.0268453	-0.058519	0.101149	0.0876474	0.0208591	0.0425748	0.0564609	0.0339719	0.0509043	0.00482424	0.0366219
COMMD9	0.0639699	-0.0657678	0.00136121	0.00043664	-0.0117035	-0.0958258	-0.0669528	-0.0525341	-0.0625845	-0.0941326	-0.0547838	-0.132078
COMT	0.00576238	-0.081814	0.00351667	0.072535	0.118516	0.12947	0.0655401	0.0781213	0.114916	0.0230117	0.082339	0.0403462
COMTD1	0.109673	-0.115514	-0.0211572	0.0269984	0.145183	0.169603	0.076855	0.080978	0.00629404	-0.0995072	-0.0276789	-0.0922776
COPA	-0.000489575	0.0164584	-0.0105885	-0.00538029	0.0872792	0.0717738	0.0868917	0.0864548	0.0192211	0.059007	0.00331898	0.0607611
COPB1	-0.0502348	-0.0006643	0.0440653	0.0068338	0.0469734	0.0242676	0.0399793	0.0502662	0.0181155	0.0102765	0.0111663	0.0181174
COPB2	0.00184491	0.00531163	-0.00978923	0.00263269	0.0711381	0.039126	0.0632586	0.0662356	0.0136694	0.0415274	0.00729404	0.0331106
COPE	-0.0075237	-0.0151747	-0.0232864	0.0459848	-0.00830499	0.0420864	-0.0177853	-0.0203878	-0.00994133	-0.0285023	-0.0505693	0.00403465
COPG1	-0.0008669	0.00201571	0.00415205	-0.00530086	0.0564723	0.0435581	0.0482712	0.0505187	0.0194551	0.0390933	-0.000178696	0.0453397
COPG2	0.0206235	0.00935798	-0.0110209	-0.0189606	-0.0359877	-0.0706991	-0.0374601	-0.0374075	-0.0340553	-0.00229229	-0.0258312	-0.0206596
COPS2	-0.0284332	-0.0235523	0.0259737	0.0260118	0.0336307	0.0096956	0.00816943	0.0198789	0.0266812	0.00765634	0.00472199	0.0170153
COPS3	-0.0208837	0.00510385	0.0219124	-0.00613252	0.00798066	-0.0341251	-0.00706883	0.00142452	-0.0134591	0.0182634	-0.0380581	0.0225046
COPS4	-0.0228669	-0.00518478	0.0117743	0.0162774	-0.00653586	-0.0244607	-0.00427373	0.000770007	-0.0421994	-0.0676483	-0.0115664	-0.0842069
COPS5	-0.0412235	0.00586114	0.0151587	0.0202036	-0.0140637	-0.0464334	-0.0236757	-0.0148921	-0.0302938	-0.0136486	-0.0447592	-0.0101792
COPS6	-0.00193823	-0.0149736	0.0262285	-0.0093166	0.0518278	0.0180842	0.0333908	0.041583	-0.0445507	-0.0476171	-0.0528046	-0.0504668
COPS7A	-0.0265449	-0.029703	0.0301461	0.0261018	0.00406334	-0.0194597	-0.00983004	0.00117142	-0.00870206	-0.0639	0.0160103	-0.0768244
COPS7B	0.0499231	-0.0540753	-0.00469833	0.00885051	-0.0107142	-0.0740457	-0.0660302	-0.0536276	-0.0723652	-0.0800341	-0.101162	-0.0928672
COPS8	0.0103594	-0.0633171	0.0381746	0.0147831	-0.0248994	-0.0854753	-0.0788738	-0.0599929	-0.0325312	-0.0799753	-0.0479772	-0.0883301
COPZ1	-0.065085	0.01153	0.0263053	0.0272496	-0.0074297	0.0540383	0.00954744	0.0083614	0.027117	0.000334976	0.00852372	0.0393702
COPZ2	0.0607357	0.0348194	-0.0515504	-0.0440048	-0.119338	-0.070908	-0.0717729	-0.0940229	0.0121701	0.0286815	0.0665979	0.00441309
COQ10A	0.315846	-0.0380851	-0.194017	-0.0837441	-0.368824	-0.176794	-0.342943	-0.403089	-0.108099	-0.126918	-0.101698	-0.131482
COQ3	0.0286371	0.0575018	0.225781	-0.311919	-0.197856	-0.0125729	-0.0573826	-0.0917356	-0.228385	-0.352792	-0.07804	-0.336506
COQ4	0.0671091	0.0948613	-0.297578	0.135607	-0.218497	-0.122039	-0.148127	-0.194114	0.0147694	0.143527	0.0362233	0.115036
COQ5	-0.020459	-0.0389676	0.0342943	0.0251323	-0.0455124	0.0669341	-0.046411	-0.050159	0.0460057	-0.0506471	0.0144613	0.00609597
COQ6	0.0458593	-0.141828	0.0113886	0.0845804	-0.0521164	-0.215712	-0.222289	-0.177139	0.0479722	0.0454192	-0.108918	0.0642681
COQ7	-0.177562	0.169405	-0.0773496	0.0855063	0.0250321	0.151558	0.199586	0.166623	0.0710997	0.0870596	0.242023	0.0542301
COQ8A	-0.0517218	0.00636671	-0.028774	0.0741291	-0.0455155	-0.0801945	-0.0502151	-0.0423419	0.0254412	0.0319003	0.0357142	0.017278
COQ8B	0.0161744	-0.0911437	-0.00103465	0.0760039	-0.182435	-0.197039	-0.218208	-0.205247	-0.0288225	-0.172584	0.0315304	-0.210367
COQ9	-0.0386477	-0.0379819	-0.0146002	0.0912297	-0.0804885	-0.120899	-0.0919767	-0.0790869	0.0618891	-0.020538	0.131408	-0.066026
CORO1B	-0.0035965	-0.00819397	0.0482911	-0.0365006	0.0829659	0.0518708	0.0606381	0.0693186	0.00839712	0.0275569	-0.0302388	0.0438575
CORO1C	-0.00745071	-0.0131674	0.0346328	-0.0140147	0.0891506	0.0285428	0.0650656	0.0773333	-0.0496631	-0.0405659	-0.0579064	-0.0499921
CORO2B	0.0191047	0.154036	-0.0710364	-0.102104	-0.13543	0.123646	0.00116079	-0.0606418	-0.147644	-0.0249943	-0.192368	0.0689587
CORO6	-0.0186122	-0.0260539	0.00316842	0.0414977	-0.143505	-0.156312	-0.159551	-0.151682	-0.0494142	-0.0878007	-0.0428256	-0.0932357
CORO7	0.00625395	-0.0403682	0.115829	-0.0817145	0.0196886	0.066789	0.00374711	0.00865873	0.0709912	0.00417436	0.0330369	0.0527529
COTL1	0.017139	0.00301162	0.0257281	-0.0458787	-0.0552174	-0.10929	-0.0682283	-0.062506	-0.0396746	-0.00412787	-0.0468271	-0.0154892
COX15	0.0105608	0.015201	-0.0381766	0.0124147	-0.0336146	-0.0853138	-0.0350505	-0.0338385	-0.02885	0.0138797	-0.0116244	-0.0169904
COX17	0.0438331	-0.0584703	0.109727	-0.0950898	-0.00125384	-0.136676	-0.0599041	-0.0342891	-0.0602452	-0.0802384	-0.0510091	-0.116856
COX18	-0.0314754	0.0412836	0.0521365	-0.0619447	-0.0607541	-0.484212	-0.106756	-0.0576264	-0.371708	-0.209221	-0.246742	-0.390688
COX20	-0.193925	0.107197	-0.0158715	0.102599	-0.170256	0.0554714	-0.0650059	-0.089944	0.131779	0.126029	0.100984	0.231562
COX4I1	-0.0124153	-0.00285432	-0.00434113	0.0196107	0.0478704	0.0754584	0.0655547	0.0623094	0.00030749	-0.0435978	0.0401931	-0.0537876
COX5A	-0.0687598	0.00401614	0.0319652	0.0327785	0.0142179	-0.0481154	0.00860309	0.0238205	0.00968827	0.00343365	0.0348311	-0.0164965
COX5B	0.0211468	-0.0598786	0.0228243	0.0159074	0.0806943	0.0107472	0.0320823	0.049213	0.075791	0.0303945	0.0811045	0.0057447
COX6A1	-0.183813	-0.160904	0.197174	0.147542	0.409946	0.255004	0.242805	0.320822	0.305588	0.165739	0.16616	0.229032
COX6B1	-0.0192759	-0.00954717	0.0407349	-0.0119118	0.057687	-0.0613487	0.0414649	0.0599519	0.0452807	0.0422514	0.103843	-0.0157509
COX6C	-0.0264042	0.00212605	0.0251203	-0.000842191	0.0453135	-0.0561368	0.0321214	0.0474628	0.0264325	0.0440079	0.0622109	0.0012937
COX7A2	0.00362957	-0.0695707	-0.00646871	0.0724098	-8.92579e-05	0.014172	-0.0417966	-0.0321906	0.0206865	-0.0637858	0.00119199	-0.0527417
COX7A2L	0.124897	-0.0754631	-0.05154	0.00210647	-0.05921	-0.223035	-0.13568	-0.11853	0.0358033	0.0425911	0.0653476	-0.0450506
COX7C	0.0205818	-0.00597903	-0.0129416	-0.00166115	0.0666885	0.0132283	0.0604894	0.0644674	0.0145202	0.0183324	0.0510251	-0.0202749
CP	0.121776	-0.0465726	0.00495618	-0.0801592	0.0864922	0.129903	0.0759126	0.0644312	0.177452	0.129612	0.183296	0.127572
CPD	-0.00665736	-0.00700701	-0.00197291	0.0156373	0.11861	0.176931	0.125569	0.120265	0.116049	0.085343	0.1029	0.110216
CPE	-0.0216991	0.122785	-0.226649	0.125563	-0.0850834	0.0449955	0.0522272	0.00506348	-0.10309	-0.0677586	0.0464658	-0.12792
CPEB2	0.0519773	0.0102391	-0.135081	0.0728646	0.0179882	0.0313881	0.00969051	-0.00268606	-0.0921215	-0.0285749	-0.127799	-0.0318795
CPEB4	-0.0450087	-0.00677426	0.04403	0.00775293	-0.199236	0.123844	-0.138794	-0.170846	-0.144239	-0.28455	-0.213544	-0.138881
CPNE1	0.00538329	-0.0134773	0.0514341	-0.0433401	0.0652208	0.0162296	0.0587694	0.0672324	0.0381085	0.0169865	0.0733373	-0.00880095
CPNE2	0.0369641	0.061705	-0.0783465	-0.0203226	0.102424	0.158339	0.15093	0.126593	0.0794494	0.1512	0.088493	0.150457
CPNE3	0.0111349	-0.0278309	0.075158	-0.058462	0.167949	0.0342089	0.114668	0.138585	0.0303097	0.0631294	0.00820402	0.0412564
CPOX	0.019244	0.043626	-0.0203982	-0.0424718	-0.0655123	-0.0364594	-0.0193953	-0.0347222	-0.0406555	-0.016393	0.00651803	-0.0341987
CPPED1	-0.00185798	-0.0969275	0.0542077	0.0445778	0.038468	0.0187099	-0.0214989	-0.000699215	0.167143	0.0472409	0.15663	0.0520911
CPQ	0.061276	0.0158804	0.165886	-0.243042	0.165769	0.262342	0.18552	0.171706	0.249801	0.267397	0.172283	0.353663
CPSF1	-0.0402958	0.0229311	0.0336437	-0.016279	0.030534	-7.99939e-05	0.030919	0.0372943	-0.0119535	0.0259944	-0.0297452	0.0346268
CPSF2	-0.0563027	-0.0324195	0.0528357	0.0358865	-0.102731	-0.0248828	-0.100829	-0.0974393	-0.0252985	-0.125629	-0.0320222	-0.0852531
CPSF3	0.00274897	0.0270033	0.0748728	-0.104625	0.0380787	-0.0159412	0.0349555	0.0405887	-0.0522883	0.0147759	-0.0784547	0.0218798
CPSF4	0.11838	-0.0413569	0.0251896	-0.102213	-0.147422	0.0115711	-0.176405	-0.196999	-0.085988	-0.0853935	-0.247523	0.0335308
CPSF6	-0.0167621	0.0332682	0.0117088	-0.0282149	-0.085279	0.0305914	-0.0250086	-0.044463	-0.0338711	-0.0726951	0.00113648	-0.0492794
CPSF7	-0.000896619	0.0348832	-0.018778	-0.0152085	-0.0305687	-0.0584444	-0.00804623	-0.0118869	-0.098369	-0.0584557	-0.0625119	-0.0864741
CPT1A	-0.0226922	0.0174858	0.0241822	-0.0189758	-0.0197952	-0.018554	-0.0104216	-0.0099692	0.00853988	0.0236352	0.00324016	0.0328542
CPT2	-0.0420126	-0.003559	-0.00582125	0.0513929	-0.0108829	-0.0428692	-0.0160462	-0.00753957	-0.0243363	-0.0380801	-0.00449838	-0.05437
CR1L	0.00399199	0.0181923	0.00874038	-0.0309247	0.119193	0.126637	0.129117	0.125315	0.0389066	0.0645889	0.0301034	0.0724808
CRABP2	0.0614155	-0.0586509	0.0217727	-0.0245373	0.0667647	0.0194718	0.0220377	0.0319109	0.137143	0.101791	0.131748	0.0851932
CRAT	0.000383679	0.00365817	-0.0133427	0.00930087	-0.0117615	0.0185655	-0.00799209	-0.0124121	0.0294159	0.0323475	0.011903	0.0484424
CREB1	-0.096926	0.0214875	0.08378	-0.00834156	0.0605381	0.102241	0.0697351	0.0760508	-0.0420426	-0.0439381	-0.0948134	0.017418
CREG1	0.0172526	0.0706514	-0.00522363	-0.0826804	-0.0399317	0.177512	0.0831161	0.0383432	0.187979	0.133615	0.272619	0.159576
CRELD1	0.000281004	-0.0294358	0.0405308	-0.0113761	-0.139188	0.0118512	-0.111079	-0.124884	-0.0216273	-0.142905	-0.0121416	-0.0950264
CRELD2	-0.0259766	-0.0194599	0.0339232	0.0115133	0.0482638	0.000646952	0.0195381	0.0336234	-0.0716759	-0.0747796	-0.0931273	-0.0720725
CRIP1	-0.0514078	-0.030468	0.0664397	0.0154361	0.228774	0.165834	0.19479	0.216152	0.154301	0.124597	0.144371	0.124015
CRIP2	-0.0119688	-0.0296296	0.0358794	0.00571901	0.139221	0.131197	0.127117	0.134984	0.101808	0.0485875	0.11741	0.0442924
CRIPT	-0.00228229	-0.13729	-0.0593021	0.198875	0.1659	0.351117	0.111558	0.11077	0.332382	0.114867	0.260712	0.196105
CRK	-0.016417	-0.051121	0.0373715	0.0301666	0.069616	-0.0190198	0.016615	0.0398551	0.0251335	-0.00503212	0.0159587	-0.0223188
CRKL	-0.072136	0.0169008	0.0124161	0.0428191	-0.00276655	0.0315257	0.0308516	0.03029	0.0135715	-0.0346981	0.0637539	-0.0387914
CRLF1	0.0365566	-0.0790124	0.105132	-0.0626763	-0.341804	-0.301918	-0.376832	-0.368837	0.0474166	-0.0644346	0.0238817	-0.0306627
CRLF3	0.451554	0.117626	0.483508	-1.05269	0.388731	0.415352	0.550006	0.487359	0.227244	0.338901	0.401206	0.289895
CRNKL1	-0.0988193	0.018043	-0.017404	0.0981803	-0.0842226	0.0340388	-0.069394	-0.0748073	0.0628528	0.0470896	-0.0121668	0.128529
CRTAP	-0.0318385	-0.0292426	-0.00273403	0.0638151	0.159404	0.0143607	0.100382	0.127867	0.085013	0.113195	0.0722079	0.0762298
CRYAB	-0.108064	0.00797592	0.0539858	0.0461021	-0.0736902	-0.121341	-0.0821324	-0.0633882	-0.043551	-0.0490219	-0.0483017	-0.0424956
CRYBG1	0.00888234	-0.02472	0.189196	-0.173359	0.239275	-0.151041	0.12131	0.182611	0.232959	0.38486	0.193473	0.308142
CRYM	0.168258	0.022325	-0.125536	-0.0650464	-0.115448	-0.0209486	-0.0765043	-0.115734	-0.00570686	0.0385233	0.0119608	0.0244421
CRYZ	-0.0038824	-0.00994932	0.00785604	0.00597569	-0.0288591	-0.0093666	-0.0312458	-0.0312138	-0.0226713	-0.0429758	-0.0298449	-0.0320689
CRYZL1	-0.0449919	-0.00946498	0.0777853	-0.0233284	0.0858573	0.0310263	0.0694876	0.0856927	-0.00324112	-0.0144539	-0.00363468	-0.0156543
CS	-0.0198375	-0.0143758	0.0391861	-0.00497275	0.0672234	0.0237761	0.0486598	0.060232	0.0183139	0.0100009	0.0154372	0.00523989
CSAD	-0.0418175	0.142913	0.0636798	-0.164775	0.220275	0.455589	0.372369	0.324259	0.377329	0.417271	0.401988	0.495741
CSDC2	-0.124464	-0.0880965	-0.0441465	0.256707	0.209503	0.165697	0.110071	0.14619	0.22487	0.161884	0.116435	0.205163
CSDE1	0.000837785	0.0041781	0.0275743	-0.0325902	-0.0451751	-0.0985982	-0.0553699	-0.048299	-0.104944	-0.0776639	-0.105171	-0.0902259
CSE1L	0.0242917	0.0297384	-0.0208752	-0.0331549	0.0117713	0.0300985	0.0390182	0.027693	-0.0224035	0.00619637	-0.00178554	-0.00295568
CSF1	0.0819289	-0.156629	0.0305141	0.0441862	-0.231649	0.122118	-0.24469	-0.270735	0.172112	-0.140166	0.106307	-0.00495056
CSK	-0.0534526	0.0251487	0.0223397	0.00596423	-0.0213461	0.0915044	0.00507733	-0.00516553	0.0495228	0.0426547	-0.00604071	0.11428
CSL	-0.0118069	0.00143064	0.0107621	-0.00038577	0.0887275	-0.00927892	0.0632567	0.0775145	0.00254385	0.0475088	-0.000758638	0.0212635
CSNK1A1	-2.61071e-05	0.0290604	-0.037016	0.00798165	-0.0180021	0.0417682	0.0101795	-0.00336607	-0.0111816	0.00726895	-0.0167713	0.0239345
CSNK1D	0.0999028	-0.0086454	-0.0476883	-0.0435691	0.0402597	0.0672277	0.0346046	0.0206875	0.0753154	0.102459	0.0529516	0.104384
CSNK1E	0.063333	0.00765197	-0.0724311	0.00144618	0.0100658	0.0159463	0.00869352	-0.00221615	-0.0299125	0.0156691	-0.0439708	0.00744676
CSNK1G1	-0.149364	0.0597711	-0.00875766	0.0983506	-0.336564	-0.0716945	-0.230348	-0.259037	-0.0993583	-0.203823	-0.078583	-0.115705
CSNK1G3	-0.067917	-0.00705142	-0.0351214	0.11009	-0.371454	0.0809429	-0.295108	-0.34255	0.022794	-0.150161	-0.0882121	0.0470002
CSNK2A1	-0.0203318	-0.021598	0.0314675	0.0104623	0.03551	-0.0238552	0.000601691	0.0160629	-0.00686277	-0.00154091	-0.034299	-0.00058486
CSNK2A2	-0.0380706	0.047107	-0.00721484	-0.00182156	-0.0322682	-0.0186116	0.00981192	0.00285663	-0.0842269	-0.0646629	-0.0424137	-0.076813
CSNK2B	0.0162328	-0.032713	-0.00957549	0.0260557	-0.0236243	-0.111296	-0.0583334	-0.0444325	-0.0927006	-0.10078	-0.0710945	-0.142517
CSPG4	0.0272795	0.0158092	-0.0117614	-0.0313273	-0.0631424	-0.097727	-0.064522	-0.065908	-0.0641639	-0.0148788	-0.0675157	-0.028221
CSRP1	0.0351305	-0.0806007	0.0374453	0.00802494	0.217744	0.13809	0.148312	0.16987	0.11445	0.063368	0.0952927	0.0478171
CSRP2	0.0943486	-0.0764479	-0.0111317	-0.00676896	0.0631628	-0.00425511	0.0080081	0.0180423	0.00479695	-0.0409941	0.0185403	-0.0817777
CSRP3	-0.0340857	-0.0273359	-0.0194738	0.0808953	-0.243701	-0.270634	-0.260914	-0.25055	-0.160764	-0.204833	-0.139132	-0.223761
CST3	0.0537218	-0.00823631	0.0112896	-0.0567751	0.0966597	-0.0155786	0.0770893	0.0860544	-0.137195	-0.104237	-0.0962857	-0.16327
CSTB	-0.0360853	-0.0270115	0.0610762	0.00202058	0.0351216	-0.0327905	0.00010261	0.0198549	-0.00994904	-0.0240792	-0.0251397	-0.0259315
CSTF1	-0.0271612	-0.00799765	0.0402426	-0.00508378	-0.0428821	-0.0680624	-0.0646363	-0.054392	-0.13375	-0.122904	-0.173163	-0.103139
CSTF2	-0.00479907	-0.0316286	0.021937	0.0144906	0.0981762	0.0737872	0.0663594	0.076916	0.0224901	0.00462966	-0.0055138	0.0135956
CSTF2T	-0.13532	-0.0184601	0.0359604	0.11782	-0.392733	0.115185	-0.2756	-0.321865	-0.281774	-0.584123	-0.297126	-0.399064
CSTF3	-0.0320692	0.0399908	0.0244018	-0.0323234	0.00587002	-0.0415673	0.019411	0.0230563	-0.0326334	0.0236724	-0.0238813	0.0123304
CTBP1	-0.0109034	-0.0140603	-0.00208773	0.0270514	-0.0041281	-0.0718434	-0.0262594	-0.0144359	-0.0313464	-0.0280904	-0.0194012	-0.0545946
CTBP2	0.0356919	-0.0355679	0.0158649	-0.0159889	0.0787089	-0.0423671	0.0173607	0.0367087	-0.0320362	0.0087356	-0.0677828	-0.0139032
CTC1	0.491829	0.0798733	0.215859	-0.787562	-0.275685	-2.00802	-0.470679	-0.32704	-0.171552	0.50833	0.442459	-0.349093
CTCF	0.144098	-0.164637	-0.0813904	0.101929	0.102716	0.020626	-0.0426189	-0.0203332	0.133121	0.0683947	0.0386865	0.0582486
CTDP1	-0.0284946	0.0497051	-0.0351511	0.0139406	0.00266676	-0.00543116	0.0168858	0.0127759	-0.0510514	0.0315606	-0.0802666	0.0421286
CTIF	-0.048328	-0.0191806	0.036115	0.0313935	-0.0666595	-0.133098	-0.0852209	-0.0678483	0.0498376	0.0197709	0.076777	-0.00432511
CTNNA1	-0.0200915	-0.0196371	0.0332727	0.00645578	0.0708495	-0.018771	0.042218	0.0599083	-0.00744192	-0.010144	0.00646533	-0.0384702
CTNNB1	-0.0028022	0.0115212	0.0321424	-0.0408613	0.0771938	0.0811646	0.0787604	0.0785473	0.00578151	0.0281725	-0.0184492	0.046445
CTNNBL1	0.0708652	-0.0635365	-0.0158467	0.00851794	-0.0511127	-0.105621	-0.104008	-0.0944928	0.000290869	-0.0266528	-0.0104863	-0.0494722
CTNND1	-0.0317906	-0.0264674	0.0387363	0.0195217	0.0524268	0.0208311	0.0265323	0.040224	-0.0230517	-0.0500266	-0.0368008	-0.0449118
CTPS1	0.0156489	-0.031362	0.0120987	0.00361439	-0.0189392	-0.0753623	-0.0619438	-0.0495498	-0.0420657	-0.0313608	-0.0789641	-0.0316172
CTPS2	-0.00208682	-0.0143027	0.00453542	0.0118541	0.0533871	-0.0167663	0.00355959	0.0179623	0.0102321	0.0683818	-0.0651821	0.083648
CTR9	0.069622	0.127705	-0.191036	-0.00629115	-0.0544926	-0.0845054	0.0149808	-0.0176178	-0.0467318	0.155679	0.000110756	0.0913479
CTSA	-0.0167928	-0.084323	0.0355488	0.065567	0.0716442	0.0248333	0.00570802	0.0295011	0.0606372	-0.0230087	0.0351124	-0.0202416
CTSB	-0.00497016	-0.0697678	0.0271626	0.0475753	0.0505589	-0.0382633	-0.00714128	0.016912	0.0172148	-0.0440942	0.027657	-0.0740629
CTSD	-0.0166499	-0.02281	0.0351895	0.00427037	0.13866	0.0661706	0.114764	0.130229	0.0851118	0.0673813	0.104996	0.0413659
CTSL	0.0204402	-0.0279577	-0.0333259	0.0408434	-0.137055	-0.0471021	-0.128316	-0.139017	-0.141316	-0.213992	-0.13383	-0.197086
CTSZ	0.0119462	-0.0410627	-0.000792608	0.0299091	0.0229968	-0.000485776	-0.00555038	0.00283503	0.0619461	0.0220439	0.063414	0.0117142
CTTN	-0.0343573	0.00136401	0.0339727	-0.000979378	0.0420453	0.016044	0.0417911	0.049358	-0.0240906	-0.0341508	-0.00960691	-0.0408145
CTTNBP2NL	-0.0568377	-0.0464867	0.0435558	0.0597686	0.086413	-0.0333727	0.0587288	0.0865279	-0.0457812	-0.128087	0.0444831	-0.198322
CTU1	-0.115507	0.0117371	0.083796	0.0199742	-0.313745	-0.0807422	-0.22986	-0.248039	-0.148113	-0.317066	-0.103775	-0.241385
CUL1	-0.031545	0.0307945	0.000283399	0.000467156	-0.00529704	0.0124404	0.019226	0.0150256	-0.00700265	0.00920471	0.00300526	0.0138539
CUL2	-0.0368289	0.0383842	0.0164811	-0.0180364	0.0535858	0.0200663	0.0641802	0.0671096	0.0227347	0.0798257	0.0150043	0.080143
CUL3	-0.0286061	0.00494983	0.0506099	-0.0269536	0.0267835	0.0453095	0.0304939	0.0327631	0.00456778	-0.00201841	-0.0149394	0.0237022
CUL4A	0.0195431	0.00306663	0.0105778	-0.0331875	-0.0459369	-0.0708023	-0.0429192	-0.0427526	-0.0200949	-0.0128053	0.0018493	-0.0316347
CUL4B	0.032612	0.0388715	0.0629959	-0.134479	0.0257786	0.00624245	0.0361003	0.0318525	-0.0337406	0.0476233	-0.066605	0.0642518
CUL5	-0.0152971	-0.0103047	0.035933	-0.0103313	-0.051283	-0.0330812	-0.0679795	-0.0639017	-0.0185618	-0.0174937	-0.0737639	0.0216254
CUL7	0.00349043	0.027826	-0.0310277	-0.000288765	-0.0491084	-0.00739354	-0.01497	-0.027354	0.0297094	0.0344141	0.0591061	0.0289097
CUTA	-0.0480264	0.02915	-0.0287249	0.0476013	0.118282	0.0735123	0.126371	0.131133	0.090072	0.127479	0.108555	0.105854
CUTC	0.0715011	0.0253632	0.0316666	-0.128531	-0.568136	-0.296801	-0.536079	-0.576233	-0.16844	-0.138736	-0.346799	0.0307714
CUX1	-0.0617608	0.0726363	0.0497714	-0.0606469	0.0797605	0.0314162	0.127694	0.128537	-0.00527866	0.0520833	0.0527394	0.0239933
CWC15	0.0526515	0.0776946	-0.0354511	-0.094895	-0.106949	0.211492	0.0490509	-0.0152816	0.111257	0.0268241	0.207421	0.0709016
CWC27	-0.00425204	-0.00157811	-0.029673	0.0355032	0.0620291	0.0730405	0.062787	0.0610646	0.0535609	0.0482784	0.0549287	0.0471167
CWF19L1	0.0754077	0.00818363	0.0172336	-0.100825	-0.00327484	-0.0981623	-0.0347737	-0.0300887	-0.069397	0.0330944	-0.11246	0.0193393
CXCR4	0.0296192	-0.066194	0.0695448	-0.03297	0.330488	0.348975	0.314619	0.320761	0.121191	0.00179689	0.160036	-0.00565959
CYB5A	-0.0198155	-0.0322712	0.0571431	-0.00505641	0.0682121	0.0844472	0.0559465	0.0633161	0.133706	0.0716006	0.130127	0.0880733
CYB5B	-0.00302704	-0.0342617	0.039369	-0.00208024	0.00274814	-0.0326373	-0.0229035	-0.011148	-0.0618728	-0.0980626	-0.0594592	-0.105016
CYB5R1	-0.0126638	0.0188055	-0.0681539	0.0620121	-0.0612141	-0.14411	-0.08123	-0.0738454	-0.107994	-0.0289809	-0.124026	-0.0553725
CYB5R3	-0.0126525	0.000561395	0.0319632	-0.0198721	0.0402673	0.00543269	0.0296277	0.0368678	0.0304738	0.0456269	0.0198159	0.0458912
CYB5R4	-0.0464663	0.285688	0.211745	-0.450967	-0.236236	0.475008	0.146443	0.0165347	0.103083	0.0488981	0.185943	0.273359
CYBC1	0.0312357	0.0302676	-0.0320193	-0.029484	0.128564	0.104457	0.150259	0.142602	-0.00587691	0.0363058	0.0329479	0.00269708
CYC1	-0.139389	0.0592328	-0.0323082	0.112465	0.00613569	-0.0423012	0.0410615	0.0499587	-0.0186	0.00785928	0.0402936	-0.0250608
CYCS	-0.026106	-0.00224419	-0.0216525	0.0500027	0.055233	-0.00799066	0.0398015	0.050118	-0.00284388	0.0114001	0.0097648	-0.0150612
CYFIP1	-0.0326591	0.0330453	0.00535196	-0.00573821	0.061608	0.132872	0.095456	0.0848983	0.0461469	0.0507298	0.0364831	0.0825968
CYHR1	0.287114	-0.0572535	0.0414987	-0.271359	-0.261586	-0.156563	-0.320543	-0.348452	-0.169249	-0.093135	-0.364996	0.0103113
CYLD	0.00633218	-0.0200902	0.0222312	-0.00847317	0.0185222	0.0160005	0.01355	0.0165878	-0.0508126	-0.0879161	-0.0327978	-0.0953142
CYP20A1	-0.00563388	0.0104326	0.0260493	-0.0308481	0.120361	0.0805846	0.112261	0.117719	0.00875691	0.0451136	-0.00671464	0.0448132
CYP51A1	0.082058	0.0277489	0.00145057	-0.111258	-0.0641226	-0.138231	-0.0639504	-0.0681602	-0.00144478	0.090764	0.00643684	0.0561976
CYRIB	-0.00838906	0.0221658	-0.0155155	0.00173877	0.0352891	-0.0171369	0.0462408	0.0483966	0.0016104	0.0299318	0.0436246	-0.00780671
CYTH3	-0.0765079	-0.000106299	-0.00865512	0.0852693	-0.00623953	-0.00785611	-0.0103842	-0.00179036	0.0298881	0.0113838	0.0239092	0.0203376
CZIB	-0.0519135	0.0204847	-0.0189128	0.0503416	-0.00251588	0.0750965	0.0270219	0.0187339	0.0395709	0.0168555	0.0385389	0.044646
D17H6S53E	-0.101076	0.100626	0.0155094	-0.0150587	-0.0287132	-0.085352	-0.0115295	-0.00644752	-0.0796023	0.090486	-0.154611	0.124116
D2HGDH	0.210567	0.0264181	-0.0529738	-0.184011	-0.333923	-0.0553208	-0.24621	-0.311619	-0.00453609	-0.0269	-0.00678172	0.0326856
DAAM1	0.00870585	0.0200261	-0.107809	0.079077	-0.0246413	0.0813497	-0.00486856	-0.0249435	-0.0116886	0.00808054	-0.0547806	0.0459863
DAB2	0.0554684	-0.0143227	0.0707338	-0.111879	0.132059	0.0385651	0.107713	0.118031	0.0593292	0.085727	0.0700613	0.0556086
DAB2IP	-0.0525876	0.0966598	-0.0381544	-0.0059178	-0.0364849	0.167953	0.0935801	0.0529916	-0.140404	-0.169385	-0.0595983	-0.142717
DAD1	0.0466128	0.0382815	-0.0530989	-0.0317954	0.119518	0.0807844	0.129472	0.121264	0.0434853	0.13285	0.0455229	0.108076
DAG1	-0.0621589	-0.0068246	-0.00135984	0.0703433	0.0757029	0.0722981	0.0742547	0.082154	0.047775	0.012769	0.0618409	0.0108661
DAGLB	0.131766	0.100374	-0.109583	-0.122556	0.0344979	0.0805288	0.129645	0.0857652	-0.0840031	0.0247298	0.0128353	-0.0351717
DAP	0.0471611	-0.131453	-0.0523339	0.136626	0.361464	0.286052	0.276255	0.299559	0.34892	0.214358	0.381504	0.159463
DAP3	-0.0435468	0.0327854	0.0132427	-0.00248127	-0.0577546	-0.0384671	-0.0198773	-0.0240867	-0.026618	-0.0356875	0.0195217	-0.0449515
DAPK2	0.048137	0.0451454	-0.0127676	-0.0805148	-0.134942	-0.145955	-0.101928	-0.114765	-0.15832	-0.0968011	-0.12514	-0.122143
DAPK3	-0.0265589	-0.0124511	0.0287456	0.0102643	-0.143066	-0.122229	-0.122987	-0.122005	-0.171743	-0.249365	-0.106336	-0.268006
DARS1	0.00833725	0.0127244	-0.0174153	-0.00364639	0.054873	-0.00234812	0.0479359	0.0516047	-0.0192546	0.0263645	-0.0139497	0.00277041
DARS2	0.135883	-0.00235443	0.123801	-0.25733	0.00577549	0.103005	0.0203832	-0.000784573	0.0964068	0.107718	0.0376198	0.170886
DAZAP1	0.0224254	-0.114866	0.0882605	0.00418056	0.0417822	0.0239619	-0.0338855	-0.0110482	0.0857232	-0.0398599	0.0484973	-0.0193243
DBI	-0.0233309	0.0210669	-0.0594451	0.061709	0.0676868	0.106926	0.114339	0.103356	0.0778104	0.0343246	0.167522	-0.00284639
DBN1	-0.0146346	-0.0251862	0.0164637	0.0233572	-0.0296801	-0.057213	-0.0493016	-0.0395583	-0.0977103	-0.126714	-0.094294	-0.133657
DBNL	0.0192473	-0.0163603	0.0148185	-0.0177054	-0.029211	0.0101741	-0.0141485	-0.0196099	-0.0379138	-0.0984885	0.0029236	-0.10619
DBT	-0.0257559	0.00539413	-0.0193242	0.0396859	-0.0476042	0.0407599	-0.0091879	-0.0208308	0.0448283	-0.0214226	0.0887175	-0.0151838
DCAF1	0.0550152	-0.0544585	0.161453	-0.162009	0.0539489	-0.113752	-0.0353551	-0.00276397	-0.00956567	0.0394784	-0.0877028	0.0417543
DCAF11	0.543533	-0.188062	-0.118824	-0.236646	0.388151	0.262336	0.1978	0.187025	0.355605	0.459063	0.180456	0.427634
DCAF13	0.23977	-0.061388	-0.0265319	-0.15185	-0.118388	-0.118537	-0.176872	-0.191229	-0.299355	-0.250433	-0.384473	-0.238883
DCAF5	-0.0196883	0.0320252	-0.145147	0.13281	-0.0903095	-0.08492	-0.0896954	-0.0970829	0.0106399	0.0845415	-0.0232529	0.084211
DCAF6	-0.0363219	-0.0717837	0.0062501	0.101856	-0.123056	-0.0831548	-0.166792	-0.154511	0.0374121	-0.0621031	-0.0058987	-0.0255633
DCAF7	-0.102562	0.0225515	0.0495947	0.0304161	0.0473053	-0.049285	0.049823	0.0700728	-0.0727321	-0.0635107	-0.0274461	-0.0974972
DCAF8	-0.0297099	-0.050938	0.0499886	0.0306593	-0.0374789	-0.0587153	-0.0838721	-0.0662749	-0.048097	-0.0937815	-0.094065	-0.0688834
DCAKD	-0.0153778	0.0362737	-0.0136617	-0.00723422	-0.0161408	-0.00252885	0.00228825	-0.00369012	-0.0267706	0.0200972	-0.0410364	0.0316882
DCLK1	-0.0572801	-0.00516952	0.0259864	0.0364632	-0.108051	-0.0909683	-0.0997166	-0.0946007	0.0088761	-0.0396402	0.0291565	-0.0346148
DCN	0.12044	-0.0150629	-0.0753182	-0.0300592	0.549	0.653242	0.564636	0.537932	0.525656	0.507042	0.521844	0.517838
DCP1A	0.0328943	-0.0849461	0.0687823	-0.0167306	0.00578968	0.0620267	-0.0423073	-0.0349482	0.0382745	-0.0623199	-0.0234832	-0.0099273
DCPS	-0.0363325	-0.0319414	0.0217194	0.0465545	0.11691	0.0317735	0.0688076	0.090741	0.0471847	0.0471789	0.0201993	0.0398275
DCTN1	-0.0291541	-0.00892715	0.0366265	0.0014547	0.0283257	0.0128886	0.0182192	0.0263825	-0.00449398	-0.0183486	-0.0125318	-0.0111349
DCTN2	-0.0211591	-0.0033326	0.0149607	0.00953095	0.0323578	-0.0407438	0.0149937	0.0275129	-0.0168923	-0.00147351	-0.00679385	-0.0249793
DCTN3	-0.0374575	0.0129828	0.00481151	0.0196632	0.051859	0.00800364	0.0542666	0.0613676	-0.0474192	-0.0352935	-0.025212	-0.0549839
DCTN4	0.0394847	-0.0150194	0.0197458	-0.0442111	-0.0825414	0.0039465	-0.0779851	-0.0892277	0.0324744	0.00308655	-0.00369635	0.0462437
DCTN5	0.13329	-0.117157	0.0115403	-0.0276737	-0.0861954	-0.166679	-0.191815	-0.174131	0.109994	0.075583	0.040613	0.0695362
DCTN6	-0.112407	0.0793684	-0.107743	0.140781	-0.0459183	0.105512	0.0408673	0.0159391	0.00734274	0.000191766	0.0404854	0.0289892
DCTPP1	0.429807	0.433222	0.288555	-1.15158	0.0100043	1.67593	0.927314	0.578585	0.338626	-0.196465	1.02679	-0.00168593
DCUN1D1	-0.0432613	-0.0326778	0.00895777	0.0669813	0.0445269	0.00422451	0.0247034	0.0393525	-0.0339973	-0.0903916	-0.00435703	-0.11242
DCUN1D2	-0.0184147	-0.0540335	-0.0351955	0.107644	-0.0774422	-0.101159	-0.106304	-0.0945597	0.0178731	-0.0615329	0.0492482	-0.0886991
DCUN1D5	0.0830763	-0.104419	0.0299172	-0.00857455	0.035114	0.0226346	-0.0230005	-0.0125256	-0.013681	-0.124526	-0.0114942	-0.135979
DCX	-0.0662479	0.0109354	-0.0102684	0.0655808	-0.110396	0.00464545	-0.061781	-0.0730638	0.0658367	-0.0202891	0.110789	-0.000629938
DDAH1	0.042281	-0.00613439	-0.00266413	-0.0334825	0.0294882	0.0440521	0.0333423	0.0273866	-0.00533128	-0.012214	0.00391189	-0.0170022
DDAH2	-0.00153598	-0.0461746	0.0412736	0.006437	0.0841491	0.0115489	0.0417433	0.0602323	0.0607241	0.0275648	0.061626	0.00955825
DDB1	-0.0267816	0.0245278	0.00173776	0.00051605	0.00708019	-0.074413	0.0068125	0.015555	-0.0623254	-0.0147436	-0.0380061	-0.0485163
DDHD2	0.0613012	-0.110461	0.0104686	0.0386916	0.0736827	0.167943	0.0367771	0.036355	0.111345	-0.0583915	0.107563	-0.0343011
DDI2	0.0358896	-0.0213285	0.00214988	-0.016711	-0.0240746	0.010623	-0.0326289	-0.0368343	0.00835787	-0.0129787	-0.0119953	0.0039343
DDOST	0.00421007	0.019675	-0.0107569	-0.0131282	0.0748531	0.0721852	0.0943464	0.0896004	0.0489889	0.0605352	0.0797428	0.0431913
DDR1	0.092647	-0.0206279	-0.157055	0.0850362	-0.133151	-0.00668532	-0.122458	-0.150449	-0.157889	-0.186329	-0.170514	-0.173537
DDRGK1	0.00971553	-0.0102052	0.0166486	-0.016159	0.0191183	-0.00292726	0.0230754	0.0255225	0.0332679	0.00359973	0.0790736	-0.0243563
DDT	-0.086587	0.0126673	0.003094	0.0708257	0.0136368	-0.0411967	0.00914113	0.0234035	0.00336311	0.0107003	0.0162804	-0.00314448
DDX1	-0.0084526	-0.0015807	0.0178139	-0.00778063	0.0170569	-0.0233057	0.00801627	0.0148613	-0.0338929	-0.0250451	-0.0288472	-0.0366927
DDX17	-0.0174675	-0.0230398	0.0370786	0.0034287	0.0261309	0.0524908	0.0203113	0.0239723	-0.0297869	-0.0803562	-0.0344606	-0.0631492
DDX18	0.101719	0.0233618	-0.0137142	-0.111367	-0.0457647	-0.032401	-0.0150833	-0.0337475	0.0186065	0.0518269	0.0602045	0.0239096
DDX19A	0.0462408	-0.00943195	0.0233095	-0.0601184	0.0199729	0.0147191	0.00363579	0.00279722	-0.0149381	0.0086653	-0.0522661	0.0236379
DDX20	-0.059235	0.00428334	0.0407341	0.0142176	-0.124562	-0.0155219	-0.107669	-0.113002	-0.0532247	-0.0944373	-0.101511	-0.0247332
DDX21	0.132645	-0.020803	-0.00491603	-0.106926	0.068739	-0.0362891	0.049334	0.0496523	-0.0283014	0.00245311	0.0280104	-0.0725368
DDX23	-0.00134058	-0.0268802	-0.00856803	0.0367889	0.0819013	0.0334848	0.0473815	0.0586251	0.0101323	0.0104658	-0.00995257	0.00335546
DDX27	-0.11461	0.21062	0.00666018	-0.102671	-0.00221834	0.0661135	0.174404	0.139289	0.044787	0.17213	0.179291	0.145587
DDX31	0.0495966	0.0140355	0.00731866	-0.0709508	-0.0250681	-0.264222	-0.0236383	-0.00607993	0.0770589	0.118628	0.251579	-0.0447264
DDX39A	-0.0107269	0.0166348	-0.0189004	0.0129926	0.0268081	-0.0223061	0.0219505	0.0261798	-0.0610113	-0.0163619	-0.0615141	-0.0327755
DDX39B	-0.0025454	0.0253489	-0.0310766	0.00827316	0.00667174	0.0102384	0.0158155	0.010924	-0.0182154	0.025139	-0.0319085	0.0292011
DDX3X	-0.0461041	-0.00314693	0.0257308	0.0235202	0.000608602	-0.0224018	-0.00606763	0.00331425	-0.0435304	-0.0557825	-0.0418763	-0.0553803
DDX42	-0.0133611	0.00109474	-0.00490218	0.0171685	-0.0593043	-0.0628313	-0.0695443	-0.0669267	-0.0878369	-0.070251	-0.117898	-0.0560661
DDX46	-0.00114181	-0.0167095	-0.00855932	0.0264106	0.0645965	-0.0343362	0.0260992	0.0418299	-0.0129287	0.0180089	-0.0218262	-0.0101344
DDX47	0.328411	-0.140962	-0.0299008	-0.157548	-0.104057	0.160449	-0.141358	-0.186414	-0.386732	-0.530332	-0.486757	-0.440088
DDX5	-0.0403392	-0.031802	0.0339101	0.038231	0.0642292	-0.00792172	0.0234768	0.0441867	0.00363997	-0.0115431	-0.0128537	-0.0177363
DDX50	0.147944	-0.0429696	-0.0014263	-0.103548	-0.433749	-0.0770748	-0.392979	-0.445272	-0.104634	-0.224524	-0.202734	-0.0815408
DDX56	0.0267251	-0.0347807	0.0749883	-0.0669326	-0.0705442	-0.198394	-0.108542	-0.0878648	-0.0914682	-0.0987657	-0.0582151	-0.147485
DDX58	-0.0174509	-0.0420732	1.67395e-05	0.0595074	0.259741	0.240403	0.205372	0.219467	-0.129328	-0.132552	-0.210262	-0.0984234
DDX6	0.0364382	0.0272249	-0.0442571	-0.019406	0.0119405	-0.00599622	0.0234819	0.0155775	-0.0115615	0.0451169	-0.00297078	0.0257463
DECR1	-0.0364601	0.0155836	0.00144143	0.0194351	-0.00645653	-0.0180793	-0.00396747	-0.000651472	0.0169688	0.0364151	0.00848568	0.0411944
DEGS1	-0.020317	0.101912	0.0442408	-0.125836	-0.109542	0.191888	0.0212107	-0.0301492	-0.0738392	-0.0811256	-0.0967785	0.0352005
DEK	0.0825074	-0.0173506	-0.0668999	0.00174309	0.0790682	0.0407358	0.0629476	0.0588331	0.0981531	0.117558	0.11659	0.077986
DENND10	0.0326694	-0.0159211	-0.0255955	0.00884714	0.0818826	0.0073298	0.0501546	0.0582678	-0.0627199	-0.0298639	-0.0707084	-0.056752
DENND4C	0.0385251	-0.00160914	0.00512793	-0.0420439	0.237823	0.0952267	0.209009	0.222785	0.13126	0.191828	0.158039	0.130968
DENND5B	0.063763	-0.107635	0.0775181	-0.0336463	-0.0882641	-0.252769	-0.203881	-0.167473	0.0125623	-0.00872595	-0.0431862	-0.0307142
DENR	0.0907888	-0.0954335	-0.153134	0.157778	-0.990878	-0.125475	-0.845465	-0.954984	0.244546	-0.200864	0.179123	0.0678657
DEPTOR	-0.0240829	-0.0169685	0.0779934	-0.036942	-0.143048	-0.0838505	-0.131641	-0.131507	-0.0991558	-0.171058	-0.0937577	-0.141673
DERA	0.147376	0.0281364	0.0220949	-0.197607	0.0648408	0.0379902	0.0706867	0.0547362	0.0122881	0.117591	-0.00889678	0.108293
DERL1	0.136448	0.0497547	-0.0430669	-0.143136	-0.216624	-0.170818	-0.167049	-0.198679	-0.137151	-0.0631188	-0.106435	-0.0828407
DES	-0.00169883	-0.0215108	0.0111637	0.0120459	-0.0496468	-0.143442	-0.0771244	-0.0617939	-0.0650218	-0.0673078	-0.0378567	-0.108543
DESI1	0.0707231	0.0652291	-0.0118386	-0.124113	-0.221575	-0.0418974	-0.0775847	-0.126301	0.0898978	0.000508478	0.280539	-0.0434387
DFFA	-0.0765053	0.00545179	0.0449218	0.0261317	0.0962664	0.103554	0.148966	0.151982	0.0177374	-0.0975456	0.166311	-0.152981
DGAT1	0.130097	0.0126895	-0.0510983	-0.0916881	-0.3116	-0.0269044	-0.244989	-0.298505	0.0351527	-0.00745077	-0.0107336	0.0834475
DGLUCY	-0.0606165	0.0137147	0.0770833	-0.0301816	-0.144372	-0.0840325	-0.119574	-0.120241	-0.230396	-0.267255	-0.235956	-0.227888
DGUOK	0.0526808	-0.105355	0.0304968	0.0221778	-0.0265504	0.122727	-0.0543371	-0.0601464	0.0371507	-0.140133	0.00455992	-0.0808959
DHCR24	0.0032885	0.0463214	-0.025985	-0.0236249	-0.0159469	-0.0581265	-0.000565708	-0.0040911	0.0369224	0.11904	0.0425033	0.100043
DHCR7	0.0666682	0.0583769	-0.0499323	-0.0751128	0.079074	0.106038	0.137713	0.11343	-0.0251004	0.0278958	0.0397691	-0.00800077
DHFR	0.00613612	0.0223856	0.00145641	-0.0299781	0.0968456	0.157041	0.140881	0.127077	0.108564	0.0816231	0.158132	0.0764525
DHODH	-0.0215775	0.046094	0.0276031	-0.0521196	-0.0352987	-0.0645081	0.00485592	0.00211845	-0.0642527	-0.04012	0.00206133	-0.0742092
DHPS	-0.0558841	-0.0181302	0.0403618	0.0336525	-0.0243841	0.0500922	-0.0131787	-0.012457	0.00400092	-0.0794742	0.00628774	-0.0460772
DHRS1	0.0148726	-0.0206441	0.0159983	-0.0102268	0.0446115	-0.0272221	0.0129636	0.0248184	0.0128533	0.0266668	0.00517565	0.00827542
DHRS13	0.00206314	-0.0546725	0.243801	-0.191191	-0.145921	-0.304971	-0.157753	-0.1255	-0.260525	-0.380665	-0.109887	-0.46945
DHRS4	0.192677	-0.0218217	-0.192434	0.0215786	-0.322738	-0.255945	-0.275595	-0.313593	-0.11413	-0.180436	0.0416552	-0.283618
DHRS7	0.0231353	0.0106489	0.00966931	-0.0434536	0.148207	0.00204439	0.121199	0.135724	0.128009	0.208762	0.141681	0.155674
DHRS7B	-0.00416713	0.0947819	-0.0120867	-0.078528	-0.056931	-0.0134439	0.0104656	-0.0110445	-0.101636	-0.00405715	-0.0902312	0.00481271
DHRS7C	-0.188845	0.0505828	0.336389	-0.198127	0.0825992	-0.283849	0.08453	0.149782	0.0935059	0.123296	0.267215	-0.00614752
DHRSX	0.0522417	-0.00473558	-0.0183083	-0.0291979	4.28899e-05	0.0749447	-0.00627192	-0.0190739	0.0191455	0.0404988	-0.0545866	0.0916541
DHX15	0.00811665	0.00915345	-0.0181426	0.000872534	0.0693267	0.0344879	0.0595086	0.0615835	-0.0159146	0.0271956	-0.0318949	0.0207879
DHX16	0.255939	-0.0669035	-0.0852025	-0.103833	-0.233119	-0.0266017	-0.2114	-0.258886	-0.0540456	-0.158004	-0.0367424	-0.141947
DHX29	0.0392492	0.0402082	-0.0684474	-0.0110099	-0.0249197	0.000685454	0.00866666	-0.00862646	-0.0320099	0.0165944	-0.00866863	0.000144584
DHX30	0.0913232	-0.0527165	-0.0343911	-0.00421558	0.0415645	0.0469135	0.00383246	0.00157748	0.0509022	0.0301265	0.0213137	0.0306222
DHX32	-0.0942786	0.105953	-0.0368058	0.0251313	-0.0138475	0.00203843	0.0562928	0.0449578	0.207473	0.295549	0.239802	0.29146
DHX33	0.353935	-0.137331	-0.0336705	-0.182933	-0.133033	-0.397615	-0.287457	-0.269414	-0.0292058	0.0545363	-0.069194	-0.0530302
DHX36	0.0127957	0.0217245	-0.0088685	-0.0256517	0.00461878	-0.00794559	0.0155133	0.011635	-0.0542784	-0.0188304	-0.0471303	-0.0283495
DHX37	-0.00944836	0.0899398	-0.0295584	-0.050933	-0.31874	-0.267321	-0.321051	-0.3354	-0.187244	0.0305579	-0.392521	0.145127
DHX38	0.131811	-0.0895491	-0.091552	0.0492904	-0.112499	-0.0756762	-0.183365	-0.188024	0.0808527	0.0523372	-0.0071179	0.0777272
DHX40	-0.296533	-0.0201332	0.180575	0.136092	-0.322433	0.0818097	-0.269451	-0.274972	0.485582	0.237685	0.33938	0.491518
DHX57	0.137044	0.114445	0.0129531	-0.264441	0.0706849	-0.0142745	0.125989	0.102438	-0.0763651	0.135696	-0.0437534	0.0837394
DHX9	0.0371114	0.0159161	-0.0253667	-0.0276609	0.0600327	0.0350367	0.0599206	0.0558201	-0.0178197	0.0334537	-0.0235243	0.0212625
DIABLO	-0.0347196	-0.00379923	-0.0404755	0.0789944	-0.0638105	-0.11086	-0.0664784	-0.0588213	-0.0256515	-0.0412787	0.0206112	-0.0809492
DIAPH1	-0.0489555	0.0181184	0.00610046	0.0247366	0.0968899	0.117034	0.113329	0.113182	0.0709352	0.0661656	0.0758063	0.0764084
DIAPH2	-0.000918266	-0.111983	0.0621599	0.0507414	0.117542	0.0610916	0.0179424	0.0485245	0.150717	0.0695167	0.0700085	0.0977391
DIAPH3	0.764123	-0.393325	-0.46045	0.0896514	0.522633	0.224962	0.205577	0.209993	0.5336	0.474	0.51084	0.237531
DICER1	0.308408	-0.0520225	0.149502	-0.405888	-0.216384	-0.685301	-0.387844	-0.34399	-0.322842	-0.0311497	-0.428213	-0.137477
DIDO1	0.0725637	-0.058697	0.0389873	-0.052854	0.0678632	-0.118633	-0.0196115	0.00848498	0.0926122	0.138257	0.0634496	0.0910366
DIP2B	0.189187	0.0319932	-0.196416	-0.0247641	-0.165558	-0.176526	-0.217526	-0.242192	-0.253069	-0.00546405	-0.443494	0.0363338
DIP2C	0.00628297	0.00717451	0.0192203	-0.0326778	-0.0229322	-0.0418415	-0.0230666	-0.0218119	-0.0845104	-0.0661874	-0.0856465	-0.0692194
DIPK2A	0.0387963	0.0162961	0.00839908	-0.0634914	0.0327899	0.00522822	0.0296279	0.0272024	0.0436113	0.100849	0.0237945	0.0994915
DIS3	0.0418333	-0.0298842	-0.0437192	0.0317701	0.0561927	0.106869	0.0169093	0.0128831	0.0510443	0.0720092	-0.0576843	0.129375
DIS3L	0.1788	0.0490599	-0.119184	-0.108677	-0.0937114	-0.00304133	-0.0282714	-0.0736429	0.0145497	0.0753281	0.0703586	0.0419637
DIS3L2	0.0215195	0.0433422	-0.0652379	0.00037619	-0.0554698	0.045442	-0.011418	-0.0357613	-0.0654742	-0.0336849	-0.0766438	-0.00744125
DKC1	0.0304486	0.0238931	-0.0682916	0.0139499	0.0678648	0.039477	0.0715089	0.0655864	0.0507052	0.113053	0.0532262	0.0903839
DLAT	-0.0400892	0.0468156	0.0151243	-0.0218507	0.00931116	-0.00465097	0.0418053	0.0398054	-0.0133905	0.0215036	0.0176969	0.00939428
DLD	-0.0154258	3.82743e-05	0.0380827	-0.0226952	0.0416195	-0.00885899	0.0270343	0.0368813	0.0210452	0.0408848	0.0108831	0.0371802
DLG1	-0.0533555	-0.0175269	0.0181538	0.0527286	0.0907044	0.0552885	0.0698829	0.0840348	0.0437363	0.0216279	0.0380483	0.0210247
DLGAP4	-0.0253392	-0.00560874	0.0162237	0.0147243	-0.0819998	-0.147544	-0.0900593	-0.0785802	-0.0879169	-0.0969386	-0.0503936	-0.130853
DLGAP5	-0.364374	0.298794	-0.0415523	0.107132	0.366115	0.508778	0.512596	0.489373	0.203727	0.515922	0.04481	0.675768
DLST	-0.0713821	0.0199661	0.0327952	0.0186208	0.0518104	-0.0395342	0.0538266	0.0698316	-0.0172841	-0.00173555	0.0278103	-0.0396913
DMAC2L	0.073318	-0.00449959	-0.0576786	-0.0111398	-0.238487	-0.103003	-0.214937	-0.240961	-0.0578621	-0.0825342	-0.0817593	-0.0445607
DMPK	0.0898712	-0.0830051	-0.0416994	0.0348333	-0.177939	-0.189818	-0.252048	-0.245609	-0.0578565	-0.0821863	-0.133517	-0.0662902
DNAAF5	-0.000308888	0.0212787	-0.00892866	-0.0120412	-0.0613325	-0.00281416	-0.0352073	-0.0464843	-0.0279983	-0.0253529	-0.02997	-0.0068767
DNAH14	-0.0736274	-0.048678	0.093528	0.0287774	-0.118939	-0.179914	-0.222204	-0.188183	-0.318372	-0.268185	-0.521446	-0.168431
DNAJA1	-0.0220466	-0.00479343	0.0402259	-0.0133859	0.0196914	0.00674772	0.0169583	0.0230098	-0.00375269	-0.0194164	0.00122656	-0.0178572
DNAJA2	-0.0369082	-0.0220672	0.046418	0.0125574	0.0250726	-0.040758	0.00137476	0.0186997	-0.052881	-0.0764709	-0.0400353	-0.0932504
DNAJA3	-0.0635343	0.00812592	0.0232227	0.0321857	0.0357594	0.0637098	0.0445975	0.0477585	0.0332122	0.0136279	0.0231133	0.0373596
DNAJA4	-0.150672	0.0850703	0.0659494	-0.000347255	-0.220037	-0.162533	-0.176856	-0.177241	-0.178704	-0.111331	-0.243994	-0.0346168
DNAJB1	0.00660365	-0.0135938	0.0160033	-0.00901314	0.1004	0.105235	0.103818	0.104259	0.0393873	0.00229771	0.0674411	-0.00847086
DNAJB11	-0.0453168	0.00994985	0.0200665	0.0153004	0.0306248	0.0123932	0.0326223	0.0389238	-0.023953	-0.0209154	-0.0211279	-0.0201993
DNAJB12	0.0339002	0.0133477	-0.0441919	-0.00305592	-0.0167575	-0.00972844	-0.00805417	-0.0164752	0.00741435	0.0361839	0.0111125	0.0269576
DNAJB2	0.0832667	0.0340032	0.0379285	-0.155198	-0.109294	-0.16756	-0.0764468	-0.0851774	-0.129269	-0.0849298	-0.0479743	-0.144876
DNAJB4	0.0259169	0.0337378	-0.0596415	-1.325e-05	0.0306071	0.016385	0.0532522	0.0436413	-0.0441002	0.00398746	-0.0116697	-0.0268381
DNAJB5	0.278883	0.228944	-0.415419	-0.092408	-0.197005	-0.0377234	0.00214064	-0.105558	-0.525579	-0.243446	-0.377382	-0.349745
DNAJB6	0.0352754	-0.00313042	-0.0139563	-0.0181887	-0.0168117	-0.146876	-0.0409128	-0.0291475	-0.0401837	0.00769238	-0.002669	-0.0569599
DNAJC1	0.0913961	0.0272995	-0.106368	-0.0123279	-0.0208598	0.0101031	0.0108335	-0.0125932	0.00809883	0.0491231	0.0476188	0.015313
DNAJC10	-0.0174628	0.0213042	0.00390353	-0.00774498	0.0778247	-0.000994065	0.0774013	0.0852939	0.0775561	0.12096	0.104031	0.0862669
DNAJC11	0.012211	-0.0121435	-0.0304632	0.0303957	0.0526795	0.0045651	-0.000564229	0.0088466	-0.0655146	0.0110878	-0.168821	0.0402772
DNAJC13	-0.0254864	0.0278733	0.00581155	-0.00819855	0.0248427	0.0458473	0.0426816	0.0387328	-0.00716373	0.0167793	-0.0172202	0.0323284
DNAJC14	-0.138287	0.0614793	0.0044934	0.0723142	-0.153952	-0.058528	-0.105472	-0.111569	-0.241371	-0.232756	-0.269385	-0.173091
DNAJC17	0.0525876	-0.0546966	0.188293	-0.186184	-0.142975	-0.202355	-0.206212	-0.186114	-0.0212162	-0.0214981	-0.110501	0.0242586
DNAJC2	0.0202967	-0.060051	0.0380747	0.00167966	-0.0414913	-0.027973	-0.0780555	-0.0700002	-0.0795254	-0.147043	-0.107549	-0.127057
DNAJC21	0.0219662	0.0222176	-0.0140611	-0.0301227	-0.0105535	-0.054616	0.00526243	0.00279794	-0.0538402	-0.0240166	-0.00530534	-0.0651977
DNAJC24	-0.0428705	0.0189696	0.142558	-0.118657	0.0976294	-0.123317	0.0474629	0.0835333	-0.15709	-0.0420758	-0.188853	-0.0700965
DNAJC3	-0.0376959	0.026342	0.0209532	-0.00959933	0.0778907	0.0261128	0.0768899	0.0844383	0.0152319	0.0647871	0.00656742	0.0603155
DNAJC5	0.0835765	0.010655	-0.107948	0.0137163	-0.11671	-0.00312808	-0.0644055	-0.095949	-0.0112534	-0.0496955	0.0555924	-0.0707496
DNAJC7	0.000589686	-0.0201802	0.041452	-0.0218616	-0.0527775	-0.104011	-0.0812193	-0.0693159	-0.0851038	-0.0816607	-0.1041	-0.0829095
DNAJC8	-0.0374436	-0.0145602	0.0204639	0.0315398	0.0138686	0.0181905	0.0572552	0.0584601	0.0787934	-0.0520969	0.237955	-0.121632
DNAL1	-0.0222803	-0.020107	0.108777	-0.0663893	-0.150211	-0.00203549	-0.113955	-0.124228	-0.0649734	-0.189963	-0.0542307	-0.13109
DNAL4	0.137851	0.0801929	-0.290872	0.0728281	-0.0729124	0.364794	0.0676291	-0.026502	0.11273	0.105681	0.0948513	0.1965
DNASE1L1	0.147263	-0.0594036	-0.0671294	-0.02073	0.210352	0.0168746	0.11222	0.130045	0.327752	0.421611	0.28572	0.355287
DNASE2A	0.0368051	-0.000168838	0.077091	-0.113727	-0.00267338	-0.0177178	5.3028e-05	0.000286385	0.110606	0.114458	0.11693	0.114188
DNM1	0.0705254	-0.0190553	0.063219	-0.114689	0.402	0.28561	0.368258	0.380482	0.348253	0.386175	0.357025	0.347099
DNM1L	-0.0177952	-0.0016494	-0.00460986	0.0240545	-0.010649	-0.0986449	-0.0269273	-0.0143103	0.0156091	0.0344925	0.0417077	-0.00462094
DNM2	0.00471834	0.018207	0.0137715	-0.0366968	0.01318	0.00768067	0.0179061	0.0160953	-0.0483785	-0.0130268	-0.0638897	-0.00526116
DNMBP	0.04168	0.0197834	-0.0801885	0.0187251	0.3448	0.402241	0.332684	0.318512	0.258893	0.347937	0.148552	0.40401
DNMT1	0.0942577	-0.0159946	-0.219135	0.140871	0.231496	0.222094	0.199578	0.186944	0.113879	0.177086	0.0808409	0.14815
DNPEP	-0.0131997	-0.0361408	0.0510869	-0.00174638	0.0762366	0.0273144	0.0336796	0.0503948	0.00862496	-0.00414519	-0.0296191	0.00714381
DNPH1	0.0391043	-0.0287011	0.0140987	-0.0245018	0.0561295	0.0356905	0.0279898	0.0323769	0.0936492	0.0913192	0.067761	0.0949239
DNTTIP2	0.078625	-0.0818764	0.0476131	-0.0443617	0.0227117	-0.0639075	-0.0431774	-0.0254928	-0.00576938	-0.0521693	-0.0096953	-0.0802923
DOCK1	0.179714	0.0168037	-0.00571069	-0.190807	-0.00421929	0.0159641	0.0219833	-0.00436606	0.129464	0.1824	0.157183	0.156413
DOCK11	0.0629942	0.0725837	-0.0182229	-0.117355	0.0271648	0.10895	0.0996265	0.0684421	-0.0176486	0.0417921	0.0150291	0.0440354
DOCK5	-0.278681	-0.199925	0.0948536	0.383752	0.0904048	0.316359	-0.0437649	0.00239459	0.346913	0.0319505	0.0879133	0.266396
DOCK6	0.0124443	-0.0217828	0.0813774	-0.0720389	-0.0907927	0.0101863	-0.0886989	-0.0951297	0.11082	0.0587208	0.0578002	0.12623
DOCK7	0.0166766	0.00605336	-0.0119719	-0.010758	0.0301469	0.00964381	0.0329759	0.0318521	0.0223207	0.0370498	0.0387033	0.0193511
DOHH	-0.0454128	-0.0155145	0.0352359	0.0256914	-0.00499055	-0.00882576	-0.00888501	-0.000183748	-0.0520233	-0.0986719	-0.0370311	-0.0977153
DOK1	0.0512517	-0.0398922	-0.0081818	-0.00317762	0.100761	0.00251031	0.0319363	0.047608	0.0542489	0.105804	-0.0133297	0.100576
DOLPP1	0.0101256	0.0586045	-0.200897	0.132167	0.103512	0.181302	0.17474	0.14421	-0.208665	-0.19169	-0.117534	-0.240751
DOP1A	0.0261147	0.155869	-0.146087	-0.035896	-0.319796	-0.0888189	-0.132667	-0.200959	-0.0535497	-0.0182318	0.0952115	-0.0387903
DOP1B	0.0272511	0.273415	-0.13142	-0.169247	-0.0338068	0.0787754	0.193337	0.121043	-0.0833094	0.152723	0.0788372	0.0933093
DPAGT1	0.176991	0.0175558	-0.246201	0.0516542	0.0622418	0.169711	0.113973	0.0669174	0.0723379	0.0887246	0.14857	0.0315762
DPCD	0.17824	-0.067612	-0.274799	0.164171	-0.194609	-0.191173	-0.261183	-0.277305	-0.0143716	0.0232715	-0.0713641	-0.00790133
DPEP1	0.101626	-0.0341723	-0.153759	0.0863057	-0.468762	-0.592264	-0.517493	-0.513126	-0.320803	-0.271659	-0.291519	-0.358195
DPF2	0.133245	-0.0069862	-0.0786072	-0.0476516	0.0146969	-0.0472212	0.0106664	0.000604453	-0.0212013	0.0172474	0.0360567	-0.0552423
DPH1	0.0484104	0.133964	-0.0908482	-0.0915262	-0.35152	-0.28235	-0.248789	-0.289529	0.0794596	0.224861	0.122569	0.210345
DPH2	0.198233	-0.0477069	0.137004	-0.28753	-0.00146333	-1.33193	-0.318358	-0.160286	-0.455366	0.0643133	-0.306459	-0.425669
DPH5	-0.0622091	0.0170265	0.0914686	-0.046286	-0.190889	-0.0548508	-0.161101	-0.169602	-0.0807086	-0.118366	-0.141659	-0.026043
DPH6	0.0277199	-0.107264	0.0315971	0.047947	0.0536156	-0.0605505	-0.110618	-0.0719383	-0.122835	-0.0601349	-0.36615	0.0217914
DPM1	-0.0888365	0.0466602	0.00113302	0.0410433	-0.113111	-0.200954	-0.106058	-0.0930349	0.0213641	0.0861629	0.0382552	0.0607723
DPM3	0.129618	-0.128276	0.0832162	-0.0845588	0.145449	-0.0383282	-0.00247832	0.0345932	-0.0488944	-0.0357863	-0.159222	-0.0436371
DPP3	0.0069432	0.0056657	0.00249733	-0.0151062	-0.0223343	-0.066781	-0.0267727	-0.0230228	-0.0207905	0.00234716	-0.00886861	-0.0175715
DPP7	0.0308182	-0.0473401	0.0433995	-0.0268776	0.0569206	-0.0449798	0.0166455	0.0345662	0.222326	0.192694	0.254337	0.147373
DPP8	0.0327456	0.180278	-0.205378	-0.00764489	-0.235857	-0.0662735	-0.0246541	-0.0948593	-0.247462	-0.19686	-0.00479685	-0.291078
DPP9	0.0579452	0.0116313	-0.00742734	-0.0621491	0.0639399	0.0462719	0.0653008	0.0591709	0.0107884	0.0557567	0.00712459	0.0452634
DPY19L1	-0.120753	0.145926	0.274032	-0.299205	-0.22649	0.0100168	-0.110879	-0.138759	-0.1209	-0.0394366	-0.250362	0.153246
DPY30	0.0384999	0.0161566	-0.0270534	-0.0276031	-0.153869	-0.0528264	-0.118685	-0.139644	0.0767108	0.0650556	0.0783126	0.0883646
DPYSL2	-0.0266185	0.0045754	0.0190192	0.00302392	0.226881	0.201979	0.221474	0.22774	0.124196	0.134858	0.117745	0.135811
DPYSL3	-0.0115908	-0.0270454	0.0287061	0.00993016	0.171584	0.180166	0.157308	0.163142	0.193922	0.15181	0.185371	0.163423
DR1	-0.208184	0.0196161	0.0900457	0.0985226	0.112467	-0.179974	0.0223238	0.0858328	-0.14086	-0.00511358	-0.223544	-0.0215154
DRAP1	0.0778475	-0.0217626	0.00396038	-0.0600452	-0.0196043	-0.0336303	-0.0287289	-0.0323689	0.0673627	0.0592798	0.0838989	0.0389792
DRG1	-0.0669312	0.0261729	0.0148469	0.0259113	-0.0251962	-0.0448822	-0.0185641	-0.0121457	-0.0365187	-0.0109638	-0.044628	-0.00357276
DRG2	-0.0042659	0.0251991	-0.00511987	-0.0158133	-0.0134738	-0.000475777	0.00316985	-0.00228715	-0.0123329	0.0150534	-0.0140566	0.0202171
DST	0.000900945	-0.0327022	-0.00689801	0.0386992	-0.0473557	-0.0811675	-0.0759819	-0.0664387	-0.0738022	-0.0974819	-0.0772779	-0.108214
DSTN	-0.0684337	-0.0341507	0.0678187	0.0347658	0.0706523	-0.0153975	0.0325538	0.0589874	-0.0286399	-0.0657962	-0.0251598	-0.0782693
DTD2	0.00521592	0.0606129	0.0862686	-0.152097	-0.301596	-0.218905	-0.234782	-0.253901	-0.139757	-0.121935	-0.119084	-0.0926507
DTNA	0.00266468	-0.0215806	0.010786	0.00812992	0.0909524	0.0462196	0.0651621	0.0748516	0.102575	0.0996626	0.0942342	0.0905373
DTNBP1	0.147352	-0.0378535	0.145837	-0.255336	0.0578068	0.0203855	0.0292514	0.0296942	0.0275772	0.0362599	0.002412	0.0421978
DTX3	-0.176952	-0.00934354	0.0725427	0.113752	-0.121397	0.18696	-0.096281	-0.107316	0.000594529	-0.125589	-0.16198	0.0784196
DTX3L	0.0538552	-0.0803342	-0.0141433	0.0406223	0.237642	0.218197	0.165845	0.177499	-0.183518	-0.21955	-0.253012	-0.201246
DTYMK	-0.10038	0.0560091	-0.0308079	0.0751788	0.21029	0.0946892	0.229555	0.243122	0.0798369	0.140168	0.148104	0.0778348
DUS3L	0.0101357	-0.028509	0.0604754	-0.0421022	0.0240719	0.0858024	0.030394	0.0276207	0.0395879	-0.0375844	0.048408	-0.0153938
DUSP12	0.216114	-0.199511	-0.0286944	0.0120915	0.0668047	-0.139135	-0.0920505	-0.0579191	-0.0514918	-0.153766	-0.0365667	-0.256274
DUSP19	0.148871	-0.127466	0.263381	-0.284787	-0.19149	0.19868	-0.285671	-0.307864	-0.0919334	-0.16493	-0.541977	0.196363
DUSP28	0.114777	-0.306243	0.0604462	0.13102	0.0128254	0.0455873	-0.223231	-0.179489	0.219677	-0.0222256	-0.0288568	0.0990155
DUSP3	-0.0554812	0.0359129	-0.00556576	0.025134	-0.0371854	-0.0448927	-0.0127001	-0.012471	-0.139065	-0.119279	-0.114833	-0.127799
DUT	-0.124625	0.00448191	0.0718018	0.0483417	0.106487	0.0354521	0.1129	0.135249	-0.047098	-0.0961528	0.0190339	-0.127184
DVL2	-0.00399056	0.0184142	-0.0847608	0.0703372	0.115018	0.25814	0.156066	0.132349	0.132503	0.103604	0.125914	0.140014
DYM	-0.0887142	0.177184	-0.138467	0.0499971	-0.0125046	0.0986614	0.153196	0.109946	0.164728	0.24867	0.311885	0.204741
DYNAP	0.0873576	-0.062862	0.117271	-0.141767	-0.059384	-0.000418601	-0.106214	-0.105581	-0.358388	-0.39172	-0.469109	-0.312643
DYNC1H1	-0.0120362	0.00912687	0.0158766	-0.0129672	0.0514589	0.0309691	0.0481075	0.0515297	0.0158366	0.0386942	0.00386055	0.0418656
DYNC1I1	-0.00780633	-0.0188227	0.0691018	-0.0424728	-0.0750789	0.0020047	-0.0721263	-0.0748082	-0.0686614	-0.122478	-0.10114	-0.0720894
DYNC1I2	0.0577757	-0.0234628	0.0105536	-0.0448665	0.0315668	-0.0757981	-0.00296547	0.00823036	-0.0158504	0.0108716	0.000459821	-0.0355455
DYNC1LI1	-0.0480453	0.0109831	0.0428537	-0.00579144	0.00818924	-0.0510915	0.00704437	0.0189217	-0.0374333	-0.028778	-0.0160401	-0.0462968
DYNC1LI2	-0.0452368	0.0182951	0.0167589	0.0101829	0.00123517	0.00811426	0.0205619	0.021438	-0.00217932	-0.011475	0.0205891	-0.0129006
DYNC2H1	-0.0904669	0.182568	-0.0742248	-0.0178763	-0.145866	-0.248056	-0.0463785	-0.0586765	-0.0740302	0.140444	0.0193172	0.0656201
DYNLL1	-0.0226092	-0.0560563	0.0253526	0.0533128	0.0380837	-0.077996	-0.0272769	0.000805121	-0.0920717	-0.112838	-0.106561	-0.137365
DYNLL2	-0.0511319	0.0472644	0.0183617	-0.0144941	0.0618338	-0.0486979	0.0603753	0.0731359	0.00517808	0.0994301	0.00775086	0.0725812
DYNLRB1	-0.0835358	0.021407	0.039778	0.0223508	0.0615539	-0.0722933	0.0608561	0.0829078	-0.055683	-0.0370608	0.0130405	-0.097506
DYNLT1	-0.0282811	-0.0652006	0.0686059	0.0248758	0.0429507	-0.0544865	-0.0308344	-0.000498712	-0.00604559	-0.035669	-0.0536113	-0.0315823
DYNLT3	-0.00152748	0.070878	-0.00910133	-0.0602492	-0.0632384	0.0214005	0.00782999	-0.0159617	0.0502678	0.085741	0.0811733	0.0976306
DYRK1A	0.0417974	0.00846264	-0.0154296	-0.0348304	-0.0169492	-0.114814	-0.0367916	-0.0307142	-0.108389	-0.0378874	-0.104927	-0.0765292
DYSF	-0.0349732	0.00906612	-0.0267806	0.0526877	-0.156188	-0.140261	-0.147902	-0.148591	-0.0502708	-0.0551266	-0.0468384	-0.0519488
E2F4	0.135995	-0.118388	-0.0819998	0.0643934	-0.252769	0.17965	-0.214074	-0.267873	0.0292884	-0.265528	0.0107006	-0.149778
E2F7	0.0253875	0.0375387	-0.0610395	-0.00188676	-0.05518	-0.142938	-0.0417326	-0.0432735	-0.0483358	0.024344	0.00947391	-0.0418924
EAPP	-0.0118791	0.0211888	-0.0769247	0.067615	0.0487389	-0.146601	0.0320923	0.0498475	-0.173618	-0.0975647	-0.0881497	-0.209794
EARS2	0.113884	-0.0424264	-0.116871	0.0454129	-0.263257	0.0327337	-0.250134	-0.294091	-0.0477586	-0.122671	-0.162803	-0.00383134
EBNA1BP2	-0.0440714	-0.0228568	0.0781604	-0.0112322	0.0377214	0.0761493	0.0237515	0.0315302	0.113805	0.0687641	0.0672574	0.118839
EBP	0.0151052	0.0343951	-0.0154807	-0.0340196	-0.10785	-0.15377	-0.0727305	-0.0776677	-0.0661623	-0.0464469	0.0242591	-0.107803
ECD	0.0145822	-0.130059	-0.0862135	0.201691	-0.28597	-0.0467895	-0.33894	-0.348967	-0.0417607	-0.236473	-0.163221	-0.119641
ECE1	0.000710531	-0.0177242	0.00581188	0.0112018	-0.0305815	-0.0715984	-0.0538369	-0.0451772	-0.109257	-0.108204	-0.118551	-0.116144
ECH1	0.0137129	0.0128443	-0.023094	-0.00346315	0.0475989	0.0379238	0.0788785	0.0727587	0.0506004	0.0270007	0.138509	-0.0232537
ECHDC1	0.0725041	0.100606	-0.0984094	-0.0747011	-0.239795	-0.117095	-0.107359	-0.156226	0.104069	0.123392	0.256796	0.0680062
ECHDC2	-0.171763	0.00736103	0.0853868	0.0790151	0.259179	0.185867	0.268472	0.296084	0.428808	0.364279	0.501139	0.336394
ECHS1	-0.0180697	-0.0151234	0.0309141	0.002279	0.13014	0.0671775	0.11572	0.128387	0.107635	0.0900823	0.136844	0.0622084
ECI1	-0.0342273	-0.0140632	0.0190922	0.0291983	-0.017535	-0.0467946	-0.0301074	-0.0198723	-0.0230892	-0.0459262	-0.0150296	-0.0530264
ECI2	-0.0371884	-0.00869745	0.0589133	-0.0130275	-0.0579492	-0.071652	-0.0639802	-0.0547255	0.00736346	-0.0172712	0.00709016	-0.00920286
ECM1	0.0614617	0.0124601	0.0435153	-0.117437	0.346867	0.312725	0.351904	0.348549	0.272138	0.310972	0.283523	0.295119
ECPAS	-0.00905352	0.0246837	0.00164999	-0.0172802	-0.021313	-0.0178424	-0.00257621	-0.00645964	-0.0038685	0.0161582	0.00903116	0.0126996
ECSIT	0.0189983	-0.0214594	0.0376291	-0.0351679	0.00481048	0.0461225	0.0112089	0.00792717	0.0474421	-0.00967613	0.0643139	-0.00187696
EDC3	0.0932293	-0.0603911	0.0273376	-0.0601758	-0.410725	-0.241034	-0.40747	-0.427876	-0.00891384	-0.123547	-0.0416582	-0.0614354
EDC4	-0.0149325	-0.0360849	0.0079153	0.0431021	-0.0385895	0.000741061	-0.0603588	-0.0563402	-0.0125266	-0.0615098	-0.0506462	-0.0288056
EDEM3	-0.0628216	-0.0170656	0.0395728	0.0403144	-0.0161697	-0.114997	-0.0576103	-0.0329789	0.00255474	0.0151414	-0.0199891	0.00700407
EDF1	-0.0264441	-0.0522767	0.0447886	0.0339322	0.124111	-0.0172901	0.0656094	0.0962933	0.0390496	0.0115376	0.0576186	-0.0336625
EDIL3	-0.0588966	0.0433167	0.0305681	-0.0149882	-0.0807743	-0.0236211	-0.0315457	-0.039578	-0.0265871	-0.0371825	0.00326477	-0.0223377
EEA1	-0.00455818	4.51731e-05	0.0260554	-0.0215424	0.0789339	0.0356043	0.0774634	0.0835157	-0.0063842	-0.00711536	0.0207142	-0.0295682
EED	0.020815	0.142988	-0.0796895	-0.0841138	-0.341181	-0.181872	-0.231072	-0.279261	-0.239978	-0.0948125	-0.264894	-0.0433956
EEF1A1	-0.0137405	0.0352915	-0.00538453	-0.0161665	0.0434417	-0.0258619	0.0519572	0.0557097	-0.0474944	0.014084	-0.0240798	-0.0175659
EEF1A2	0.251809	-0.138071	-0.0867255	-0.0270122	-0.371198	-0.736448	-0.615051	-0.567976	-0.238347	-0.0219019	-0.463375	-0.0683436
EEF1AKMT1	0.137574	0.0651676	-0.173489	-0.0292522	-0.112481	0.0182374	-0.0344024	-0.0844935	-0.058684	0.00520409	-0.0131944	-0.0139772
EEF1AKNMT	-0.0407447	0.00782197	0.0576183	-0.0246956	0.00159836	-0.0987711	-0.0356844	-0.0156105	-0.0506632	0.0202074	-0.107441	0.0291786
EEF1B2	0.031433	-0.0227856	-0.00208092	-0.00656641	-0.0660404	-0.0702527	-0.0592459	-0.0607009	-0.113651	-0.170041	-0.0491705	-0.206742
EEF1D	-0.0161656	-0.00474175	0.0166663	0.00424109	-0.0391265	-0.0493319	-0.0385938	-0.0347291	-0.0737418	-0.0925172	-0.0570357	-0.0998491
EEF1E1	-0.0486908	-0.0314639	0.0564918	0.0236629	-0.0655283	-0.0618417	-0.0777913	-0.0661235	-0.0313765	-0.101828	-0.024247	-0.0916125
EEF1G	-0.0696818	-0.0111144	0.0416827	0.0391135	-0.00660451	-0.0398759	-0.0296278	-0.0134333	-0.0335394	-0.0426463	-0.0625983	-0.0259598
EEF2	-0.0165149	0.00793192	0.010577	-0.001994	0.00625142	-0.0614401	-0.00630436	0.00330983	-0.0574337	-0.02243	-0.0561572	-0.0408147
EEF2K	-0.0458213	-0.0426803	0.0991581	-0.0106564	0.0400443	0.52009	0.14469	0.0978343	0.285843	-0.0225849	0.281482	0.147957
EEF2KMT	0.251714	0.0188181	-0.356236	0.0857036	-0.28632	-0.301564	-0.268757	-0.312148	-0.238495	-0.127186	-0.156549	-0.249215
EFHD1	0.0819367	-0.0149448	0.0521046	-0.119096	0.476673	0.512702	0.492674	0.481943	0.37339	0.334573	0.407667	0.328088
EFHD2	-0.0679302	-0.00326464	0.035723	0.0354719	0.121638	0.0608732	0.102217	0.11958	-0.0133396	-0.0104667	-0.02115	-0.0135856
EFL1	0.0297026	-0.0587712	-0.0337637	0.0628323	-0.00461859	0.0768384	-0.0442616	-0.0466936	0.0741272	0.0231681	-0.0107832	0.0806263
EFNB1	0.195302	0.0172064	-0.271321	0.0588126	0.0108717	0.252434	0.0528839	-0.00964084	0.0327479	0.0774396	-0.0296594	0.124094
EFR3A	0.0436882	-0.0255022	-0.0224607	0.00427472	0.14614	0.113323	0.0865917	0.0934048	0.0525022	0.12024	-0.0628422	0.157718
EFTUD2	-0.0126265	-0.00369081	0.00933745	0.00697981	0.0299995	0.0112057	0.00895575	0.0152591	-0.02932	-0.003227	-0.0750044	0.015676
EGFR	0.0845266	0.0568637	-0.0534378	-0.0879525	0.0447693	0.154516	0.11256	0.0769677	0.416919	0.457263	0.444363	0.46309
EGLN3	-0.207226	0.104243	0.0820356	0.0209469	-0.0885742	-0.168766	-0.0296563	-0.0129975	-0.246394	-0.186904	-0.180864	-0.208302
EHBP1L1	-0.00747584	-0.0361516	0.0497945	-0.00616702	-0.0220269	-0.120868	-0.0518646	-0.0321371	-0.0403415	-0.0765831	0.00338917	-0.121541
EHD1	-0.038264	-0.00313592	0.0101616	0.0312383	0.0369764	0.0134738	0.0298516	0.0378782	-0.0105499	-0.0186423	-0.00770854	-0.0220502
EHD2	0.00270238	-0.00773205	0.0174586	-0.0124289	0.321612	0.29382	0.304909	0.31072	0.282956	0.295921	0.263575	0.29875
EHD3	-0.0730831	0.0032423	0.0375515	0.0322892	0.0227541	0.0085163	0.0264884	0.0365766	-0.00998505	-0.0363802	0.00557522	-0.0353616
EHD4	-0.0116882	-0.0116856	0.0138562	0.00951765	0.0143623	-0.0520124	-0.00259446	0.00898806	-0.0249245	-0.0266993	-0.00453558	-0.0544225
EIF1	0.00764469	-0.084425	0.0706439	0.00613648	0.0933585	0.0482817	0.0177028	0.0410906	0.0411268	-0.0170867	-0.023947	0.00808389
EIF1A	-0.0390286	0.0101798	0.0177577	0.0110911	0.00216374	-0.0458903	0.00740934	0.0155878	-0.0469285	-0.0480175	-0.00930383	-0.0745261
EIF1AD	0.144482	-0.0580242	-0.0177781	-0.0686797	-0.205513	-0.399769	-0.325324	-0.302998	-0.21975	-0.0841582	-0.340908	-0.104722
EIF1AX	-0.0955034	0.00690163	0.024149	0.0644528	0.0756615	0.0859433	0.104009	0.110476	0.0832722	0.0121026	0.153799	-0.00551545
EIF2A	0.0356402	0.00456356	-0.0142751	-0.0259286	0.0729485	0.0409775	0.0637325	0.0630863	0.0032843	0.0437475	-0.00713859	0.0331832
EIF2AK2	-0.0921141	-0.0165545	0.104615	0.0040532	0.176767	0.0909771	0.144383	0.17235	-0.167929	-0.183599	-0.182881	-0.178826
EIF2B1	-0.0901884	0.0458127	-0.0548958	0.0992715	0.0838883	-0.0305424	0.078341	0.0934972	0.057798	0.145535	0.0678377	0.107079
EIF2B2	-0.0567127	0.046425	0.0170199	-0.00673221	-0.148836	-0.0999352	-0.115216	-0.121797	-0.0775484	-0.0499645	-0.0938991	-0.0173743
EIF2B3	-0.0634939	-0.0227344	0.0292601	0.0569682	-0.00216002	0.0230656	-0.0161686	-0.0068417	0.0413694	-0.00851353	0.0148803	0.022513
EIF2B4	0.104456	-0.0361319	-0.0184749	-0.0498495	-0.0185851	-0.050054	-0.0442882	-0.0466333	-0.0119301	-0.0130842	-0.00563943	-0.0401895
EIF2B5	-0.0166704	0.0109006	0.0196465	-0.0138767	-0.0213007	-0.044188	-0.0173452	-0.0140073	-0.0564631	-0.0450951	-0.0467306	-0.0521622
EIF2D	0.0177866	-0.0854488	-0.0309087	0.0985709	0.0920123	0.0967288	0.0415679	0.0522455	0.143148	0.043052	0.135532	0.0399522
EIF2S1	0.0245008	0.0207574	-0.00760664	-0.0376515	0.0240666	-0.0152011	0.0266561	0.0252665	-0.043303	0.00897981	-0.0395136	-0.00829534
EIF2S2	-0.065401	0.0113964	0.0602704	-0.00626572	-0.0203792	0.00119927	0.0009259	0.0046774	-0.0541525	-0.0918775	-0.031307	-0.0804712
EIF2S3X	-0.00683857	0.00457595	-0.00354239	0.00580502	0.0483136	0.0223683	0.0348371	0.0390663	-0.0402311	-0.00655002	-0.0687543	-0.000516257
EIF3A	-0.0160521	-0.0146184	0.0246294	0.006041	-0.00413848	-0.0166616	-0.018871	-0.0118004	-0.0443876	-0.0579439	-0.0580881	-0.050289
EIF3B	0.00523851	-0.00372456	-0.00767121	0.00615726	-0.0111525	0.0277893	-0.0100245	-0.0145786	-0.0245049	-0.0324514	-0.0456438	-0.0117324
EIF3C	0.0335393	0.00252527	0.00384123	-0.0399058	0.0113867	0.00856573	0.00845221	0.00530533	-0.055109	-0.0321355	-0.0691193	-0.0290163
EIF3D	-0.0275225	0.0241964	0.02126	-0.0179339	-0.0489563	-0.0475092	-0.0289402	-0.0299445	-0.0468767	-0.0376123	-0.0296788	-0.039048
EIF3E	-0.0128132	-0.00118916	0.0216731	-0.00767075	-0.0199331	-0.0524934	-0.0287675	-0.0221542	-0.0996202	-0.0916873	-0.101529	-0.0964934
EIF3F	-0.0414742	-0.0177657	0.0238157	0.0354242	-0.0362763	-0.0608056	-0.0541048	-0.0424282	-0.0787746	-0.102986	-0.0851833	-0.100224
EIF3G	-0.0086555	0.00822409	-0.00630502	0.00673643	-0.00354297	-0.0357657	-0.0017753	0.00114972	-0.0581156	-0.045451	-0.0388121	-0.0647687
EIF3H	0.0412653	0.0358862	-0.0630728	-0.0140786	-0.169446	-0.106734	-0.136313	-0.156887	-0.199944	-0.159346	-0.202234	-0.151242
EIF3I	-0.0235773	-0.0193416	0.0490671	-0.0061482	-0.0427328	-0.0550992	-0.0585179	-0.0491007	-0.0954983	-0.121814	-0.107999	-0.110456
EIF3J1	0.0209405	-0.0208695	0.0100985	-0.0101695	-0.037012	-0.03221	-0.0419058	-0.0415937	-0.027101	-0.0605257	-0.012272	-0.0673695
EIF3K	-0.0467257	-0.0651891	0.0790732	0.0328416	-0.00027187	-0.00799005	-0.0497322	-0.0287338	-0.0353539	-0.115778	-0.0809058	-0.0811811
EIF3L	-0.0172634	-0.000929251	0.0177662	0.000426421	0.0139167	-0.0454125	-0.00968718	0.00155062	-0.0657618	-0.0311503	-0.091984	-0.0326223
EIF3M	-0.0570649	-0.0182706	0.0592758	0.0160597	-0.0971845	0.0584896	-0.0708329	-0.0791187	-0.0638679	-0.175596	-0.0838275	-0.103093
EIF4A1	0.0291434	0.0105676	-0.0216034	-0.0181076	0.0563079	-0.0296624	0.05157	0.0557183	-0.0831382	-0.0402226	-0.0434811	-0.0923013
EIF4A2	0.00349823	0.00586472	-0.00265497	-0.00670798	0.00776862	-0.0624383	-0.00496043	0.00245709	-0.0582257	-0.0204712	-0.0505572	-0.046779
EIF4A3L2	0.0397062	0.00346574	-0.0403683	-0.00280362	0.0330375	0.00515643	0.0175537	0.0158363	-0.0049472	0.0473203	-0.0325444	0.0421275
EIF4B	-0.0515751	-0.0331142	0.0605949	0.0240943	0.0715248	-0.0167433	0.0293918	0.0542728	0.00649782	-0.0144686	-0.0025717	-0.0242913
EIF4E	-0.0568643	-0.0218942	0.0337649	0.0449936	0.0316073	-0.0295932	0.00720659	0.0257971	-0.0152299	-0.0433719	-0.00552755	-0.0569815
EIF4E2	-0.0282494	-0.0242118	0.0121308	0.0403304	0.0065025	0.0347707	0.0128526	0.0153249	-0.0527806	-0.132055	-0.0133396	-0.138272
EIF4EBP1	0.20642	-0.258205	-0.0286061	0.0803905	-0.552538	-0.368784	-0.678732	-0.680575	0.235358	-0.0625038	0.135387	0.0124479
EIF4EBP2	-0.0824209	0.0279929	0.00185942	0.0525686	-0.0961549	-0.0891285	-0.0620335	-0.0603186	-0.0133808	-0.0400248	0.0436445	-0.0562171
EIF4ENIF1	0.357816	0.165864	-0.57529	0.0516098	-0.428731	-0.247708	-0.24491	-0.361399	-0.254719	-0.0598781	-0.0377794	-0.225683
EIF4G1	0.0026	-0.00419566	-0.00192927	0.00352493	-0.00187741	-0.0246621	-0.00774818	-0.0047239	0.00832608	0.00990756	0.0162724	-0.00172789
EIF4G2	-0.0116289	-0.0279581	0.0197288	0.0198582	0.0587868	0.0136234	0.0335212	0.0457514	0.0209459	-0.00344176	0.0252886	-0.0162433
EIF4G3	-0.0181675	-0.0142317	0.0390247	-0.00662551	-0.0464503	-0.0194964	-0.0425273	-0.0407408	-0.0212182	-0.0696545	-0.0113884	-0.0587566
EIF4H	-0.0856536	-0.0458515	0.0720624	0.0594427	0.147226	0.0580357	0.108155	0.138251	0.14823	0.0788651	0.172354	0.0574888
EIF5	-0.0565662	-0.0799702	0.108191	0.0283454	0.0274664	0.0549331	-0.0220252	-0.000875983	0.0604612	-0.058724	0.0075101	-0.00459116
EIF5A	-0.0785829	-0.0132765	0.0464516	0.0454077	0.031192	-0.0777314	0.00292557	0.0287366	-0.0486274	-0.0580539	-0.0278894	-0.0876887
EIF5B	0.0313391	-0.00795002	0.00158354	-0.0249726	0.00186491	-0.0190047	0.00514775	0.00438723	-0.0298832	-0.0448317	0.0101489	-0.0739762
EIF6	-0.00781571	-0.0119993	0.098882	-0.079067	0.0333579	-0.0538161	0.00628472	0.023975	-0.138587	-0.124219	-0.147271	-0.13228
EIPR1	-0.026427	0.0157575	0.00110314	0.00956638	0.022062	0.0215559	0.0434599	0.0424749	-0.0661498	-0.0785356	-0.0244687	-0.0957375
ELAC2	0.0102519	0.0078615	0.0954669	-0.11358	-0.0520416	-0.0976962	-0.0557991	-0.0489916	-0.0188034	0.00589597	-0.0236793	0.00707798
ELAVL1	-0.0320094	-0.00309082	0.018638	0.0164622	0.00530664	0.027427	0.00730769	0.00935952	-0.011444	-0.0338175	-0.0193771	-0.0171109
ELMO2	0.0220385	0.035978	-0.0127468	-0.0452697	0.0948672	0.0543769	0.115047	0.110371	-0.0576127	-0.0032506	-0.0229666	-0.0360647
ELMOD2	-0.205758	0.056316	0.0628458	0.0865959	-0.102974	0.0849591	-0.0361644	-0.0435244	0.108657	0.0468994	0.065012	0.158425
ELOA	-0.102227	0.0438904	0.118188	-0.0598519	0.191404	0.263469	0.274254	0.269089	0.121492	0.0303686	0.232416	0.0277252
ELOB	-0.0212671	0.0111404	0.0103709	-0.000244231	0.0272765	-0.0230578	0.0303252	0.0366613	-0.0210738	-0.0093367	0.0100192	-0.0362579
ELOC	-0.0317082	-0.0209698	0.0447977	0.00788027	0.0460252	-0.0201162	0.0225263	0.0391212	-0.0111367	-0.0306421	0.000631195	-0.0477387
ELOF1	0.147433	0.43352	-0.422125	-0.158828	-1.23443	-0.256184	-0.631383	-0.873087	0.00759765	-0.01655	0.403462	0.0300806
ELOVL1	0.0129802	0.213529	-0.14153	-0.0849787	-0.0700994	0.0585278	0.110241	0.0487298	-0.0634023	0.114931	0.0458395	0.0848791
ELOVL5	0.0283909	0.0680722	-0.015568	-0.0808951	0.0429449	0.0591286	0.091466	0.0738589	0.109364	0.189944	0.1299	0.181388
ELP1	0.0041006	0.0179723	-0.0319389	0.009866	-0.00408637	0.010367	0.00563913	-0.000414569	0.0237333	0.0510078	0.015794	0.054706
ELP2	-0.306579	0.170287	0.137567	-0.00127419	-0.289423	-0.104669	-0.121839	-0.137731	-0.323408	-0.343238	-0.254294	-0.263703
ELP3	-0.0125485	0.0446974	-0.118382	0.0862327	-0.0487043	0.00327103	-0.031073	-0.0460798	0.00319036	0.0775111	-0.0428757	0.101148
ELP4	0.0615133	-0.0202763	-0.00292539	-0.0383117	-0.023297	-0.0981911	-0.0397372	-0.0350549	0.0574959	0.059972	0.100805	0.00830695
ELP5	0.0121966	-0.0139219	0.00118706	0.000538256	-0.0802639	-0.0220998	-0.0555124	-0.063944	-0.0101432	-0.0848102	0.0442813	-0.0944599
EMB	-0.0033765	-0.0137543	0.046235	-0.0291043	0.163804	0.0830064	0.116869	0.133733	0.126794	0.178468	0.0614228	0.191766
EMC1	0.438087	0.293876	-0.150799	-0.581165	-1.03839	-0.295806	-0.614294	-0.819329	-0.415475	-0.347267	-0.2062	-0.276845
EMC10	0.17622	-0.111001	-0.0119728	-0.0532464	-0.189528	-0.21447	-0.191849	-0.197219	-0.00869187	-0.208023	0.195343	-0.337306
EMC2	-0.0215907	-0.00557167	0.0283966	-0.00123416	-0.00349827	-0.0398927	-0.0182542	-0.00894479	0.00234468	0.00773164	-0.00806647	0.00764088
EMC3	0.0119546	0.00733301	-0.0508717	0.0315841	0.0746458	-0.0101784	0.0498648	0.0571407	0.0297853	0.0983474	0.0163755	0.0698288
EMC4	0.0216298	-0.00224052	-0.0373229	0.0179337	-0.0359036	0.0745075	0.0038166	-0.0152565	-0.00921071	-0.0785368	0.0345893	-0.0730069
EMC7	0.0194415	-0.0219795	0.0407733	-0.0382353	-0.0975948	-0.0580899	-0.0969051	-0.0992566	-0.0501662	-0.0976637	-0.0496034	-0.0820982
EMC8	-0.0299297	-0.0235088	0.0236593	0.0297792	0.0214994	-0.0293971	-0.00158553	0.0126692	-0.00115051	-0.0257034	0.00729499	-0.0397465
EMD	-0.0126365	-0.022447	0.0292555	0.00582805	0.0358743	0.0185037	0.0223569	0.0304019	-0.0575112	-0.0911468	-0.0502984	-0.095026
EMG1	0.078001	0.0626176	0.00398009	-0.144599	0.0790045	-0.0144568	0.116208	0.106886	-0.0708917	0.031894	0.00852431	-0.0419293
EMILIN1	0.0718709	0.59785	0.516513	-1.18623	-1.59444	-0.78209	-0.857907	-1.06972	0.171413	0.219118	0.680844	0.307398
EML1	0.0791162	0.0195431	-0.0337692	-0.0648902	-0.0487355	-0.0423814	-0.0369181	-0.0507515	-0.00105921	0.0517511	-0.0022169	0.0417172
EML2	0.0411355	6.88858e-05	-0.0549968	0.0137924	0.0282471	0.0959467	0.046511	0.0310624	0.0859448	0.0693028	0.0947726	0.073944
EML4	-0.081452	0.0129495	0.0850657	-0.0165631	-0.329941	-0.430108	-0.344301	-0.321786	-0.0838443	-0.0594906	-0.0793917	-0.0719312
EMP3	0.0185618	-0.142218	0.141108	-0.0174522	0.0375436	0.120402	-0.0499771	-0.0307851	0.0618363	-0.107126	-0.0568622	-0.00797494
ENAH	0.00259697	-0.0515653	0.0632513	-0.014283	-0.0293267	-0.0827943	-0.0738153	-0.0560843	-0.0500335	-0.0909859	-0.0660334	-0.0921187
ENDOD1	-0.0329365	0.0588897	0.030398	-0.0563511	0.0127065	0.0688586	0.0649964	0.0523047	-0.0180681	0.0115556	-0.00685591	0.0328237
ENO1	-0.0901061	0.177893	-0.121583	0.0337959	-0.0411237	-0.0426956	0.0963844	0.0683625	0.117308	0.252677	0.264423	0.176124
ENO2	-0.0384805	-0.154262	0.155836	0.0369063	-0.135805	0.13223	-0.167608	-0.16525	0.305529	-0.0138256	0.232322	0.128861
ENO3	-0.0638945	0.0258362	-0.00472726	0.0427855	0.00793503	-0.0656283	0.0179696	0.0284321	0.00527748	0.0239823	0.0566153	-0.0175667
ENOPH1	-0.0396999	0.0270018	0.0057762	0.00692187	-0.0364989	0.0533524	0.00291554	-0.00872898	-0.0126063	-0.0350012	-0.00889745	-0.00317516
ENPP1	0.0986402	-0.0445147	0.012169	-0.0662945	0.0947253	-0.0583523	0.047108	0.0621581	0.413643	0.428034	0.46141	0.347602
ENPP3	0.0193785	0.00599773	0.0993685	-0.124745	0.270439	0.357514	0.301879	0.290752	0.372282	0.33186	0.371208	0.372318
ENPP4	-0.0224963	-0.0675966	0.0287927	0.0613002	0.304497	0.268076	0.233504	0.255427	0.126899	0.0912724	0.0482076	0.123113
ENPP5	-0.036136	-0.0210349	0.00061605	0.0565548	0.103278	0.231795	0.0879829	0.08272	0.0977872	0.0675186	-0.0184095	0.167528
ENSA	0.0173462	-0.0195958	0.00829674	-0.00604713	0.0251052	0.00638994	0.019345	0.022326	-0.0125475	-0.0430525	0.0173228	-0.0644342
ENSMUSG00000115798	-0.0080912	-0.286685	0.221246	0.0735302	0.441108	-0.127031	0.126877	0.257599	0.18623	0.0762231	0.13316	-0.0490481
ENY2	-0.0505917	0.023528	0.0191844	0.00787925	0.0841014	0.0830071	0.085912	0.0896349	-0.0168814	0.0175009	-0.0527316	0.0430999
EOGT	0.131599	-0.0393986	0.140698	-0.232898	0.152494	0.123084	0.15226	0.150484	0.177694	0.123722	0.240563	0.0901904
EP400	0.264315	-0.23791	0.162937	-0.189342	-0.0352069	0.0803808	-0.188181	-0.18117	0.0993728	-0.088044	-0.101292	0.0370961
EPB41L1	0.105449	0.0104945	-0.0716127	-0.0443305	-0.021426	0.122223	0.0224436	-0.0121863	0.168782	0.152966	0.176625	0.17308
EPB41L2	0.00939138	-0.0340472	0.0672626	-0.0426068	0.224992	0.213507	0.194396	0.203972	0.131778	0.109358	0.0927277	0.132856
EPB41L3	0.0261535	-0.00546796	0.0182353	-0.0389208	0.168795	0.154917	0.151594	0.1533	0.0533958	0.0811234	0.0153817	0.0951321
EPB41L5	0.107598	-0.454724	0.0895113	0.257615	-0.178228	-0.212863	-0.488435	-0.412604	0.14637	-0.313337	-0.0215126	-0.250775
EPDR1	0.0400528	-0.0120522	-0.0540764	0.0260758	-0.041399	-0.0202768	-0.0377074	-0.0454469	0.235847	0.216498	0.258584	0.199773
EPHA2	0.0141859	-0.0286053	0.0800565	-0.0656371	0.115244	0.115564	0.072811	0.0818891	-0.0253107	-0.0107555	-0.124053	0.0469621
EPHA5	0.139819	-0.33132	0.117488	0.0740132	1.01124	0.0146008	-0.261673	0.00115969	-1.87967	-0.226391	-4.54001	0.750522
EPHB3	0.10674	0.0798051	-0.0490945	-0.137451	-0.183942	-0.0931513	-0.152106	-0.186477	-0.0797487	0.0907442	-0.19399	0.158408
EPHX1	-0.0509261	0.0201663	0.0694165	-0.0386567	0.430302	0.431291	0.435575	0.441035	0.322926	0.340759	0.293822	0.371037
EPN1	-0.399602	0.0890853	0.191958	0.118559	0.11719	0.0469893	0.160331	0.204379	-0.0462983	-0.0631962	-0.0204269	-0.0267851
EPN2	-0.0447212	0.001057	0.0452417	-0.00157756	0.0147549	-0.0203159	0.000388697	0.0120002	-0.0301907	-0.018342	-0.0539077	-0.00657051
EPPK1	0.0855824	-0.117949	0.0868057	-0.0544395	-0.0244125	-0.189494	-0.129444	-0.0950735	0.0390545	-0.0197857	0.0331394	-0.0672875
EPRS1	0.00624052	-0.00343287	0.0229896	-0.0257972	0.00755287	-0.0277914	-0.00837711	-0.00249671	-0.0424293	-0.0198691	-0.0618831	-0.0188227
EPS15	-0.0285847	-0.0156388	0.0755405	-0.031317	0.0351604	0.0504795	0.0379586	0.0437348	0.0441988	-0.0107072	0.0569838	0.00148856
EPS15L1	0.0161015	-0.0038174	0.0195209	-0.031805	0.038109	-0.0186001	0.0180918	0.0254185	-0.024715	0.00771143	-0.0386697	-0.00212457
EPS8	0.037465	-0.0498099	0.0393003	-0.0269553	-0.0220051	0.0178623	-0.0628217	-0.0598484	-0.0405379	-0.0690158	-0.123482	-0.015428
ERAP1	-0.0266709	0.0618629	-0.00036375	-0.0348282	0.176218	0.198023	0.224103	0.213198	-0.0238158	0.0237335	0.00154434	0.0223035
ERBB2	-0.0341366	0.0429362	0.0291742	-0.0379738	-0.0762166	0.0108958	-0.00952478	-0.0251945	-0.0754801	-0.110877	-0.0153877	-0.104104
ERBB3	0.127341	0.000680432	-0.0669462	-0.061075	-0.314642	-0.218595	-0.27789	-0.308102	-0.273842	-0.293295	-0.233518	-0.305643
ERBIN	0.0221748	0.00909906	-0.0138712	-0.0174027	0.0261591	-0.00779734	0.0291626	0.0284005	0.0246654	0.0479508	0.0473794	0.0221938
ERC1	-0.0120442	0.00510947	-0.0371517	0.0440864	-0.243641	-0.117441	-0.192004	-0.211069	-0.0481825	-0.133931	0.00912165	-0.126391
ERCC1	0.148988	-0.109546	0.0531916	-0.0926336	-0.0934892	0.416133	-0.0666387	-0.124078	0.0677793	-0.182061	-0.0923628	0.0453129
ERCC2	-0.00455999	-0.0348243	-0.0827314	0.122116	-0.00129855	-0.0502672	-0.0381386	-0.0282865	-0.0200863	-0.0326055	-0.0200744	-0.0603595
ERCC4	-0.0688925	0.0623049	-0.407849	0.414436	0.0763648	-0.23071	-0.0386774	-0.00974465	-0.192916	0.15835	-0.341679	0.0833864
ERCC6L	-0.222519	-0.00102922	0.361831	-0.138283	-0.592649	-0.0819537	-0.479854	-0.505662	-0.576516	-0.871346	-0.689953	-0.580751
ERFE	-0.154565	-0.133632	0.0855312	0.202666	0.624954	0.513172	0.481544	0.542306	0.567329	0.462635	0.436283	0.516652
ERGIC1	0.043196	-0.0240273	0.00916129	-0.02833	0.119956	0.144882	0.110315	0.106975	0.0396544	0.0159721	0.0271967	0.0262069
ERGIC2	-0.0407745	0.0343426	0.00550798	0.000923917	0.0690821	0.0765889	0.0912805	0.0892085	0.0342338	0.0596796	0.0386289	0.0656448
ERGIC3	0.111394	-0.0503398	-0.0144982	-0.0465563	0.0652742	-0.127561	-0.0187442	0.00247684	-0.040305	0.033927	-0.0611245	-0.0309373
ERH	0.0122407	-0.0285235	0.0385706	-0.0222878	0.0498686	0.0573473	0.0439023	0.0468929	0.0241338	-0.0294885	0.0426142	-0.032389
ERI3	-0.0306322	0.0295124	0.00035094	0.000768855	-0.0898957	0.000315138	-0.0595901	-0.0717344	-0.0852481	-0.0809737	-0.114906	-0.0344769
ERICH1	0.0670817	-0.0397009	-0.0776405	0.0502596	0.0832562	-0.219156	0.0033443	0.0365068	-0.038388	0.0376813	0.0392647	-0.113807
ERLEC1	-0.0323984	-0.0339954	0.0374134	0.0289804	-0.0383073	-0.115365	-0.0802338	-0.059399	-0.0521186	-0.0678034	-0.0653837	-0.0774505
ERLIN2	-0.0139567	0.00727047	0.026989	-0.0203028	0.128099	0.0687319	0.114775	0.124053	0.0452044	0.0805731	0.0353455	0.0723311
ERMP1	-0.0117557	0.0112951	0.0699696	-0.0695091	0.0732777	0.0925604	0.0884015	0.0876204	0.117786	0.109698	0.118431	0.127112
ERO1A	0.0199131	0.0205557	-0.0247304	-0.0157384	0.0407875	0.0467941	0.0554652	0.048027	-0.121627	-0.0926479	-0.113481	-0.0999162
ERP29	0.0180432	0.000232203	-0.0133245	-0.00495086	0.0776711	0.0421336	0.0860964	0.086289	0.0225939	0.0129446	0.079867	-0.0298073
ERP44	-0.0160973	-0.0381006	0.018748	0.0354499	0.0937104	0.0511466	0.0607574	0.0750507	0.0154002	-0.0199545	0.0116312	-0.0279157
ESD	-0.0751682	0.00672404	0.0575791	0.0108651	0.0263001	-0.0884967	-0.000433961	0.0238055	-0.09826	-0.0623416	-0.105575	-0.0784434
ESRRA	0.150371	0.482002	-0.181365	-0.451008	-0.532863	-0.235282	-0.113235	-0.261981	-0.569211	-0.153716	-0.318918	-0.213262
ESYT1	-0.00105739	-0.0203709	-0.00459295	0.0260212	0.0495822	-0.00984577	0.0196466	0.0309617	-0.0396281	-0.0328432	-0.0482738	-0.04826
ESYT2	-0.00173832	-0.00204142	-0.00303923	0.00681897	0.0674808	0.0546495	0.0602923	0.062656	0.0107139	0.0187295	0.00275961	0.0182686
ETF1	-0.00803413	0.0245155	0.0212943	-0.0377757	0.0155529	-0.0208136	0.0219446	0.024109	-0.0258453	0.0159021	-0.0222179	0.00725269
ETFA	-0.0462504	-0.0216185	0.0227465	0.0451223	0.0683422	-0.0180089	0.03801	0.0581895	0.00623573	-0.00650736	0.0187813	-0.0320592
ETFB	-0.0692549	0.0382904	0.00575573	0.0252088	0.00210307	-0.0329406	0.0206481	0.025983	0.0130534	0.0439456	0.0356946	0.0307642
ETFDH	0.00328193	-0.00523822	-0.0237969	0.0257532	0.015088	0.0055609	0.00588916	0.00711801	0.0557609	0.0625837	0.0476323	0.0596191
ETFRF1	-0.0719947	-0.012446	0.0269375	0.0575032	0.0205136	-0.075012	-0.0245607	0.000161582	0.0182812	0.04618	-0.0241753	0.0479507
ETHE1	0.00684775	-0.0152234	0.00784112	0.000534496	0.0942098	0.0378919	0.0777519	0.0863803	-0.0221687	-0.0264408	-0.00223272	-0.0536523
ETV6	-0.118511	0.0565348	0.0105548	0.0514216	-0.276877	-0.221885	-0.228289	-0.231698	-0.204113	-0.201895	-0.191424	-0.175916
EWSR1	0.0421696	-0.0223312	0.00135557	-0.021194	-0.0418939	0.0204075	-0.0314821	-0.0411563	-0.0850057	-0.141952	-0.0663461	-0.13615
EXD2	0.00111957	0.111296	-0.00563733	-0.106778	-0.115866	-0.197958	-0.017446	-0.0316124	-0.0356394	0.040642	0.148178	-0.0728233
EXOC1	-0.0364163	0.0239487	-0.0133999	0.0258675	0.0107754	0.0169175	-0.00221673	-0.000461889	-0.00375409	0.0661153	-0.0887401	0.11166
EXOC2	-0.0198021	-0.0309376	0.0266673	0.0240723	0.115722	0.0760807	0.0570992	0.073854	0.02292	0.0520032	-0.0789781	0.0943633
EXOC3	-0.00534017	0.022433	-0.011303	-0.00578983	-0.00726202	0.0456253	0.0193242	0.00890366	-0.0337821	-0.0310549	-0.03098	-0.0164683
EXOC4	0.0545806	-0.00774186	0.0380806	-0.0849193	0.0250713	0.0390842	0.0235962	0.0186811	-0.00809631	-0.00595436	-0.020125	0.00409339
EXOC5	0.0271825	-0.0481538	0.0640447	-0.0430733	0.0588262	0.0343189	0.00445395	0.0173315	0.0356286	0.0308122	-0.0435319	0.0671273
EXOC6	0.234917	-0.0509913	-0.311211	0.127285	-0.0371193	-0.150372	-0.12813	-0.139033	0.05147	0.193252	-0.0128411	0.118384
EXOC6B	-0.0182074	0.0512456	0.031794	-0.0648322	0.0338864	0.138323	0.0876859	0.0691753	0.0168523	0.031638	0.00529938	0.0776062
EXOC7	-0.0311926	-0.0272115	0.029125	0.0292791	0.000251878	-0.0324243	-0.0249601	-0.0115927	-0.02137	-0.0508777	-0.0291091	-0.0505069
EXOC8	-0.019025	-0.0187964	0.0444052	-0.00658378	0.0493986	0.183912	0.0683089	0.0583285	0.0707646	-0.0148815	0.0461008	0.0472109
EXOG	-0.150303	0.0288309	-0.0352761	0.156748	-0.216877	-0.109276	-0.165367	-0.169897	-0.0535206	-0.13081	-0.0162372	-0.104409
EXOSC1	0.0645883	0.0902052	-0.0408527	-0.113941	-0.123792	-0.0554859	-0.0459962	-0.0792559	-0.165629	-0.0733031	-0.132456	-0.0785917
EXOSC10	0.0340423	-0.0717565	0.0467406	-0.00902642	0.0776899	0.0746326	0.0162482	0.0287357	0.0370145	-0.00701385	-0.0377659	0.030115
EXOSC2	0.185551	0.0342131	0.0365843	-0.256349	-0.0396322	-0.178202	-0.0253148	-0.0350616	-0.0866898	0.0267981	-0.00335355	-0.0699144
EXOSC3	-0.0444851	-0.00551583	0.0598393	-0.00983835	0.0895135	0.081394	0.079943	0.0895157	0.0241444	0.0114139	0.00251132	0.0325671
EXOSC4	0.0830009	-0.0216903	-0.0139846	-0.0473259	0.073718	-0.0804621	0.0176967	0.0321061	-0.0157628	0.0645566	-0.0292982	0.0118733
EXOSC5	-0.0260364	-0.0462711	0.140804	-0.068496	0.0963627	0.154383	0.0688578	0.0789956	0.071916	0.0012385	-0.00389234	0.0784578
EXOSC6	0.0450473	-0.0405702	0.0140061	-0.0184831	0.0230856	0.0385627	0.0155347	0.0146169	0.0768076	0.00995675	0.107496	-0.00359688
EXOSC7	-0.0571204	0.0541416	-0.0393138	0.0422927	-0.0150078	-0.0293047	0.013456	0.0109168	-0.0216644	0.0345064	-0.00599597	0.0237321
EXOSC9	0.0275277	0.0267559	0.0284093	-0.082693	-0.109351	-0.0141327	-0.0668852	-0.0858015	0.0398107	0.0335263	0.0416508	0.064373
EXT1	0.0397041	0.0665563	0.00012445	-0.106385	0.0192793	0.101068	0.0653378	0.0408782	0.17794	0.264563	0.135445	0.308282
EXTL2	0.00881768	-0.131915	-0.0280857	0.151183	-0.0376364	0.0226215	-0.111455	-0.0980034	0.0462014	-0.121896	0.000952318	-0.0890458
EXTL3	0.150364	-0.0306139	-0.0934697	-0.02628	-0.163394	-0.0534244	-0.226093	-0.247218	-0.0144584	0.0901939	-0.243279	0.206107
EYA3	0.0784956	-0.118279	0.130228	-0.0904453	-0.0391717	-0.0922087	-0.0734673	-0.0556619	0.0355606	-0.160016	0.155252	-0.226457
EYA4	0.0300627	0.0668882	-0.0753902	-0.0215608	-0.477972	-0.254441	-0.369022	-0.416597	-0.198705	-0.227984	-0.146034	-0.196236
EZR	-0.00301563	-0.020784	0.0178486	0.00595104	0.162318	0.170079	0.149999	0.153708	0.0877741	0.0602002	0.0763356	0.0706374
F11R	0.0660949	0.0310906	-0.0565676	-0.0406179	0.0190029	0.0193838	0.0713938	0.0531023	-0.1319	-0.132628	-0.0148937	-0.20372
F2	0.0632874	-0.0305077	0.0710549	-0.103835	0.133245	0.0385802	0.0835108	0.0975359	0.116568	0.155407	0.0758533	0.148815
F2R	-0.286538	-0.115162	0.243644	0.158056	0.36587	0.905051	0.30012	0.304949	0.422782	0.179045	-0.0553798	0.642536
F5	0.103418	0.139847	-0.290695	0.0474298	-0.215739	-0.175163	-0.0769827	-0.133038	0.145372	0.26197	0.347578	0.126435
F8A1	0.409929	0.0383144	-0.13087	-0.317373	-0.0146695	-0.148087	0.0996015	0.047229	-0.0100852	0.00676483	0.3962	-0.292685
FABP3	-0.0978884	0.0285949	0.0354032	0.0338903	-0.0429353	-0.0327961	-0.0122573	-0.00757061	-0.0270838	-0.0522593	0.0104354	-0.0514926
FABP5	0.00980796	-0.0447122	0.0335793	0.00132499	0.150968	0.10746	0.110516	0.124162	0.0400765	0.0116183	0.0210665	0.0101426
FADS1	-0.000659599	0.10614	0.00397749	-0.109457	0.124897	0.0664723	0.176898	0.166468	0.148223	0.300225	0.172181	0.273355
FADS2	0.0966464	0.0593308	-0.0700404	-0.0859368	0.0648974	0.310791	0.173232	0.117214	0.17408	0.15133	0.215105	0.189541
FADS3	0.026791	0.0235818	-0.0041863	-0.0461865	-0.0428112	-0.109879	-0.0444681	-0.0429839	-0.0436903	0.0233719	-0.0360457	-0.0041456
FAF1	0.00823491	-0.000411865	-0.00678759	-0.00103545	-0.0108106	-0.0437101	-0.024175	-0.0205001	-0.0579218	-0.0311831	-0.0716646	-0.0366398
FAF2	0.0776659	-0.0190876	-0.00249606	-0.0560822	0.00934593	0.0659325	0.0127854	0.00011265	-0.0400965	-0.0637779	-0.0459768	-0.051952
FAH	-0.0665287	0.000478621	0.0600243	0.00602575	0.0397707	0.0460118	0.0359015	0.0451803	0.0934114	0.0768451	0.0684561	0.106523
FAHD2A	0.0652005	-0.0696847	0.0495815	-0.0450973	0.0848573	0.0143906	0.0282375	0.043554	0.121398	0.0820882	0.112171	0.0635331
FAIM	0.112725	-0.119123	0.0677784	-0.0613803	0.016419	-0.0630183	-0.0971717	-0.0741193	0.193233	0.160131	0.0926402	0.17987
FAM104A	0.296665	-0.266621	-0.0735952	0.043552	0.660636	0.17927	-0.305482	-0.159309	-1.71876	-0.421235	-3.92245	0.452367
FAM107B	-0.0415997	0.0246432	0.0153334	0.00162312	-0.215418	-0.280049	-0.197807	-0.190595	-0.0811105	-0.0725009	-0.0155959	-0.117519
FAM114A1	-0.0272126	0.00139954	-0.014854	0.040667	0.0697886	-0.00213648	0.0697903	0.079321	0.14806	0.140743	0.209452	0.0890325
FAM114A2	0.0351771	-0.0524571	-0.0633827	0.0806627	0.00159788	-0.0733322	-0.021848	-0.012565	0.0513387	-0.0163425	0.141629	-0.0977412
FAM118B	-0.020119	0.0325569	0.00324538	-0.0156832	0.158581	-0.184035	0.0522911	0.0975434	-0.0698993	0.194376	-0.180904	0.144413
FAM120A	0.0201326	0.00406466	0.0015961	-0.0257933	0.0359957	0.0312802	0.0333396	0.0315644	-0.0189196	0.00259698	-0.0320963	0.0057952
FAM120B	-0.324158	-0.0823276	0.267791	0.138694	0.308557	0.436475	0.182328	0.237076	-0.11948	-0.194059	-0.508723	0.105647
FAM120C	-0.0575559	0.155666	-0.168433	0.0703231	-0.0596372	-0.0150366	0.0577487	0.0241743	-0.0378335	0.0970557	0.0526909	0.0517759
FAM136A	-0.0124821	-0.032008	0.0188681	0.025622	-0.200678	-0.0420946	-0.19487	-0.206206	-0.128388	-0.216739	-0.187209	-0.135214
FAM160A1	-0.0512455	0.039263	-0.155514	0.167497	-0.221999	-0.124047	-0.173422	-0.193129	-0.096286	-0.104655	-0.0638828	-0.106381
FAM160B1	-0.0112283	0.0364559	-0.000546026	-0.0246816	0.0945723	0.0843165	0.1284	0.123209	0.0579677	0.076291	0.109815	0.0497708
FAM162A	-0.0651492	-0.0101572	0.0508904	0.0244159	0.0659071	0.133367	0.0796798	0.0814257	0.0251739	-0.0479662	0.0259441	-0.013359
FAM171A2	0.0103906	-0.034821	-0.00802293	0.0324534	-0.20324	-0.155018	-0.222275	-0.22295	-0.14548	-0.18709	-0.183222	-0.156679
FAM177A1	0.0292016	0.0158397	-0.030996	-0.0140453	0.0155275	-0.0254466	0.0231703	0.0204972	-0.0476533	-0.0142502	-0.0138309	-0.050674
FAM207A	0.15053	0.0451788	-0.156544	-0.0391643	-0.198413	-0.0481992	-0.118974	-0.169882	-0.0810425	-0.0630355	-0.0153355	-0.085245
FAM20A	0.0361072	0.285381	-0.036718	-0.28477	-0.413972	-0.30575	-0.170115	-0.242314	0.114252	0.346369	0.295226	0.289658
FAM20B	0.149307	-0.0133549	-0.0339799	-0.101972	-0.123096	-0.124517	-0.149075	-0.162252	-0.109777	-0.0393176	-0.169884	-0.0310775
FAM20C	0.029514	0.0714959	-0.0149062	-0.0861037	0.0280991	0.171841	0.122101	0.0861666	-0.0427588	-0.0370579	0.0101799	-0.0213962
FAM210A	0.134358	0.0503618	-0.073318	-0.111402	-0.0434735	-0.0257899	-0.00517433	-0.0337323	-0.421707	-0.325052	-0.399306	-0.353728
FAM234A	0.0289162	-0.00546042	0.0555195	-0.0789753	0.15214	0.180277	0.166495	0.161653	0.25552	0.223791	0.276511	0.227432
FAM241A	0.213451	-0.0475864	0.0693128	-0.235177	0.114756	-0.0281779	0.0647975	0.0691382	0.0131711	0.0624726	0.0344598	-0.0053599
FAM3A	0.311946	-0.352469	0.0258651	0.0146574	-0.00331415	-0.0800261	-0.251408	-0.213227	0.186139	-0.0763142	0.068015	-0.0789906
FAM3C	-0.0222965	0.048968	-0.0381327	0.0114611	-0.0256501	0.0803817	0.0211649	0.00122599	0.0313309	0.055239	0.0124342	0.0954134
FAM50A	-0.0904532	0.0344253	0.0133644	0.0426635	-0.0315181	-0.0510118	-0.01082	-0.00430327	-0.0994773	-0.0891096	-0.0761466	-0.0945685
FAM76B	0.0454602	0.0516803	0.0146927	-0.111833	0.298405	0.35778	0.354837	0.332996	0.0985373	0.130848	0.131507	0.132071
FAM8A1	0.0919446	-0.120557	-0.0162178	0.0448307	-0.0261593	-0.00956895	-0.119698	-0.109408	0.0550643	-0.0212557	-0.0435388	0.0173658
FAM91A1	0.048689	-0.0122608	0.0257564	-0.0621847	0.00980856	0.0690774	0.00264023	-0.0056188	0.00551818	0.00729774	-0.0518024	0.0522217
FAM98A	0.0365023	-0.0602234	0.0050526	0.0186685	-0.0453391	0.0410589	-0.0512541	-0.0569377	0.0047568	-0.112865	0.018747	-0.0969928
FAM98B	0.0557488	-0.0699598	-0.0365478	0.0507589	0.0321021	0.0353204	-0.0213346	-0.0161139	0.0181918	-0.0260209	-0.0265067	-0.0159159
FAM98C	0.350917	-0.141603	0.178925	-0.388239	0.388821	0.462185	0.306988	0.291853	0.209285	0.1441	0.0907678	0.211763
FAR1	0.0310113	0.0474555	-0.0262002	-0.0522666	-0.0378508	-0.129618	-0.0161924	-0.0185033	0.0294279	0.110634	0.092752	0.0452089
FARP1	0.0517105	0.00594236	0.00481835	-0.0624712	0.0778316	0.0605174	0.0667025	0.0636293	0.0860898	0.138683	0.050771	0.14599
FARS2	-0.238704	0.128106	0.335369	-0.224771	-0.0987138	-0.202448	-0.0206048	0.00711014	-0.416349	-0.357513	-0.354245	-0.343792
FARSA	-0.0486615	-0.00584531	0.0270803	0.0274265	-0.0308276	-0.066036	-0.0432974	-0.0314413	-0.0570359	-0.0659253	-0.0589505	-0.067207
FARSB	-0.041669	0.02143	0.0102879	0.00995106	-0.0452847	-0.0490607	-0.028278	-0.0270295	-0.0602422	-0.0564444	-0.0406884	-0.0608812
FASN	0.00139845	0.0187809	0.00065055	-0.0208299	0.0777597	0.0396849	0.0800215	0.0815767	-0.00721478	0.032724	-0.00206895	0.0186875
FASTKD5	-0.197599	-0.00268153	0.139863	0.0604179	-0.0590546	0.0291426	-0.0415598	-0.0252772	-0.166765	-0.277748	-0.192652	-0.196967
FAU	0.00528912	-0.0487152	-0.0524228	0.0958489	0.102017	-0.0630946	0.0388594	0.0648848	-0.0418781	-0.038029	-0.00992507	-0.114539
FBL	0.0170574	-0.0212261	0.0066403	-0.00247157	0.0709884	0.0317176	0.0380447	0.0461981	0.00452359	0.0213405	-0.0318624	0.025489
FBLIM1	0.00681301	-0.0200418	-0.0106192	0.023848	-0.0185913	-0.11069	-0.0574353	-0.0429598	-0.104007	-0.0773512	-0.113828	-0.104098
FBLN1	0.157135	-0.294842	0.201488	-0.0637801	0.409418	-0.0417056	0.10081	0.201197	0.406888	0.327489	0.283207	0.253192
FBLN2	0.0653099	-0.0624103	0.00107572	-0.00397538	0.149493	0.0543233	0.0876321	0.103387	0.287262	0.276498	0.277177	0.243689
FBN1	0.144755	-0.106096	-0.0621138	0.0234541	0.229784	0.257496	0.165247	0.162263	0.466537	0.38969	0.430133	0.389767
FBXL15	-0.0511123	-0.0471838	0.070346	0.0279501	-0.0203891	-0.0136046	-0.0568476	-0.0404486	0.0765964	0.0134866	0.0299453	0.0527353
FBXL6	-0.0251779	0.0992085	-0.0430718	-0.0309588	-0.0381891	0.23595	0.114563	0.0610127	0.150213	0.0955082	0.240045	0.136132
FBXL8	-0.0123184	-0.0546787	-0.0638824	0.13088	0.0645957	0.0152892	-0.00199842	0.0147354	0.0331041	0.0265438	-0.02868	0.0318274
FBXO17	0.0463191	0.22941	-0.150113	-0.125616	-0.333687	-0.668843	-0.19046	-0.206481	-0.210673	0.0763567	0.137585	-0.219311
FBXO21	-0.042178	0.036719	0.0742595	-0.0688004	0.127345	-0.0876201	0.0392567	0.0742944	-0.0037091	0.228747	-0.181317	0.263843
FBXO30	-0.0411445	0.0568252	-0.00808247	-0.00759823	-0.21774	-0.10746	-0.157772	-0.177172	-0.161057	-0.151006	-0.159729	-0.112834
FBXO4	-0.0859361	0.00704323	0.0356486	0.0432443	0.016589	0.0806306	0.0200812	0.023185	0.0521365	0.0328536	-0.00397596	0.0943313
FBXO6	0.0246224	-0.018682	0.0444598	-0.0504002	-0.068478	0.0113113	-0.0575354	-0.0658462	-0.0181301	-0.0746317	-0.0252438	-0.0426453
FBXW11	-0.20131	-0.140478	0.035776	0.306013	0.44843	0.00556481	0.214035	0.322117	0.120603	0.150252	-0.00139394	0.0936241
FBXW8	0.0777562	-0.0191818	-0.0539007	-0.00467366	-0.0854083	0.0130794	-0.0644641	-0.0852757	0.0254834	-0.0287425	0.0494182	-0.0258327
FCGRT	0.0143178	0.0192052	-0.00525292	-0.0282701	0.264804	0.284444	0.299292	0.289819	0.178036	0.163757	0.237324	0.139281
FCHO2	0.00162177	-0.00414458	0.0328427	-0.0303199	-0.029354	0.0124564	-0.025694	-0.0288119	0.0167613	0.000296855	-0.00466558	0.0283405
FCSK	0.0765288	0.0557513	-0.0798202	-0.0524599	0.0844104	0.105388	0.124695	0.101057	0.0707442	0.156811	0.0913881	0.135102
FDFT1	0.0176492	-0.0425015	0.0541158	-0.0292635	-0.0608763	-0.0909541	-0.102266	-0.0901652	-0.137554	-0.156684	-0.178613	-0.140985
FDPS	-0.0225017	0.00758281	-0.0232647	0.0381836	0.165982	0.0832191	0.155878	0.166132	0.0476857	0.0760107	0.0760428	0.0353983
FDXR	-0.0693223	-0.0076915	0.100207	-0.0231931	0.209059	0.226256	0.203791	0.214809	0.218018	0.182456	0.187383	0.224302
FECH	-0.00778206	-0.0267781	-0.010636	0.0451962	0.0435422	-0.0846059	-0.00725139	0.014456	0.0590482	0.0864631	0.054011	0.0474485
FEM1AA	-0.0977977	0.0756611	0.041974	-0.0198375	-0.0813262	-0.0940233	-0.0309849	-0.0307219	0.00285429	0.0515775	0.0367838	0.048964
FEN1	0.018892	-0.0323427	0.00386713	0.00958356	0.201729	0.15352	0.170059	0.17982	0.118142	0.106564	0.113483	0.0916462
FER	-0.047954	0.0660044	0.0248805	-0.0429309	0.175851	0.133822	0.208825	0.208874	-0.0264821	0.0494269	-0.00602733	0.0363714
FERMT2	0.0388342	-0.00802176	0.00192586	-0.0327383	0.113567	0.0278235	0.086011	0.0943874	0.0815432	0.126091	0.0770054	0.0975988
FEZ2	0.289247	0.0937476	-0.252372	-0.130623	-0.772124	-0.482205	-0.68644	-0.775961	-0.143627	0.0332093	-0.252344	0.112412
FGD3	0.00402226	-0.0462012	-0.0356739	0.0778529	-0.0775298	-0.140006	-0.128287	-0.113493	-0.0101942	-0.0224567	-0.0314404	-0.0383535
FGFR1	-0.0845169	0.0593914	0.0351579	-0.0100324	0.24528	0.453113	0.338773	0.311951	0.0128486	-0.048974	0.030185	0.0227562
FGGY	-0.0419771	0.018009	0.0622353	-0.0382671	0.124616	0.136237	0.147133	0.148615	0.123955	0.107444	0.145508	0.114406
FH	-0.0202638	0.0280942	0.00421447	-0.0120449	0.0540678	-0.0221624	0.0670271	0.0728203	0.0277665	0.06095	0.082678	0.013728
FHL1	-0.0710601	0.0190706	0.0431384	0.00885102	0.150377	0.155186	0.166291	0.171491	0.0159515	0.00504132	0.0251061	0.0161031
FHL2	0.0314064	-0.0631384	0.0298694	0.00186264	0.065312	0.0190277	0.00890787	0.0239792	-0.0599909	-0.0944431	-0.0951279	-0.0921158
FHL3	-0.0459842	-0.0190229	0.0298235	0.0351837	0.0808489	0.035499	0.0632476	0.0778628	0.0535628	0.0236183	0.0666732	0.0116874
FHOD1	0.0382595	0.00370142	0.0158918	-0.0578527	0.0553439	0.0522643	0.0581521	0.0542402	-0.00148532	0.014528	-0.00140905	0.0120248
FIBP	-0.0450154	-0.0142646	-0.0102482	0.0695282	-0.0501604	-0.170974	-0.0818111	-0.0601599	0.073846	0.0819314	0.103296	0.0325921
FILIP1	-0.0187736	-0.00901101	-0.0334842	0.0612688	-0.155172	-0.191746	-0.158879	-0.153095	-0.0304988	-0.0510552	0.0109793	-0.0858476
FILIP1L	-0.0280899	-0.00744541	0.0232839	0.0122514	0.128404	0.0913181	0.116093	0.125908	0.0300841	0.0242806	0.0326139	0.0175561
FIP1L1	0.01533	-0.0330147	0.025363	-0.00767829	0.00648459	-0.0528537	-0.00731866	0.0029176	-0.00280916	-0.0523235	0.0564246	-0.0982928
FIS1	0.00480674	-0.0314832	0.0624403	-0.0357638	0.0230574	-0.0335731	-0.00779624	0.00643472	-0.0462297	-0.0645875	-0.0520359	-0.0715547
FITM2	-0.0235448	0.0370619	0.00289465	-0.0164118	-0.370054	-0.23133	-0.316729	-0.337743	-0.122223	-0.140224	-0.133255	-0.087785
FIZ1	0.337794	-0.137615	0.0382518	-0.238431	0.185631	0.31545	0.144854	0.115109	0.195832	0.064132	0.178691	0.0810253
FKBP10	-0.0025819	-0.054955	0.0526138	0.00492308	0.113249	0.0655815	0.0735532	0.0906753	0.0959007	0.0365024	0.0984949	0.0270411
FKBP11	-0.102598	-0.100583	0.0615889	0.141592	0.31195	0.29831	0.23213	0.26606	0.264288	0.13856	0.196269	0.184578
FKBP14	0.0468936	-0.050103	-0.0441302	0.0473396	-0.178672	-0.0278459	-0.153971	-0.173586	0.0821648	-0.0625923	0.129785	-0.050939
FKBP15	-0.00373729	-0.0250359	0.0293949	-0.00062166	0.0770801	-0.00264595	0.0385136	0.0549104	0.0206474	0.0300431	0.0040878	0.017263
FKBP1A	0.0345447	-0.0314971	0.0310123	-0.0340599	0.0798146	-0.0312995	0.056729	0.071202	-0.0372859	-0.0603848	0.0307401	-0.127932
FKBP2	-0.0104915	-0.0506638	0.024741	0.0364144	0.0498618	0.0423835	0.0116926	0.023911	0.0717741	0.0190138	0.0433101	0.0340548
FKBP3	-0.0452506	-0.00431434	0.0211079	0.0284571	-0.0231534	-0.0306666	-0.022739	-0.0158503	0.0246385	-0.00303873	0.0388057	-0.00466113
FKBP4	0.00202398	0.00417162	0.0320869	-0.0382825	0.0369563	-0.0474857	0.0244267	0.0349442	-0.0863518	-0.0551796	-0.0690247	-0.0854424
FKBP5	0.189914	-0.104843	0.000907798	-0.0859786	-0.329819	-0.228125	-0.324197	-0.344898	-0.0173895	-0.209748	0.0926024	-0.253065
FKBP7	0.0386544	0.0813975	0.0111656	-0.131218	0.0844995	0.200639	0.180832	0.14644	0.130143	0.156483	0.19083	0.162846
FKBP8	0.0477915	-0.0285449	0.014705	-0.0339516	-0.073098	-0.0421313	-0.0770245	-0.0814168	-0.0489422	-0.0927356	-0.0413563	-0.0901166
FKBP9	0.0401957	-0.0577774	-0.0301618	0.0477436	0.0951633	0.0237563	0.0458785	0.058898	0.073734	0.0431539	0.0823604	0.00678562
FLAD1	0.0198692	0.0183071	0.0224295	-0.0606058	-0.126615	-0.166658	-0.118991	-0.118933	-0.0448358	-0.0107216	-0.0248612	-0.0312961
FLG2	-0.0613264	0.146544	-0.081185	-0.00403279	0.141898	-0.425911	0.188563	0.229512	-0.0640301	0.163844	0.312516	-0.199162
FLII	0.00303282	0.0270147	-0.0106185	-0.019429	0.0550537	0.0904466	0.0833751	0.0731865	0.0760908	0.0888565	0.0902145	0.0918134
FLNA	0.014588	-0.0353015	0.041913	-0.0211996	0.100449	0.0678811	0.0693327	0.0796896	0.0269237	0.00472269	0.0100422	0.00657908
FLNB	0.0248891	-0.0310366	0.0424536	-0.0363061	0.145498	0.101294	0.115326	0.125224	0.0463039	0.0357106	0.0338347	0.030904
FLNC	0.000520534	-0.00399991	0.0187145	-0.0152351	-0.0323873	-0.0859098	-0.0408213	-0.033397	-0.0835859	-0.0789212	-0.0619817	-0.103577
FLOT1	0.0414638	0.0173638	-0.00505319	-0.0537745	0.102081	0.0708556	0.105949	0.102212	0.0698081	0.117538	0.07567	0.100334
FLOT2	0.0561344	-0.00465952	0.0137659	-0.0652408	0.129398	0.0418848	0.113953	0.119428	0.0951474	0.130132	0.121674	0.0860233
FLRT2	0.0666468	-0.0162619	-0.0476449	-0.00274001	0.143939	0.194383	0.13448	0.12299	-0.0113811	-0.00603915	-0.0499649	0.01435
FMNL3	0.0640244	0.0092701	0.0061329	-0.0794274	0.0624694	-0.0276918	0.0393804	0.0433671	0.00305388	0.0887235	-0.0165796	0.0646208
FMO1	0.0371195	0.00444663	-0.0404497	-0.00111641	0.073304	0.0796612	0.0617972	0.0563514	0.148881	0.195882	0.103861	0.210147
FMR1	0.0905129	0.0378028	-0.054863	-0.0734528	-0.00216556	0.00936645	0.0299846	0.00948432	-0.124725	-0.0622716	-0.0950868	-0.0894939
FN1	0.0308205	-0.0460984	0.022374	-0.00709608	0.115003	0.0227573	0.0653254	0.0823468	0.116065	0.108326	0.111466	0.0807759
FN3KRP	-0.0148896	-0.0209236	0.0550666	-0.0192534	-0.0276479	0.114016	0.00896872	-0.00347743	0.0901715	-0.0330479	0.1177	0.00699633
FNBP1L	0.116174	-0.0877714	-0.0147077	-0.013695	0.0288916	-0.0226976	-0.0544202	-0.0442743	-0.0321853	-0.0432692	-0.101648	-0.0416595
FNBP4	-0.0524966	-0.033887	0.0146469	0.0717367	-0.116626	-0.0282335	-0.115938	-0.115224	-0.0932442	-0.191747	-0.103682	-0.152275
FNDC3A	-0.142877	0.14146	0.0379399	-0.0365225	-0.0204822	0.0314002	0.0840052	0.069795	-0.0917711	-0.00319085	-0.0535307	0.0178167
FNDC3B	0.122471	-0.020597	-0.0393124	-0.0625612	-0.0270064	-0.0636976	-0.0396869	-0.0472777	-0.0464691	-0.0285373	-0.0195486	-0.0718437
FNTA	-0.0125431	-0.0668858	0.066211	0.0132179	0.0790826	-0.0255176	0.0170683	0.0452253	0.00317226	-0.0475322	0.00160879	-0.0700489
FNTB	0.0685839	0.00148946	0.0764473	-0.146521	0.0163477	-0.0192988	0.0268421	0.024677	-0.0456824	-0.0421869	-0.00207622	-0.070334
FOCAD	-0.110999	0.0462722	0.0271018	0.0376251	0.00381627	-0.00114294	0.00721129	0.0156731	0.000766468	0.0650565	-0.0654849	0.112076
FOXP1	-0.1273	-0.376073	0.309051	0.194322	0.509447	0.0440961	0.144947	0.296243	0.329977	0.0608465	0.182551	0.0366128
FPGT	0.158392	0.100267	-0.143151	-0.115508	-0.288322	-0.0399296	-0.129602	-0.205089	-0.16034	-0.157374	-0.0249842	-0.180321
FRG1	0.0534448	0.131577	-0.00899729	-0.176025	0.131843	0.181158	0.182742	0.152509	-0.0582183	0.178361	-0.173639	0.246109
FRMD4A	-0.00667347	-0.0294268	0.0177737	0.0183265	-0.0559146	-0.0643188	-0.0961948	-0.0865249	-0.10029	-0.0968801	-0.17167	-0.062192
FRMD6	0.190219	-0.236915	0.28549	-0.238795	0.301143	0.762151	0.238702	0.213519	0.430886	0.0519406	0.212476	0.319311
FRMD8	0.278595	-0.20952	0.026297	-0.0953722	-0.505657	0.639832	-0.354986	-0.495179	0.393401	-0.26864	0.27452	0.118175
FRMPD1	-0.0388664	0.0207289	0.00807194	0.0100656	-0.134121	-0.248196	-0.141652	-0.126868	-0.217748	-0.170617	-0.183076	-0.217541
FRRS1	0.07484	-0.035126	0.0542664	-0.0939804	-0.253694	0.061843	-0.240989	-0.276782	0.12256	0.0464231	-0.0501841	0.228623
FRYL	0.0442312	0.0486027	-0.0410072	-0.0518268	-0.150681	-0.121848	-0.115002	-0.133194	-0.0984524	-0.0330605	-0.0910882	-0.0370376
FSCN1	0.00999338	-0.0258521	0.0364322	-0.0205735	0.117624	0.0416945	0.082723	0.0972025	-0.0187206	-0.0136753	-0.027263	-0.0295578
FSD1L	0.185888	-0.290803	0.0425382	0.0623763	-0.17404	-0.407314	-0.455625	-0.389953	0.0740679	-0.025804	-0.126514	-0.0206529
FST	-0.0603741	0.0823334	0.0522859	-0.0742452	-0.127446	0.0439496	-0.00552119	-0.0360564	-0.18511	-0.239631	-0.0921416	-0.215513
FSTL1	-0.0121607	-0.0232923	0.0248086	0.0106444	0.373397	0.340312	0.341131	0.35267	0.15051	0.150496	0.113333	0.162562
FTH1	-0.0900617	0.0223238	0.0587697	0.00896818	-0.0107955	-0.00142037	0.0128967	0.0191195	-0.132118	-0.157123	-0.109425	-0.146911
FTL1	-0.0576602	0.0123485	0.114782	-0.0694704	0.0719675	0.0530116	0.0851087	0.0950278	-0.137258	-0.157557	-0.118111	-0.149831
FTO	-0.0111268	-0.0317471	0.0139757	0.0288983	-0.0491139	0.00780035	-0.0526941	-0.05306	0.00316514	-0.0685888	-0.000652535	-0.0464634
FTSJ1	-0.0299238	0.084264	-0.0958429	0.0415028	0.0478657	-0.00488178	0.10681	0.0966207	-0.0232853	0.057158	0.0757886	-0.0165625
FTSJ3	0.144881	0.068789	-0.0433954	-0.170275	-0.0281476	0.0481175	0.0429681	0.00302025	-0.0559644	0.0260892	-0.0164089	0.0111217
FUBP1	0.0241348	-0.0413698	0.0237279	-0.00649297	0.0194636	0.0356784	0.00211675	0.00491578	-0.0093824	-0.0670553	-0.00958609	-0.0618175
FUBP3	0.00118769	-0.0311792	0.0258184	0.00417312	0.0631271	0.0454585	0.0381479	0.0467343	0.0339643	0.00624626	0.0203491	0.0102855
FUNDC2	4.07036e-05	0.0381818	-0.00837333	-0.0298492	0.0257416	-0.0166659	0.0397473	0.0382664	-0.0460345	0.0175228	-0.0329288	-0.00248029
FUS	0.0703377	-0.0201821	0.00537094	-0.0555266	-0.00246023	0.0506729	-0.00201943	-0.012804	-0.0499563	-0.0734482	-0.0614968	-0.0580758
FUT11	0.00466667	-0.0244558	-0.0154335	0.0352226	0.122625	0.11633	0.115195	0.118057	0.189731	0.147649	0.217379	0.128948
FUT8	0.0399368	-0.0675375	0.218326	-0.190725	-0.224312	0.132641	-0.132531	-0.167643	-0.212077	-0.533162	-0.135619	-0.432324
FXN	-0.013269	-0.118105	0.0998411	0.0315331	0.0798937	0.126434	0.0133343	0.0333092	0.0886063	-0.0731836	0.0326024	-0.0181117
FXR1	-0.00650534	0.0091507	0.00550228	-0.00814764	-0.0731664	-0.0976526	-0.0691656	-0.0671402	-0.116138	-0.105024	-0.0999496	-0.118878
FXR2	-0.0103332	0.0059018	0.000347219	0.00408421	-0.0820654	-0.11636	-0.0896852	-0.084852	-0.118324	-0.0941984	-0.124087	-0.100886
FYCO1	0.0054752	-0.0259934	-0.00857573	0.0290939	-0.00729906	-0.0349546	-0.0325147	-0.0252189	-0.00425686	-0.0166505	-0.0139455	-0.0229972
FYN	-0.0368915	0.0286008	0.0295942	-0.0213035	-0.0439346	0.0304	-0.0144699	-0.0230086	-0.0743117	-0.0742649	-0.0964538	-0.0314924
FYTTD1	0.413789	-0.174263	-0.154989	-0.0845363	-0.912187	-0.437354	-0.917339	-0.997894	0.089609	-0.155077	-0.00691504	-0.0285107
FZD7	0.0376242	0.0540772	-0.0472586	-0.0444429	-0.283292	-0.110008	-0.211587	-0.248433	-0.00659447	0.00482107	-0.0130567	0.0526478
G3BP1	-0.0285255	-0.0324908	0.0138977	0.0471186	-0.0164487	-0.0103512	-0.0315557	-0.0235531	-0.0369175	-0.0957776	-0.0328573	-0.0916316
G3BP2	-0.00550457	-0.0245822	-0.0108495	0.0409363	-7.324e-05	-0.0327303	-0.0241161	-0.0154819	-0.0659376	-0.0810355	-0.069258	-0.0912212
G6PC3	-0.0193385	-0.113743	0.0364036	0.0966776	0.023216	-0.0339535	-0.0879717	-0.0548735	0.0726143	0.00387181	-0.0358497	0.043438
G6PDX	-0.0262126	-0.0396028	0.0597864	0.0060291	0.174024	0.0996844	0.123781	0.146014	0.128349	0.116507	0.0921963	0.121351
GAA	-0.0118468	-0.0217999	0.02951	0.00413677	0.0475513	-0.00502316	0.018988	0.0320955	-0.0238366	-0.0279026	-0.0364883	-0.0331679
GABARAPL2	-0.025464	0.0200367	0.00497703	0.00045026	0.127803	0.079902	0.142094	0.146293	0.0146204	0.0249584	0.0647501	-0.0106145
GABPA	0.0300456	0.0841762	0.0223734	-0.136595	-0.00185833	0.157059	0.121686	0.0810811	0.050971	0.029797	0.15632	0.0304138
GAK	-0.0835993	0.0189873	0.00137262	0.0632394	0.0884699	0.17197	0.106838	0.103543	0.0908409	0.0742679	0.0502942	0.129284
GALC	0.0880291	0.103292	-0.122476	-0.0688452	-0.131212	-0.0319135	-0.0479894	-0.0920302	-0.0056421	0.119464	0.00828049	0.119191
GALE	-0.0105313	0.0116476	-0.00150421	0.000387858	-0.0159387	-0.0704649	-0.0226531	-0.016508	0.012276	0.0478592	0.0162941	0.0299662
GALK1	-0.048304	0.00156525	0.0299536	0.0167852	0.0667812	0.00070668	0.0532692	0.0676783	0.041996	0.0519865	0.0486986	0.0374098
GALK2	0.00896595	-0.00141348	0.0617061	-0.0692586	0.119818	0.115292	0.106821	0.11025	0.0582617	0.0803117	0.0121362	0.109399
GALNS	-0.0139232	-0.043238	-0.0335516	0.0907128	-0.153042	-0.0149052	-0.16583	-0.173785	0.0604993	-0.0182416	-0.0114423	0.055489
GALNT1	0.0154385	0.0505851	-0.000729914	-0.0652937	0.124671	0.0905109	0.146797	0.140944	0.0349094	0.117792	0.0427017	0.102779
GALNT10	0.206388	-0.016775	-0.319806	0.130193	-0.667629	-0.255419	-0.651847	-0.72841	0.248072	0.271683	0.0284947	0.439144
GALNT2	-0.0473503	0.0168594	0.0235008	0.00699014	0.00632496	-0.00999571	-0.00238543	0.00452666	-0.0312198	0.00788381	-0.0769061	0.0336494
GALNT7	0.0774025	-0.0165847	0.0191671	-0.079985	0.00486111	0.0462168	0.0120866	0.00115592	-0.0221812	-0.0483939	-0.0114835	-0.0461403
GAMT	-0.0401139	-0.0253101	0.0303633	0.0350608	-0.0460829	-0.032899	-0.0562948	-0.0483882	0.00145985	-0.0540562	0.000210617	-0.0413553
GAN	-0.00737407	0.0538238	-0.0589757	0.012526	-0.157505	-0.152638	-0.12778	-0.138527	-0.0763612	-0.00494719	-0.0714387	-0.01247
GANAB	-0.0361914	-0.00759567	0.0526278	-0.00884078	0.0394389	0.0287521	0.0313661	0.040072	-0.00214049	-0.019607	-0.0123769	-0.00674764
GAPDH	-0.00750827	-0.00665004	0.0089431	0.00521521	0.0691583	-0.0299785	0.0412332	0.0561678	0.0238244	0.0557364	0.0281574	0.0245364
GAPVD1	-0.0241628	0.0121633	0.0423865	-0.030387	-0.0454198	-0.00601605	-0.0258249	-0.0289419	-0.0379029	-0.0551825	-0.0359244	-0.0348687
GAR1	-0.0022811	0.00584474	-0.00861705	0.00505341	-0.0140438	-0.0173008	-0.0123315	-0.0128748	0.00253213	0.0126493	0.00184948	0.0110673
GARRE1	0.127248	0.0173643	-0.10127	-0.0433416	-0.205324	-0.0214018	-0.139661	-0.184963	0.0520115	0.0207163	0.0873373	0.0336591
GARS1	-0.0603481	-0.00606795	0.0391505	0.0272655	-0.0178943	-0.0439482	-0.0275486	-0.0151689	-0.0368042	-0.0558442	-0.0383897	-0.0514661
GART	-0.0168892	-0.0219254	0.0339163	0.00489827	0.0111192	-0.00802379	-0.0124615	-0.00255582	0.00371525	-0.0112046	-0.0211398	0.00108033
GAS1	0.0761398	-0.0190337	-0.00810407	-0.049002	0.384954	0.322344	0.37327	0.374274	0.48475	0.486685	0.530843	0.435286
GAS2	0.0202088	-0.0326764	0.0674624	-0.0549947	0.252654	0.487549	0.29831	0.273306	0.294421	0.139989	0.290105	0.222644
GATAD2A	-0.00609703	0.124363	0.0963755	-0.214641	-0.277733	-0.487565	-0.234141	-0.226014	-0.300346	-0.0980607	-0.225201	-0.182704
GATAD2B	0.00963174	0.00258637	0.0271777	-0.0393958	0.0729953	0.189868	0.104937	0.0893515	0.103461	0.0540451	0.0981388	0.09625
GATB	0.0351445	0.0478726	-0.064903	-0.0181141	-0.087887	0.0999953	-0.0369098	-0.0727598	0.00819342	0.0444656	-0.0621968	0.125471
GATC	-0.0934582	-0.0486018	0.0217427	0.120317	0.0706248	0.0443708	0.0186822	0.042977	0.0448083	-0.00583052	-0.0105045	0.0244787
GATD1	-0.0509864	0.02982	0.00419819	0.0169682	-0.0590826	-0.0940604	-0.0425492	-0.0381728	-0.060596	-0.0396823	-0.0300221	-0.0589873
GATD3A	-0.0224196	-0.0293046	-0.0164405	0.0681647	-0.0865989	-0.0969436	-0.105625	-0.0976927	-0.0283071	-0.0692808	-0.0238961	-0.0754399
GATM	0.00112644	0.00413695	0.0101327	-0.0153961	-0.00361081	0.0250603	0.0100495	0.00550096	-0.0380988	-0.0535246	-0.0276359	-0.0481795
GBA	-0.0610232	-0.00611793	0.0527101	0.014431	0.110068	0.0733051	0.102808	0.116617	0.0342895	0.00956212	0.0470522	0.00566519
GBE1	0.0317112	-0.0205866	0.02008	-0.0312046	-0.0552503	0.0725429	-0.0543818	-0.0679837	0.0250491	-0.0122407	-0.046923	0.0619629
GBF1	0.0138347	0.0228037	-0.00655213	-0.0300862	-0.0837722	-0.0278171	-0.0549372	-0.0678487	-0.0579617	-0.0521112	-0.0530784	-0.0388333
GBP2	-0.0904265	0.00878261	0.04932	0.0323239	0.244179	0.298376	0.24178	0.247358	-0.301115	-0.307348	-0.372991	-0.238788
GBP2B	0.155305	0.00784412	0.00733472	-0.170484	0.12411	0.199357	0.159696	0.130818	-0.172545	-0.166357	-0.145643	-0.170518
GBP4	-0.0600134	-0.00859655	-0.0309568	0.0995667	0.340187	0.47168	0.336066	0.329377	-0.267829	-0.29673	-0.366438	-0.206236
GBP7	-0.0565422	0.0529477	-0.00494268	0.00853718	0.142573	0.219788	0.183381	0.171607	-0.287474	-0.256443	-0.312413	-0.213901
GCAT	-0.0387954	0.00948012	0.039345	-0.0100298	-0.0314486	-0.0101452	-0.0292189	-0.0268671	-0.0879104	-0.083912	-0.120056	-0.0516817
GCC2	0.079795	-0.104333	0.0735175	-0.0489794	-0.0531711	0.00393611	-0.0987877	-0.0946959	0.0865618	-0.0488975	0.0632291	-0.0194553
GCDH	0.038558	0.00374365	-0.0877174	0.0454158	-0.0922819	0.00131542	-0.0572931	-0.0785488	-0.00440018	-0.0431465	0.0353011	-0.0498518
GCHFR	-0.0218782	-0.0566585	0.111556	-0.0330196	0.119194	-0.00643427	0.0350138	0.0694236	0.0489413	0.0593553	-0.0312145	0.0762881
GCLC	-0.0387305	-0.0118081	-0.0166615	0.0672002	-0.044123	0.0330753	-0.047409	-0.0501072	-0.0134484	-0.0461385	-0.0620859	0.00291572
GCLM	-0.0300747	-0.0532277	0.0649529	0.0183496	0.108955	0.0829019	0.0679471	0.0863021	0.127683	0.0654816	0.104433	0.0800029
GCN1	0.0220586	0.00747998	-0.00224933	-0.0272893	-0.0322284	-0.00982286	-0.0246533	-0.0310003	-0.000763905	0.0108983	-0.00947801	0.0197307
GCSH	0.0757122	-0.0682923	-0.0218848	0.014465	-0.0723534	-0.0496531	-0.0853935	-0.0883075	0.0622732	-0.04805	0.123436	-0.0831737
GDI1	0.00875664	0.00883783	0.00284643	-0.0204409	0.0540131	-0.0119906	0.0478245	0.0534411	-0.0499659	-0.0158664	-0.0315053	-0.0457712
GDI2	-0.0353643	0.0199281	0.01068	0.00475619	0.0910233	0.0512975	0.0873495	0.0939762	0.0422501	0.0831077	0.0281276	0.0831737
GDPD1	0.0461315	0.0241677	-0.0520261	-0.0182731	-0.297776	-0.134448	-0.247084	-0.278665	-0.113683	-0.130643	-0.125	-0.0858168
GDPGP1	0.144782	-0.0381546	0.0250561	-0.131683	0.0303871	-0.12606	-0.0439576	-0.0308279	-0.0236542	0.0721503	-0.0743043	0.0358235
GEMIN4	-0.12606	-0.169184	0.217971	0.0772724	-0.215361	-0.0372589	-0.24233	-0.217929	0.018621	-0.380324	0.0565233	-0.30209
GEMIN5	-0.0172501	0.00842414	-0.111126	0.119952	-0.173671	0.100206	-0.0724802	-0.114543	-0.0336879	-0.201212	0.0655289	-0.178058
GEMIN6	0.173491	-0.0187161	-0.0720456	-0.0827295	-0.0855351	0.000406824	-0.0578296	-0.0892425	-0.0902466	-0.122804	-0.0373399	-0.150335
GET1	0.0265942	-0.0810623	-0.0150635	0.0695315	0.0299439	0.00877224	-0.0499141	-0.0342115	0.123986	0.0921437	0.033212	0.122889
GET3	-0.020249	-0.0158463	0.0318816	0.00421365	0.0185045	-0.0527849	-0.0107144	0.0047529	-0.0165856	-0.00868056	-0.0263308	-0.0198736
GET4	0.0972603	0.0259433	-0.035868	-0.0873356	-0.0835452	0.0251834	-0.0378313	-0.0684402	-0.0708835	-0.0584522	-0.0613577	-0.0436653
GFAP	-0.166268	0.122446	0.111727	-0.0679059	-0.746857	-0.970438	-0.743459	-0.711398	-0.434189	-0.216185	-0.465992	-0.234559
GFM1	-0.00599107	0.0271855	-0.0328184	0.0116239	0.0230127	0.0928979	0.0356445	0.0237643	0.0102635	0.0518914	-0.0503048	0.0996319
GFM2	0.0301402	0.102531	-0.0601146	-0.0725565	-0.18176	-0.20421	-0.0991029	-0.12196	-0.0240071	0.0749706	0.083336	0.00621045
GFPT1	0.00338381	-0.00108114	-0.0275544	0.0252517	-0.00491649	0.00250056	-0.00927935	-0.0108791	-0.0288263	-0.0207068	-0.0424455	-0.0161663
GFRA1	0.0492	0.0233134	0.0575793	-0.130093	0.419345	0.299187	0.4156	0.42268	0.352735	0.427226	0.386616	0.377081
GFUS	-0.0472942	-0.00245831	0.020939	0.0288135	0.0802045	0.0988029	0.0772787	0.0819055	0.0482827	0.0313429	0.0269078	0.0553961
GGA1	-0.0174142	0.023911	-0.0309066	0.0244099	-0.0117176	-0.00686375	0.0293668	0.0226445	-0.0336192	-0.0596176	0.0566983	-0.104207
GGA2	0.125338	-0.405008	0.221969	0.0577008	0.627665	0.125918	0.251354	0.37982	0.231605	0.00564678	0.129511	-0.0912367
GGA3	0.248953	-0.00314905	0.283606	-0.529409	-0.270478	-0.0749174	-0.222323	-0.26312	0.276231	0.257304	0.210383	0.366472
GGPS1	-0.0245316	0.0511624	-0.038012	0.0113812	-0.307549	0.0308896	-0.205833	-0.255288	-0.157306	-0.22765	-0.19858	-0.103584
GHDC	0.143948	0.441434	0.0386693	-0.624052	0.691284	0.164526	0.745825	0.73373	0.444704	1.42755	0.253563	1.35661
GHITM	-0.0423247	0.0984977	-0.0895561	0.0333832	0.0168512	0.0707938	0.110877	0.0861776	-0.00100604	0.0447085	0.0951859	0.00828111
GID8	-0.00440848	0.00899826	-0.009369	0.00477922	-0.123514	-0.0773485	-0.114595	-0.121057	-0.143078	-0.138637	-0.167325	-0.11312
GIGYF1	-0.148824	-0.0485263	-0.0347329	0.232083	0.290423	0.398616	0.155698	0.179162	-0.0751245	0.0184087	-0.493418	0.264653
GIGYF2	-0.0436137	-0.0136092	0.0184117	0.0388112	0.00364882	-0.0512009	-0.0209913	-0.00590428	-0.0493901	-0.0520268	-0.0586463	-0.057845
GINS3	0.000381227	-0.0201522	0.0724215	-0.0526506	0.29666	0.087996	0.227418	0.260939	0.0756535	0.151665	0.0524047	0.107779
GIPC1	-0.0428429	-0.0570421	0.107715	-0.00783029	-0.115247	0.0124392	-0.165767	-0.158542	-0.120491	-0.175823	-0.301755	-0.0289036
GIT1	-0.0425984	-0.00620709	0.0162957	0.0325098	-0.0221749	-0.0238645	-0.0171661	-0.0116459	-0.0371891	-0.076881	-0.00917886	-0.0844294
GIT2	-0.0170998	-0.0447124	0.0173696	0.0444427	0.0782248	0.000303825	0.0252197	0.0460139	-0.000366855	-0.0144743	-0.0264703	-0.0228892
GJA1	0.084603	-0.00844442	0.0311673	-0.107326	0.20002	0.176513	0.194795	0.19064	-0.0998309	-0.0825348	-0.0917953	-0.0980776
GLA	0.0304848	-0.0204682	0.0239737	-0.0339902	-0.0770286	0.0635257	-0.0532296	-0.0703447	0.0260727	-0.0548458	0.0157009	-0.00589973
GLB1	-0.0120111	0.0190288	0.0154413	-0.022459	0.0781259	0.118268	0.0953766	0.0893714	0.140246	0.149012	0.125808	0.17251
GLG1	0.00503386	-0.018377	0.00269132	0.0106518	0.0720402	0.00262587	0.049366	0.0603206	0.0379465	0.0372357	0.0555964	0.00639844
GLIPR2	0.022115	-0.0271162	0.0261519	-0.0211507	0.238182	0.285365	0.231449	0.228798	0.13915	0.0952135	0.121209	0.119649
GLMN	0.116923	0.198915	-0.225009	-0.0908293	-0.32572	-0.209508	-0.132376	-0.207043	-0.243675	-0.0861945	-0.0480502	-0.185297
GLMP	0.0968488	-0.0431566	-0.0666226	0.0129304	0.0699266	0.150665	0.0324786	0.0197147	0.138144	0.144612	0.0348394	0.199471
GLO1	-0.0411609	-0.0129905	0.0268048	0.0273466	0.00204526	-0.0615964	-0.0170171	-0.00164936	-0.00167914	-0.0131504	0.0114724	-0.0316223
GLOD4	-0.0249709	-0.0336224	0.0466285	0.0119649	0.0495747	0.0100598	0.0212097	0.0362751	0.035643	-0.00181291	0.031678	-0.00363753
GLRX	-0.0179313	-0.0365231	0.0432606	0.0111938	0.236531	0.0803314	0.164954	0.195953	0.187653	0.225195	0.14854	0.202671
GLRX2	-0.0965504	0.0987662	0.184129	-0.186345	-0.101372	-0.189784	0.00420334	0.0091287	-0.0437501	-0.0519513	0.163487	-0.141319
GLRX3	-0.078597	0.00304384	0.00877038	0.0667828	0.0752486	0.0191522	0.0640378	0.0795013	-0.0248884	-0.0251761	-0.0165208	-0.0374088
GLRX5	0.0113949	0.0357842	-0.0337716	-0.0134075	-0.13899	0.0335348	-0.0446661	-0.0786389	-0.109855	-0.194672	-0.0118254	-0.193644
GLS	0.00133019	-0.00734285	0.0280204	-0.0220078	0.0889665	0.0557768	0.0828532	0.0885792	-0.0419294	-0.0492065	-0.0255149	-0.0637746
GLT8D1	0.0344465	0.0658603	-0.108809	0.00850267	0.0424756	0.00884486	0.0804261	0.0649859	0.0393801	0.139154	0.0872367	0.0874201
GLTP	-0.107607	0.0125354	0.0389342	0.0561375	-0.0788027	-0.0646981	-0.064657	-0.0557314	0.0719317	0.0365861	0.0821237	0.0530249
GLUD1	0.00862869	-0.0122113	0.0215873	-0.0180046	0.0631792	0.0638772	0.0571629	0.0589016	0.0104705	-0.00497665	0.00838733	-0.00174662
GLUL	-0.052069	-0.00950291	0.054744	0.00682788	0.162959	0.268881	0.196208	0.1906	0.360272	0.256944	0.388517	0.28947
GLYR1	0.09961	-0.0160991	-0.0799105	-0.00360041	-0.00454755	0.086921	0.00134387	-0.020816	0.0520152	0.0421423	0.0315805	0.0584577
GM10767	-0.0155738	-0.0528715	0.0344308	0.0340145	-0.00264575	0.0768145	-0.00885815	-0.00777548	0.0617907	-0.0570136	0.065323	-0.0284394
GM1110	-0.0545281	0.0143809	-0.0393481	0.0794954	0.083473	0.152237	0.111045	0.103991	0.0829291	0.0490557	0.0975382	0.0636127
GM11214	0.216689	-0.360113	0.0238332	0.119591	-0.0489045	-0.505278	-0.378477	-0.281889	0.243811	0.0759333	0.201388	-0.0730688
GM11639	-0.00578661	0.036087	-0.0287662	-0.00153423	-0.0666177	-0.122407	-0.0481182	-0.0486699	-0.069801	-0.0213747	-0.0237045	-0.0640387
GM13697	-0.341329	0.345542	0.0621472	-0.06636	-0.058906	-0.366275	0.149692	0.162066	-0.191636	0.10643	0.1193	-0.0890842
GM16381	0.0158327	0.0700452	-0.028184	-0.0576939	0.180308	0.121891	0.242442	0.231596	0.0507224	0.104344	0.176013	0.0210023
GM17087	0.546829	-0.2115	-0.133262	-0.202067	0.0199014	0.027599	-0.0700175	-0.103744	0.102292	-0.0362874	0.180049	-0.151877
GM17455	0.0134775	-0.0785348	-0.0365612	0.101618	0.0105387	0.0320495	-0.0232512	-0.0165491	0.0903462	-0.0258451	0.110644	-0.0374905
GM17657	0.22249	0.0841505	-0.119789	-0.186851	-0.452523	-0.0120306	-0.265504	-0.367944	0.126504	0.0632767	0.213405	0.120492
GM20390	-0.0375992	-0.0179908	0.0592694	-0.00367942	0.0164161	0.00835926	0.00902017	0.0188662	-0.0319501	-0.0761393	-0.024703	-0.0700773
GM20498	-0.0279965	-0.0425126	0.050339	0.0201701	-0.0247215	-0.159109	-0.0989616	-0.0679029	-0.0851768	-0.0600278	-0.140876	-0.0657347
GM20503	-0.131196	0.743216	-0.295937	-0.316083	-1.66231	-0.720784	-0.941218	-1.18881	-0.38761	-0.00063087	-0.144752	0.162869
GM20517	0.0244609	0.130051	0.152565	-0.307077	-0.223142	0.241755	0.0311449	-0.0537832	-0.167303	-0.327262	-0.00407275	-0.238392
GM21992	0.0157467	-0.0287025	0.00336147	0.00959429	0.00294792	0.0131076	-0.0157653	-0.0133857	0.0267119	-0.000467367	0.00850066	0.00979597
GM27029	0.0224387	0.0342745	-0.0879375	0.0312243	-0.0928241	-0.0458236	-0.0679279	-0.0847653	-0.0485815	-0.00210543	-0.0558688	0.0017624
GM2A	0.0474919	0.0474569	-0.144777	0.049828	-0.0437455	-0.0656153	-0.00314572	-0.0209771	0.169701	0.226737	0.254508	0.153706
GM3839	0.177285	0.238566	-0.315209	-0.100642	0.375738	0.120944	0.512372	0.467375	0.0822581	0.4571	0.34725	0.189725
GM42742	-0.0643349	0.0886325	-0.0484918	0.0241941	0.0992682	0.153279	0.220221	0.197584	-0.0353059	-0.0735058	0.158416	-0.149294
GM43302	-0.183723	0.189037	-0.140273	0.134959	-0.30731	0.0666846	-0.126069	-0.188648	-0.48999	-0.433553	-0.527707	-0.295649
GM4356	-0.206423	0.0972029	0.0650649	0.0441548	-0.0882301	0.110491	0.0932949	0.0683283	-0.222905	-0.405725	0.0164233	-0.427075
GM45785	0.071049	-0.0513251	0.0421631	-0.061887	-0.0413662	-0.0994965	-0.0794392	-0.0702012	-0.0725818	-0.10086	-0.064865	-0.125059
GM49510	0.761193	0.0753682	-0.383746	-0.452815	-0.264989	-0.0648899	-0.126875	-0.267386	-0.129877	0.0690313	0.0324253	-0.0795118
GM49601	0.00338342	-0.000111833	0.0127622	-0.0160338	0.110584	0.0776931	0.108668	0.11235	0.0562427	0.0594898	0.0753466	0.0414296
GM50364	-0.0247392	0.0209026	-0.0151651	0.0190017	-0.130192	0.0747332	-0.0643749	-0.0923647	0.194339	0.115982	0.20002	0.178123
GM5478	-0.586112	0.0591982	0.63537	-0.108456	0.227344	-0.418935	0.151686	0.307537	0.0578392	0.100436	0.172753	-0.00343281
GM7324	0.101365	0.00401977	0.0665854	-0.171971	-0.241792	-0.0298915	-0.220164	-0.252849	-0.18538	-0.179149	-0.316963	-0.0494077
GM9774	0.0484552	0.0642641	0.00526951	-0.117989	-0.208761	-0.160024	-0.158806	-0.180851	-0.246597	-0.170854	-0.246442	-0.158405
GMDS	-0.0856777	0.0779762	0.00637813	0.00132345	0.0520249	0.0264987	0.0569455	0.0605124	0.0896168	0.235538	-0.00916031	0.287034
GMFB	-0.0450851	-0.00453359	0.0167981	0.0328206	0.12186	0.116848	0.116246	0.123374	0.061991	0.0455507	0.0559971	0.0538601
GMPPA	0.0628269	-0.0101662	-0.037457	-0.0152037	0.0361121	0.0966223	0.0310033	0.0182006	0.0279955	0.0381279	-0.0175309	0.067061
GMPPB	-0.00107552	0.028597	-0.0128016	-0.0147198	0.0447181	0.043414	0.0586627	0.0539563	0.0228884	0.06454	0.0195355	0.064648
GMPR	-0.00605876	0.158	-0.0841121	-0.0678291	-0.139009	0.0331331	0.0374472	-0.0180494	-0.0160676	0.0297353	0.135051	0.00202601
GMPR2	-0.0086659	-0.0207651	0.0338312	-0.00440018	0.0232416	-0.0582467	-0.0104308	0.00587977	-0.108111	-0.0997727	-0.115734	-0.116199
GMPS	-0.0122187	-0.0125898	0.0214603	0.00334816	-0.0278172	-0.0206784	-0.0416969	-0.0374609	-0.0359255	-0.0443364	-0.066567	-0.0231029
GNA11	-0.013047	0.0298006	0.0172333	-0.0339868	0.0569648	0.0468477	0.0746828	0.072797	-0.0188587	0.0129931	-0.0094778	0.00979788
GNA13	-0.0882436	0.0389327	0.020256	0.0290549	0.0597442	0.0533643	0.0744918	0.0798867	0.00560595	0.0388758	-0.0102782	0.0574696
GNAI2	-0.00225585	-0.0165892	0.0418807	-0.0230356	0.148283	0.0672443	0.117776	0.132882	0.0445083	0.0586911	0.0374058	0.0427695
GNAI3	-0.0123008	-0.00936088	-0.0439175	0.0655792	0.252579	0.282986	0.23599	0.235309	0.175378	0.182824	0.122139	0.212841
GNAO1	-0.000308641	-0.0103344	0.021843	-0.0112	0.0763565	0.0546318	0.0617692	0.0674997	0.114719	0.116404	0.101094	0.119223
GNAQ	0.167123	-0.0267691	-0.101348	-0.0390055	0.12268	0.101299	0.117413	0.100856	-0.00415787	0.00308619	0.0527923	-0.0638092
GNAS	-0.0583953	-0.00842364	0.0554886	0.0113303	0.116351	0.12865	0.103099	0.112641	0.0812477	0.0644697	0.0376014	0.103433
GNB1	-0.0201051	-0.00882784	0.051313	-0.0223801	0.155138	0.104641	0.139382	0.15129	0.0188687	0.0177043	0.018831	0.0112844
GNB2	0.0617575	-0.0287718	0.0270759	-0.0600616	0.104962	0.142	0.104339	0.0979577	0.115714	0.0696036	0.126293	0.0730441
GNE	0.215107	0.0812698	-0.189095	-0.107282	-0.387077	0.112439	-0.260224	-0.363699	-0.104652	-0.0586504	-0.241106	0.116171
GNG12	-0.0553793	-0.0104391	0.0641254	0.00169297	0.23765	0.128987	0.214869	0.23793	0.122173	0.11642	0.150802	0.0833081
GNL1	0.00220361	0.0240735	0.0108641	-0.0371412	-0.0246854	-0.0124502	-0.00935278	-0.0145583	-0.00839265	0.0204248	-0.0147295	0.0292439
GNL3	0.0127423	-0.0386117	-0.0353417	0.0612111	-0.227287	-0.125472	-0.225654	-0.23493	-0.0822553	-0.16907	-0.0874664	-0.142028
GNL3L	0.112987	-0.0366993	-0.0334208	-0.0428666	0.018478	-0.0377868	0.00741541	0.00455043	0.0395002	0.0120024	0.116148	-0.0601377
GNPAT	-0.0701653	0.0859921	-0.0608183	0.0449915	-0.118963	-0.010098	-0.0507627	-0.0728075	-0.0620983	-0.00631841	-0.0748898	0.0341891
GNPDA1	-0.0210307	0.0817488	0.0160055	-0.0767236	0.0705209	0.151227	0.14389	0.122215	0.0137489	0.0629632	0.0326194	0.0853864
GNPNAT1	-0.0774824	0.0181675	0.11913	-0.0598148	0.0157607	-0.00712694	0.0292692	0.0412671	0.0692259	0.0549816	0.0827669	0.0669979
GNPTG	0.0263963	-0.147741	0.0463748	0.0749703	0.156004	0.453546	0.0999858	0.0900359	0.177194	-0.0532639	0.00577214	0.123906
GNS	-0.043813	0.00659711	0.000523214	0.0366927	0.0741684	0.0395391	0.0756084	0.0830604	0.121731	0.118683	0.145669	0.100915
GOLGA1	0.0330455	-0.0094374	0.0134028	-0.037011	-0.186475	-0.139157	-0.1736	-0.181894	-0.0734973	-0.108395	-0.0591163	-0.102213
GOLGA2	-0.0443597	-0.00200134	0.010208	0.0361531	0.0158219	-0.00342361	0.0172518	0.024464	-0.0136241	-0.0373026	0.0112194	-0.0494195
GOLGA3	0.0194783	-0.0285352	-0.0119723	0.0210293	0.0416904	0.055013	0.0245455	0.0254189	0.0239768	-0.00384708	0.0102412	0.00260916
GOLGA4	-0.0382086	-0.0120027	0.00453237	0.0456789	0.00697973	-0.0744447	-0.0260021	-0.00860215	0.0285087	0.0473027	0.0140022	0.0331756
GOLGA5	-0.0127158	0.0030381	0.0209172	-0.0112395	0.051093	-0.0152261	0.0372904	0.0473924	-0.0563837	-0.0297057	-0.0534504	-0.0474532
GOLGA7	0.157438	-0.00233119	-0.0624799	-0.0926267	0.0402262	-0.100101	-0.0135659	-0.0127519	-0.214056	-0.0639836	-0.262426	-0.109662
GOLGB1	-0.0379649	-0.0111727	0.0212669	0.0278707	0.0387884	0.0129978	0.0260877	0.0361767	-0.00777025	-0.0247623	-0.00833607	-0.0258179
GOLIM4	0.0234997	-0.0192515	0.0328888	-0.037137	0.0380812	-0.00240791	0.0309709	0.0365546	0.032362	0.005905	0.0709016	-0.0235279
GOLPH3	-0.175406	0.0216467	0.0674138	0.0863454	0.00565335	0.0275426	0.014557	0.0307828	-0.0213008	-0.0492501	-0.051691	0.000658177
GOLPH3L	-0.0440364	0.24049	0.0493095	-0.245763	-0.0425896	-0.299054	0.0965258	0.0893433	-0.260854	0.0236898	-0.0400389	-0.146736
GOLT1B	0.0958904	0.121394	-0.0963491	-0.120935	-0.263124	-0.570246	-0.223439	-0.223233	-0.343611	-0.100949	-0.16736	-0.303874
GOPC	-0.00970363	-0.00514408	0.0186454	-0.00379768	0.0195452	-0.0354525	0.00140327	0.0112563	-0.0408853	-0.0240277	-0.0463527	-0.0349746
GORAB	-0.0555319	0.137028	-0.0131221	-0.0683742	0.118479	-0.133846	0.136814	0.151821	-0.214587	0.0519255	-0.185739	-0.0341822
GORASP1	-0.0973721	0.126215	-0.112735	0.0838922	0.0136837	-0.0123481	0.0801491	0.0687781	-0.092465	0.0516057	-0.0600294	0.0240171
GORASP2	0.00461751	0.000899712	0.016715	-0.0222322	0.0283871	-0.00457465	0.0307939	0.0339285	0.00592622	0.00362799	0.0363075	-0.019462
GOSR1	0.01903	-0.0140637	0.016691	-0.0216574	0.00796849	-0.0213524	-0.0110483	-0.00597999	-0.0267484	-0.0188319	-0.0416808	-0.0205691
GOSR2	0.0142115	-0.0381969	-0.0530571	0.0770425	-0.0110139	-0.0424227	-0.0446984	-0.0375127	-0.0117422	-0.0324923	-0.0163649	-0.0501534
GOT1	0.00104648	0.00321142	0.00645549	-0.0107134	-0.00675354	-0.0130999	-0.00716433	-0.0066708	-0.0631204	-0.0547274	-0.0660442	-0.0543814
GOT2	-0.0238183	0.0106129	0.0298845	-0.0166792	0.00378082	-0.064758	-0.00221164	0.00803863	-0.056467	-0.0308413	-0.0412659	-0.0526288
GPAA1	-0.349751	-0.0266047	0.139605	0.23675	-0.117899	0.0986678	-0.0899806	-0.0688836	0.229089	-0.00805658	0.180727	0.138791
GPAM	0.0747354	0.00658896	0.0183473	-0.0996717	0.114699	0.00500093	0.0771609	0.0842845	0.175844	0.28539	0.128567	0.269244
GPAT4	0.0159946	-0.0216289	-0.0107305	0.0163647	-0.201458	-0.0973555	-0.192787	-0.204211	-0.182623	-0.242121	-0.202045	-0.203802
GPC1	-0.0566005	-0.0136397	0.0364533	0.0337869	0.0982608	0.110957	0.0853196	0.0943946	0.0830119	0.05456	0.0524937	0.0841788
GPC6	0.0331774	-0.0130455	-0.0136944	-0.00643748	0.364842	0.519793	0.40149	0.379006	0.525123	0.440126	0.536711	0.477283
GPD1L	-0.0332271	0.000756853	0.00775512	0.0247151	0.00645014	-0.0652867	-0.0168208	-0.0031887	0.0633715	0.0959158	0.0481094	0.0854388
GPD2	0.0177187	-0.00774829	0.0215216	-0.031492	0.062962	0.0640507	0.0578223	0.0579773	0.0393148	0.0359829	0.0312358	0.0414125
GPHN	-0.0251669	0.119471	-0.0885235	-0.0057804	-0.034684	-0.0522163	0.0499868	0.0295709	-0.20104	-0.0834544	-0.113751	-0.139044
GPI	-0.0412858	-0.00194195	0.00010606	0.0431217	-0.00372275	-0.0120743	-0.00578875	-3.22714e-05	-0.0469694	-0.0621362	-0.0408765	-0.0635193
GPKOW	0.0411575	-0.0335868	-0.170015	0.162444	-0.0762216	-0.024146	-0.0905059	-0.101817	0.0795503	0.0486312	0.0774797	0.0360906
GPN1	0.294973	0.0985652	-0.149359	-0.244179	-0.0228988	-0.0399312	0.0424718	-0.0108421	-0.130165	0.0872394	-0.0746373	0.00514584
GPR107	0.0684566	0.00424609	-0.0978647	0.025162	0.0383925	-0.0499731	0.0275281	0.026021	-0.034521	0.0213782	0.00976446	-0.0490187
GPR155	0.0284635	0.00184344	0.0875136	-0.117821	0.214946	0.102033	0.192355	0.206366	0.0557039	0.106826	0.0579282	0.0803505
GPRC5A	0.308719	-0.0227016	0.0195509	-0.305568	0.214291	0.308546	0.227648	0.186225	0.121947	0.1507	0.106288	0.158589
GPRC5C	-0.0309643	0.0170653	0.0469577	-0.0330587	-0.164177	-0.178462	-0.150006	-0.146678	-0.080377	-0.0795194	-0.0601574	-0.0833968
GPS1	-0.0487662	0.0109724	0.0295311	0.00826266	-0.019765	-0.0789757	-0.0263019	-0.0142819	-0.0883111	-0.0691623	-0.0818163	-0.0812916
GPSM1	0.0853682	-0.0740647	-0.0216239	0.0103205	-0.141438	-0.274668	-0.213283	-0.194437	-0.0215692	-0.0342625	-0.00818758	-0.0960246
GPT	-0.0727255	0.182242	-0.119247	0.00973067	-0.297901	-0.0596388	-0.121775	-0.180563	-0.122677	-0.0385431	-0.0612827	0.000282059
GPT2	-0.0297727	0.00196553	-0.0357138	0.0635211	-0.101637	-0.158461	-0.118545	-0.109297	-0.0283277	-0.00182112	-0.0306686	-0.0205987
GPX1	0.0357173	-0.00777579	-0.0981378	0.0701963	-0.000880471	-0.0211839	-0.0024201	-0.00706282	0.305955	0.305869	0.346624	0.26156
GPX4	0.0159043	-0.116282	0.101175	-0.000798118	0.0595958	-0.0917273	-0.0793849	-0.0347768	0.0149506	0.00046133	-0.112131	0.0254346
GPX8	0.0625559	-0.0665432	0.0103821	-0.00639471	0.0398574	-0.0383819	-0.0277254	-0.011982	0.0356995	0.025109	-0.000751414	0.0119645
GRAMD1B	-0.224838	-0.154752	0.200575	0.179014	-0.222081	-0.133658	-0.29613	-0.248959	0.173265	-0.137372	0.118474	-0.034251
GRAMD4	-0.112636	0.354631	-0.295165	0.0531699	-0.783081	0.0480563	-0.355897	-0.522319	-0.190033	-0.165555	-0.0982362	0.0262472
GRB2	-0.0219781	-0.0310793	0.0425129	0.0105445	0.0359724	0.0462208	0.016108	0.0244564	0.0314341	-0.0137117	0.00912295	0.00810287
GRCC10	0.0141738	-0.0233061	0.111365	-0.102232	-0.0151618	0.00601249	-0.0242683	-0.0202589	-0.111596	-0.148527	-0.136364	-0.115546
GREM1	-0.0340654	0.00735348	0.0916758	-0.0649638	-0.204089	-0.255679	-0.192872	-0.182373	-0.109201	-0.129538	-0.0574549	-0.153776
GRHPR	0.0431524	-0.00831181	-0.0432017	0.00836109	0.0420715	-0.0189251	0.0238171	0.0264896	0.0140837	0.044034	0.0265573	0.0079648
GRIPAP1	-0.00326219	0.0391559	-0.00705528	-0.0288384	-0.072975	-0.0936958	-0.0542527	-0.0581367	-0.0728154	-0.0165642	-0.0645195	-0.026891
GRK2	-0.00392414	-0.0183534	0.0663468	-0.0440693	-0.0427284	0.0342088	-0.063663	-0.0643122	-0.0195692	-0.025344	-0.128583	0.0614181
GRN	0.013129	-0.117118	0.104423	-0.00043401	0.166598	0.0940088	0.0969303	0.126537	0.149748	0.00218376	0.178985	-0.0234653
GRPEL1	-0.00486141	-0.0263591	0.00326184	0.0279587	0.0606752	0.0299047	0.0403143	0.0490161	0.00165933	-0.024942	0.00922627	-0.0378722
GRPEL2	0.711491	0.00679834	-0.21338	-0.50491	-0.0867166	0.658605	0.321366	0.115276	-0.301817	-0.790175	0.362717	-0.983846
GRSF1	-0.027278	-0.0455606	-0.0200113	0.0928499	-0.042372	0.0842842	-0.0283648	-0.0358531	0.0156959	-0.125008	0.0412204	-0.0989608
GRWD1	0.0144429	-0.0447341	0.0377275	-0.00743632	-0.296363	-0.204776	-0.335453	-0.335999	-0.0143558	-0.0406236	-0.142376	0.0532994
GSDMDC1	0.0339087	0.00433695	-0.0459614	0.0077158	0.0129702	-0.0245361	0.0200823	0.0172107	-0.0918032	-0.0825189	-0.0397106	-0.129671
GSDME	0.100694	-0.00872273	-0.0121324	-0.0798387	0.0236207	0.075711	0.0220626	0.00644901	0.116598	0.135328	0.080403	0.156957
GSK3A	-0.0480926	-0.0538394	0.0622853	0.0396468	0.0956076	0.0139613	0.0199408	0.0496144	-0.0136246	-0.0188087	-0.098454	0.0096934
GSK3B	0.0731279	-0.0202847	0.0128162	-0.0656594	0.0258923	0.0507383	0.00415787	-0.00135353	-0.0714752	-0.0530139	-0.131339	-0.0221972
GSKIP	-0.197212	-0.656599	0.593921	0.259891	0.249453	0.391362	-0.263984	-0.110611	0.596614	-0.0768258	-0.0740651	0.385788
GSN	0.00140907	-0.0316559	0.0288271	0.00141976	0.242393	0.162432	0.203137	0.219735	0.190757	0.187487	0.183839	0.169187
GSPT1	-0.0043846	-0.00448614	0.0256168	-0.0167461	0.00238387	-0.040728	-0.00941183	-0.00182922	-0.0613977	-0.0531822	-0.0592027	-0.0636444
GSR	0.025613	0.0116504	0.00701366	-0.0442771	0.0986915	0.026664	0.0859408	0.0909229	-0.0204145	0.0383954	-0.0245037	0.016519
GSS	-0.0433269	0.00082014	0.0182085	0.0242983	0.0246269	-0.0343782	0.02001	0.0318185	0.0242185	0.0178341	0.0564284	-0.0091755
GSTA1	-0.0315463	-0.0118421	0.106709	-0.063321	0.0825757	0.126954	0.0784262	0.0831444	0.265825	0.231731	0.220361	0.286287
GSTA4	-0.0584813	0.00546133	0.0794963	-0.0264763	-0.0638006	-0.0791065	-0.0689842	-0.0580109	0.0490564	0.0483722	0.025178	0.072924
GSTM1	-0.0702101	-0.0098841	0.0663422	0.013752	0.0814963	0.0663489	0.0713496	0.0851911	0.211695	0.180349	0.202185	0.196892
GSTM2	-0.067963	0.00488635	0.0446543	0.0184224	0.182832	0.171698	0.182867	0.192592	0.222842	0.208987	0.219608	0.220667
GSTM5	-0.0155499	-0.0478516	0.0447862	0.0186154	0.0418382	-0.028206	-0.0159044	0.00582046	-0.018941	-0.0318015	-0.0658425	-0.0238594
GSTO1	-0.0394922	-0.00103273	0.012027	0.0284979	-0.00802066	-0.0691563	-0.0181591	-0.00599904	-0.118153	-0.116936	-0.0976005	-0.140283
GSTP1	-0.0148581	0.00420442	0.0415232	-0.0308695	0.0739024	0.0329651	0.0759091	0.0826286	0.0697239	0.0682028	0.0964016	0.0501132
GSTZ1	-0.00380682	-0.049582	-0.0515964	0.104985	0.0125523	-0.127076	-0.0541795	-0.0292425	0.00859899	0.0146556	0.0098698	-0.0379335
GTF2A1	0.556147	-0.67723	-0.0912146	0.212297	0.380397	0.129196	-0.158866	-0.0689377	0.432393	0.0350199	0.118945	0.023249
GTF2B	0.0314473	0.000111166	-0.155706	0.124147	0.161415	0.333183	0.205629	0.17396	0.0604787	-0.00243362	0.0829938	0.0143736
GTF2E1	-0.0420401	-0.00147224	0.148515	-0.105003	-0.00493771	0.225871	0.0520829	0.0329338	0.0701654	-0.0562096	0.0392847	0.0570108
GTF2E2	0.0486144	-0.0529766	0.00324877	0.00111342	0.0473685	0.0920587	0.0352638	0.0323523	0.0390683	-0.0462993	0.0547486	-0.0456359
GTF2F1	0.0573727	-0.0217496	-0.0150546	-0.0205685	-0.086427	-0.104148	-0.112239	-0.112207	-0.144776	-0.127505	-0.173964	-0.127421
GTF2F2	0.00207927	-0.0262553	0.0390308	-0.0148547	0.0385929	0.0130881	0.0046311	0.0148946	-0.040271	-0.0395393	-0.0870735	-0.019864
GTF2H1	0.0721785	0.00162962	-0.0726146	-0.00119354	0.0967094	0.185717	0.119739	0.0974008	0.179703	0.169622	0.184488	0.17718
GTF2H4	-0.0287301	0.0272926	0.013393	-0.0119555	0.112158	0.0797945	0.121877	0.124929	0.101983	0.137258	0.110403	0.128555
GTF2H5	0.901364	0.335712	-1.63086	0.39378	-1.0383	-0.686509	-0.70121	-0.968965	-0.449657	0.0895923	-0.0399168	-0.322648
GTF2I	-0.015387	-0.0427933	0.00528997	0.0528903	-0.0361519	-0.00535715	-0.0571093	-0.051674	0.0189513	-0.0478322	0.00297949	-0.0290559
GTF3C1	0.12112	-0.0739355	-0.00517174	-0.0420125	0.275348	0.0241109	0.166133	0.197751	0.326243	0.393781	0.313812	0.3064
GTF3C3	0.137125	-0.13409	-0.0705011	0.0674653	0.0492056	-0.039273	-0.0717175	-0.053404	0.0389246	-0.00248724	-0.0284995	-0.0247653
GTF3C4	-0.0900185	0.0887859	0.0762392	-0.0750066	-0.100486	-0.0475843	-0.0436051	-0.0515782	-0.101392	-0.0308038	-0.13095	0.0224885
GTF3C5	0.0970591	0.0185037	-0.194059	0.0784966	-0.133426	-0.152469	-0.119242	-0.138793	-0.100574	-0.0431773	-0.044833	-0.114127
GTPBP1	0.068339	-0.0198761	0.0507761	-0.0992389	-0.0321712	0.014108	-0.0394473	-0.0467578	0.0240783	0.0134443	-0.0145208	0.0466807
GTPBP4	0.0518568	0.0125904	0.0228637	-0.0873109	-0.128832	-0.0995369	-0.104162	-0.115854	-0.0587556	-0.0579445	-0.0338155	-0.0625745
GTPBP6	0.235301	-0.0769252	0.0627032	-0.221079	0.0959611	0.283449	0.0544379	0.0247405	0.263308	0.24274	0.0888335	0.369599
GUK1	-0.068991	-0.0264571	0.0641631	0.031285	0.158035	0.0585265	0.128442	0.154444	0.102038	0.0666216	0.130716	0.0373841
GUSB	0.0436746	-0.0704208	0.0736312	-0.046885	-0.140226	0.0533851	-0.15152	-0.164571	0.451491	0.322414	0.365251	0.429628
GYG	-0.0585981	0.00293756	0.0415106	0.01415	-0.0472982	0.0361095	-0.0199569	-0.0237249	0.0306162	-0.0341487	0.0391724	-8.17322e-05
GYS1	-0.00786045	0.0232647	-0.0567009	0.0412966	-0.078779	-0.0543213	-0.0474816	-0.0570972	-0.0626211	-0.0667648	-0.0147559	-0.0893462
H1-0	0.0205616	-0.0417462	-0.0180048	0.0391894	0.201466	0.26161	0.233161	0.224991	0.401151	0.250635	0.528569	0.201824
H1-1	0.0804442	-0.083882	-0.0604099	0.0638477	0.313118	0.242338	0.266016	0.275887	0.333006	0.251131	0.397652	0.178592
H1-2	0.0247751	-0.0846758	0.0412925	0.0186082	0.355511	0.165734	0.283267	0.317994	0.36621	0.304289	0.436934	0.212115
H1-4	0.0730575	-0.107596	0.0454778	-0.0109394	0.406823	0.269052	0.339931	0.366085	0.440998	0.332109	0.523068	0.245846
H1-5	0.0511578	-0.133334	0.0716507	0.0105259	0.37852	0.233695	0.291753	0.326821	0.419527	0.278439	0.486895	0.202601
H13	0.055554	0.00297011	-0.0507394	-0.00778472	0.0295192	0.00133053	0.0268654	0.021716	-0.0173841	0.0151286	-0.00208108	-0.0141655
H2-D1	-0.054768	-0.0196002	0.039512	0.0348562	0.371372	0.39313	0.357297	0.366109	-0.0494869	-0.0892326	-0.081133	-0.0561053
H2-K1	-0.148174	0.0223519	0.0703416	0.0554806	0.477794	0.615176	0.507033	0.50642	-0.388166	-0.440959	-0.453163	-0.34043
H2-KE6	0.0249661	-0.028441	-0.0072394	0.0107143	-0.0859645	-0.0664104	-0.095942	-0.0969014	0.0150366	-0.0243355	0.0176639	-0.0237512
H2-T23	0.0551665	0.136534	-0.1046	-0.0871003	-0.0942597	0.0855829	0.0495689	-0.00839085	-0.225817	-0.146918	-0.146539	-0.147035
H2AJ	0.00981892	-0.0372801	-0.0221245	0.0495857	0.17243	0.0576369	0.129743	0.147943	0.101123	0.0949282	0.130545	0.0396211
H2AZ1	0.000456268	-0.0595759	0.0411547	0.017965	0.159882	0.0574922	0.0998993	0.124479	0.117298	0.0856254	0.110865	0.061339
H2BC11	0.035387	0.0502768	-0.0483876	-0.0372762	-0.0176566	-0.146831	0.0100631	0.00926509	-0.0470007	0.03079	0.0652616	-0.0737604
H3C14	0.01084	-0.0212452	0.0179413	-0.00753611	0.181869	-0.0162109	0.113853	0.143039	0.089605	0.166598	0.0721295	0.114153
H4C11	0.0286447	-0.0671303	0.0660073	-0.0275216	0.194376	0.135202	0.12861	0.148114	-0.000543599	-0.0293135	-0.0536512	-0.0168039
H6PD	-0.0468549	0.0158006	0.0530828	-0.0220284	0.0148103	0.0755894	0.0342866	0.0315158	0.041383	0.0252918	0.0181197	0.0685324
HACD1	-0.0366174	0.0354177	-0.0316663	0.032866	-0.16814	-0.348788	-0.195083	-0.174732	-0.199184	-0.0795	-0.190521	-0.140319
HACD3	0.144475	0.0295304	-0.0430535	-0.130952	0.0745484	0.0157496	0.0792533	0.06432	0.0814019	0.192837	0.0919569	0.14891
HACL1	-0.036663	-0.0584569	0.155233	-0.0601129	0.338562	-0.0144327	0.194404	0.26187	-0.154733	-0.0468523	-0.240121	-0.0906554
HADH	-0.0565875	-0.00595884	0.0674524	-0.0049061	0.0686599	0.0943909	0.0663067	0.0733153	0.0560692	0.0249247	0.0294096	0.0614539
HADHA	-0.0235178	-0.00176068	0.0231891	0.00208936	0.015542	-0.0659781	-0.000239306	0.0133741	-0.0103884	0.00442712	0.00767334	-0.0241037
HADHB	-0.0193605	-0.0208171	0.00442149	0.0357561	0.0104488	-0.0410349	-0.0173434	-0.00468601	-0.0100096	-0.0148297	-0.0181744	-0.0248148
HAGH	-0.0450982	-0.0308211	0.0502214	0.0256979	-0.0271733	-0.0385908	-0.0450027	-0.0318968	-0.0213995	-0.078624	-0.0197042	-0.0717625
HARS1	-0.0384492	-0.0182525	0.0131338	0.0435678	0.0688911	0.0136317	0.05165	0.0656889	0.0242714	-0.00154385	0.0478328	-0.0248505
HARS2	0.0768472	-0.0415889	0.00856054	-0.0438189	0.0557828	-0.0535798	0.00102231	0.014338	-0.0709196	-0.0422516	-0.0856938	-0.0768341
HAT1	0.222635	-0.0358437	0.141217	-0.328008	0.0406654	-0.483666	-0.0852177	-0.0333701	0.0978042	0.31055	0.160928	0.112892
HAUS5	-0.117856	0.0385237	0.0663231	0.0130095	0.114253	0.111684	0.115102	0.126656	0.125822	0.172721	0.0569992	0.228002
HAUS6	-0.869956	0.143713	0.162418	0.563824	0.171925	0.428811	0.137238	0.200837	0.00729813	0.115579	-0.553573	0.584587
HAUS7	-0.017515	0.012339	-0.0868886	0.0920646	0.18551	0.00821571	0.15025	0.169334	-0.028316	0.0609753	0.000676856	-0.0192333
HAX1	0.00339524	-0.132109	0.0514213	0.0772928	0.0211052	-0.241481	-0.150876	-0.090333	-0.0263831	-0.0209919	-0.128515	-0.0493198
HBA-A1	-0.574325	0.27572	0.371924	-0.0733195	0.138795	-0.0095824	0.290737	0.337593	0.145379	0.29688	0.228265	0.329536
HBB-BS	-0.292774	0.0876653	-0.0270666	0.232175	-0.0834806	-0.144841	-0.0894571	-0.0608868	-0.0440194	0.0745546	-0.147892	0.133814
HBS1L	-0.0423298	0.0267086	0.0360228	-0.0204016	-0.00230746	0.0854538	0.0267658	0.0179413	-0.000653823	-0.00615199	-0.0326333	0.0470576
HCCS	0.0109928	-0.0465555	0.0124172	0.0231455	0.0258636	0.0480187	0.00410359	0.00830258	-0.036708	-0.102298	-0.0439918	-0.0921885
HCFC1	0.0248414	0.00344127	0.000222122	-0.0285048	0.0870534	0.0938509	0.0893349	0.0853556	0.0185711	0.031168	0.0126276	0.0337554
HCFC2	0.132645	-0.0618175	-0.229684	0.158856	-0.0133415	0.293935	-0.0332635	-0.079177	-0.257238	-0.304434	-0.434049	-0.170896
HDAC1	0.0178454	-0.0420919	0.02317	0.00107649	0.0601178	-0.07732	-0.00912446	0.015632	0.0629155	0.096327	0.0270352	0.0713789
HDAC10	-0.254191	0.0756642	0.0169417	0.161585	-0.0562572	0.284615	0.069958	0.0421212	-0.0638874	-0.203834	-0.0696815	-0.0641828
HDAC2	0.0190942	-0.0122524	-0.0200023	0.0131605	0.0727773	-0.0327542	0.0347926	0.0480392	0.0108456	0.0586786	0.00194847	0.0248288
HDAC4	0.0864822	-0.0917605	0.00246263	0.00281572	0.110461	0.209645	0.0383653	0.0362963	0.167612	0.118553	0.01423	0.213593
HDAC6	0.0357705	0.044999	-0.0734161	-0.00735352	-0.112124	-0.0652246	-0.0648002	-0.0860535	-0.00488939	0.0284896	0.0369625	0.00944084
HDDC2	0.0330079	-0.0719637	0.0296387	0.00931701	-0.052906	-0.017571	-0.10017	-0.0936439	-0.0805418	-0.150813	-0.138772	-0.112118
HDGF	-0.00116128	-0.0223722	0.0226067	0.000926783	0.0845216	0.0775132	0.0705478	0.0760811	0.0405867	0.0124713	0.0380927	0.0144094
HDGFL2	0.091305	-0.045106	0.0166515	-0.0628505	-0.0105491	0.027541	-0.0173287	-0.0250749	0.0471395	-0.0155394	0.0665737	-0.0209912
[truncated: 3,532 more rows]

## Sheet: Proteome raw
Proteins	GFP_1	GFP_2	GFP_3	GFP_4	WT_1	WT_2	WT_3	WT_4	A.mutant_1	A.mutant_2	A.mutant_3	A.mutant_4
0610009B22RIK	65316.3	64413.2	52320.2	57437.3	57474	67189.2	62595.1	56420.1	57743.5	54323.8	74289.3	83051.4
1110004F10RIK	73075.2	82391	92922.1	90192.1	32431	102089	116328	108463	109238	65417.8	65481.5	48421.1
1600014C10RIK	71186.7	69523.5	65596.8	71954	67249.3	73468.7	73913.4	60840.7	67256.2	69627.8	81743.6	85288.6
1700009N14RIK	NA	6516.42	4904.84	8908.86	7056.61	9902.96	8113.7	32227.4	13871.9	43248.7	7158.61	8316.51
1700037H04RIK	59699.4	51692.9	44913.9	53378.3	52195.1	59836.4	49418.4	48955.6	50314.5	48994.8	57595.8	64633.1
2200002D01RIK	103.769	429.993	583.188	298.472	181.645	311.309	370.067	93.6475	725.067	NA	NA	270.075
2310061I04RIK	12496.4	9115.41	9816.79	10449.9	10584.4	10443.9	10961.9	9044.55	8405.23	12068.4	10702.4	14454.4
2410002F23RIK	31653.7	30040.1	27800.9	29075.1	28433.1	31918.4	24712.2	21111.2	29022.9	29999.5	34218.1	42569.8
2900026A02RIK	53678.8	53527.3	38378	45907.5	39182.4	46656.9	33819.4	42025.7	46661.3	43648.6	59658.9	56601.9
3110009E18RIK	18360.7	13167.5	14275.7	16473.5	14258.2	17427	17225.5	15740.4	18867.1	13273.8	17022.9	21211.6
4833439L19RIK	3667.95	4133.05	3136.18	3414.82	4011.82	3789.59	3055.37	2891.02	3541.07	3752.28	4053.94	4512.92
4930558K02RIK	97865.8	102000	102839	96169.4	112900	96003.6	109772	83943.8	110949	126117	115135	137191
5730455P16RIK	51161.7	43669.1	42725.7	42443.3	42694.4	48140.7	49491.7	42209.5	45272.2	42779.7	51001.9	63028
6430548M08RIK	6618.15	NA	6047.62	6883.01	6288.57	6479.51	8785.86	NA	NA	NA	6750.3	NA
9530068E07RIK	102445	105750	89161.6	99553.1	99303.1	114889	97270.9	100566	101189	100454	110427	115112
A2M	272834	248197	234834	225619	265352	297988	302648	292217	249018	253260	289337	290212
AAAS	58969.8	53182.3	47585.9	51966.9	60874.5	62291.2	59712.3	47704.2	50422.6	50392.7	71425.7	86342
AACS	119223	107450	100222	103252	122901	133056	116785	114730	113429	115920	136965	158583
AAGAB	24446	21674.6	24154.7	21687.1	19520.4	19928.5	20908.2	17759.6	21072.1	20327.3	23152.4	17874.7
AAK1	68514.9	63376.2	57866.9	59404.8	59748.8	64237	63611	56443.3	62406	67580.4	68193.8	78557.8
AAMDC	150633	132468	124901	133626	124602	143194	132675	126384	132214	148201	170989	167222
AAMP	71120.5	63193.6	63756.4	62731.1	59231.9	60485.8	58372.2	53383.6	59755.1	59686.3	68454.4	77020.7
AAR2	30379.1	27057.3	23095.3	24424.6	26503.7	25035.4	22285.6	21317.8	27345.1	26570.6	27479.2	32636.3
AARS1	196847	173021	165373	179182	175267	189671	166660	168909	162934	177546	207445	219933
AARS2	42076.2	37359.5	33096	38693.1	35130.3	39437.2	33937.3	33759.3	38187.1	38452.6	47377.9	52644.5
AASDHPPT	75201.4	62569.3	71421	76815.7	75498.6	75292.8	68975.4	62144.1	73021.9	70374	84627.9	91212
AATF	32130.5	27596.5	25322	25052.6	27420.3	29751.9	25604.3	23867.2	21885.9	25448.6	30876.3	36473.1
ABCA2	627.685	1090.73	786.813	NA	NA	835.959	232.996	789.697	NA	NA	746.077	1258.24
ABCB10	53701.9	40247	36954.7	47471.7	51730.4	47854.4	48528.5	40136.9	43692.4	44134.3	55418.4	62373.1
ABCB6	111588	97828.8	85463.8	98497.6	93472.1	101739	88940.9	89200.9	89923.6	93778.4	113423	126375
ABCB7	62043.3	61093	51833.8	59955.4	59107.6	59395.3	53747.3	48314	58587	60408.9	64956.2	75334
ABCB8	38427.6	31009.1	36972.5	35946.9	31341.3	42748.8	30056	27914.1	20095.7	24373.1	43023.5	38987.8
ABCC1	27991.3	29407	21892.6	23643	29454	31455.6	27538.7	24386.5	25619.1	26607.1	36525.9	42440.1
ABCC4	33744.4	33792.8	25097.8	31279.2	32421	31681	34676.6	24338.8	27270.3	33810	31173.7	36372.3
ABCD1	36119.5	24931.5	25163.5	30175.8	26190.8	31281.4	20225.9	25909.5	24132.8	28649.9	30165.3	38828.9
ABCD3	69383.4	61297.4	57388.3	65034.8	65732	66695.7	66447.9	58365.2	66124.6	67495.3	77670	85784.6
ABCD4	67103.2	60650	53046.1	60776.3	66296.7	71880.4	62205.8	60127	58043.8	66426.6	88929.5	98737.8
ABCE1	139565	127009	114762	119059	128264	133998	123145	118397	133379	132249	151511	164255
ABCF1	108816	96044.8	87252.6	92850.4	91535.4	98222.2	94045.8	91558.3	94906.2	99074.3	111423	118926
ABCF2	141175	125425	118786	124222	127758	140779	118953	116442	124815	121076	143650	161962
ABCF3	55046.2	49807.4	42577.8	49417	47268.3	51563.6	49315.4	43744	49737.9	48921.6	59021	61475.1
ABCG2	147297	127534	111125	113356	110032	128626	17385.1	97002.3	114449	109618	138658	162080
ABHD1	102084	80806.5	75298.2	81752.2	86671.3	88746	71919.8	76656.8	92542.8	97099	94009.9	126442
ABHD10	81619.7	71064.8	74510.1	73726.2	75038.9	82858.3	50810.1	79285.1	51139.1	79080.6	92815.7	120910
ABHD11	99570.4	82562.8	84610.9	86956.1	85808.6	94440.4	73933.9	75909.1	74952.4	89171.7	108028	110352
ABHD12	63724	55194.3	54463.9	54863.8	55665.4	60808.5	54531.4	51663.7	53986.4	52499.6	66057.9	71312.1
ABHD14B	59430.9	53664.8	50878.8	52628.4	51809.2	56644.4	51088.4	48622.6	57096.2	57309.4	64234.7	70914.4
ABHD16A	43967	43029.9	38491.6	43560	43551.9	48191.1	43761.3	35637	39779.4	37440	55810.1	56414.7
ABHD4	86414.2	77081.8	72783.2	70633.9	65056.5	81024.2	70874.6	61353.5	73338.9	74740.4	96071.3	96371.2
ABHD6	49586.8	46745.9	41317.7	39390.1	38324	36428.4	37566.2	31851.7	40355.5	44562.2	45993.4	52459.9
ABI1	147840	131362	121225	130853	131906	150132	137808	134728	131423	130941	156797	166402
ABITRAM	14641.4	11984.1	10070	13058.7	7504.09	9991.99	12626.6	10500.4	14275.8	10838	13096.5	15248.8
ABL2	3095.82	3016.85	2872.44	2407.39	2510.27	3135.35	3074.98	NA	NA	3018.31	3267.88	4350.84
ABLIM1	159277	139496	135281	146648	129167	145024	140301	130883	138561	144267	167387	175695
ABLIM3	56905.1	53458.2	51075.1	53087	45996.2	60532.2	43890.2	53355.6	58360.9	57086	77063.8	79029.9
ABR	88634.5	85337.9	74334.7	79887.5	87302.5	91571.6	80545.7	79874.6	83787	86986.9	99031.4	106705
ABRA	71069.5	63811	59013.6	68090.4	49843.6	62917	58925.7	56737	55782.5	55633.3	66716.6	71177.9
ABRACL	3.16304e+06	2.99357e+06	2.63532e+06	2.59046e+06	2603388	3.05775e+06	2.78176e+06	2.46614e+06	2.38834e+06	2.86204e+06	3.3918e+06	3.31584e+06
ABRAXAS2	46758.4	39969.9	39462.5	42750.8	40238	46485.9	42320.5	41085.1	39155.8	42439.8	48778.2	48729.3
ABT1	14054.1	13090	12735.6	12901.5	9312.48	15499.9	12961.1	13549.4	10942.5	13969.8	16243.3	16526.1
ACAA1A	151636	135147	131177	138744	133809	150903	140161	138499	136870	147955	168708	174666
ACAA2	272003	248180	233495	250380	241604	266247	253451	236983	267133	277987	308196	314694
ACACA	60254.6	54083.1	48506.9	52572.9	59762	63325.9	55066.4	54750.2	52572.1	55479.3	65563.3	73196.5
ACAD10	19937.3	18747	15508.8	16551.8	17778.2	17053.1	18119.3	15634.6	16865.9	18975.5	21252	25348.4
ACAD11	19759	13833.3	12096.8	14174.4	10689.1	14605.9	12042.5	8881.19	13365.1	17073.8	19588.6	15241
ACAD8	79617.4	76813.4	71127.6	77017.3	72319.8	83553	78374.1	73626.7	72738.3	82074.8	89977	99952.1
ACAD9	133245	121711	103378	107556	119564	128218	120729	110620	117442	124908	142015	159528
ACADL	689620	663505	576066	638798	668633	705180	638352	613313	667043	656673	717263	786684
ACADM	387166	355841	329620	336835	337755	368748	353801	322125	334207	350824	405517	439235
ACADS	280778	252247	242240	260783	251311	268528	245509	241967	258998	273832	311111	335078
ACADSB	132252	112658	99210.4	110667	110635	118995	108120	103822	107568	110190	129852	143484
ACADVL	265967	232478	222812	239197	229881	243856	233216	217372	229415	241419	288133	305647
ACAP2	44611.4	38324.2	39442.2	38415.8	41771.7	45476.5	37970.9	44872.8	35819.1	39283.3	50256.5	50265.7
ACAT1	204668	190196	169851	187227	186940	210559	197901	188955	196103	198869	244768	250691
ACAT2	108874	97641.2	92905.3	97882.5	102207	121234	110909	105196	99091	107692	129661	138706
ACBD3	132511	116396	110709	112263	116923	129409	122287	121721	117991	117874	136073	146423
ACBD5	79374.8	67371.9	62706.1	69324	66886.8	74379.6	67979.9	61099.7	72150.7	71193.7	80054.3	87901.2
ACBD6	133144	104438	86219.3	78176.6	82331.1	101554	81515.6	78475.1	142240	81551.8	105290	113416
ACER3	42261.5	32852.4	41442.4	36307.7	46323.1	44960.8	41995.6	38998.4	32609.3	32108.2	49548.4	62832.7
ACIN1	116380	99975.7	94542.6	103524	102400	113909	102959	101156	104322	105691	124997	133025
ACLY	193528	175236	160274	166435	197525	204348	183201	180815	169207	186801	217897	242034
ACO1	129811	121626	106238	113974	126076	133073	117173	117277	127488	130434	151897	164102
ACO2	812916	733285	692034	753043	710847	780505	740853	684516	765219	790502	915568	956665
ACOT11	4031.42	3497.81	3205.43	2359.07	3095.43	3138.32	2425.19	2555.22	2690.72	3336.08	4057.29	3778.55
ACOT13	336729	297395	250012	272800	277897	295507	256541	278093	200395	284875	363940	357602
ACOT2	117896	109758	102611	108832	100797	115588	110091	103607	101569	107876	124913	137706
ACOT7	350997	330330	283779	317726	349946	363894	339325	341717	329643	340661	370315	437628
ACOT8	30692.7	27474.3	28671.7	29990.4	30026.6	33993.4	28356.9	28223.9	29185.1	30966.6	36819.9	41451.8
ACOT9	249298	230488	207691	224710	236769	246148	231099	216281	223938	230697	266768	286486
ACOX1	47116.1	38902.8	37739.8	39320.9	42660.3	45834.1	42598	38309.9	37604.8	42972.3	50346.6	57826.2
ACOX3	33722.5	30855.4	27980.5	28185.4	31614.2	33990.7	29001.8	27372.5	25430.4	32082.3	37552.5	39757.7
ACP1	83424.9	85079.5	77454.4	77882.9	85654.6	96415.7	82475.6	77187	86795.8	91422.8	101257	95294.1
ACP2	272541	232029	224052	241080	233649	242007	238965	214742	238150	237521	287535	308222
ACP6	46505.8	41210.6	37835.3	40916.5	32089.8	40048.8	38969.1	38746.3	35446	36655.5	43220.4	47398.3
ACSF2	62053.8	55352.2	45152.5	52985.8	58410.9	61689.7	54917.6	55162.5	61472.9	63776.9	66092.9	77970.4
ACSL1	99001.3	96997.6	81650.2	91882.6	94290.5	102699	87413.6	81216.8	97044.2	103056	118071	130379
ACSL3	144828	132499	118914	132396	128863	143344	126938	129612	125494	139096	155502	173556
ACSL4	115202	104951	94949.2	101375	107535	120442	101019	107020	101823	114039	124897	130764
ACSL5	55614.2	46372.5	45289	45118.4	53870.9	56305.9	54371.5	47281.9	47470.2	53445.2	61061.8	68007.2
ACSS2	34176.2	29699.1	29015.4	30051.2	28577.4	37360	31975.7	31097.2	30313.1	35886.8	41648.8	41718
ACTA1	137772	117187	108546	114369	100621	121339	116128	113740	104367	111508	135641	141124
ACTA2	1.94425e+06	1.71078e+06	1.67226e+06	1.77747e+06	1.5807e+06	1.81638e+06	1.73863e+06	1.67556e+06	1.8021e+06	1.75003e+06	2.03723e+06	2116405
ACTB	1.86818e+06	1.53887e+06	1.53551e+06	1.65585e+06	1.61668e+06	1.90343e+06	1.67994e+06	1.74973e+06	1.50469e+06	1762877	2.0335e+06	2.15271e+06
ACTBL2	275670	305167	209232	221447	223534	240310	557011	189161	1302589	289812	282539	524131
ACTG1	310764	288441	251259	252332	273589	264792	239344	296777	321403	197171	198978	267819
ACTL6A	157180	129058	121909	131114	130736	153308	133719	131648	135694	135442	165796	178391
ACTN1	399169	343700	331926	354546	342278	368190	361270	341652	348007	346484	396983	436179
ACTN2	362635	330554	291436	341536	298404	334517	307435	299357	320462	339009	404535	383705
ACTN3	480976	411947	385648	443672	363362	392276	365211	364774	402867	402132	477135	499513
ACTN4	744969	634431	597668	655708	645275	691326	656301	629624	643777	639163	743036	816403
ACTR10	110478	98780.6	91583.5	97077.4	97834.9	107076	104967	96699.5	104030	99362.2	120325	122379
ACTR1A	155547	138009	130513	138812	142875	147809	145369	139265	138635	138103	163210	171685
ACTR1B	315645	273373	265581	275967	291585	317522	295894	272263	283947	282940	330415	362030
ACTR2	467774	427138	393737	407449	433205	472978	411945	414757	425023	438524	504478	550375
ACTR3	431355	383228	367688	390652	390437	438672	404677	386220	405908	401769	467014	501911
ACVR1	25842.8	18044.1	20090.4	20185	19614.1	26257.1	17556.1	19739.3	16551.2	20296.4	31197.7	26801.3
ACY1	71588.9	60877	59157.7	64478	63413.2	71579.9	67136.5	63251.9	66652.9	67173.2	77967.8	84390
ACYP1	262423	223960	215197	221670	214371	246957	211630	210189	221856	209341	265002	285740
ACYP2	123130	101745	90643.4	102198	96859.1	119120	103616	107155	97287.6	110090	125067	128605
ADAL	27820	14088.3	24122.2	29329.2	27502.5	38411.2	33164.2	24422.2	22539.2	23776.5	33373.4	39767.8
ADAM10	58618.3	48390.5	49585.4	49657.7	57848.9	62853.9	51028.5	57049.7	52453.5	54458.3	64607.2	73425.3
ADAM17	39399.3	33724	30149.2	34150.4	33838.5	46755.6	31671.1	34562.5	38989.2	34529.2	47849.7	49039.9
ADAM9	62094.7	52611.7	47208.2	48399.5	57916.6	62751.6	55009.5	55003.4	54790.5	56790.6	64623.7	68459.3
ADAMTS4	49347.5	33269.6	36903.8	35842.7	34397.5	34459.8	38290.4	34140.2	29194.2	31443.8	38880.7	49303.7
ADAMTSL4	2411.04	2856.33	2110.8	2184.67	4094.59	3666.52	3686.74	2873.28	2476.04	3770.01	5502.32	4679.85
ADCK1	33013.1	31010.1	26199.4	27678.2	28075.4	31480.3	28335.7	27539.8	26921.1	28678.3	34957.9	40992.3
ADCK5	38691.9	33540.9	32500.8	33936.4	37526.9	37870.4	33354.6	32950	33774.3	36164.7	42734.5	47230.9
ADCY7	21761.9	20471	18108.7	20018.7	22722.7	25993.1	19951.2	21056.1	19308.2	22529.9	24752.1	26833.2
ADCY9	8790.73	5466.38	7180.54	6641.08	10717.5	8652.04	8141.94	7311.39	8793.05	8659.22	9933.23	11301.1
ADD1	59466.1	53407.5	48539.9	49642.3	61591.4	67857.5	57266.1	58561	54983.9	57317.6	71789.4	79793.6
ADD3	45750.2	33683.8	30836.9	34872.9	41503	47185.4	39942.4	36321.5	41527.8	37411.6	45318.9	53700.2
ADGRE5	237632	215203	197721	207806	252085	279472	254692	250370	234737	234208	270600	302639
ADGRL3	46169.6	42510.1	41827.5	41706.3	44292.6	48694.9	45458.8	34969.7	37960.9	45921.5	50565.3	54620.1
ADH5	162608	154979	137004	139165	151317	161632	146314	143230	153015	150101	176312	189801
ADH7	52436.2	45404.4	42256.3	43924.8	51257.2	55845.2	49084	46519.2	55144	51653.3	61089.6	70219.3
ADI1	106082	108765	85157.5	91466.5	100130	95137.8	95823.3	88989.6	103099	104024	111786	124256
ADIPOQ	476244	435349	377066	396237	454558	456759	410344	424987	491834	478032	545140	580770
ADK	189418	160024	160720	165411	185693	193949	186842	175563	178545	191015	227926	248945
ADNP	5239.92	3384.83	4672.42	4139.8	4912.95	5699.78	5032.58	5667.78	5558.94	3882.26	5815.27	6379.13
ADO	141849	124075	120579	124098	134705	139462	127445	119226	120828	132119	153448	172704
ADPGK	92828.9	80731.3	78470.9	79336.1	84025.9	90771	79372.4	76689.3	78216.5	84417.1	96031.2	103554
ADPRH	256784	228627	222241	238363	223126	242823	231969	213428	219791	238199	283829	297989
ADPRM	31205.4	20950.3	24885.6	21594.1	29807.9	26511.6	21290	21254.9	19681.5	28197.3	27065.7	31066.6
ADPRS	130556	122287	114826	120841	122966	137010	126140	121934	114581	124870	140251	146147
ADSL	183303	159514	159591	167506	163331	178604	164283	158239	142660	173732	196701	205773
ADSS1	162942	156606	142534	156649	129456	140787	127079	122863	140622	148285	162028	175660
ADSS2	187373	163707	153904	161153	175850	184413	174346	164476	170260	172249	196911	228244
AEBP1	26205	22153.3	23153.6	22681.8	23279.3	30926.4	23982.2	28606.7	21065	21464.2	30386.4	31474.2
AFAP1	151150	128376	129955	141661	148095	158460	152799	135831	163540	139431	163672	189805
AFAP1L2	16508.1	15867.7	11485.8	15472.7	15350.1	19855	16990.9	15350.4	18045.6	21742.7	20019.4	25388.7
AFDN	35245.4	31420	31128.2	32058.1	31774.6	37128.2	33450.2	31163.2	30954	33541.5	38259.1	44539.6
AFF4	43154.9	29742.6	37691.7	36845.6	39066.9	37750.9	45068.3	37969.1	39684.7	37981.8	46099.5	50996.3
AFG1L	3750.46	3760.24	4501.52	2792.89	4802.96	4143.32	4235.97	3655.53	2994.7	5466.6	4628.1	5112.29
AFG3L1	34481.5	31915	25963.4	29549.5	32939.4	32980.8	34738.6	29058.6	33047.9	35300.2	37731.3	42640
AFG3L2	91578	80829.3	75196.3	83465.1	80472.9	87860.4	81345.2	73245.2	81730.8	84550.8	94235	108577
AGA	188488	167784	158484	171418	167322	191642	168492	167892	180637	178236	221026	231334
AGAP1	35646.4	31729.8	23960.7	29487.3	29765.6	34697.1	30716.5	22873.7	18981.7	16763.6	39603.9	43547.6
AGAP3	47542.6	40071.6	34208.4	27595.4	37747.4	40369.8	35840.4	35048.2	35965.7	36984.9	46195.1	44164.6
AGFG1	102795	91786.3	90383.7	94452.3	97288.5	103451	95493.3	93099.5	89490.4	97305.7	112115	120676
AGFG2	106084	113656	95512.9	99013.7	107505	109506	97758.4	115535	104560	100578	123622	139316
AGK	118954	114361	107313	115675	113990	126741	113609	110028	104773	114019	141552	158359
AGL	117467	108189	97835.5	103962	103685	112396	99959.4	95302.7	103737	107015	123965	132601
AGO2	76528.3	70975.1	64104	66816.4	73498.1	76067	67932.3	64633.2	66934	71754.1	79619.2	89680.2
AGPAT3	183848	177195	153726	174543	169368	173284	148700	148077	177044	183412	202777	229373
AGPAT4	81552.3	73562.6	67122.3	72788.8	78490	83035.4	70141.1	66338	76507.4	80437.5	92839	98254.8
AGPS	70102.9	64960.9	60355.9	61885.1	61082.2	65525.1	62026.5	57265	61663.4	64239.1	74716.5	84507
AGRN	29191.6	24803.1	21312.7	25143.3	31512.6	32972.6	29002.1	27875.5	25866.6	26516.8	29910.3	38764.6
AHCTF1	33189.6	26948.7	25177.4	26090.7	31805	31786.1	22584.2	28103.9	25960.1	27448.3	34510.7	40137
AHCY	436795	397939	368214	387906	418511	430188	396233	379165	411887	426567	463981	512525
AHCYL1	95652.5	89872.4	69053.2	83225.5	94022.8	99513.3	82394.6	79948.7	85017.6	83416.1	106632	118942
AHCYL2	120257	114093	105259	107173	125447	124757	115019	111916	120236	120621	132980	154259
AHDC1	102463	85552.6	83278.7	83839	90659.6	78409.3	70977.9	70972.6	110724	99974.3	104026	110244
AHNAK	445192	392969	373531	388580	409139	452860	431824	413417	448394	432318	491948	526654
AHNAK2	35952.4	28525.1	28014.3	29597.7	27522.5	32085.1	24954.5	24078.2	24759.1	28921.5	38091.3	27409.6
AHSA1	223456	207773	197515	207838	201943	223373	209241	195006	213499	210360	239612	267559
AHSA2	80111	71905.3	68559.6	76367	68444.6	72503.5	61073.8	62904.8	72763.6	65628.5	86800.9	85645.8
AIDA	41018	33059.5	32858.2	33651.9	38250.2	44861.5	36654.3	38276.4	32593.6	37447.9	47070.4	48380.7
AIF1L	228255	206704	190153	209971	183336	197977	196425	182701	203663	221021	256908	247093
AIFM1	87027.4	81381.8	74872.2	80674.6	79950.9	88038	81384.9	77888.6	83524.6	83377.6	95032.6	101982
AIMP1	229589	203637	198208	213264	202916	221421	203522	201362	212482	221404	249583	266749
AIMP2	277970	215679	221761	214097	226898	266361	238117	237461	203803	235411	292643	319480
AIP	157942	133221	128456	141485	136960	155642	143894	134252	145102	145622	168024	186205
AK1	958942	931598	834558	937585	804564	887440	848738	777187	857182	926690	1.04407e+06	1055591
AK157302	66817.4	49979.9	44850.4	48174.9	51141.9	51708.9	56015.9	49712.2	60229.5	53449	78917.8	66158.6
AK2	265243	236717	226982	256665	238534	267989	259370	241435	249866	239903	283883	294208
AK3	146072	128574	122647	135266	129445	143728	138050	125418	137854	138889	162919	167664
AK4	68595.9	61993.7	57147	60371.7	65365.2	72725.9	67398.3	61239.6	64218.7	64178.3	74793.3	79460.8
AK6	42356.2	31275.1	27262.6	34961.6	30375.2	31465.1	28733.3	30854	40038.4	40607.6	43787.5	34062.2
AKAP1	37191.8	37610	32079.8	34517.3	33757.1	37467.6	30514.2	30748.5	35713.1	35891.2	43776.5	44222.8
AKAP10	28475.2	19668.1	18670.9	19735.2	14066	11593.7	15624	10557.7	10263.6	21878.3	NA	20684.4
AKAP11	27256.1	21069.8	20567.2	23027.8	20767.8	20994.3	20196.2	19662.7	20981.8	24422	28158.9	26168.9
AKAP12	2343.92	2154.17	2066.9	2071.86	2302.12	2764.19	1727.19	2134.68	2793.25	1907.29	2856.21	2888.3
AKAP13	46438.3	40655.7	39841.3	42904.3	40462.9	47126.9	41460.7	39218.6	39493	38084	49594.8	53705.5
AKAP6	28933.7	24712.2	23307.7	25341.6	23497.3	28369.8	24646.6	22961.8	25121.4	26313.8	31495.9	31846.8
AKAP8	109408	94008.8	92891.7	96920.2	89183.5	103704	94841.4	95212.8	99716.4	102993	113640	120569
AKAP8L	64533.7	63462.1	50817.9	60257.2	52043.8	64428.4	51734.6	49278.2	57649	54493.2	65791	72904.8
AKAP9	21848.8	18517.9	18339.2	20586.8	17467.4	22241.8	18660.3	17271.5	19573	19085.2	24080.8	27028.1
AKR1A1	311063	277919	274672	287318	277645	323334	294569	281661	284359	300782	346726	362269
AKR1B1	1.20756e+06	1.05019e+06	1.02839e+06	1.09315e+06	1.00952e+06	1.07379e+06	1.00428e+06	1.00028e+06	1.04141e+06	1.01682e+06	1.15954e+06	1.30688e+06
AKR1B10	196465	169525	159365	171899	157981	177934	172388	159254	164896	174876	198738	210939
AKR1B8	226112	191184	179083	208864	186522	201608	179902	179571	183850	190426	232422	249854
AKR7A2	228893	212040	204509	213999	199983	234622	218520	202816	214219	222786	248639	265535
AKT1	100385	91695.6	80685.5	87292.2	90913.6	95593.5	88860.8	86246.3	92034.6	97312.6	106777	112539
AKT1S1	65862.3	63497.3	56067.2	62100.5	58194.5	65165	62571.1	54707.1	67053.5	65042.6	74203.9	76174.6
AKT2	93476.4	88602.2	73375.6	81576.8	79640.4	92127.5	82394.4	77980.8	87249.2	88421.3	99677.3	103130
AKT3	15946	13636.5	10314.5	10872.2	12033.5	13690.9	12256.7	10673.1	13543.6	13181.3	14203.6	17028.5
AKTIP	52577	43445.8	46531.2	48328.1	46624	57009.8	51017.3	49043.2	58953.6	57172.1	68619.3	72746.6
ALAD	229513	204908	202384	204127	208160	225770	210530	204925	194433	228148	260516	274343
ALB	1178100	2.08948e+06	719165	877093	815920	998855	804357	767106	917210	882464	1.13932e+06	779036
ALCAM	21807.3	18340.3	16847.1	16589.7	17592.1	18328.5	18883.9	16790.5	17529.3	19271.3	24399.9	24479.9
ALDH16A1	50232.6	48814.2	44916.5	52903.6	49910.6	54242	46025.3	45156	38181.6	49090.8	57172.4	65254.5
ALDH18A1	91964.8	80128.6	72724.3	77454.2	89579.5	89439.3	80340	77090.3	78988.9	84571.3	96942.5	106795
ALDH1B1	2.97203e+06	2.33622e+06	2324725	2.79427e+06	2.4156e+06	2.82432e+06	2.76813e+06	2612325	2.64599e+06	2637300	3.43274e+06	3.64404e+06
ALDH1L2	88016.6	80352.8	75942.3	76060	87454.1	93954.6	89167.1	83145.4	75740.5	79528.6	96637.1	110834
ALDH2	908722	809589	783730	837389	809967	871219	866172	806746	855592	884687	1.02177e+06	1.08524e+06
ALDH3A1	240114	221021	210754	215417	196929	217666	209492	188104	249483	261764	304180	334659
ALDH3A2	164819	154830	135196	158315	159749	172390	159946	151665	159165	156434	188603	202442
ALDH3B1	146761	135316	122804	131407	124293	126543	121644	105077	135516	135518	154842	170171
ALDH4A1	49329.6	39986.5	43898.3	44931.6	48401.7	56435.1	45001.5	35015.4	44481.2	59309.9	55706.3	57306.1
ALDH6A1	101652	92008.9	84760.2	91935.8	91391.8	102012	97818.9	87171.3	90480	95775.5	119559	119626
ALDH7A1	68441.6	57355.1	53047.3	56082.9	59287	64950.1	62310.5	57608.3	52803.7	62693	74978	87894.6
ALDH9A1	149982	132473	124764	128566	140453	151794	148993	142061	136823	136142	171074	184300
ALDOA	10335661	9696193	8934880	9546329	9207715	10114809	10122148	9210429	10459922	10554778	11487612	11493008
ALG1	34453.1	29320.3	23700.2	24504.3	28977.4	27549.9	26024.6	23302.9	25195.9	26302.5	33625.9	34469.1
ALG10B	456124	426192	334456	391716	361389	425025	380034	306942	401099	380021	446211	465964
ALG11	28196.7	25769.4	23383.8	21167.1	24442	28427.5	20772.7	20455	24977.2	28239.1	28091.7	33742.9
ALG12	17616.2	17647.1	10231.8	13943.8	14718.7	14413.4	10436.7	15982.9	12798.5	14889.4	9270.36	17429.3
ALG13	19084.6	15069.5	16577.4	14241.3	19413	21360.8	16440.1	16837.4	18999.8	21347.3	21815.6	24481.3
ALG14	13563.7	14401	10401.6	7192.4	11146.9	14771.7	13436.4	13542.6	14492.4	8886.61	16870.2	16428.5
ALG2	34910	32698.2	28827	31409.4	33568.4	32498.2	29089.5	30610.8	31561.3	29664.7	36811.4	43940.7
ALG3	48745.7	44116.7	41213.8	42823.1	46638.6	49369.6	43405.2	38533.3	53010.9	50797.3	52525.8	61361.3
ALG5	45339.6	40924.3	39297	38533.1	43036.6	45831.1	39859.9	40105	44816.5	42433.4	45422	55473.4
ALKBH3	73474.4	57349.6	56809.9	61599.2	59333.9	69937.9	62034.3	55206.1	58636	62138.1	79729.5	89199
ALKBH7	24201.9	22475.5	22841.5	22593.3	21592.8	25703.6	23132.9	19097.3	21667	24619.7	25089.3	26419.2
ALOX5	187645	170772	150009	164394	179097	187417	164987	165700	171388	176907	203792	227545
ALYREF	369181	318261	312653	327162	331693	364515	340129	317190	323540	340195	397315	416465
AMACR	229687	207954	201534	213416	205178	237907	214939	196228	207854	210510	244243	267397
AMDHD2	80376.2	69467.4	70983.9	73466.3	74898.3	83651.8	75018.2	71835.5	70476.4	76170.1	88556.6	92809.6
AMFR	67309.3	62538.2	49521.6	55420.1	62446.7	63655.9	56895.9	52723.4	57143.8	54772.2	75798.5	88008
AMMECR1	37926.8	28251.3	32204.2	34367.4	31745.2	31560.9	33583.3	27798.8	38385.4	36864.5	36227.3	38069.6
AMOT	62065.9	60735.8	46200.9	56153.5	51554	73066.7	66440.3	64039.8	49070.4	49433.9	64716	65087.2
AMPD2	86984.8	82499.5	72872.5	74420.3	74399.8	72307.2	68557.8	63929.5	69804.9	75944	83828.3	96036.2
AMPD3	68224.8	57191.7	54340.5	56621.6	59176	61598	53643.6	49916.5	54375	55534.8	65689.6	74537.8
AMZ2	7609.11	10920.9	12840.7	10557.4	13051.1	10267.2	8806.39	NA	12484.2	4366.12	4076.57	10457.5
ANAPC1	47736.2	41798	37439.7	39026.6	41849.3	44765.9	41872	38341.7	39681.9	44207.9	52968.9	54984.7
ANAPC13	76719.4	68050.4	58467.5	60718	57267.2	67143.8	63401.7	55247.2	64284.9	68238	83195.1	76221.1
ANAPC2	55348.6	51983.5	43250.6	45035.7	45870.9	49915	47118.8	45991.5	51728.9	47220.1	55843.7	61808.4
ANAPC4	53546.2	47464.4	39223.3	44623.8	41570.3	42446.9	42111.4	34558.2	47632.4	60918.7	57555.9	62832.7
ANAPC5	49919	49827.6	37828.1	41974	38461.7	51012.9	46620.8	43736.1	47245.3	45413.1	53683.2	62899.2
ANAPC7	28986.1	27553.8	24362.2	26843.9	27653.4	27569.3	24544.5	24650.7	19918.7	25909.1	34141.1	33103.2
ANGEL2	82095	67287.3	61788	62330.9	65459.1	62281.2	45658.1	49868.3	50117.2	61058.1	76058	71519
ANGPTL2	20374.4	16847.1	11853.4	13155.1	18334.3	19518.1	15411.9	16049.1	12723.5	15890.7	20127.9	23197.3
ANK1	48293.2	44620.9	34393.6	45329.7	40980.8	32885.8	47966.1	39853.8	49637.3	50613	48639.4	55031.2
ANK3	38579.6	32453.4	30652.7	32672	33757	40060.7	37346.4	33240.7	35379.2	38412.9	48643.3	47373.7
ANKFY1	93920.5	87710.8	78281	83755.3	93301.2	98112.8	85861.6	83554.5	80892.3	88537	101113	116095
ANKH	130795	122045	113416	110675	127298	145473	126332	135025	119502	124058	141422	154162
ANKIB1	2785.25	2561.49	3104.98	2529.01	2390.78	3046.41	3332.47	3145.41	2928.93	2478.28	3704.27	3970.58
ANKLE2	60954.9	57032.4	53437.6	55743	55502.5	63254.4	55461.8	50505.2	54746	57549.1	69977.2	74442.8
ANKRD1	88192.3	70015.7	71365.9	81040.6	59177.1	67029.9	66998.6	61978.2	71078	75985.5	85301.9	85441.9
ANKRD10	28685.3	22153.8	19090.2	22099.4	18956.5	21392.4	20503.1	20655.6	18134.6	23362.5	29772.2	28662.2
ANKRD13A	14677.6	13291.5	12406.8	12929.5	13082.9	15839.5	12022.1	12075.3	13663.6	14304.7	16324	17776.9
ANKRD17	48618.1	41513.7	40144.4	36762.8	42380.9	45799.6	37090.1	42626.6	41125.7	43216.9	33139.7	52323.7
ANKRD2	213703	193859	184615	205999	170221	178559	180135	159333	191310	201680	231072	237409
ANKRD44	146118	227454	34971.7	52729.6	92078.8	33460.6	59083.8	63877.1	63035.7	68977.5	68061	53085.4
ANKRD46	31405.6	28810	24233	28248	27350.8	32469.5	29605.1	25764.8	25428.3	29845.4	32734.3	34048.7
ANKRD49	9597.97	8583.44	7041.11	9877.99	9210.61	11203.3	9869.11	7910.75	10390.1	9576.31	10307.9	12713.1
ANKRD52	22538.6	22022.5	19535.5	20312.9	22262.9	25715.7	21307.8	17816.7	17231.3	22009.7	26435.6	29884
ANKZF1	57581.8	51927.9	46959.1	43826.4	44861.4	46035.4	39207.8	32544.4	48762.3	46991.2	43339.8	60207.1
ANO10	100369	90429.2	74461.5	83410.2	92495.1	98551	92638.8	84077.6	92971.9	89257.3	110146	119532
ANO6	77920.8	71217.9	64742.8	66245.5	82412.2	84916.8	75736.1	72511.2	72657.8	73766.4	89545	99227.3
ANP32A	574613	539479	535561	563188	528561	611651	593913	567931	621057	577184	682045	734712
ANP32B	1.51433e+06	1.27079e+06	1.22379e+06	1.26544e+06	1.344e+06	1.38904e+06	1.43909e+06	1.22926e+06	1.31142e+06	1360883	1.52839e+06	1.69152e+06
ANP32E	1.08672e+06	949845	859675	970083	932725	1.01457e+06	1.00709e+06	967187	1.00938e+06	996924	1.21707e+06	1.14641e+06
ANPEP	165144	140887	134561	136801	158892	175580	166955	162257	162641	162771	195743	212429
ANTXR1	16995.9	15874.3	13144.9	15601.1	15219.1	18702.7	19460.9	14675.2	14710.7	14807.3	19129.6	20741.4
ANTXR2	105796	90785.1	88642.6	85584.4	88483	96728	98529	87744.2	90200.1	88230.6	109894	124363
ANXA1	1.13975e+06	1.03227e+06	997710	1.02546e+06	1.0599e+06	1.15892e+06	1.11089e+06	1.07504e+06	1.07993e+06	1.10404e+06	1.26358e+06	1.35857e+06
ANXA11	369785	335043	306452	339022	308466	334348	318161	302010	332130	351777	400301	413566
ANXA2	2.52061e+06	2.23362e+06	2.14939e+06	2.1829e+06	2.4564e+06	2.67312e+06	2.5175e+06	2.47241e+06	2.51206e+06	2.56575e+06	2.92291e+06	3126096
ANXA3	1.00891e+06	911265	890053	903549	1.00365e+06	1.14205e+06	1.0822e+06	1.02631e+06	998003	1007442	1.183e+06	1.24642e+06
ANXA4	913506	830455	765319	820920	920815	982634	920973	907117	918827	938457	1063690	1.14177e+06
ANXA5	1.99919e+06	1.82053e+06	1.73402e+06	1.82476e+06	2.02817e+06	2.23383e+06	2204416	2.11269e+06	2.01718e+06	2.12867e+06	2.45531e+06	2.57364e+06
ANXA6	1.8172e+06	1.632e+06	1.57158e+06	1.67173e+06	1.65074e+06	1.76529e+06	1727233	1.58343e+06	1.62953e+06	1.73233e+06	1.97165e+06	2.0694e+06
ANXA7	305871	280262	263246	269715	283723	311507	285914	277832	258655	301755	341657	360334
ANXA8	331136	314784	273888	300655	273547	285592	280414	264070	286579	289308	328023	338681
AP1B1	132207	112878	105924	112754	116918	125181	109087	110928	113037	114972	143960	151879
AP1G1	116733	103651	97873.3	101607	106481	111231	98844.8	95880	101487	114280	122621	137535
AP1G2	32547.4	15703.1	14228.3	21712	17629.3	23589.9	22551.4	18592	21367.4	24499.9	22705.9	24414.2
AP1M1	121426	107072	99349.2	104628	108246	122189	112309	105945	105829	112452	126173	145354
AP1S1	47738.3	44051.3	39524.5	41211.4	40235.7	44672.6	39463.7	41628.7	44792	50636.7	52703.3	54793
AP2A1	144524	128825	119626	125944	135986	143862	128679	130920	134667	136505	156225	168542
AP2A2	171731	154701	141641	151989	166264	174405	159171	156189	157459	166461	188094	208220
AP2B1	255259	233019	215681	225360	236821	255054	232649	231845	232992	242713	275374	296409
AP2M1	115922	105697	91749	96776.2	113000	116951	106353	104441	110314	106811	124352	130080
AP2S1	137470	131405	117361	127428	123969	141306	131637	130018	123030	126494	150414	155161
AP3B1	86418	77354.6	69533.1	73605.7	77950	85152	75780.9	74023.6	74036.6	79398.9	91065.4	96980.4
AP3D1	80635	67738.8	60166	67788.5	77245.6	75594	72892.4	66165.9	68550.3	71965.4	92487	98439.1
AP3M1	142359	123773	109818	120615	132324	133802	125422	112425	120172	123549	148344	168865
AP3S1	96795.7	88859.4	81774.4	82739.2	88433.9	96588.1	89410.9	80307.5	82517.4	88095.6	103750	105635
AP4B1	19593.9	17375.9	15782.4	16684.8	14654.6	18124.8	14520.4	12670.1	14581.5	16363.9	20033.6	22198.4
AP4E1	22271.5	27674.7	18272.1	20522.9	23181.8	22993.9	24391	16326.1	22419.1	21638.7	22368.9	32372.7
AP4M1	33593.4	29546.5	30224	27117.5	26436.2	29489.3	21893.3	21541.5	30184.5	29362.6	36808	30115.6
AP5B1	8438.3	6314.95	7684.13	5787.98	7143.44	8868.75	4946.13	5644.82	6448.75	8053.43	8821.84	12091.2
AP5S1	59100.8	49573	50215.1	50511.6	33646.7	57000.3	40347.2	48272.3	55301.6	50868.9	70328.9	49912
APAF1	11244.4	11712.8	8998.1	10573.8	10513.2	11937	11200.1	10356.2	8487.9	11018.6	12944.9	13614.2
APBB1	37322.5	26986.8	18525	19377.7	24259.2	22676.3	20642.1	17212.2	30568.4	21789.3	24102.1	28273.3
APBB1IP	54123.9	48145.2	46392.5	45710	46637.6	51561.6	51838	48166.1	51160.3	48039.6	63135.2	62967.8
APBB2	78007.6	67346.7	62667.7	64614.1	68932.9	65785.3	62767	53959.1	66725.1	65660.2	78806.4	78669.7
APEH	99356.5	93009.1	87126.4	89011.6	96772.9	100662	89280.8	83504.7	92901.3	95021.2	111423	122475
APEX1	450208	402385	385829	395094	412838	448979	395625	408546	389369	388469	488396	522593
APH1A	112763	94181.7	93002.3	93802.1	106182	122045	103113	113770	104007	106356	120333	124560
API5	166132	161706	145083	158777	164219	175709	168667	159862	168515	165226	187848	205491
APIP	127646	112992	107256	115538	109388	123431	118885	109361	119563	117758	138992	142618
APLP2	41056.7	33006.8	35533.6	41644.2	42814.4	47996.7	45579.2	42218.1	38071.4	38633.7	49133.5	51722.2
APMAP	83322.5	73156.7	69478.7	70758.5	77483.8	89722.7	78219.9	76658.1	77127.3	79935.4	95385.5	109119
APOBEC2	1.09591e+06	1.02463e+06	856407	1.00783e+06	879378	909389	930921	807549	996903	939654	1093383	1.17417e+06
APOH	53375.4	42601.9	38755.5	50766.4	64915.6	67031.7	62187.1	59732.4	69209	55150.8	82261.3	92497.1
APOL9A	67459.3	52192.8	46673.1	69765.4	61192.6	68880.1	52281.3	52678.3	50584.9	39110	48782.8	60646.2
APOO	141841	132886	119008	130043	124364	140884	123229	124029	132991	125800	152763	166001
APOOL	130948	115136	103519	108477	114993	122666	106603	102686	112397	125132	134686	142019
APP	81582.6	74565.6	71535	76372.3	75416.4	87519.7	85611	77343.8	75157.3	77642.3	88442.6	94656.1
APPL1	79580.2	71249.9	68767.1	70432.4	73972.9	77684.3	74374	67574.6	70717.2	77063.9	90542.4	95504.1
APPL2	75253.3	74801.9	66741.5	85210	97942.1	90393.8	107642	68993.3	116255	77330.1	104515	105981
APRT	290078	267384	251246	268433	258176	279296	273361	258193	290422	289824	348483	356798
AQP1	152468	131879	111452	116780	165255	153994	148269	152080	175242	157739	164119	182142
AQP5	667992	572462	541333	589595	602235	607275	557269	587239	566637	592769	696733	794834
AQR	44381.4	40174.9	32573.5	37335.3	37692.5	40695.3	32231.2	33925.3	31174.2	35253.7	43937.5	51313.9
ARAF	43423.1	39053	36416.9	39233.6	37973.7	37457.7	37298.2	35971	39352.1	40272.2	46387.4	50073.3
ARAP1	66831.3	50873	46478.5	53343.3	56311.6	64122.6	53419.2	54819.9	63819.8	58065.3	74909.7	87033.6
ARCN1	132887	122975	112254	117195	122887	130867	122854	120241	123376	128238	143980	159975
ARF2	300359	357282	259387	302970	272421	257363	360683	278882	286426	244718	346492	330225
ARF3	1.24681e+06	1.24216e+06	1.08982e+06	1.12251e+06	1.19222e+06	1.31351e+06	1.1614e+06	1.15067e+06	1.13457e+06	1.22465e+06	1329687	1.43671e+06
ARF4	319804	290008	262866	267378	337511	319144	293971	282207	293936	321100	346778	388493
ARF5	190093	175520	152425	164854	171187	183274	166141	153696	175611	165592	200322	214230
ARF6	138005	134275	117187	109693	136477	136375	137736	135358	133856	123619	145851	174967
ARFGAP1	89048.7	83091.6	78846.6	82976	81830.5	93721.5	74918.7	79032.4	85933.2	85096.3	104313	106741
ARFGAP2	184087	155325	151819	158837	163518	178580	158545	144535	158199	162162	193388	223156
ARFGAP3	147411	130720	119483	126872	134941	142264	127817	119068	133817	133543	158401	172470
ARFGEF1	37417.7	33608.7	29862	29590	33342.8	36873.8	32217.3	28122.8	32158.4	36272.1	42816.5	45276.6
ARFGEF2	40979.9	39307.3	34056.5	35469.7	37952.6	38720.7	37644.6	35594.7	35049.5	38018.4	43873.5	48261.5
ARFIP1	271881	220845	211250	209065	229318	263425	228288	249102	230236	244311	269229	288064
ARHGAP1	128786	114864	107956	115333	107731	121589	117635	107432	116982	119733	129660	138352
ARHGAP10	55663.1	49238	47933.6	50982.5	54338.4	59964.3	55421	50915.1	54063.3	55198.1	63241.6	71677.6
ARHGAP12	23200.3	18975.9	16881.7	17002.4	16054.5	19399.5	18330.8	16065	18714.2	21478.5	23908	24889.7
ARHGAP17	39813.1	38019.5	34488.4	38256.1	38702.2	40992.4	36156.6	35153.5	35313.4	35617.5	43762.7	46332.3
ARHGAP18	26421	21727.9	19111.9	22819.1	21817.9	26398.3	27319.3	19523.3	26465.2	23282.9	26561.7	37992.3
ARHGAP21	18854.4	17692.1	15798.7	16473.2	18736.8	20177.8	19990.6	15628.2	17717.6	18447.1	22048.7	24400.8
ARHGAP22	67635.2	54296.3	56793.5	61059.4	59204.3	68786.3	63389.6	61148.4	56566.1	59431.5	79417.9	82750.5
ARHGAP23	51750.9	49817.5	45445.7	50144.8	51037.1	55527.7	42543.4	41212.6	40855.9	44160.8	55458.5	63203.4
ARHGAP28	55684.7	44259.2	38934	43948	41962.1	46074.9	39930.7	36904.9	40254.8	47579.7	53960.5	54469.3
ARHGAP35	26599	26537.2	23698.2	22572.6	25586	26752	24518.4	21297.9	26082.9	24555.3	31138.9	33448.7
ARHGAP5	44614.8	41843.1	39955.6	37877.6	43878.2	51050.3	44937.5	37661	41716.7	43296.4	52860.2	58546.5
ARHGDIA	611967	567210	530570	555811	584764	653070	589843	579663	640504	622252	680795	759401
ARHGDIB	110378	98278.4	92641.1	99122.9	91297.5	98644.6	91177.2	85445.2	100379	100159	117539	128705
ARHGEF1	58268.3	49782.6	46043.8	50982.6	52757.8	54874.3	53882.9	47557.5	50621.7	52815.5	62926.9	69545
ARHGEF10	22138	21105.8	19060.6	20337.8	22553.1	28275	20482.3	21746.7	21761	22907	24707.7	22673.8
ARHGEF10L	65141.9	62162.7	53955.7	57791.5	65497.9	65492.7	58971.5	54243.7	56331.1	66377.2	73998.9	83565.7
ARHGEF11	17800.8	15327.5	7921.41	15130.3	19258.4	18612.6	20884.2	15433.5	15822.1	15617.6	22479.9	20606.7
ARHGEF12	29822.3	24529.7	23096.2	22229.8	25763.9	24682.5	24423.2	23777.9	24807	22273.5	30314.9	32438.1
ARHGEF17	34100.1	28507.1	29409.9	31954.9	33182	36848.4	26635.2	27419	35081.3	31488.7	35564.6	43643.6
ARHGEF2	198414	178333	166185	171601	178645	189006	178003	171303	170699	181425	205615	223825
ARHGEF40	36529	29140.7	27169.1	31022	34403.7	34296.4	32194	30421	27246.4	33620.7	40448.7	41835
ARHGEF5	50158	44664.9	34175	35654.2	43143.2	44596.3	37934.2	31484.7	38615.5	39158.8	51725.2	56076.1
ARHGEF7	99169.2	89572.4	86841.6	91573.5	85186.3	95192.5	86719.3	83963.4	80878.3	90304.9	103819	111716
ARID1A	22532.8	18464.9	18777.6	18932.3	20397.3	24644	20150.2	18665.2	20592.3	19842.3	26420.4	28368.2
ARID2	24999.5	24238.7	10501.8	18715.9	7892.68	16132.7	15236.7	14629.2	24266.2	16419.6	19776.3	22763.7
ARIH1	68261.8	62210.6	55522.9	62149.3	62089.8	65435.9	59874	58056	62930.3	60226.8	70980.9	79113.3
ARIH2	31661.7	29168.4	26388.9	29086.5	27302.4	31309	29003.9	30262.6	27371.8	28419.3	35801.4	34981.6
ARL1	178451	163196	142273	157674	143712	185806	151422	168077	143589	162375	175958	199823
ARL15	15799.9	19520.5	15209.3	20871.4	19930.1	21490	18759.2	13801.7	21368.5	9081.07	28393.2	22691
ARL2	153588	143593	135223	139743	146026	149000	147989	138782	146534	137793	187877	191583
ARL2BP	29654.9	24001.3	23326.1	17056.8	22682.8	23939.7	23362.1	21734.9	25368.4	27563.5	30048.5	32826.3
ARL3	536504	451989	450969	496137	464513	504552	497479	476649	524146	502652	605079	660781
ARL6	43419.8	31575.6	34258.7	35083.7	37390.9	33986.2	34224.9	24864.8	41024.7	39698	41207.3	42269.7
ARL6IP1	102953	104987	78535.6	102292	123027	142166	109547	104929	95397.4	109361	124235	141073
ARL6IP4	37412.6	47563.4	26263.5	40963.6	49267.6	19414.6	23396.5	45012	18458.1	31542.9	36939	54382.1
ARL6IP5	990561	917425	793689	899958	920796	921057	880874	794312	912478	981252	1.10051e+06	1.21532e+06
ARL8A	374545	341163	293515	310309	361038	370885	349531	321812	308587	351130	389841	407150
ARMC1	77278.4	69616	62143.5	66437.5	60421	68523	67978.5	66339.6	51412.5	71095.9	76201	85421.9
ARMC10	53499.4	48432.3	46201.5	47679.2	47916	53963.8	51064.7	44450.8	44943.1	49677	56214.9	62142.8
ARMC5	6147.38	5286.75	4769.18	3921.29	6450.72	5637.53	6120.18	4892.96	3630.73	5778.43	5473.68	7484.35
ARMC6	69229.6	59275.4	57611.9	60225.1	58185.9	67385.6	60272.7	57049.6	60590	68133	73628.6	80687.9
ARMC8	33958.6	28777.1	26640.5	30257.6	26566.6	32751.8	25607.1	26850	28832.9	29269.1	36166	36730
ARMCX1	34582.9	29406.8	24113.9	26122.2	26929.5	28012.9	26903.9	26928.2	30224.5	27756.2	34467.5	38255.4
ARMCX2	104536	94921.8	82838.1	77188.8	87879.7	103732	84467.6	75496.7	88471	93965.7	105136	123031
ARMCX3	72222.1	64236.2	58867.9	61878.4	64653.8	65745.1	58808.9	61432.1	60692.5	61653.7	73999	81027.7
ARMH3	19643	18750.4	11466	15231.9	16648.8	16022.6	15015.1	15932.2	16305.4	16488.2	20116.5	22661.9
ARMT1	63739.3	52762.7	53811.8	53870.8	51719.8	59570.5	54045	52066.6	54330.3	58564.3	69457.6	74364.4
ARPC1A	47948.4	40923.2	37276.9	43871.5	44932.8	45927	40685.4	36858.8	40520.4	35588	46056.5	50298.8
ARPC1B	341026	318408	284573	292439	340885	362030	306476	321050	318625	319044	374410	422694
ARPC2	227901	206790	194080	196430	213194	227196	202526	207191	203716	206178	231751	255942
ARPC3	226583	213447	206139	225030	215311	235333	225166	216842	221285	229378	252866	284438
ARPC4	390329	355054	350825	348889	365785	409519	377680	397438	390910	410597	428344	479618
ARPC5	315244	266572	254975	270085	290697	314193	287569	287043	294560	277197	343398	365982
ARPC5L	208934	185864	180426	202275	175446	195841	186505	176794	186425	192134	235689	238593
ARPIN	114293	99440.3	92417.9	103591	115672	127284	121979	110222	110677	110131	131839	144440
ARPP19	290676	262259	255562	271960	258089	295203	295710	260381	282461	284011	322674	347830
ARRB1	1984.61	NA	1023.17	224.517	2659.87	2594.44	1832.85	NA	NA	NA	3201.74	3077.46
ARSA	55688.8	41747.7	39590.9	43904.1	42088.3	46994.2	45315.8	43712	43479.6	56714.5	62809.7	72616.4
ARSB	80100	69216.8	65346.4	72272.1	77419.4	87864.1	79753.5	75359.3	85288.1	81630.9	100703	107371
ARSJ	129434	119876	109818	119258	127179	124415	135167	97291.9	133501	139124	136608	157495
ART1	35961.2	25794.1	26814.1	29580.4	19631.1	30295.8	21904.2	22348.6	26151.1	29217.5	35106.3	32100.6
ARVCF	15460	14471.6	13087.6	12448.4	13601.1	17565.6	13734.9	11835.9	12249.9	11426.7	17368.5	18786.4
AS3MT	21137.5	19896.8	14756.3	17035.4	17783.6	19560.3	17798.3	18630.9	16889.8	20515.9	22407.3	10350.1
ASAH1	190915	178359	159754	169143	183100	197475	186833	172017	168168	181167	226430	228432
ASAP1	29322.5	25140	22316.4	24219.9	26611	31022.3	26605.7	22922.5	27524.3	27553	33804.8	36562.7
ASAP2	3.64467e+06	5325121	2.84813e+06	3.71222e+06	4494175	1350664	6937480	1.83232e+06	7867341	2.14834e+06	3.63034e+06	5111319
ASB6	30494.9	27013.7	23806.2	22149.2	27162.3	31644.9	28639.5	24318.1	26016.9	27244.8	30709.4	36499.7
ASCC1	18883.7	15777.9	15711.5	15403.9	14841.3	19083.8	15891.3	14509.4	15076.6	13552.2	18419.1	18465.6
ASCC2	55275	47899.5	44946.7	51153.3	45377.2	51128.5	51543	47098.1	46865.2	46758.9	55497.4	59487.3
ASCC3	41120.7	41468.7	34033.2	38990.6	40504.8	41740.4	39713.7	35928	34660.3	38097.1	46520.4	49020.2
ASF1A	51058.4	38797.6	39810.4	46832.5	40425.7	49516.6	42248.7	36558.1	45383	40201.5	49131.4	59307.4
ASH2L	80898	69094.2	64844.5	69282	76826.3	78345.6	44346.1	74441.3	77742.7	57501.2	89752.3	99547.9
ASL	117791	102863	95913.1	100567	107784	112672	103485	96609.5	104928	107222	128094	134218
ASNS	163592	151696	140850	145399	156116	160169	153656	141906	143453	160863	179432	194571
ASPA	30345.8	30428.6	23874.8	29827.1	22773	31675.8	28281.6	28615.1	26363.3	35565.6	39734.1	43211.8
ASPH	148792	144434	129203	141601	134235	150392	140755	135538	161104	159785	179706	174921
ASPSCR1	51785.8	48345.3	45832.4	48028.3	48282	53045.2	47882	44556.7	49191.6	50703	57633.9	58624.6
ASS1	123530	114606	101068	104031	121235	121819	116054	111469	111983	123216	133421	152107
ATAD1	240819	211098	197373	217078	200306	227471	215001	193010	200840	212139	245837	259318
ATAD3	148703	134136	126197	133638	133621	148323	139465	130765	132339	138175	161493	174908
ATAT1	20821	8399.84	14873.2	18098.5	14393.6	19082.8	14945.6	16075.4	5717.91	15008.3	20435.3	22950.3
ATE1	34528.1	31005.4	29141.6	30960.7	30968.1	33145.6	30561.4	28609.3	30509.6	32678.7	36961.7	40491
ATF6	5407.32	4178.4	4448.83	4251.52	3804.31	4934.85	3380.35	4023.54	4625.81	3285.81	4590.59	6032.26
ATG10	121593	103863	93714.3	114811	103841	107570	98190.2	104946	80004.1	116039	129655	135630
ATG16L1	37037.8	31954	31027.9	33843.5	35607.3	39445.4	35065.9	31005.2	25772.5	32413.2	37400.6	44519
ATG2B	46845.1	41646.4	25512.3	37272.2	33275.4	36899.1	37960.8	31357.4	49411.9	40771.6	47837.8	59393.4
ATG3	115918	104189	98917.2	107731	107086	111593	114643	95957	115457	109579	130530	142406
ATG4A-PS	107991	112040	94889.3	100171	90902.8	98411.4	107456	85895.4	110543	105233	122377	124481
ATG4B	47279.4	41507.8	38184.7	40453.3	39909.1	44204	41916.4	40496.9	39669.5	40567	49709.1	49212.2
ATG5	94816.2	85098.9	72990.5	79150.4	81788.3	79978.8	80466.3	73175.8	87478.8	78160.9	100395	102126
ATG7	46982.9	40841.8	36708.3	37079.5	44697.3	48637.5	43900.1	43009.1	46352.2	48192	53596	59810.9
ATG9A	43677.4	40728.8	34354.5	39122.5	40348.2	43508.8	40712.8	34812.4	39563.4	39599.5	51308.1	56339.7
ATIC	456438	398160	378293	413220	403597	443016	416277	398576	412473	423041	487997	528995
ATL2	95845.2	86529.2	74157.1	89057.8	87635	92373.4	89335	75729.9	85286.8	92651.2	110506	116562
ATL3	120087	101842	98834.8	102705	115075	124891	112307	111553	111627	113566	133385	145195
ATOX1	504252	434530	449155	455962	435944	525943	510960	466435	510052	479064	553524	595601
ATP11A	30964.4	24493.9	23687.2	24719.3	30186.2	32255.6	27597.5	25687.2	23537	25940.9	31026	33609.7
ATP13A1	75274.4	69266.6	61714.4	67510.6	70192.2	78387	66920.6	64020.4	66720.8	70776.8	82194.7	85732.9
ATP13A3	22499.7	20939.9	19053.5	18519.8	21156.7	20075.9	17235.6	18916.3	16517.4	17421.4	21572.5	25061.2
ATP1A1	283204	257512	236253	251765	258979	277794	251317	245591	258769	261981	298648	327232
ATP1A2	290904	266269	248198	262149	261914	283687	265277	258710	273285	272936	309073	327798
ATP1B1	193653	145657	145448	155724	139412	164854	143169	132898	171365	163763	185206	191158
ATP1B3	418551	383517	353244	381320	391004	405209	392858	355844	384470	388555	449125	486098
ATP2A1	3.33084e+06	3.01907e+06	2.61528e+06	2.94346e+06	2.73936e+06	3012719	2583197	2686051	3.5227e+06	3369738	3.76407e+06	3.76432e+06
ATP2A2	278383	254444	232800	246882	244016	272010	243678	243772	256983	274809	298834	306000
ATP2B1	190205	171977	156469	164581	194502	210422	185212	183984	172317	183152	213421	237994
ATP2B4	60175.8	53985.7	49560.9	48756.2	73713.7	79784.1	74615	72474	66655.5	73868.3	87860.5	95697
ATP2C1	27321.1	20670.3	23575.4	23404.2	23524.6	23868.5	31189	21037.4	23388.7	12374.1	30114.6	35860
ATP5C1	1.05372e+06	937203	901728	945727	921739	958601	924445	888464	906132	944576	1062115	1.14982e+06
ATP5F1A	1.65112e+06	1.48944e+06	1.38619e+06	1.45279e+06	1.47612e+06	1.54027e+06	1.46505e+06	1.37683e+06	1.51944e+06	1.56552e+06	1.78767e+06	1.90982e+06
ATP5F1B	2.24825e+06	1.99975e+06	1.91692e+06	2.0896e+06	1.96197e+06	2.14548e+06	2.08261e+06	2006509	2146290	2.19531e+06	2.41797e+06	2.57321e+06
ATP5F1D	338040	296725	274386	291797	272649	313707	291693	265528	270806	308662	344876	358791
ATP5F1E	424643	385318	410153	446990	200059	368518	357066	387193	376482	379961	441759	423193
ATP5J2	1.48405e+06	1.36711e+06	1.25155e+06	1.41164e+06	1.50032e+06	1.42346e+06	1.43807e+06	1.28527e+06	1.29086e+06	1417471	1.75504e+06	1.74946e+06
ATP5MD	2.16585e+06	1.8767e+06	1.66746e+06	1.81548e+06	1.73407e+06	1.92662e+06	1.91979e+06	1847684	1.83915e+06	1930835	2228732	2.34788e+06
ATP5ME	1.02221e+06	948745	884688	954537	875803	980711	965942	977215	1.01636e+06	1057790	1.15191e+06	1.1319e+06
ATP5MG	588726	505318	462618	472699	462225	518562	332038	454385	466581	426904	562980	586193
ATP5MPL	445017	413513	298647	369307	367021	400451	294588	345649	432318	450169	471333	457195
ATP5PB	290677	264464	243765	257681	257067	291061	258556	249476	253260	274826	310281	329696
ATP5PD	873443	788610	734232	800800	754038	837951	826793	770027	851478	797825	955948	981538
ATP5PF	436325	368550	369610	396843	343801	420286	423683	408416	420341	401968	481215	475761
ATP5PO	636818	519330	520861	549496	540865	610955	562210	566962	544917	605349	715793	699460
ATP6AP1	167983	152602	134692	142561	146548	167940	151103	138946	135956	146529	182602	203085
ATP6AP2	71586.8	54460.3	57805.9	63548.6	54603.8	63355.3	55590	55302.6	53946.7	61091.1	74993.5	80546.8
ATP6V0A1	101261	88204.8	80308.4	87363	88463.5	92246.8	92252.5	86896.1	94260.2	91685.7	106358	121402
ATP6V0A2	54526	51365.3	45804.1	50593.9	50612.8	51397.4	52358.2	46534.2	47170	54224.1	59759.6	65493.2
ATP6V0C	125820	120624	121203	131053	144446	140632	107633	118763	107871	138568	144629	168737
ATP6V0D1	372715	338171	310612	326153	331147	368571	337437	341896	344535	341178	391328	424389
ATP6V1A	219439	201700	188008	201675	205558	226598	205384	202383	201125	210337	244775	254258
ATP6V1B2	307543	288108	262618	270380	277673	308027	273261	284768	261846	279318	336523	362633
ATP6V1C1	134004	121212	112919	118205	116740	130991	124201	115494	126625	128104	149059	158410
ATP6V1C2	3746.4	3028.11	2156.09	3365.75	4152.42	3757.18	4351.48	1914.96	3903.69	2716.96	5417.51	4683.63
ATP6V1D	172136	147412	145079	149556	149335	168632	152466	145234	143806	146097	179378	194446
ATP6V1E1	159845	143941	139698	148152	149419	166995	151129	145803	136195	154960	182652	186150
ATP6V1F	305965	264348	253845	265661	275030	308131	296526	261216	257273	270729	319724	331067
ATP6V1G1	258288	229044	216456	227041	221120	278220	246598	260337	235701	228211	279548	288363
ATP6V1H	59784.5	50588.9	45323.9	49163.5	53855.8	56484.4	49925.3	45256.2	45456.4	54028.9	61401.1	67429.6
ATP7A	22848.6	17951.9	16311.6	16101.5	11741	18394.1	15563.2	17865	12973.5	17419.3	20321.3	20541.7
ATPAF1	44326.2	36087.4	40642.6	37701.8	35893.6	39694.6	32793	33703.9	36411.7	28326.5	41202.5	50716.8
ATPAF2	26860.4	25303.5	23260.8	27315.6	21772.6	25420	24981.9	22965.1	28467.7	22299.4	31351	34799.6
ATPIF1	163379	158050	146944	147890	147730	149847	143597	121486	170796	179283	168373	186137
ATRAID	329312	315468	295467	296515	306878	311891	320555	294382	320451	340839	264656	405028
ATRN	29559.2	24643.1	22774.9	23389.5	22611.1	23657.8	27828.5	24036	20931.6	18531.6	26271.9	28696.4
ATRX	19558.8	16188.1	16164.4	16102.9	17626.2	17639.2	17756.3	18638.8	17371.8	16334.2	21145.5	23737.7
ATXN10	177189	157839	149085	157344	154328	174930	159329	152219	161980	166771	197481	207766
ATXN2	94848.7	84631.9	79448.5	85728.7	80362.8	89899.2	81619.5	78979.9	82538	84810.4	99390.3	105445
ATXN2L	89705.7	80453.9	76363.2	79345.1	76241.3	87474.8	76499.3	74100.7	77476.9	80711.7	92697.4	99675.7
ATXN3	19595.4	17373.5	18100.2	17156.5	18714.5	18884.4	19663.2	17178.7	19950.7	18951.7	21859.3	23521
AUH	106611	108279	98365.7	98650.9	112702	103893	99379.3	81098.4	98036.1	122358	128442	134877
AUP1	276563	212423	199939	222826	210801	221389	225472	186222	227540	212040	276706	275463
AURKA	3665.47	2172.55	2989.22	1785.6	3358.54	4577.59	4082.08	1559.59	3489.11	2960.04	4790.04	5778.3
AVEN	54762.2	57666.1	53363.8	54149	49954.5	61083.1	57621.5	56459.8	62596.7	54690	61158.3	68081.8
AXL	14484.7	13952.6	14780.6	14841.7	13206.4	18418.8	15165.6	14166.9	12664.3	14909.6	17043.2	18302.7
B2M	287567	264297	266832	279406	323240	382449	334637	358008	256520	278046	295373	306865
B3GALT6	52025.8	45097.1	39891.1	42821.5	47804.8	50860.5	42791.9	41092	41802.2	43274.9	53793.2	60548.2
B3GLCT	27962.1	8687.42	30682.3	17801.4	21182.8	29439.9	35058.4	27506.3	28086.3	31076.5	33225	43669.3
B4GALT1	44465.7	31413.5	32261.3	47543.1	43214.2	47716.2	54831.9	38159.9	59008.1	33235.9	50572.8	52778.2
B4GALT5	16043.9	10935	9796.33	13728.8	11730.9	11719.4	10200.2	11688.6	10044.4	11133.5	14942.4	16531.6
B4GALT7	78928.9	70787.9	55993.3	60187.5	70162.3	61990.9	73798.2	57869.3	65240.8	65611	80947.8	88456.9
B4GAT1	53203.2	46975.8	46427.8	47675	45033.3	47514.7	35102.6	45776.5	37059.1	48691.6	67024.4	61643.4
BABAM1	111924	97244.1	99811.7	103370	99918.9	103609	87725.5	94117.6	94641	102734	124824	131385
BABAM2	80251.4	68520.5	62460.9	68753.5	73228.9	77112.6	72807.1	70084.3	69719.3	69852.4	80241.8	90925.8
BACH1	29198.1	23560.5	21436.3	22651.9	20930.7	27796.4	21485.3	22225.5	19167.6	23724.7	29259.2	33537.2
BAD	40974.3	30992.6	34813.9	33390.3	38613.1	38191.8	37887.1	36600.4	33596.6	29147.3	47835.1	48953.3
BAG1	85921.3	82118.4	76365.1	78236.4	76199.8	80071.7	77152.8	68164.2	79242.9	85491	94176	97008.9
BAG2	206133	173225	166606	178062	158962	169746	170415	157821	174013	176993	189094	230797
BAG3	220184	197788	179648	199107	191329	207966	202776	182513	203127	196135	231052	244059
BAG5	69370.5	62487.4	62875.5	64684.5	62739.3	70451.4	70859.6	64103.4	66360.4	69684.7	82753.1	85072.9
BAG6	152009	135418	129715	139045	133290	144374	136003	123946	138659	141583	161303	175142
BAIAP2	42813.6	35604.2	33475.8	38051.2	42252	48463.6	45405.2	40968.5	40641.1	43365.4	51553.3	55124.5
BAIAP2L1	227193	204171	192391	205368	185052	207189	197070	183873	192825	188234	217839	234659
BAK1	403297	371758	344196	346540	317546	364130	325209	381112	328850	354090	403167	330225
BANF1	462170	425073	405128	447209	421038	462046	466437	444397	497914	449799	506029	510696
BANP	10279.3	8585.35	7792.61	9704.2	7744.5	9485.43	9437.35	7698.8	7853.96	8787.23	9450.13	11199.8
BASP1	146952	114291	111126	105657	117147	141147	125112	140325	126495	118156	130851	141248
BAX	302498	273277	251830	264792	271460	302784	287024	271130	277687	269683	311056	339662
BAZ1B	43407.4	34474.7	33021.2	36451.5	39000.9	43653.5	40017.3	39485	39755.7	40577.8	48166.1	50026.2
BCAM	26521.5	23304.9	24491.3	24183.8	23517	29500.3	28255.3	24436.2	23721.4	27754.3	34208	32331.4
BCAP29	78330.6	71640.1	62700.5	67046.9	70490.7	80168.5	74763.1	66480.4	68376.5	68236.4	86292	95972.6
BCAP31	121906	109717	103616	107866	115359	127999	112340	108929	113740	120676	131386	144015
BCAR1	49545	41859.5	42346.6	44438.7	44024.6	47951.1	42387.4	42030.7	42222.7	40934	48438.1	58189
BCAS2	89061.1	72813.2	73768.6	81055.6	78251.3	88874.9	78628	77008	71514	73618.9	95083.2	105967
BCAS3	15414.4	11540.2	10062.6	13265.8	15565.3	14037.9	12779.9	8566.58	14151.3	15107.9	16924.2	21434.7
BCAT1	58756.1	51675.8	49188	46709.3	58299.8	62996.3	48010.2	51394.5	58637.9	54858.4	66021.3	70676.7
BCAT2	220315	197882	182448	196632	199689	207264	188136	176812	197809	209187	243811	262210
BCCIP	62585.3	63327.6	60324.3	66719.5	58685.1	68437.5	59162.3	55873.4	63826.8	63623.8	77185.1	81470.5
BCKDK	62690.4	49758.7	48735.5	51164	56187.6	60859.5	50587.4	51087.9	57784.5	59625.3	69351.7	70737.2
BCL2L1	152159	158492	133980	133706	126522	123562	148870	137490	151109	133366	170696	171604
BCL2L13	111404	96405.8	94415.2	104156	93369	104729	94222.3	93356.9	89097.8	103018	120668	127362
BCL9L	33267.1	32321.5	26746.7	36264.8	22268.6	40859.4	36351.9	30057.1	38232.8	33105.5	46224.3	48737.4
BCLAF1	78668.4	70289.1	65566.8	72005.6	67302.3	75956.7	66802.4	64461.7	69832.2	71075.2	79662.4	94852.1
BCS1L	31911.9	29322.5	25244.4	27018.3	28217.5	30924.9	28471.7	26267.3	26785.4	23578.7	31926.3	37802.5
BECN1	17465.9	14339.4	12792.7	13187.5	12224.9	15448.8	14551.1	12422.4	16477.7	14059.9	19282.9	18110.7
BEND3	3366.71	NA	NA	2849.41	2002.96	1412.37	853.31	782.635	1146.8	2361.25	3776.52	3413.93
BET1	140791	141639	111288	124519	124142	132047	132837	114289	135781	127705	143564	151410
BFAR	16912.5	18422.1	12902.4	14328.9	14624.3	16431.8	15479.7	15504.5	16200.9	13324.5	15982.1	21645
BGN	198813	178309	172544	174552	186168	193694	194274	187943	201783	206648	236786	251045
BICD2	214040	190901	181772	195716	169724	196717	187053	169232	187565	192380	219440	228749
BID	105272	95433.5	87054.8	98577.1	95267.4	99340.8	99422.8	88711.9	90380.2	93112.9	113993	118905
BIN1	1.39692e+06	1.27468e+06	1240843	1.3493e+06	1.18623e+06	1.37008e+06	1.30231e+06	1.25409e+06	1404105	1.36604e+06	1.55527e+06	1587536
BIN3	71275.8	56955.5	41892	53815.3	50959.5	66186.9	51797.7	37262.7	62071.8	51588.7	61164.8	80241.1
BIRC6	62461.8	56963.8	52911.8	55359.4	56304.2	60588.1	55857.4	50654.1	53801	58910.9	68046.8	75974.1
BLES03	101202	89644.5	88181.4	98335.8	98503.1	106293	99132.8	92158.4	90535.1	96475.8	110269	121122
BLMH	192494	173338	164405	172297	180168	194925	176440	175043	172122	186504	219237	232644
BLOC1S3	96793.3	47200.9	48582.7	54036.2	45304.6	50609.4	47757.8	45626.1	40144.4	56245.1	61147	65402
BLOC1S4	32797.1	32957.3	28825.4	30972.7	27496.1	30536.2	32360	32073.9	26658.9	32398.3	39168.3	39364.8
BLOC1S5	70838.9	75908.4	72755.1	73593.3	78996	84235.3	80009.7	69686.3	70238.6	83890.5	96220.7	99826.5
BLOC1S6	64668.5	50639.7	32272	39061.4	35680	35672.4	40081.5	39183.7	36712.5	44006.2	26164.4	42044.3
BLVRA	174310	149044	146323	155838	162126	179434	172499	160056	155062	161638	204873	209465
BLVRB	243275	226934	213795	222246	232725	240860	239627	215558	219652	240839	282722	301242
BMP1	18501.3	15555.1	16267.3	15443.4	19123.6	15951	15733.6	16228.4	20223.3	19334	23636.1	26637.4
BMP2K	25324.4	21683.1	20489.4	20443.9	25079.2	26979.1	27850.4	22348.3	28365.5	27126.7	32842.8	31439.4
BMS1	23079.8	20065.8	14979.4	15063.6	19766.7	20748.3	14767.4	16427.8	17562.9	16163	19364.6	24020.5
BNIP1	79230.4	66354.4	62860.6	73813.3	71762.8	63612.7	63580.9	61568.9	72797.8	73344.1	91449.2	90880.2
BNIP2	160880	137964	114930	139271	140319	156548	138780	115550	134602	129090	172545	185979
BNIP3	65134.2	60384.2	66928.2	88844.3	59892.2	77082.2	76942.4	75484.2	64068.7	66073.4	87046.8	101253
BNIP3L	44481.7	38175.7	35962.9	42291.4	36742.9	43279.7	38854.9	39260.8	34855.6	39959.5	44733.1	47608.6
BOD1	53109.9	48985	46707.7	52759.2	42163.6	50923	49295.6	42952.8	49736.2	50760.4	60864	51138.8
BOLA1	59536	49509.3	48308.4	51443.4	51055.3	60552.3	49085.6	53063.5	54857.4	60308.7	66668.3	66442.8
BOLA2	170228	123695	133894	140632	128721	159701	142410	132446	141936	140150	164542	173604
BOLA3	10060.7	9185.82	8761.44	9137.99	7601.9	9936.75	9387.85	8764.82	7766.94	10711.4	11906.8	12697.6
BOP1	77318.7	67017.8	61166.7	69072	68299.4	74102.5	67585.4	58671.6	60945.1	63542.1	73460.9	89518.7
BORCS6	28218.4	21895.2	20727.9	22205.6	22239.9	26081.9	21480.7	16139.2	25715.8	23881.1	27819.3	31475.9
BPHL	94886.8	84712.6	79187.3	87507.8	84932.8	92728.5	87092.8	82528.9	83057.9	93659.6	104098	111467
BPNT1	85664.7	75923.8	73885	73652.8	78359.7	82916.5	73491.6	73274.9	68887.6	78588.9	88248.9	95677.9
BPNT2	109569	101055	96642.8	100106	94871.3	111226	106407	93721.3	112892	110383	123093	136778
BRAP	60981.9	53241.2	33867.8	49780.5	32073.4	42350.6	31999.3	28878.3	60829.4	41413.1	52433.6	60171.9
BRAT1	36089.8	26489.1	21638.9	19226.1	19290	25899.1	22911.8	21644.6	23702.7	27025.2	31180.7	32274.3
BRCC3	61387.4	56659	52755.3	54264.7	56962.9	55870.2	51643.3	54532	53547.9	58407.3	58606.7	69038.2
BRD1	13569.8	15983.5	10766.9	12409.9	13921	15639.1	17593.7	13660	15837.7	13119.3	16745.5	21989.9
BRD2	32814.7	33965.2	32168.2	35196.8	29576.4	33174.6	35729.9	31924	23908.2	26502.8	42169.9	34351.2
BRD3	62379.8	57123.9	52335.5	55750	56245.6	65263.1	61152.3	59439.8	56686.5	59286.5	79441.5	82140.2
BRD4	48844.8	39089.9	39595	42371.5	39943.6	43161.2	37557.8	38772.9	30268.8	25890.5	50957.6	56782.6
BRD7	30218.8	21961	19581.8	22398.2	20890.6	23056.7	19101.4	17917.7	16869.5	20364.3	27400.9	26798.6
BRI3BP	58887.5	52128.7	40251.7	45202.3	44379.6	47614	45116.8	43247.4	55287	43407.9	54733.4	62726.2
BRIX1	62889.8	56053	51922	56747.3	61345.6	60093.3	51625	50239.8	47181.6	54092.4	63059.3	69135.6
BRK1	195035	177175	171838	193483	180544	197958	196207	172225	188703	186348	206367	226472
BROX	102689	92002.7	86382.5	86779.3	91072.8	92829.1	87960	85535.7	90244.4	95062.9	103927	110813
BSG	264144	237038	229447	236399	237846	273527	257924	246713	250754	232887	288346	298912
BST2	545727	466032	417827	495044	586365	675414	633445	617189	489592	398657	424115	492897
BTAF1	5487.86	5704.18	5194.03	4902.3	6168.39	6906.02	6541.75	5439.42	6413.11	5693.84	6846.12	7618.42
BTBD9	8993.25	8220.13	7599.57	7712.81	8520.59	7914.14	8122.89	7032.52	6044.86	7495.98	8962.31	10005
BTF3	358358	294361	288496	293578	274188	312744	272485	276977	301584	322502	360444	352088
BTF3L4	227865	201911	195196	207681	195578	212337	206389	190673	202940	211113	242263	247952
BUB3	124496	107586	103187	110142	114040	121497	112692	110799	108356	110035	127605	140041
BUD31	72814.9	60889.6	54347.1	61794.9	50230.8	64773.5	63221.8	58003.7	63092.3	56358.6	71207.8	73698.2
BVES	50873	43515.8	37252.7	39990.8	42288.8	48049	39913.4	39184.7	39866.3	40392	45966.8	53177.9
BYSL	65899.8	60293.8	54506.2	57331.2	57584.2	62879.8	57978.1	52005.8	56419.8	57888	64515.3	70399.4
BZW1	173318	152249	147696	151735	157402	166958	147826	158503	158613	167368	191124	204714
BZW2	157162	151364	140925	149219	147251	163672	155865	140225	156080	154149	168248	179498
C1GALT1C1	15932.7	10870.3	11676.4	13041.7	10153.8	13790.7	11879.7	13831	10975.7	10645.4	14620.3	17126
C1ORF109	48532.3	34386.4	34299.6	31146.1	25016.5	30345.2	41674.5	26985.9	35214.4	38572.7	32867.2	39697
C1QBP	1.44506e+06	1.34811e+06	1.28597e+06	1.38807e+06	1.29497e+06	1.52111e+06	1.39095e+06	1.28681e+06	1.34691e+06	1270153	1.6873e+06	1.7578e+06
C1QTNF3	332549	338668	295768	336620	322433	348712	333244	318615	293603	305799	376197	384645
C1QTNF6	14541.2	12618	10750.6	8362.7	11325.1	13621.6	10433.7	11086.5	9072.46	9803.87	12959.5	12062
C2CD2L	19445.6	17429	15066.3	17452.2	15606.6	17687.9	18803.1	15622.7	14617.5	18213.2	22409.4	21559.2
C3	34573.5	20672.4	19667.4	23510.3	24753.8	32011.1	29120.1	32784.2	30246.5	26014.7	30388.6	28282.4
C4B	38782.2	35657.5	25212.6	28033.4	31049.1	33885.4	33727.4	23878.1	33389.7	26924.4	40372	39040.2
C9ORF72	7544.92	7008.07	6297.2	6355.24	8057.58	6716.17	6417.11	5895.63	7220.42	7857.91	8126.31	8044.88
CA13	191230	171284	167759	179439	189086	202737	190883	178897	175322	188568	229607	246611
CA2	112738	107798	114029	125688	96180.1	107012	97571.4	93418.7	109422	97074.1	120436	120849
CA3	252807	244725	217433	233298	191918	214986	201166	181233	218658	211803	249234	243395
CA5B	31260.4	29654.8	25369.2	28717.5	32782	33691.4	28688.7	29970.6	35048.1	30909.3	40421.9	44350.7
CAB39	133891	123026	112709	118861	112378	121481	124112	112382	110159	122672	140935	146927
CAB39L	106129	91693.8	85504.1	92628.8	86989.4	98649.5	95338.4	82116	95497.9	97185.2	110329	123989
CACNA1S	72422.9	67979.9	62984.4	66417.4	63193.4	68300.9	61691.2	57309.3	64726.3	69503.1	76378.5	84966.4
CACNA2D1	101666	92172.6	85894.3	92688.9	87865.3	99994.2	90749.9	86717.6	93390	97659	112139	118439
CACNB1	80544.3	71886.6	67727.9	71364.4	64741.4	73619.6	67787.5	65394.3	73058.1	77233.1	87715.2	88953.9
CACNG1	2023262	1.60974e+06	1612129	1744556	1.61718e+06	2.04445e+06	1.62483e+06	1743290	1.61321e+06	1383124	1.86115e+06	2.06863e+06
CACTIN	64893.4	65519	57329.5	62252.6	61207.1	79859.3	67908.9	67252.5	59726.4	68147	74214.6	90245.4
CACYBP	262405	240289	226649	242013	231843	251804	240920	232269	237689	244628	285608	292307
CAD	86505.3	78180.5	72090.1	75041.4	82278.8	85179.3	76430	71390.3	76317.1	82489	92219.7	105580
CADM1	90375.4	82422.2	77746.5	82473.9	100463	108532	99952.4	90204.3	88608.1	94890.9	116796	126643
CADM4	42288.6	28462.2	28391.9	28426.7	33177.1	38300.4	34000.5	26505.7	33971.8	27941.6	41015.1	38042.4
CALCOCO1	91098.3	80580.7	75720.9	78780.4	75018.5	84827.1	75529.8	72546.2	66908.4	77798.4	93607.7	94686.7
CALD1	159945	138914	135511	140313	136812	150080	148400	146387	157281	145276	163926	175966
CALM1	1.35673e+06	1.21254e+06	1.18383e+06	1.25499e+06	1.26888e+06	1.37744e+06	1.37239e+06	1.26518e+06	1.34338e+06	1.34202e+06	1547855	1.64668e+06
CALR	1413102	1.23929e+06	1.19559e+06	1286172	1.2439e+06	1.3753e+06	1.31818e+06	1.22955e+06	1.2567e+06	1.28191e+06	1.53e+06	1.62551e+06
CALU	433247	379040	386951	399844	407740	475656	440925	423822	433122	428947	496058	521783
CAMK1	90078.4	82186.6	78249.4	87381.2	92481.5	102127	99319	87249.1	90314.9	88990.5	113827	121381
CAMK2A	107580	90117.3	91638	90482.7	87412.4	100077	80322.9	88431.8	91069	96004.9	115287	110218
CAMK2D	142659	122754	115295	129109	114864	139512	131409	126499	129579	140400	160996	158614
CAMK2G	198321	184420	166495	183623	173818	185325	166282	164618	167350	188734	210725	223829
CAMLG	27734.9	24157.6	25301.3	25117.4	26048.8	30698.6	25436.7	24442	26767.6	28965.5	30442	34439.4
CAMSAP1	25503	22753.8	21483	21987.5	21546.1	24182.2	20847	19945.6	22631.5	23055.1	26177.8	28015.2
CAND1	242825	221283	202744	212438	224001	235552	223885	203717	212197	236306	268542	282072
CAND2	119454	109977	100253	108261	99567.6	105281	99325.3	91178.7	104336	114366	133491	135377
CANT1	72182.1	68014.1	64997	62143.8	64241.7	68084	65194.3	58860.7	60213.5	66469.5	79766.4	76310.9
CANX	397068	348137	340691	360060	365170	409871	383541	356557	382080	370249	446347	478024
CAP1	264234	238222	224234	230273	266210	284817	258835	250766	241470	254238	287722	314642
CAP2	174487	164273	144255	156521	151721	163230	148824	138969	167954	174210	205895	207232
CAPG	362377	319835	298119	317190	340906	376430	367749	357455	361806	349621	417611	453559
CAPN1	218502	206465	182840	189306	197773	209047	190362	184260	192878	200615	233528	247843
CAPN2	585134	528760	504638	536246	555246	615065	561350	543824	560703	568959	678865	716348
CAPN3	20138	17379.4	14759.1	15674.6	16396.5	15453.4	15113.4	13981.5	16983.8	15387.2	18877.6	21517.3
CAPNS1	391821	338887	328478	369160	346670	392637	381458	345664	392599	393224	452207	464627
CAPRIN1	268435	233538	232013	237252	204406	252540	222470	221505	257427	231464	270596	294525
CAPZA1	744662	645585	628604	675325	659084	741462	681573	652216	639101	683150	772740	834941
CAPZA2	611265	541275	508094	537317	535734	599921	531860	534173	507971	539622	623803	694127
CAPZB	662814	620621	564051	618057	556748	604604	611372	558435	612352	618431	681822	711706
CARD19	194745	162399	151510	171819	152876	174742	172840	157090	185721	175414	214161	248306
CARHSP1	541472	472530	474951	484195	559739	577633	545737	490925	496489	504017	614542	657297
CARM1	76917.4	77549.6	62590.4	63900.3	67546.6	73716.7	64410	63423.8	69568.5	71865.2	86002.2	90583
CARMIL1	6645.4	6610.38	5910.62	7118.2	7957.32	8394.55	9142.35	7178.98	10587.7	6207.57	12113.8	13387.7
CARS1	99537.9	88167.4	82498.6	89157.5	87129.4	97313.4	91893.4	86034.8	83627.1	87654.9	105696	110732
CASK	64992.3	59362.7	54281.9	60464	64939.1	70962.5	63842.9	61606.1	55483.6	60471.2	71821.5	76127.3
CASP3	359935	309988	291891	325930	342761	352681	322990	311571	307579	322103	394408	428124
CASP6	69788.5	63657.8	56568.2	64581.4	66930.7	67762.4	61519.9	62263.6	62904.7	63395.2	72694.6	82271.6
CASP7	1912.58	1510.32	NA	2160.14	NA	NA	966.608	NA	2183.62	2283.32	NA	2339.93
CASP9	53075.7	46049.5	49899.3	48530.3	51823.1	55641.3	50539.6	46857.4	44996.1	53197.8	55805.5	68052.6
CASQ1	85659.8	124721	63125.1	81948.9	81032	74547.5	70511.7	58026.8	113553	101850	113664	114817
CASQ2	643225	587392	559420	615529	540346	616623	600998	550790	578086	662592	779414	794851
CAST	154049	136381	129581	137890	141996	162331	152442	154389	152971	151794	169340	175013
CAT	101762	90363.5	85919.2	93514.5	98487.6	111016	101929	94876.5	95227.6	100531	117546	125432
CAV1	330366	223530	235559	246756	274193	339405	357613	299506	322518	296756	442149	450022
CAV2	49535.9	31620.7	27740.2	37491.9	41613.3	62788.9	53573.6	50149.4	51509.1	43792	61498.7	71343.3
CAV3	69634.3	49544.8	53941.8	56499.6	46661.5	59691.7	55172.7	51346.1	57417.3	56593.4	76058.4	68533
CAVIN1	499051	418852	412939	451257	463805	509052	495308	459378	492689	518475	583745	610947
CAVIN2	124104	109138	101871	109659	126751	136883	127983	128779	127998	130502	153445	164452
CAVIN3	53324.6	38773	41384.9	43179	60092.2	63396.1	64292.7	60399.8	63597.8	61984.9	77464.4	81802.7
CAVIN4	355605	296754	274324	292677	255003	314091	298347	286783	322475	317093	350176	369211
CBFB	208635	183022	177223	195441	178642	204608	181861	172562	174109	193200	209732	234626
CBL	11716.8	6792.21	9076.35	10008.7	11223.8	9630.9	7397.19	9306.29	10996.1	6855.55	9997.21	12603.4
CBLN4	2589017	2.52181e+06	2.14794e+06	2.3103e+06	2.67836e+06	2.48778e+06	2.44867e+06	2186261	2398539	2.48075e+06	2.76129e+06	3170806
CBR1	278702	252037	236705	254320	255468	265562	264326	236290	259516	254793	305758	335151
CBR2	116842	99310.8	93404.3	106429	104643	107584	105424	98776.2	121040	105048	134888	154764
CBR3	77616.9	70100.8	68197.6	71931.3	78375.5	91059.4	82279.5	78253.6	80928.2	87686.6	100944	111763
CBWD1	82459.4	75425.6	68783.7	71635.3	66825.2	80886.1	74198.7	67143.7	77390.8	81866.3	91598	100623
CBX1	91317.6	78084.4	77404.7	79633.5	81386.1	94077.8	82683.9	80530.6	86249.2	80486.1	94779.4	101294
CBX3	272886	235313	227387	244850	240974	286440	257155	254189	263449	259550	307102	337049
CBX5	138803	126855	117866	125215	125934	142214	134427	127472	137787	126782	152521	170115
CC2D1A	83970.4	74806.5	74344.1	77814.5	79145.9	82042.3	75268.8	73430	71897.6	79157.1	95598.8	102314
CC2D1B	58287.2	46310.6	48772.3	46598.5	56236.1	54508.1	56692.1	46332.8	55553.1	52405.6	56602	63756.8
CCAR1	76906	63875.5	61662	67221.1	66690.8	76754.3	70107	66780.4	68403.3	66025.7	84086.4	93125
CCAR2	80664.2	71487.5	68467	71737.2	72055	82659.1	69321.5	71448.6	80693.9	75399	90393	98894.3
CCDC102A	16767.1	15758.7	14428.1	16104	15567.6	17330.1	16464.1	14102.6	16352.2	15319.2	22341.6	20178.6
CCDC115	181607	158021	130327	144810	149850	162681	148951	152807	118987	165953	200664	192292
CCDC12	42594.2	27603	31672.8	34353.2	30576.9	32644.4	37538.7	39868.1	40400.1	43016.1	39350.6	43213.2
CCDC124	267001	228574	217350	246224	200930	254584	248726	247566	233965	251434	283017	273088
CCDC127	27385.3	20798.8	22222	23947.1	23178.3	26326.2	22452.8	21459.4	19360.1	22575.4	26946.8	29798.2
CCDC134	262627	228536	216732	240640	222160	250026	231551	221890	239270	245834	282102	292083
CCDC141	180413	158773	149675	162583	147088	164474	152841	145890	155939	164465	188546	198339
CCDC22	97469.3	81058.9	80544.4	88843.3	83752.7	94025.2	83937	81511.4	78643.3	88167.1	106644	112701
CCDC25	90486.9	83856.6	80425.1	85955.5	83801.9	88426	85082.5	76097.7	81980.8	84415.6	99877.9	111866
CCDC30	1.03644e+06	1.12496e+06	1557842	1559212	1315484	148777	1.47779e+06	NA	1.33426e+06	1.62722e+06	1692958	1.28863e+06
CCDC43	57568.6	46891.2	44146.2	50985.3	41391.3	52247.5	47122.5	39236.6	50229.3	53926.7	57416.5	61271
CCDC47	206824	172703	168311	186798	174185	199619	189780	168803	170498	186532	204829	230741
CCDC51	42169.6	38943	33470.3	41769.8	34106.5	38887	36825.2	37001.3	30861.9	39037.9	51322.7	45613.9
CCDC58	138392	120598	120046	126884	126133	138586	135414	123482	128227	133003	149102	156026
CCDC6	119300	108123	101972	110873	108626	123917	122110	110016	112431	119132	130387	139492
CCDC88A	17847.9	15838.3	15562.8	16647	14278.8	18357.2	18164.8	15445.1	18608.6	18162	19557.6	20639.4
CCDC9	36971.3	31138.8	27237	31845	30040.3	33043.1	34686.8	26627.2	34926.1	31075.8	33980.7	41358.5
CCDC90B	28350.1	42298.8	27320.7	31716	29816.8	28089.1	37468.4	21290.6	29468.3	29007.3	39478.5	39573.9
CCDC91	47525.5	41469.8	38396	42550.2	36929.6	44056	43269.9	39364.8	38593.8	39862.9	46949.6	54124.9
CCDC93	31376.5	26561.7	28274.8	29765	28352.5	32848.7	30039.9	29055.7	31025.7	30635.1	34765.6	36431.4
CCDC97	28741	25488.4	26793.9	28157.5	25609	25691.4	25107.6	22760.4	19793.3	29269	30507	31607.3
CCM2	50797	44247.1	44374	42772.7	48314.1	49974.8	48706.2	44722.9	42263.7	47077	54246.7	57144.5
CCN1	50005.5	39434.8	41728.1	38411.8	45138.4	44326	45040.6	43828.4	35047.9	39978.6	45531.3	56504.5
CCN2	69210.5	62045.2	59878.9	55780.6	57926.1	67263.6	64974	61013.4	49689.3	44386.5	53866.5	63258.9
CCND3	92742.4	89619.3	86890.2	92286.1	93002.8	102618	96726.7	87292.4	86988.8	93598.3	105394	116909
CCNK	28721.5	25840.7	24679.4	25958	26698.5	24101.2	26257	22613.6	26787.8	25580.4	27275.4	36303.1
CCNT1	27826.1	24564.5	19666.1	22629.8	22110.6	22376.5	22567.6	21629.1	24734	19891.6	24622.4	31260.5
CCNY	58089.9	54720.1	48818.5	56718.9	56082	54635.2	58799.7	47103.2	45276.3	58242.4	64292.9	69159.7
CCS	51120.9	44462.1	41651.3	46675.7	42942.1	48135.9	46224.8	43569.3	47912.7	44133.5	55916.8	60657.9
CCSMST1	239126	217114	220132	238955	229726	238951	230500	213469	229581	232838	250625	297139
CCT2	567669	514242	491977	522392	487855	538487	516747	483800	503507	529250	599780	620738
CCT3	583338	521474	499308	528412	513830	550031	540496	490538	542144	542032	626363	661358
CCT4	682549	613391	553072	572762	629745	628214	609113	551629	629577	651718	714820	756513
CCT5	508918	461251	437970	458897	444431	473629	459027	430824	460856	470922	539751	559704
CCT6A	339956	308954	292003	298008	293261	315033	304229	290143	309222	313031	358665	383146
CCT7	360228	335231	304330	313130	334910	347867	323272	310172	329759	359977	390909	419968
CCT8	633327	575320	540201	557330	558310	600865	556578	553724	553016	603644	661139	691470
CCZ1	69865.1	62358.9	29435.4	41530.9	80746.9	122668	55617.3	87521.7	92934	108499	54436.9	144251
CD109	47308.1	42795.5	37576	44918.1	50962.9	57956.5	53170.1	51584	47344.7	49775	58693.8	66483.6
CD14	15445.9	11240	8847.86	10383.6	10913.2	10554.5	10664.6	9060.21	10308.7	8821.57	15624.8	16305.8
CD151	187406	168580	155145	146479	191135	232156	191007	199973	179233	185376	199026	246189
CD1D1	40190.7	30820.4	25090.3	24296.1	32278.4	38032.1	30864	26302.6	32925.8	26899.3	36700.7	37694.9
CD200	70728.6	62413.2	59085.6	57619.8	55021.8	67929.8	59330.1	57837.4	55410.4	51843.6	66176.9	69711.5
CD276	37601.6	33281.9	31931.9	34776.5	38123.7	40182	32344.9	28443.4	40121.6	39973.1	38658.3	44177.7
CD2AP	41636.7	37108.3	33206.7	37889.4	39375	45424.3	38428.9	37220.8	38591.4	38957.5	44048.6	48613.7
CD34	174405	135489	125249	133595	270200	300783	258638	281284	252169	267668	320454	352417
CD36	120736	125271	109841	107177	108520	119833	106717	100810	103752	107346	123338	128184
CD44	299130	267658	264051	269023	322536	342924	319756	319930	273914	277649	322205	350196
CD47	224677	215088	187549	205670	234835	263972	246554	242383	236619	227985	268298	287098
CD55	149279	112950	114596	108611	146816	157809	148412	127268	156127	148219	178118	198750
CD59A	76824.2	70187.2	58263.3	70248.9	64903.7	75404.9	74239	66660.6	68872.6	70676.8	80977.8	90040.6
CD63	946407	839598	863892	874751	830276	1.08378e+06	1.0615e+06	1.02897e+06	1.24084e+06	993610	1.01153e+06	1044506
CD80	235279	197264	195829	202855	231457	254044	248096	228160	217126	205627	265248	294437
CD81	1821931	1.70792e+06	1.54684e+06	1.63982e+06	1789371	2.00828e+06	1.94482e+06	1892123	1.80874e+06	1.89042e+06	2.08454e+06	2.40899e+06
CD82	155816	151237	138543	139755	153142	185240	175088	155978	152088	145045	164900	162133
CD9	1.26407e+06	1.08218e+06	1.00867e+06	1.06089e+06	1322063	1.49761e+06	1.41265e+06	1.41191e+06	1.20597e+06	1.4139e+06	1.6133e+06	1.82514e+06
CD99	569279	404513	390402	418040	408080	542623	463237	444899	477333	396926	581079	650338
CD99L2	78097.1	68016.9	64123.2	72215.1	70904	87839.1	78298.2	73120.9	71178.9	79401.6	91502.8	96694.9
CDA	53328.7	40328.2	40615.9	46377.8	49197.2	54648.8	56554.1	49421.5	49199	45142.3	60643	69171.1
CDC123	84830.7	71547.9	69438.3	72295.9	77015.3	79955.4	74273.5	73084.8	81631	77326.2	86739.4	97525.9
CDC16	51542.8	49958.8	43830.1	42039.2	50102.5	52320.5	46315.6	46950.3	47016.6	47610.7	57288.8	61907.7
CDC23	29399	27799.1	22137.9	26574.8	27639.1	30540.7	27028.3	24595.5	29554.4	28292.3	33411.8	35787.7
CDC26	111225	105572	89458.6	102198	91448.3	91369.6	95683.3	94378	117875	103652	115115	135738
CDC27	9695.99	9273.16	9842.4	9437.7	9412.77	11006.5	7683.75	8880.13	10433.4	10736.3	13033.3	13403.5
CDC34	129487	101901	102399	105557	95224.4	99463	105355	71049.3	107621	102347	117463	102664
CDC37	118427	106700	102273	108719	106688	118778	112513	104223	112534	113092	129967	135472
CDC37L1	23511.1	20728.1	19031.1	23357	22145.1	23657.6	21009.5	18012.2	22677.8	20940	25086.7	25768.2
CDC40	33389.3	31038.4	26565.7	26974.1	30025.7	33624.9	22820.4	26593.3	32889.1	27788.3	34651	48070.4
CDC42	836863	759096	711434	749391	781723	835265	802149	742598	810746	818678	921066	998706
CDC42BPB	48236.2	43372.7	39779.9	41008.7	44634	49170.5	45427.3	42002	41116.7	44047	50926.3	55825.2
CDC42EP1	101670	82054.9	82305.6	84696.3	80277.7	84119.6	81476.9	79403.7	83012.1	83186.7	93457.7	101493
CDC42EP2	48641.2	36232.4	43876	44319.1	42823.4	53033.8	45554.3	38491.6	26761.5	41153.6	58824.9	67168.2
CDC42EP3	50728.4	39002.3	37846.3	43130.4	39568.1	45713.7	43645.9	41496.3	43434.1	45989.7	50793.2	52487.2
CDC5L	131897	109848	103942	114411	115125	129434	118684	112569	115270	113744	145673	153862
CDC73	68150.7	65883.5	54003.9	60497.6	67321.9	64929.7	55216.2	54710.6	58332.2	60357	69887.8	82356.4
CDH13	306490	278539	257400	280267	293408	319999	303117	291045	328583	328749	381874	393756
CDH15	352746	313390	298082	310753	332206	386445	362182	340877	335267	323793	394168	438903
CDH2	230120	210510	200024	218471	201883	224035	211621	192690	201836	205861	249814	258006
CDIPT	126784	121545	103729	108482	106676	119056	111588	115531	124272	121937	133752	135812
CDK1	152649	126873	110510	117513	166596	175347	152085	153746	144655	141541	172012	213544
CDK11B	75693.5	67924.2	61467.8	64420.8	64874.4	72341.1	67780.8	67526.5	69101	63822.5	83714.4	88979.9
CDK13	87700.9	77847.9	63830	78103.9	80376.6	93296.4	89779.2	76371.6	90042.9	67625	99027.6	111583
CDK17	33788.9	16853.1	21889.9	22859.2	12149.7	12948.4	18044.4	12684.8	22960	18161.1	28812.8	22254.6
CDK18	77231.2	70631	66310.8	66357.8	68529.3	72151.5	67571.9	63853.1	63403.9	66963.2	80536.7	87508.4
CDK2	69652.5	63025.6	56740.9	60740.9	64720.3	68220.5	63075.2	59237.6	55312.2	63483.5	73697.4	86712.6
CDK4	60621.5	53485.7	53398.7	54666.9	57031.4	63299	58354	51002.7	54776.7	56034.1	65346	72393.5
CDK5	114016	101466	94485.1	98630.9	100204	109173	106408	97044.4	97894.6	106124	118826	134841
CDK5RAP2	28484.7	20200.4	22660.3	27572	25298.2	25611.5	23598.9	17252.8	23670.7	24482.4	32393.2	34306.5
CDK5RAP3	66420	60324.4	53902.8	61794.2	58330	63976.5	64300.1	55781.7	66052.3	67831	72540.3	76873.8
CDK7	48926.3	39142.9	37025.7	39053.9	41675.2	40094.8	38434	37334.8	39413.1	41332.7	48042.3	48362.8
CDK9	78965.5	75550.7	69255.2	76083.5	71865.2	80314.5	71580.2	67216.1	77807.2	74282.9	88842.8	108022
CDKN1A	114071	103634	100774	107893	102936	108096	107388	99573.2	102484	95839.1	119839	120298
CDKN1B	108562	93861.5	88244.7	89632.1	91783.9	110176	102346	92691.5	105576	106934	127592	126648
CDKN2AIP	21908.9	16904.1	17167.7	16730.9	18830.1	21652.8	20479.5	19755.9	16768.6	17835.5	22848.7	24677.9
CDKN2C	120544	113123	103704	113396	100642	117293	113959	88676.8	110339	134290	126387	149148
CDON	44838.3	36666.5	36913.4	31683.9	30293.2	39067	34801.6	33141.8	29175.2	35053.2	41385	38347
CDS2	48917.8	42534.2	38881.4	41054.5	41558.2	48610.8	35130.5	37139.1	44281.5	48117	46115.6	45187.2
CDV3	202897	177264	173517	189219	176100	194502	169327	171854	173666	178966	203296	218417
CEBPZ	30827.1	28955.1	26004.5	11904.2	24168.8	21116.1	16829	15854.6	24625.5	35113	25587	25638.4
CELF1	73178	60371.4	60997.2	64013.7	65570.4	67807.6	62071.5	65823.7	56731	66179.8	72043.3	82279.1
CELF2	123822	108034	105531	113801	107956	118350	109446	104691	99443.9	111644	130568	134240
CEMIP2	44335.7	40407.1	35992.7	38094.9	35087.9	37581.6	34757	32469.2	34802.6	38843.6	43756.6	46803.2
CENPB	121263	134093	119801	101310	121907	121259	118176	76854.8	122194	133123	129640	143092
CENPV	50243.5	39911.5	39229.3	43945.7	40253.9	46322.6	38342.6	38314.9	41276.2	40327.4	55342	64386.1
CEP170	86791.3	70991.2	68193	77151.9	69837.5	79551.4	77338.6	73414	75542.5	72520.4	87082.1	93618.4
CEP20	6745.19	3599.08	5495.09	6561.24	5811.92	6896.06	7063.87	6487.6	2049.37	5905.23	9551.9	8851.76
CEP41	34912.8	23570.7	22064.1	26342.5	26071.8	34470.2	28750.4	25331.5	22784.2	25406.4	37663.7	44258.9
CEP55	11288.3	9608.24	9335.67	9253.27	10008.3	11006.3	10488.7	9731.7	8944.21	9849.85	11801.3	14625.4
CEP97	50097	39127.2	42319.2	37615.9	37192.5	39755.3	36002.4	31868.9	27638.3	38999.7	45508.9	48311.9
CEPT1	165147	146772	121921	146071	160991	154655	64221	117345	152364	149721	176518	202280
CERCAM	9451.88	6180.11	5849.07	6818.91	7155.91	8120.33	7276.85	8153.37	9696.73	11536.7	9386.31	9364.17
CERS2	66515.6	62349.9	55835.2	58167.5	70320.4	67627.4	55916.3	61828.6	56352.7	60894.3	78081.8	82047.1
CERS5	17739.6	14874.8	13566.7	13848.9	13733.4	14828.8	15778.4	13168.9	17443.4	15393.4	19875.6	20335.5
CERS6	69594.7	65061.8	61762.9	62015.7	64335.8	61234	55599.3	53921.8	62244.9	58274.6	74831	81756.8
CERT1	105270	92201.8	87898.6	94588.1	89640.5	100440	89569.6	84187.2	90172.1	91890.3	107371	117918
CES1A	79810.2	69443.4	49871.2	60093	58246.9	63794.1	54554.4	57028.2	67028	48239.6	71351	53112.9
CETN2	88094.2	73989.2	87855.4	99335.3	87562.4	116694	97928.7	95213.4	78957.8	89937.8	101714	94202.7
CFAP20	24897.3	17346.3	13890.8	16379.5	16231.5	18476.8	21439.9	22367.7	20997.4	15424.7	20099.8	26285.2
CFAP36	46757.4	35994.7	35443.5	37344.7	36930.8	41685.7	38567.2	34580	38088.6	35102.2	46085	50365.6
CFB	9008.56	8665.45	6613.44	7443.59	8043.92	7514.32	8335.71	7945.67	6230.3	7839.51	10278.4	9108
CFDP1	79697.8	75531.2	70159.7	77884.3	79189.1	85008.2	83548.3	77878.6	78169	77125.3	97226.8	102468
CFL1	3.45093e+06	3.179e+06	2992249	3.29963e+06	3.30571e+06	3.49435e+06	3.40789e+06	3217645	3.03005e+06	3.20506e+06	3931719	4.12708e+06
CFL2	837974	741452	709932	794409	718927	810400	712934	700247	703920	751169	896779	931331
CGGBP1	32337.3	26195.6	27104.6	27449.7	29569.3	35215.7	29109.3	32154.5	31161.3	34333.2	34900.6	42317.9
CGREF1	3802.23	2639.51	2218.62	3276.07	1615.95	2855.29	2190.11	2303.63	2797.93	2790.63	3293.53	3295.23
CHAMP1	16501.2	14827.4	14325.2	13642.6	14494	15664.6	14551.7	13123.1	14008.9	14342.3	16823.5	19852.1
CHCHD1	65297.9	53893.2	52310.5	57985.9	43263.3	56761.6	55172.9	48303.9	56703.4	62370.5	70929.3	74116.1
CHCHD3	208667	176050	172413	181497	177489	204180	185003	182992	190409	189759	216227	233807
CHCHD5	12095	11063.5	12246.1	8303.54	10118	12089.9	11146.4	13902.1	11385	9714.24	11271.5	11168.6
CHCHD6	27783.5	25193.4	22264.3	24960.6	22960	26991.4	26532.1	24290.1	23186.6	25459.4	29581.7	32755.5
CHCHD7	54598	44290.3	43377.1	43019.3	44069.5	55063.6	51534.4	50349.4	51221.1	50970.2	52425.9	60915.8
CHD1	16507.4	16232.8	11759.9	11720	10763.6	13131.4	11855.6	10188.4	10630.9	12872.4	16143.1	16442.2
CHD3	53426.4	34929.7	32420.4	41344.2	30993.9	42162.4	37573.2	39276.1	31310.3	20215.7	55156.3	55632.1
CHD4	70525.6	57401.3	53207.8	57358.9	63617.3	66047.9	63040.6	60916.9	58042.8	62312.3	75112.9	83434.7
CHERP	172022	145004	129447	138515	139351	156003	142949	131409	153689	131970	167449	184527
CHID1	41612.8	35617	36698.6	39060.8	36528	42538.1	41164.4	35740.3	31524.5	29183.8	47972.6	58494.1
CHKB	97076.3	72178	75210.6	79782.3	74824.7	88995.7	82022.2	76276.5	75312.6	83135.9	95368.6	100539
CHM	29170.5	24154.5	22315	25474.6	24084	23362.7	23019.8	24452	22865.8	25111.5	25934.7	31247.2
CHMP1A	149290	138166	107351	130666	113280	132317	116401	112098	142611	110375	153793	160845
CHMP2A	231270	220752	203515	217072	246091	249673	215668	200100	202571	223947	262723	315911
CHMP3	186336	180523	158422	172208	177337	172285	198494	167506	191382	188087	203430	204134
CHMP4B	110274	92163.7	97541.4	109315	94734.6	112674	115591	104569	111177	105729	119749	120989
CHMP5	169803	137623	142204	133627	160552	164697	158405	139265	161200	160481	158940	200485
CHMP6	61230.9	48496.1	47382.8	53541.7	54096.6	60494.4	52627	53518.4	55820.7	54588.4	66455.2	69604.6
CHMP7	54604.4	48460	46612.6	46676.5	42819.8	48169.2	43544.8	41586.6	44506.6	52414.2	55928.8	63396.4
CHN1	75431.2	71783.3	58900.2	69392.7	64776.9	62605.6	61044.2	65506.7	53541.6	41867.3	65211.5	95170.9
CHORDC1	101789	94804.5	83010.4	90742	94740.8	100690	87932.5	79238.9	82884.2	88680.3	106211	116281
CHP1	186379	169943	160759	180053	171358	183144	179278	169094	165935	176741	204826	202680
CHRAC1	78221.3	83458.1	62699.2	78385.5	66649.6	74787.7	74139.6	66608.7	76897.1	81479.4	103570	90123.6
CHRNA1	124847	109187	95205.6	106861	95011.1	104275	97236.5	91147.2	108140	99268.5	125525	136689
CHRNB1	131012	120521	110248	116480	110360	107260	103100	103848	124404	117523	132171	147299
CHRND	83921.4	77565.3	71526.9	76604.7	73748.4	73334	68132.8	63227.9	71180.2	74626.7	84836	95991.8
CHRNG	161423	147240	127734	143540	139209	131816	130800	114164	138593	144621	162195	175890
CHTF18	12574.4	10887.8	10726	10011.5	16391	13555.9	14619.1	14893.8	14900.4	13100.8	17035	18746
CHTOP	34804.8	29136.9	28078.2	29708.7	27160.9	31884.7	29723.8	32373.1	32910.4	32224.3	35171.9	36796.6
CHUK	30526.6	28467.5	13717	30295.2	33499.7	26293.3	37068.2	30583.5	43513.1	31701	31474.2	43802.4
CIAO1	77048	68771.5	72087.8	73715.2	72120.2	85996.7	70355.5	68365.6	62848.6	72568.6	89365.1	95937.1
CIAO2B	81981.3	75501.5	67330.5	73569.4	81777.2	84748	79499.4	67327.1	82476.3	79094.5	95303.4	93791.5
CIAPIN1	140148	115877	113793	126706	112512	135044	124041	127600	124393	125837	149637	156393
CIC	30367.4	25319.3	27191.2	27764.2	26342.1	25923.8	28244	26346.3	23807.2	24158.9	34299	40977.8
CIRBP	131243	126426	120520	131325	118170	151366	116058	123594	115658	125065	146078	150516
CISD1	332678	294899	269596	293358	298860	321319	300458	265708	297795	300842	348929	366668
CISD2	79631.8	64940.5	61267.7	68840.9	65169.5	74537.9	80576.2	65906.3	78279.2	77020.1	91007.5	95490.8
CISD3	195336	174268	171473	203297	183843	189757	168922	180550	170453	182855	219044	240267
CIT	748803	691949	629480	777231	656878	717793	615020	486025	482763	437124	747574	875374
CIZ1	3989.8	2692.48	2793.02	4897.27	3412.25	3468.23	5052.6	4556.55	4098.46	3929.1	5376.15	5941.14
CKAP4	274150	240731	232698	244955	246075	272486	263951	246736	256136	265642	296026	314521
CKAP5	62875.3	55182.1	51953.2	55667	57693.7	62612.2	55506	53935.3	55279.1	58789.5	67897.4	75511.4
CKB	579858	521599	486643	543981	464466	527592	486768	479100	521879	525230	589292	583169
CKM	1.25122e+06	1.1964e+06	945961	1.15094e+06	998812	1.02315e+06	1.06832e+06	911712	1.22581e+06	1.19274e+06	1.3004e+06	1.36602e+06
CKMT2	26349	43445.2	21691.6	25669.3	22739.7	26851.7	19655.5	22892.3	19553	20710.6	24883.8	29391.2
CKS2	117722	106967	84267.4	103249	141303	135598	120031	119157	124031	101040	136396	165225
CLASP1	114715	100018	92964	98612.8	99048.5	105960	98234.8	90868.3	98375.2	105615	126679	130815
CLASP2	56222.2	56012.9	53525.2	53290.9	57068.6	54414.6	51290.3	47396	42349.2	57515.2	67454.6	77079.7
CLCC1	54784.9	52554.3	42331.3	45042.4	48340.3	54672.1	49361.1	48330.9	45670.6	51044.2	61069.7	64922.2
CLCN5	240211	220782	196366	204714	235136	259563	229564	224888	195354	212473	251221	284403
CLCN6	32849.6	30830.1	25873.7	26746.8	33533.5	34256.2	31868	26940.3	27487.7	29655.9	36021.6	42017.5
CLCN7	92812.2	72520.3	80854.4	89249	107743	100389	102144	91242.8	89967.1	92532.8	115892	136389
CLDND1	107408	98523.5	87653.6	93433.1	91539.2	97312.5	79669.7	68874.4	89590.2	101393	116725	134138
CLEC2D	31782.6	22030.1	23097.6	23901.6	26109.4	33872.7	23761.5	27761.4	29415.8	29986.2	33712.6	37532.6
CLHC1	346198	270057	271273	289209	367357	379122	341699	324655	323421	305442	408450	443462
CLIC1	984260	861244	814462	880489	912319	1.03641e+06	968194	984302	948715	923337	1.08888e+06	1.14623e+06
CLIC4	633059	548330	536000	561228	595013	650724	605071	583160	561958	590067	669226	743102
CLIC5	191774	168169	165193	162981	168550	199363	183348	170283	203178	154540	205212	217537
CLINT1	78859.1	68851.6	67423.6	72057.9	67013.9	76926.6	70399.7	68410.2	68887.5	70714.2	83310.5	86653.6
CLIP1	66051.3	59258.6	56310.3	59254.8	57807.4	65459.7	62210.5	55896.3	60678	63043.6	71860.8	75160.6
CLIP2	18725.3	15142.5	15040.6	16798.8	14974.6	18226.9	16486.3	14563.4	16667.5	15710.1	18960.9	20955.7
CLN3	15823.4	13078.6	13243.7	13549.7	14635.2	14763.2	16940.5	12024.5	14146.8	13654.9	17867.6	18294.9
CLN5	35311.3	32262.9	30388.3	33308.7	31039.5	26579.9	29762.4	31063.7	28967.2	34901.6	36107.6	40873.1
CLN8	21134.4	18634	19619.2	17578.1	22601.3	23075.1	18501.7	19204.7	17623.3	19348.1	24572.4	35178
CLNS1A	168369	151478	159214	137279	130145	149241	151757	131793	122253	161179	171448	196490
CLPB	67994.6	58757.6	56456.1	63371	56340.1	61541.3	56090.2	51436.1	47512.1	51349.9	68963.8	71546.7
CLPP	90033.3	78048.2	72489.4	78598.3	83852.2	89080.8	83773.4	79860.8	78077.1	89844.3	100913	108629
CLPTM1	74746.2	64152.1	58246.9	61963	63731.2	70508.9	60110.9	64305.3	60302.5	66233.3	75945.8	81659.1
CLPTM1L	130194	112153	95543.3	110787	107445	121457	107521	105582	109217	106297	116532	145799
CLPX	81964	78319.6	66916.4	74328.4	69166.1	77977.8	70217.1	71200.7	68153.3	72869.9	87133.2	88339
CLTA	349389	323027	315594	332164	318582	339959	352442	324325	345223	338495	390988	404986
CLTB	130111	115850	113006	115801	117715	134714	121805	121538	134392	126250	148042	152235
CLTC	337793	314827	283395	295065	313930	342469	312330	311117	297546	318167	364162	394993
CLUH	104559	93481.4	84640.3	92673.2	92480.9	98073.1	86214.6	81870.8	85094	97270.2	110338	110552
CLYBL	50954.8	40901.3	41324.6	42474.6	42196.6	50598.2	43468.3	37479.5	47272.6	50245.6	57809.6	59188
CMAS	15754.4	17267.4	12607.1	12051.3	15721.2	16438.7	14776	12135.2	16357.9	14522	16832.2	18153.4
CMBL	188486	167593	158539	167022	167700	186483	178008	167269	179994	185504	212820	218095
CMC1	33692.2	28842.2	29091.4	26633.2	23933.7	27806.9	26878.3	26578.7	34975.8	31963.5	30701.3	36104
CMC2	44896	34654.9	36394.6	36854.6	37359.3	44528.4	41954.9	44353.1	48962.6	49848.5	48624.1	48048.3
CMPK1	381970	332824	322753	344698	351167	400319	367866	343916	364879	365483	434067	462160
CMPK2	96964.3	98635.3	86730.1	94800.2	108151	134005	112136	105415	66140.8	63710	72508.7	81700.7
CMSS1	33138	37559.6	29662.9	25677.6	36652.9	29141.4	24916.6	31033.3	25934.9	32999.7	40211.2	45966.5
CMTR1	35630.8	32401.2	27513.1	31034.4	36768	37833.8	34287.9	32107.6	28669	31587.5	36667.8	44184
CNBP	187234	132081	130123	131068	178061	131151	96912.3	118413	128484	171120	194436	201425
CNDP2	241970	220202	212234	216189	216575	239549	222993	210330	212996	223392	270630	283113
CNIH4	263692	235008	204690	213528	223757	259224	238342	225406	218294	243542	265521	286777
CNN2	215516	183198	172961	183856	172625	188837	175644	171276	187296	180529	216686	224769
CNN3	869318	771283	732159	780174	724078	803989	763446	763492	768602	776050	872804	898406
CNNM3	17014.2	15259.4	13166.9	16146.8	15207.1	19158.6	17005.7	18664.7	13315.2	16058.6	18324.4	18376.9
CNOT1	71304.1	63198.8	57649.4	61911.7	65900.8	71024.7	65415.2	61964.6	60548.7	64815.9	79971.1	86733
CNOT10	51500.9	45286.1	40324.1	36436.2	38751.7	41958.5	38081.5	38040.6	33736.7	42072.4	49262.2	52614.2
CNOT11	31413	26183.2	25901.7	27783.5	28807.5	30407.3	24206.1	23708.6	26342.9	30038.1	31616.3	37751.3
CNOT2	102088	90484.5	83664.8	91987.1	90960.6	101583	96907.8	87534	96134.8	92425.5	110285	118527
CNOT3	57958	44813.7	47758	51181.8	45178.7	53647.3	43350.9	48844.2	46551.3	38899.9	65712.2	78624.6
CNOT7	38684.2	43365.6	38160.6	42938.1	39968.2	46465.4	41118.9	38150.2	41274.6	44834.7	51530.1	56180.9
CNOT9	98349.8	87645.9	87719.4	86002.6	87827.7	96640	89717.9	82032.7	80587.4	88170.7	113217	110243
CNP	21351.3	25071.3	20509.1	24046.6	27645.9	25483.6	28605.4	21933.4	22339.8	25289.3	31807.5	32945.5
CNPY2	303049	267042	259145	275988	260917	296562	289804	272301	295572	288828	325409	340950
CNPY3	233912	215399	208288	193854	211865	197458	201920	211902	201560	225905	227334	203492
CNPY4	163680	144331	148820	146441	158513	170660	160926	152763	169979	172050	180497	199263
CNST	26017.6	21480.2	17786.8	19662.3	15607	19706.1	22247.1	16416.4	24283.6	22021.3	26024.8	23483.1
COA3	361351	318553	305674	324117	316013	328786	318869	287672	320210	337402	383283	374460
COA5	59637.9	48336.8	43381.1	50920	47657.3	48677.1	51520.6	45892.2	54147	49168.8	56055.1	61081.5
COA6	91112.3	83232.8	76461.7	79856.5	76005.2	88159.2	80574.2	78445.7	87898.7	83482.5	99247.8	103438
COA7	94066.3	74028.2	74669.7	73711.9	67226.2	74999.8	61978.4	63761.6	72608.3	52038.8	78694.4	82208.1
COASY	55336.5	52213.8	45530.1	47970.6	48854.5	54082.2	48860.5	42824.7	48952.8	51204.2	61106.5	69044.5
COBL	138727	131677	123023	134217	124139	133323	115198	117079	99895.4	121554	143595	148771
COBLL1	19290.1	16275.6	15728.3	16459.8	18496.5	20007	18818.6	17983.8	18446.9	19679.5	22663.6	25933.7
COG1	40331	33681.4	31956.9	34367.8	34319.8	38556.5	34924.2	34845.9	32581.9	37892.9	39774.9	47459.1
COG2	61736.4	52804.8	48813.4	54268.2	50849.3	55877.9	55025.8	48413.7	53364.9	53439.6	62683.1	70734.8
COG3	49923	43264.8	43403.7	45073.8	44520.7	51464.2	46013.9	44731.5	43849.2	44615.1	55359	56840
COG4	82365.3	66277.7	65454	70158	64827.4	69190.6	65188.4	59734.8	64906.3	67105	84691.6	87674.7
COG5	72185.4	63365.1	58345.1	61518.8	65476.1	69291.5	63405.9	59665.2	57258.9	64601.3	76875.1	83852.8
COG6	86026.2	71792.7	65731.5	78382.5	73748.5	84960.9	76655.4	71889.2	73608.1	81340.8	102045	103519
COG7	89604.7	73225.8	77426.6	79442.3	86426	86865	79189.7	69472.5	81110	79088.6	95948.6	97672.1
COG8	76298.7	70103.1	63685.1	62736.9	65432.8	75116.1	57775.1	59453.2	56856.6	64497.4	74372.5	86621.8
COIL	21323.6	18557.7	17906.6	21412.5	21944	21147.6	23544.8	19045.6	23754.1	21974.7	28057.6	32905.9
COL12A1	82278.9	67947.3	66239.3	70699.3	78972.5	81019.5	77565.8	71401.5	71789.5	77270.7	90314.2	100367
COL18A1	64104.2	55859.6	54491.3	53376.4	53679.9	61742.2	56942.7	49163	58127.7	60439.7	73275.2	78357.3
COL1A1	52118.1	40396.4	38687	30570.7	47039.7	45881.2	42270.4	33498.3	54112.1	53700.2	53495.7	58821.5
COL1A2	207922	182530	164898	168175	200488	213132	200384	188394	200875	205948	237287	251809
COL3A1	74281.9	61865.1	63129.5	61513.6	74226.3	87368.4	82317	81609.7	83708.1	85817.3	99307.4	102710
COL4A1	146954	125902	120900	117785	148036	143949	138243	135526	147434	151709	174910	191652
COL4A2	32955.7	30078.5	24644.5	24342.8	34717.2	35087.4	32849.8	29059.3	31814.1	34002.4	38009.5	44140.1
COL5A1	116549	103586	93204.2	105684	109800	120981	122614	91786.5	118243	109222	141524	140470
COL5A2	28381.4	22964.4	25092.4	25316.4	26072.1	27367.9	26861.4	24476.1	26117.9	26950.7	29933.5	33619.6
COL6A1	21569.1	18480.8	10362.6	17929.7	14484.6	18900.1	16024.8	16193.2	32948.7	26725.4	35890.1	38484.5
COL6A3	54612.3	46005.7	40976.2	44355.6	45067.5	45727.2	40049.6	39486.2	57298.4	66264.3	64952.6	68879.9
COL8A1	30621.8	31592.5	32896.6	29231.3	39597.6	35431.3	39908.1	29144.5	27845.8	31504	47050.9	50920.5
COLEC12	105055	88551.3	87292.6	91904.1	97611.9	106684	102721	95430.2	109850	105858	129207	128602
COLGALT1	130122	120846	108647	111863	127046	130335	121700	118414	125163	127865	144862	166897
COMMD1	89265.4	82226.1	79426.6	82876.9	81055.4	89854.1	89428.1	82833.3	89135.8	87199.1	98484.8	99336.5
COMMD10	75146.2	68398.1	57847	65868.2	63094.9	74703.1	72816.1	68217.2	72535.6	74949.7	87077.3	87029.9
COMMD2	181071	163608	151637	163757	154761	172680	165456	159666	168550	164076	196416	216553
COMMD3	187058	161750	155569	167480	163518	179508	168361	159496	161936	174581	198959	211688
COMMD4	108571	112492	99297.4	109848	109842	115908	114817	116717	105313	111655	132463	124663
COMMD5	74569.7	64431.4	63477.2	67611	68176	75827.4	68834	64839.6	62720.1	72363.1	77185.3	83687.7
COMMD6	63282.1	59951.1	59418	62170.5	60639.9	67214.1	66741.7	63871	63100.7	63945.2	78836.2	75935.1
COMMD7	140542	123980	127757	130721	166203	153656	183575	126945	150162	150961	165289	169407
COMMD8	123084	105809	97558.5	117678	108623	120148	117459	106596	114830	120462	132216	145781
COMMD9	223723	175635	175146	190355	181516	196098	182728	178309	172321	183442	224807	234540
COMT	153548	120268	123427	143606	131091	160590	148832	141978	141905	138527	174505	192138
COMTD1	25956.8	18023.7	19837.8	22759.5	17165.2	27600.9	22860.1	25300	21997.1	22140.8	23946.2	25871.5
COPA	155673	144933	128504	137230	153076	162274	143560	142106	146218	152619	168570	187533
COPB1	186430	175353	163794	171107	182718	191945	175365	170336	179696	179273	210717	228845
COPB2	145199	132753	119414	129154	137237	148027	132401	133644	136676	139291	156939	173206
COPE	327975	291056	264673	301100	281246	326759	296054	279350	310225	295274	339343	386847
COPG1	170251	153061	140824	149690	161853	172066	154915	148673	152347	162524	185472	205680
COPG2	105813	94047.3	85207.1	90213.4	94706.5	96533.1	89442.5	82916.3	87790.1	96898.4	112132	119558
COPS2	233212	205096	198954	214108	204843	231214	215571	201965	218211	224594	254011	275802
COPS3	102881	95172.4	87322.9	90912.7	99553.4	99045.9	91171	85095.3	91120.1	98313.6	111162	122804
COPS4	169927	150806	143728	154901	145824	166048	153031	146681	148274	155678	183253	187432
COPS5	288126	259768	246607	265150	247204	276643	262185	241125	256414	278584	306061	334030
COPS6	160151	136421	133686	140750	138419	156198	148573	136676	134118	145145	165626	178870
COPS7A	135558	118235	115373	123727	112501	128897	126174	112624	128052	124918	146041	146408
COPS7B	73027.6	60076.7	59169.5	63683.9	61513.5	68554.7	57102.9	60476	56597.4	64576.2	71461.1	76867.4
COPS8	682301	568504	572660	608685	588059	632075	564297	565545	566086	591270	716305	761021
COPZ1	166592	161547	146974	157102	154915	177277	154960	150689	171787	163808	186511	204618
COPZ2	74667.8	66008.5	56872.1	61038.7	62244.9	66828.1	59563.3	55935.9	62228.5	67323.3	82583.1	84799.2
COQ10A	34665.8	22847.6	19668	23338	18392.8	23885.5	19945	18190	21015.2	22659.3	28658.4	31457.2
COQ3	39196.3	35736.1	35125.9	27749.1	24746.3	34878.1	37377.5	34764.7	40278.5	24805.5	36920.7	37577.2
COQ4	83297.3	76506.5	52622.8	75335.7	59474.5	67027.8	66716.6	52320.6	77254.5	82719.6	85377	93857.7
COQ5	42224.9	35871.2	35820.9	38371.3	35788.2	43169.1	37350.6	33928.2	37032.7	38269.4	46992.1	50367.7
COQ6	36072.8	26255.1	27966.1	32459.7	28969.7	28142.8	28072.4	25135.7	28645.4	31210.1	36015	45485.7
COQ7	43727.9	46810.2	38668.2	47569	40136.7	55434.7	50198.6	51734.3	43475.5	48704.7	63276.7	62395
COQ8A	127743	115297	107264	123069	111919	122594	112588	105946	111392	128422	147475	154704
COQ8B	40534.1	34913.9	33811.9	36729.4	33533.2	34185.5	29401.7	26708.7	35003.4	35730.4	43797.4	36949.7
COQ9	101689	89018.6	84307.6	97769.4	84299.4	91440	89346.1	80948.7	97633.3	95316.3	122369	115016
CORO1B	338470	304356	289645	291721	326533	344231	311555	299636	307083	322966	359573	405421
CORO1C	167681	149690	141755	147803	163069	169012	155725	153969	145262	149658	176775	194242
CORO2B	49680.5	52252.7	38193.3	39397.6	44184.1	50334.4	44015.9	36957.1	44532.1	44280.6	46038.1	57903.7
CORO6	183589	158610	153769	169672	140953	162607	148609	140723	156697	165945	192915	199851
CORO7	77375.3	64644.5	67633.7	63949.9	66608.9	76523.5	70901	63469.1	70359.6	70362.8	85074	93894.7
COTL1	270648	247533	222190	228698	226155	237755	232530	222137	267935	242338	273206	306787
COX15	63700.5	58916.2	51399.1	56714.9	58061.7	60102.6	52766.5	54571.4	56441.8	59929.5	68378	73306.5
COX17	147497	120547	131199	121943	107110	132784	119116	129392	131279	137406	141098	144212
COX18	46796.6	45705.3	39001.2	41150.6	43799.2	33447.8	41251.3	47089.3	38634.1	32079.2	45132.6	50778.1
COX20	125447	145455	117073	133932	139532	147651	116275	110176	132670	141434	175520	203631
COX4I1	593413	512714	487572	537221	507515	606159	570310	524255	524717	540478	656751	668715
COX5A	1.0812e+06	992320	953789	1.0276e+06	935326	1.05719e+06	1.03314e+06	967908	1.04368e+06	1.07751e+06	1.22387e+06	1.27001e+06
COX5B	290636	244537	244431	258861	258284	290212	252475	258550	268945	285663	322643	325086
COX6A1	170087	124003	176173	189094	165479	209451	224600	182446	162143	203894	229808	261477
COX6B1	874910	760781	760966	797084	727419	859443	800988	857116	820829	875168	1.00722e+06	1.02038e+06
COX6C	341556	309006	294190	309283	304885	330268	313211	309159	320527	343108	386415	396677
COX7A2	472515	406465	389211	437016	409734	462466	406276	383486	450479	432003	498502	507729
COX7A2L	124022	98343	93181.5	103279	93617.6	101323	87165.5	98888.5	109117	114636	126448	126490
COX7C	1.49507e+06	1295092	1.18381e+06	1.3118e+06	1.22663e+06	1.41834e+06	1.43607e+06	1.36928e+06	1.50118e+06	1.35134e+06	1.59168e+06	1.70048e+06
CP	34211.3	27230.5	25731.5	26124.4	31853.6	33529.8	29286.7	27623.2	30340.1	30841.7	39728.2	41676.8
CPD	52370.1	46500.9	43048.5	47079.4	49998.4	57865.9	51399.9	49051.2	51684.2	51286.5	60916	66822.3
CPE	28886.9	27523	19647	28097.8	25091	28310.9	28797.6	25462.4	23800.1	22816.9	33959.8	35145.2
CPEB2	17780.3	15130.4	12896	15749.3	16223.4	17045.3	15055.5	13459.9	12768.6	15902.7	17362.1	19363.5
CPEB4	57214.9	52523.8	47931.2	50393.4	52362.7	58023.6	50309.6	38594.3	45366.1	40970.7	57428.6	65472.6
CPNE1	276893	252522	238012	237246	272728	279251	246952	251955	259381	261242	316179	320619
CPNE2	89964.5	81516.2	68658.2	76520.2	89493.1	97858.3	83723.5	82117.9	76218.8	89674.6	104066	117352
CPNE3	134145	119281	116625	114213	139138	138133	123557	132886	122658	128622	146677	164194
CPOX	53586.4	47976.7	42936.6	46143.1	46120.5	52458.9	45052.1	47986.4	43075.1	46963.7	59314.3	64803.3
CPPED1	102908	80262.1	87359.9	94093.8	87091.9	100864	91688.4	85138.3	92081.3	99102.2	124857	125874
CPQ	91212.9	78124.6	79952.1	65717.4	86211.9	102728	89140.7	87388.2	93532.2	94404.5	107272	135714
CPSF1	43936.3	41657.5	38349.4	39345.7	42442.2	44379.8	40289	38706.3	40152.5	43425	47908.2	53128.7
CPSF2	52132.8	46664.2	45361	49144.1	46806.2	51860.9	45445.8	44372.8	45712	43091.6	59211.1	64334.4
CPSF3	61013.2	52298.5	51463.8	49771.9	56125.9	57635.6	56802	51880.6	45890.2	53811.4	64793.2	77271.2
CPSF4	43316.8	34471.9	32277.3	32218.8	32165.3	36814.7	33520.4	27757.4	35528.2	32702.8	36246	48582.3
CPSF6	50652.4	46425.3	42403.1	44275.1	43725.9	51012.4	44603.2	41541	43132.4	44946.9	56042.5	58348
CPSF7	97054.3	89161.2	79401.7	85208.7	86085.5	92524	84147.6	82938.8	79779.2	87218.2	101197	107207
CPT1A	109617	101075	92370.1	96655.4	105625	107578	97380.5	93813.5	95560.1	101073	124591	139200
CPT2	113539	103354	95775.1	107038	99220.6	109826	103747	97737.6	105098	106840	124114	128960
CR1L	180128	160405	147612	155819	170081	190745	176527	169203	165391	171038	198516	224847
CRABP2	125226	101298	98863.8	103864	105029	115021	112697	102147	123981	117859	139251	147176
CRAT	46017.2	41305.6	37496.4	40451.8	42095.8	44913.9	40514.2	36551.1	40831.7	44040.7	50446.2	54585.2
CREB1	99731	94992.8	92772	93206	92367.3	108878	101982	91085.2	94964.3	98239	105141	120734
CREG1	245698	219217	197823	204019	220571	275277	223190	219423	212576	237510	333546	342794
CRELD1	41142.8	35238.8	33518.1	35915.5	32928.4	38934.5	35899.8	32613.3	37253.5	31413.2	44704.7	48472.6
CRELD2	228571	199763	192308	207093	206614	222172	216980	202777	198110	196892	236255	266563
CRIP1	556406	492180	497442	513911	553617	619598	597614	546785	580226	602662	670112	700676
CRIP2	729174	633022	621162	654098	660494	776596	726750	679752	735899	723780	836262	853227
CRIPT	8830.75	7129.51	6793.46	9097.55	8157.96	10836.6	8976.74	8991.52	11322.1	8202.76	11280.3	12632
CRK	192002	167818	164295	175270	184016	188124	173017	169799	175411	179706	213243	223957
CRKL	194435	184165	169663	184787	175454	199808	188205	169214	189818	189308	226305	223062
CRLF1	50864.6	43686.9	42484.4	41709.4	34291.2	37348.3	36424	33661.9	57031.3	40565.7	53048.9	58241.7
CRLF3	3.8996e+06	2.86257e+06	3260719	1.22036e+06	3.0712e+06	3.63144e+06	3860927	3.53769e+06	3.69312e+06	3.32557e+06	3.86383e+06	3945112
CRNKL1	50193.2	49886.2	42407.8	49504.7	51290	51192.3	46965.9	40169.9	50630	47709	59495.5	71533.6
CRTAP	60186.6	51996.9	50300.1	57337	57320.4	60833.3	59251.9	58734.1	56866.4	61316	69717.8	77051.6
CRYAB	1077648	1.0412e+06	985567	1.04337e+06	970763	1.00442e+06	999101	869870	1.02847e+06	1.05375e+06	1195761	1.26377e+06
CRYBG1	17549.5	15193.3	15782	13299	19567.8	14375.4	17778.6	15241	17974.7	19645.6	22061	26062
CRYM	94914.2	77563.1	64214.3	68722.7	70661.2	76496.5	72081	53364.2	74891.8	87304.4	89330	87765.1
CRYZ	147597	129275	120475	129879	123904	137630	134234	116502	134326	131454	154295	166316
CRYZL1	30563.4	26568	27009.2	27353.6	28029	30761.1	30241.9	27571	26324.4	28583.6	34068	36830.1
CS	1294382	1.16581e+06	1.10989e+06	1.16254e+06	1.16049e+06	1299357	1.22066e+06	1.19411e+06	1.28154e+06	1.23242e+06	1.40067e+06	1.51685e+06
CSAD	32841.4	32904.1	29277.8	26549.1	34475.2	45143.4	38585.7	34486.1	37866.8	43268.4	48017.6	53909.6
CSDC2	28157	26278.2	24903.8	31602.8	32954.7	32786.2	28935.6	24818.5	31295.8	34410	35433	37296.8
CSDE1	206712	185930	174018	178550	174683	188162	176511	168835	177144	184716	204877	221662
CSE1L	163350	146601	130890	139071	144759	161744	144837	140253	140464	150853	173725	187010
CSF1	10559.2	9233.35	8891.22	9092.39	10184.1	11727.6	6408.55	7293.22	10251.9	9008.37	12117	11306.2
CSK	74276.1	70669.6	63718.2	68038.9	71548.6	79670.5	68950.2	65140.4	70907.2	70890	84655.9	100913
CSL	678970	596232	566608	602230	606189	650227	647850	585994	609275	672302	725092	782173
CSNK1A1	79605.9	73896.2	64510.1	71360.5	72683.3	82598	68953.6	70905.1	70813.6	74390	86011.8	96209.3
CSNK1D	61458.1	52666	45543	48729.7	54529.9	57789	52485.6	48224.2	58142.7	56841.1	63798.8	70777.6
CSNK1E	66696.9	59118.7	49604	56100.6	63557.9	63196	56376.9	54409.7	56172.6	57478.3	68849.6	77988.8
CSNK1G1	14679.9	14165.5	12034.2	15032	12017.3	13545.1	14246.1	11302.9	12981.7	10194.9	17818.9	21500.3
CSNK1G3	30142.7	31234.7	23823.6	28065.5	29750.2	28712.2	24747.7	17146.7	32559.9	22666.6	33703.7	39773.7
CSNK2A1	71669.9	62975	61174.1	64725	63182.3	69263.2	65181.2	61513	64975.1	68485.8	75641.4	83059.6
CSNK2A2	104820	94863.2	87613.8	95263.3	87263.1	102798	97865.6	90631.8	86080.6	95746.8	112513	119368
CSNK2B	179150	150477	142594	159111	147165	156188	156412	144308	149314	149755	181019	189404
CSPG4	54827.2	49185.8	43957.6	46358.3	47855.7	49244.8	45186.3	43267.5	45758.5	49211.5	56047.3	61897.7
CSRP1	508870	413367	426069	450784	496720	559618	471828	516404	464637	490767	575906	611205
CSRP2	135625	107681	105394	114623	114062	130382	109601	122764	115828	115828	138889	143829
CSRP3	171893	155464	146022	165767	123286	144536	128369	126328	149213	151601	166371	164504
CST3	149996	129128	119436	123757	132954	139941	136874	136662	125877	122946	144286	152383
CSTB	900826	813658	795510	812766	847321	875548	818227	769021	824020	857381	975623	1.03344e+06
CSTF1	54559	48105.5	46884.8	48784.7	47209.1	51312.7	47477.8	44038.2	42917.8	47558.9	53533.2	60277
CSTF2	131278	111466	109335	117486	120908	133937	124133	115925	114454	122152	142025	155987
CSTF2T	79702.6	72189.1	64457.8	79910.6	68026.6	78512.5	77637	53861	59997.7	38828.1	85003	99725.9
CSTF3	61786.1	57860.1	52677.7	54647.9	58840.3	60515.6	56266.4	55383.4	53097.6	58206.7	68679.9	77084.2
CTBP1	252962	228329	210436	229088	224790	236128	221862	211823	232095	236021	268272	279226
CTBP2	91426.7	79064.5	75085.2	78832.1	86531.4	87701.9	77446.5	82539.8	78213.9	83573.5	92957.4	105189
CTC1	130755	110003	82242.1	46711.8	105468	21825.7	62827.5	75976.5	112833	88341.8	148144	110355
CTCF	20663.2	13692.4	14357.2	18178.9	16541.1	19096.4	16167	17349.9	15838.1	17306	21473	25147.3
CTDP1	19696.1	18464	16285.8	17830.2	18001.7	19556	17779.4	16433.7	16632.7	19736	20511.4	23360.1
CTIF	40082.4	37256.6	35080.4	37959.4	36002.5	38066.7	34043.1	36677.5	39957.9	38101.5	47670.2	50277.2
CTNNA1	336657	296279	288171	305325	297768	329608	314665	308510	311709	319224	363628	382715
CTNNB1	136606	124388	115625	116825	135475	141830	126157	119172	118975	130405	147989	164320
CTNNBL1	86874.2	68020.6	67294.9	74799.4	66934.5	76868	68024.9	70455.8	70432.8	74563.4	89362.5	96993.3
CTNND1	246570	217075	211473	225358	225480	246100	232075	216943	220797	224234	264442	285459
CTPS1	126687	112381	104694	111066	116163	117976	104186	104276	110426	113922	129388	143836
CTPS2	58729.5	52423.8	48531.2	52676	55750.3	57602.7	51780.2	52522.6	53178.6	56206.6	61469.9	74858.4
CTR9	30446.9	28348.3	20370.2	25536.5	28440.8	27017.1	25929.6	25859.8	23283.7	26786.3	33607.6	41282.5
CTSA	104917	88191.6	89402.3	99677.9	94323.7	107280	94848.3	99037.7	101149	95523.8	117055	125813
CTSB	525569	436094	446619	485114	451180	505752	463538	452938	464201	493693	571736	568135
CTSD	405500	359946	351124	366195	392893	428393	385265	386828	385770	413832	472930	481694
CTSL	282942	239422	222326	256630	218028	266147	228857	229339	225915	215697	276573	297763
CTSZ	326198	272795	265204	293064	282411	316154	287537	277162	289418	303710	366669	385649
CTTN	172196	156947	148942	156584	150453	173344	163330	157152	164837	162737	184162	194909
CTTNBP2NL	37630.1	28304.5	32188.8	36585.9	29116.4	36315.8	38734.7	35183.1	26703.1	32261.9	43975.1	42241.9
CTU1	57802.3	61160.2	55132.9	55246.4	57655.2	59461.2	44408.8	43841.5	49113.6	45548.2	66699.3	64014.6
CUL1	88348.3	84922.1	74904.6	79717.3	84925.2	90179.2	79353.3	77927.4	82015.8	84789.4	98506.2	106206
CUL2	80934.8	76482	69820.2	72107.5	77915.7	82471.8	75735.7	71107.4	73718.2	84149	90517.7	99248.7
CUL3	100552	92977.2	87093	88221.2	97137.7	102344	93012.4	86488	91984	94179.9	110615	121807
CUL4A	107635	95474.7	88302	91956.7	92144.6	99604.5	90690.1	88795.1	94148.9	97869.7	115093	121662
CUL4B	51764.3	47889.5	43550.7	40593.5	47670.5	49564.3	45866.1	43918.8	46808.5	48337	52094.9	61406.3
CUL5	73919	67106.2	62127.5	64532.4	66502.2	68853.9	64919	57379.7	68196.4	66810.8	76782.9	88205.8
CUL7	55329.8	50370.1	44629.3	48605.8	48160.4	53651.1	48080.6	45017.5	49709.5	53134.3	62246.3	64909.3
CUTA	855120	778275	702193	805909	779521	878316	897162	805100	861358	885613	1.00872e+06	1.10182e+06
CUTC	23828.9	16560.4	19191.1	17062.2	15729.8	17063.4	13066.3	7755.42	7527.87	21567.6	22028.9	25240.9
CUX1	24223.4	22813.7	21075.6	21226.2	21998.2	24040.7	25925.7	22225	22595.7	23847.4	27899.7	29775.2
CWC15	62999.5	57365.6	47883.9	50087.4	49596.2	66939.7	57801.6	51329.8	62397.6	55017	75426.7	76153.2
CWC27	62635.6	55281.2	50023.2	57187.2	56472.4	64082.7	59539.9	57577.2	59677.7	58315.6	70471.9	78157.7
CWF19L1	39162.5	32788.9	30953.3	30989	32828.1	34722.7	31791.8	32687.6	30315.6	34696.8	37777.1	45861.9
CXCR4	11400	9069.59	9590.79	9716.56	12465.1	14123.2	12207.8	12114.4	9493.78	10140.8	13944.4	13722.3
CYB5A	198895	171547	171778	178075	176517	206640	189653	178828	197750	196893	235686	249107
CYB5B	307381	259591	255856	271131	259655	285869	279837	255612	261950	259775	318019	339454
CYB5R1	210667	198964	169004	196274	175103	187623	178033	171472	198818	201557	202847	224848
CYB5R3	1.60328e+06	1.44829e+06	1.35105e+06	1.40219e+06	1.43246e+06	1.54666e+06	1.50454e+06	1375165	1.56729e+06	1.54612e+06	1.7385e+06	1.90909e+06
CYB5R4	18044.2	22104.4	16874.5	11893.1	17074.3	24417.3	19233	17242.8	21411.9	14877.1	23969.9	30367.5
CYBC1	81303.2	77224.5	65022.3	68759.5	82188.5	84720.6	76308.9	75264.2	78606.6	77585.2	86866.1	89966.5
CYC1	148194	149277	131271	158678	126536	154750	153457	153716	160024	153798	173676	184408
CYCS	647850	597201	541467	604700	594347	644191	596362	578231	620420	640949	701687	730031
CYFIP1	102184	98254.3	86415.1	91314	103437	111676	98158.3	92299.4	98680.3	100019	116728	128805
CYHR1	39244.8	28129.7	26492.6	22859.7	25714.9	26420.6	23961.8	19255.4	26529.8	26620.8	27209.8	37822
CYLD	33180.3	26527.2	26714.6	28780.2	26901.6	30919.4	31644.8	26597.9	25478.9	27660.7	35119.6	37172.7
CYP20A1	62572.7	57269.9	52971.9	54121.7	63757	65379.2	59075.9	56857.9	55428.4	60782.1	68253.7	75174.4
CYP51A1	60980.7	54089.7	46915.5	46879.2	55201.4	51336.2	48460.1	47596.3	51463.6	53674.3	64881.8	74334.3
CYRIB	185070	167362	152033	164609	165683	179154	170676	160829	165774	179536	205702	212036
CYTH3	56523.1	51692.6	47481.2	55086.5	52415.2	55262.5	55052.3	47614.9	52934.4	53267.6	66051.1	72105.3
CZIB	234923	214225	192285	217773	207745	232979	235674	187259	225629	222748	266747	287120
D17H6S53E	90727.4	86391.4	77594.2	81420.2	78341.9	78943.7	95391.8	64529.8	76574.7	94810.2	92737.2	116610
D2HGDH	54174	43951.9	36626.5	35725.1	37095.6	42928.4	35265.8	30304.2	42019.2	40928.9	51620.4	57039.4
DAAM1	17697.4	15994	13656.4	16746.3	16737.8	19517.4	14525.1	16262.6	14097.2	16237.9	19201.5	22761.1
DAB2	45958.4	37895.1	38087.2	36169.8	37769.3	43031.2	44039.6	39504.1	43380.1	44876	48025.4	50895.3
DAB2IP	27282.1	26478.3	21864.5	24153.8	27793.2	29401.2	27737	22258.9	20348.1	21479	31007.3	31824.9
DAD1	533341	488824	402737	438838	534915	515106	514062	455595	506764	504639	579093	654795
DAG1	114206	102297	98014.4	110794	105389	121696	112376	105117	105347	113555	133579	138385
DAGLB	21033.7	18353.2	14439.9	15742.2	16684.8	19730.4	19186.8	18541.6	17585.5	17352.3	20720.8	22705.1
DAP	76214.9	57351.1	58992.6	73260.8	81667.1	92174.3	76769.5	83862.4	74313.8	79192.2	106659	101679
DAP3	79431.1	73897.2	66276.9	71143.3	73655.3	75130.7	73952.8	65183.8	69257	69837.6	91993.2	96646.6
DAPK2	123869	112193	95368.7	97498.8	105495	100286	102671	85419.2	97207.3	99123.6	120545	129603
DAPK3	70296.5	63952.3	59204.2	63092.6	59401.2	62587.3	59772.4	54415.5	58618	54007	72217.7	70396.8
DARS1	419979	388814	341001	367497	396857	408034	380521	369732	394599	396507	443298	481662
DARS2	61330.9	51082.2	51244.5	40945.2	59462.1	61251.9	46237.8	45581.6	45831.4	57469.4	65443.3	74006.7
DAZAP1	127574	99048.5	109694	114152	100944	127317	110404	117142	120495	112538	138109	149098
DBI	2.54884e+06	2316828	2.01159e+06	2.40494e+06	2.17908e+06	2.65524e+06	2620124	2.4561e+06	2.72625e+06	2.39195e+06	3.04592e+06	3.03686e+06
DBN1	590249	517509	494236	537771	503862	558762	516608	502039	504138	502158	601086	640731
DBNL	87709.5	76411.1	72541.3	76682.8	75989.7	88295.2	74007.2	78037.7	74121.2	74680.1	94906.5	97028.7
DBT	104194	93390.9	84590.3	95411.4	88157.8	102418	97599.9	84886	99838.8	94829	120739	122105
DCAF1	6451.22	5438.49	5739.35	4780.28	6434.35	5499.72	5270.22	4642.67	5112.12	6059.37	6457.53	7199.84
DCAF11	11424.2	5626.35	6043.75	6052.54	6861.58	9308.22	8140.98	7972.65	8935.73	10904.3	8983.36	11502.8
DCAF13	50158.2	41541.3	33547.8	32571.3	40205.8	35433.5	35137.4	29049.8	42185	31423.4	34105.9	40216.4
DCAF5	23280.7	21761.9	17176	22530	22547.5	21395.7	19774.4	18230.7	19985.7	21532.9	26417.3	31403.4
DCAF6	93219.3	82350.7	80214.6	91085.5	80849.1	90651.1	72908.4	74185.9	85947.3	87056.3	103708	108999
DCAF7	78015.8	73156.8	70465.7	75279.9	72023.9	76811.2	79645.9	71971.5	69803.3	73989.4	87900.2	90707.6
DCAF8	83278.8	72032	72889	76954.6	73839.3	80856.9	69908.7	68782.5	68850.4	75010.9	87015.7	94872.4
DCAKD	262273	253175	217568	231500	250483	259391	231339	220964	243338	251376	279119	311387
DCLK1	481451	439858	418736	451950	388337	448451	425025	382968	465140	461523	538676	548945
DCN	38050.1	30653	28100.7	30934.1	46214.8	57548.5	42943	46573.3	41048.6	47995.2	55446	59503.4
DCP1A	44890.8	36513.5	36707.8	37260.5	39844.6	41547.3	40256.3	32262.4	40646.3	37356.4	46662.6	50521.2
DCPS	271520	236188	229950	254499	249032	272163	268118	251146	261473	264049	300557	334193
DCTN1	113764	100343	97677.6	102716	100650	113357	105625	98879.8	100930	107004	123665	133582
DCTN2	417898	373572	353053	377876	365614	399719	384507	364592	383273	399868	447925	475437
DCTN3	166637	153183	140416	151897	152782	163342	161432	144288	152166	156213	178549	186381
DCTN4	77739.3	66074.4	63705.4	64946.8	68147.6	76411.9	60907.1	60434.2	60970.6	70733.8	84697.2	93797.1
DCTN5	33506.1	23482.2	26020.7	28027.7	21314	29232	22703.6	28636.8	27730.9	30933.6	33609	39300.6
DCTN6	67413.2	68242.4	55164.5	70907.3	59726.4	74947.9	68505.9	62146.8	68962.5	67110.6	79526.3	85956
DCTPP1	35113.4	43179.9	30378.8	NA	35101.6	56817.6	41421.3	NA	35013.6	45719.2	44712.2	NA
DCUN1D1	166655	139517	142227	160700	143256	169738	155504	151141	132945	151984	185767	187575
DCUN1D2	50450.1	43651.8	41133.4	48663	43422.7	46781.3	41757.5	40428.6	44838.6	45671.1	57530.3	56217.3
DCUN1D5	21752.3	17050.2	17324.9	18092.6	19269.2	20708.5	17596.7	17539.2	17543.9	17462.5	22343.7	22168.8
DCX	4.20103e+06	3861189	3.58098e+06	4.00233e+06	3601605	4.17887e+06	3.79049e+06	3.20879e+06	3.85953e+06	4.11473e+06	5127448	4944262
DDAH1	70328	58645.3	55745.7	59007.8	58301	67833.7	63290.3	58203.2	59175.9	62949.1	73462.8	78496.1
DDAH2	325582	281060	278094	293096	290843	326556	296224	304154	316399	312969	361609	380925
DDB1	317100	295450	267302	285673	284884	299555	287711	276444	285277	301245	336164	357560
DDHD2	48137.9	38000.2	37064.6	40878.9	44097.6	47361	44597.9	36652.8	45886.5	39026.7	53780.9	52885.4
DDI2	66941.4	57101.1	54038.8	57219.1	53346.9	63826.5	57308	53940.6	61624.9	61658	68077	73776.7
DDOST	374708	352800	308184	327845	355997	387159	349799	345061	381544	367460	419428	438441
DDR1	157231	131703	108863	132458	137414	136731	119046	91083.5	105921	124509	144943	142833
DDRGK1	81257.1	68016.9	65795.3	70845.6	65451.9	76525.2	76570.2	70615.9	73934.9	72667.7	91009.8	94838.5
DDT	452908	414209	394063	442786	413562	445721	437504	388047	397480	455125	525679	550789
DDX1	218070	195039	181932	192067	194729	207864	198390	184586	194860	199717	230781	247388
DDX17	320290	281162	272481	288068	280910	326060	296349	282759	289545	283291	338660	362451
DDX18	26272.8	23435.3	19879.8	20241.5	23080.2	24076.9	21119.3	22595.3	24253	22204.6	28172.8	31148.5
DDX19A	82617.5	72360.3	66898.5	67318.8	74648	78230.4	71167.1	66260.8	72774.7	74791.6	83307.2	93710.3
DDX20	50593.8	45522.3	43773.6	45836.6	47525.8	49213.3	43747	36532.4	37859.9	44296.9	55922.9	62368.8
DDX21	134085	108747	100268	100844	113727	117177	112344	111003	111791	112672	134262	137070
DDX23	148115	128439	119926	133832	137414	145315	139079	128942	134382	135997	158885	174754
DDX27	15754.3	20142.4	15004	14702.6	18911.8	20724.7	14372.3	21046.2	16907.2	18237.2	21906.5	23757.6
DDX31	8129.23	7201.54	6088.9	6415.41	8394.85	5987.21	7304.77	6405.43	7242.01	6542.7	10930.6	10381.9
DDX39A	459782	424123	374656	412740	440055	447368	415199	406839	399369	414652	486812	543108
DDX39B	366249	344176	295602	325885	340797	362033	327604	319614	344833	342609	387570	439081
DDX3X	378860	346781	325495	350481	339614	370223	352307	329179	348884	346769	406855	437200
DDX42	81254.7	71151.4	66381	73785.7	69511.5	76917	70059.5	68926.3	65519.7	69453.1	83420	97493.5
DDX46	136241	118714	111507	123008	127382	131008	122368	119998	115794	127540	146794	160603
DDX47	79544.8	46562.8	45693.7	51630.3	39196.6	62582.4	63753.8	59174.7	55769.2	30954	47357.7	67785.3
DDX5	524168	464008	451072	488428	472796	512817	499469	464692	499600	496913	566532	611362
DDX50	123425	97055.7	88522.8	91206.7	81517.2	101819	77062.2	72388.3	90968.5	78616.7	110139	138255
DDX56	49185.1	42037.1	42667.5	41229.4	39543.6	42397.2	38583.1	39947.8	40408.8	43709.7	49563.5	49715.9
DDX58	85593.5	78885.7	71170.4	79684.1	95770	99648.2	89001	87932.4	80004.3	72084	80058.2	94401.1
DDX6	190010	173104	149847	162105	175073	185039	161441	162584	165095	180117	201518	219872
DECR1	217059	199711	179243	197441	203646	208528	203218	184848	200765	200344	246072	278274
DEGS1	194992	192992	162369	157592	189510	215225	181595	162376	163036	155577	211367	260871
DEK	107489	90650.9	79871.1	90640.7	97521.2	104217	92795.6	95242.4	98948.2	100326	120135	129239
DENND10	121051	106477	95356.4	104299	116965	114949	108801	101689	102961	106594	122507	132537
DENND4C	31925.5	25940.6	25935.1	27133.6	28676.1	33079	31723.8	31615.7	27855.8	34368.2	37013	39233
DENND5B	31713.5	23691.7	25328.6	25461.8	29130.1	23822.8	23918	20432.6	21277.3	25435.3	34683.4	38298.1
DENR	188883	137186	119265	150263	67483.7	107115	118632	35298.7	205954	149483	191339	156086
DEPTOR	55192.7	50332.8	48428.5	48557.6	45866.9	51887.9	45737.6	45509.9	49509.4	44817.7	56980.6	61181
DERA	46762.8	38624.8	35512.4	32217.7	44292.9	43032.2	37748.8	35601.5	33618.3	42587	47390.6	54126.2
DERL1	459035	415233	330981	326938	384391	357087	325985	294642	357384	355742	431956	468801
DES	4.67128e+06	4.15086e+06	3908289	4.20838e+06	3.79963e+06	4.1738e+06	3937589	3.96053e+06	4317974	4226408	4796423	4.95528e+06
DESI1	31151.8	29291	24653	24616.8	28449.2	31302.9	22381.6	27332.5	25700.9	25999.1	42570.8	38560.5
DFFA	45168.2	40617	40269.3	42633.3	42673.8	49002.6	47647.2	42330.8	39649.5	42102.1	57577.1	49006.4
DGAT1	53440.3	45400.2	39340.1	40468.2	40721	48877.2	34299.3	34219	41037.5	44926.4	54997.8	62660.8
DGLUCY	80795.5	74446.2	72317.3	72063.9	68987	75766.5	69931.1	62039.9	60689	64033.1	78323.4	84443.1
DGUOK	61390.6	47601.5	48262.9	52715.9	55739.1	61913.9	51610.7	47960.7	48562.5	45510.7	67794.6	72128.3
DHCR24	80598.4	76838.3	64359.9	69866.6	78164.4	76110.7	70770.9	71157.1	76221.5	76509	92089.7	106842
DHCR7	124725	118877	96439.8	100610	120744	129759	111549	116383	116827	114157	131771	137242
DHFR	97901.1	88794.4	78351	84080	95170.8	103803	98675.7	92328.8	98073.9	89160.9	119105	126908
DHODH	103053	91098.8	87110.4	90089.4	81771.1	97373.4	95256.3	91023.1	85321.5	94057.2	112379	117726
DHPS	70278.4	64139.7	60053.1	64670.1	59891.4	68115.1	69787.5	56014.5	73453.1	62496	76376.6	79437
DHRS1	152176	132330	126259	133507	133306	146781	133698	135443	138973	144392	161706	176151
DHRS13	9161.16	10259.6	8026.13	6360.71	13330.2	5982.18	8237.5	5663.9	10336.1	4818.75	9852.07	8604.49
DHRS4	69741.2	60424	48061.6	57361.5	51674.4	60253.1	36444.9	52250.7	51166.5	56006.4	69794.6	58274.2
DHRS7	85151.2	76745.1	69526.5	71326.3	78836.8	79752.4	82784.4	74953.7	90853.7	92499.4	96130.2	102476
DHRS7B	52859.3	54862.1	44369.4	44814.2	47629.5	53331.8	45399.7	47959.5	51766.5	50730.6	52643.3	60110.2
DHRS7C	15225.8	21349.4	19597.1	14094.5	18321	16181.3	14267.8	23152	30804.7	19148.4	20662.3	18690.4
DHRSX	129180	106306	100330	106411	110620	124765	111626	95554	100905	119283	131494	153791
DHX15	114983	103883	93064.7	101750	109132	116321	104432	105744	102481	106684	121902	138728
DHX16	56330.2	40222.1	32158.6	37117.1	38656	37953.6	44715.8	31731.6	49029.6	28708.6	51532	60466.7
DHX29	54594.4	51644.3	42013.4	46384.1	51859.7	52734.4	46023.6	45284.9	48866	49563.4	57861.7	62348.7
DHX30	45375.6	37333.4	33577.7	36811.7	41598.8	41296.3	38987.5	33981.4	40585.3	38771.1	47176.1	51236.4
DHX32	10780.4	11183.7	9262.45	10516.8	9875.5	11533.6	10549.9	11011.7	12672.7	12954	14579.3	16845.3
DHX33	20241.9	12894	13021.9	12416.7	13849.5	12354.6	10784.8	11385.5	12396.6	15738	16862.7	18049.3
DHX36	56153.8	50521.4	46186.8	48727.2	50130.9	55726.6	48320.1	49030.6	46482.6	52231.8	58570.4	63620.3
DHX37	22668.1	22463.3	18647	18779.3	18385.8	17952.1	15811.9	12745.9	16991	23044.7	18891.2	26849.2
DHX38	26060.4	22008.5	18594	21925.3	23299.3	23220.9	17547.7	19705.7	24992.4	22062.1	26345	30922
DHX40	3663.02	5549.69	4787.65	4562.79	5880.36	6209.68	2323.11	4375.12	6589.16	5436.17	6760.58	7675.33
DHX57	48866.9	41368.9	36366.4	32526.8	43522.2	42798.6	43073.8	39656.4	32933.9	43444.7	48634.8	58279.5
DHX9	188864	169663	149935	160841	172657	187986	167479	170214	169804	175261	195239	219346
DIABLO	68472.4	58936.1	55422.5	66479.3	56922.7	64439.2	59899	61110.2	55843.5	60578.6	78869.7	83445.5
DIAPH1	70276.7	62655.9	58976	64945.2	67079.5	74919.2	72006.7	64171.6	63192.5	68646	83837.6	91688.5
DIAPH2	17914.5	13978.9	15091.5	15785.1	16844.7	16746.8	17025.7	12561.8	15803.5	17850.7	20233.9	20894.8
DIAPH3	6680.02	2618.39	2566.68	3889.61	2825.42	4627.54	4054.62	4110.79	7355.57	7009.6	4752.71	3822.05
DICER1	10195.3	6815.27	7203.61	5469.03	6954.12	4934.27	5734.41	5681.49	5146.41	6522.1	7135.18	10185.1
DIDO1	16570.3	13306.7	13177.5	13365.1	15645.6	14180.7	13732.2	13349.3	13762.9	15472.9	18469	20630.6
DIP2B	14407.2	11393.9	9041.67	10542.1	10104.3	10134.7	9949.61	7207.84	9034.21	12387.1	9843.74	13525.7
DIP2C	61358.6	53525.3	50812.3	52719.2	53539.7	57952.5	53245.8	50314.5	48153.9	53965.4	63063.4	68848.5
DIPK2A	105452	92511.5	83907.5	86300.1	100031	100152	93071.4	88240.4	90065	97748.1	116417	134706
DIS3	54056.1	44710.9	41610.9	47406.7	46978.7	54599.9	47897.2	44426.6	47196.8	50815.2	54562.6	67527.6
DIS3L	15372.1	12333	9853.75	10846.5	13157.9	12644.6	12225.3	10204	10855.9	11795.5	16546.2	18132.4
DIS3L2	77016.4	71098.5	59879.1	66170.2	67359.9	75227.6	66648.9	58789.1	65588.1	70271.6	77382.2	84774.7
DKC1	75436.1	69613.4	57360	65579.4	76976.5	74334.2	68423	67175.4	70256.9	70111.6	85320.9	96852.4
DLAT	357726	334021	307209	321397	318305	359949	334881	321730	319991	352365	400162	427812
DLD	329444	299435	283536	289692	305237	325133	297723	287994	304509	324702	360538	390994
DLG1	110592	98240.4	94849.7	104899	103304	114163	109451	100461	103617	107965	126410	135048
DLGAP4	191350	168943	161586	173487	154125	168758	165505	151886	162800	171464	200152	202788
DLGAP5	15840.1	21737.7	15745.4	19294.4	23856.5	27461.9	26996.3	24387.1	20211.6	24695.4	23438	41310.7
DLST	360683	332799	321820	341266	332685	364309	345393	336802	315904	362420	415951	423830
DMAC2L	35626.4	29912.3	26789.2	29135.2	28227.8	30525.1	25331.7	22061.4	25469.5	29897.7	35853	38204.2
DMPK	23054.8	17256.3	17046.8	19543.8	16530.2	18217.8	16503.1	15032.4	16663.7	18518	21751.4	24925.1
DNAAF5	50387.4	44203.2	40299.8	43134.1	46868	47357.3	44362	37249	38079.9	43973.2	55879.7	60749.5
DNAH14	140171	118461	120122	127958	115327	110916	129749	94045.5	103274	100076	111984	161047
DNAJA1	253767	219201	218889	227004	219730	255051	230226	221622	210708	240778	279472	296728
DNAJA2	196268	172587	171542	180127	167657	189711	181324	171469	174625	182051	206849	213725
DNAJA3	137580	125126	119430	129993	125114	145132	133838	124789	127490	134178	157510	172867
DNAJA4	52725.9	48906.2	49244.6	52391.9	41889.8	51548.7	46624.1	45374.1	35329.2	47366.3	56506.8	74599.8
DNAJB1	112166	97731.6	92575.9	98136.1	99562.4	115375	109066	101280	107756	104665	123401	126642
DNAJB11	130838	119969	112745	120955	117974	132814	123266	118234	119549	124621	142386	154007
DNAJB12	37257.1	31633.6	28944.2	32370.2	29585.5	35295.5	32586.8	31252.8	32123.3	34656.5	39274.7	43570.2
DNAJB2	92260	77774.5	72509.1	69162.3	65818.9	73561.3	76643.6	69663.8	75082.8	74995.2	88910.8	91570.5
DNAJB4	100712	91954.8	78366.4	87282.9	91012.3	97733.9	90707.5	86317.5	88944.6	92731.5	105409	111880
DNAJB5	45037.6	45379.5	23671.9	31811.2	30542.9	38207.6	31178.8	36956.3	33443.5	29270.1	29577.8	33953.6
DNAJB6	101060	86882.5	81006.7	86639.9	83524.9	88039.8	84332.2	83302.3	85106.4	94093.7	105503	109287
DNAJC1	52570.9	46343.7	37911.4	43051.2	43963.7	48285.8	44032.6	41010.6	47797.8	48079	54282.8	56493.3
DNAJC10	61713	58532.3	52087.6	55420.4	62855.7	63326.9	56283.2	60090.9	59925.7	62508.9	73864.7	79799.7
DNAJC11	84413.8	77038.4	68802.9	75947.3	80353.8	84547.8	71407.2	73511.2	74628.5	80922	80102	98233.3
DNAJC13	66342.2	62939.6	55687.8	58943	65543.5	68030.1	61158.9	58180.5	60490.1	62435.6	73169.1	81550
DNAJC14	152209	148174	142443	153556	143903	161450	128274	114867	93446	145109	157047	165370
DNAJC17	54134.4	45767.8	48297.6	40839.4	38756.6	43356.9	42089.5	41293.6	55205.9	46362.2	50172.2	61874.2
DNAJC2	56360.4	48158.6	47463.2	49828.6	48199.5	55024.4	45522.7	48052.9	47863	46843.1	55874.1	60312.4
DNAJC21	72874.5	65220.7	59627.1	63256.1	61871.2	70550.8	61629.2	65670.2	61789.8	67503.6	76999.4	80110.6
DNAJC24	61311.3	50094.9	58337.2	52124.8	54601.4	58885.7	55600.3	55167.2	35937.7	60595.2	62033.5	70893.4
DNAJC3	117551	105454	100324	106373	107024	119619	114211	108649	103548	117177	130973	148020
DNAJC5	179598	150723	128024	149894	134753	160020	148366	128701	153614	151118	187993	185243
DNAJC7	107074	95003.4	91494.2	94227.8	89031.6	99258.8	88724.8	91104.5	94307.8	95268.9	106257	117331
DNAJC8	49251.6	45982.1	43179	45672.6	37917.2	48567.2	48092.3	42787.7	60274.2	50670.8	57895.6	46012.6
DNAL1	64239.9	57858.8	56786.3	54433.4	53947.7	61638.8	55164.7	49360.5	57575.2	50790.8	68340.2	70974.9
DNAL4	20922	18096.4	12386.8	17005.7	17392.3	22032.1	18719.6	13547.3	18480.1	18119.3	22172.7	25138.4
DNASE1L1	16037.9	13347.9	12154.8	13081.3	17209.4	16604.1	11813.7	15962.7	15461.6	19477.3	19798.7	21988.9
DNASE2A	87825.2	75170.3	73577.1	69930.1	68165.5	79924.8	79637.5	71945.4	90179.6	86320.6	96464.1	104824
DNM1	68019.8	54881.6	54686.4	52612.5	76473.6	75803.2	75715.7	70060.8	67591.5	75422.7	91922.9	100533
DNM1L	195426	172499	162278	177449	164137	177722	175084	161053	178315	192376	216124	223107
DNM2	153366	137914	126470	130329	141127	147734	137971	124787	128659	140415	159177	176412
DNMBP	1276.77	1157.96	986.352	1119.88	1590.05	1700.61	1286.89	1383.83	1230.66	1476.9	1550.73	1986.99
DNMT1	34191.2	29023.8	22557.8	30894.3	35589.5	36080.2	32634	30066.6	31785.8	33183.3	36879.5	41401.8
DNPEP	175004	152240	151159	156640	159617	176643	160306	156941	159406	165762	185286	205142
DNPH1	53207.3	43662.6	42481.7	44599.3	47386.7	50619.8	47818.9	42648.6	45694.9	50444.7	59387.4	65243.2
DNTTIP2	67906.8	52348	54013.8	55343	56307.7	59804.1	56326.7	54639.3	54604.5	55822.7	69840.8	73830.4
DOCK1	21783.1	16773.6	15564.1	15124.4	17741.2	19645.5	17072	17886.7	16746.3	18869.1	24450.3	28081.2
DOCK11	29651.6	28098.4	23301.3	23120.1	29667.2	30954.9	25687.9	26129.3	25043.4	26709.5	32067.9	35314.8
DOCK5	24662.5	26198.8	25605.7	32579.1	38633.7	33811.8	26158.2	21311.5	37402.6	26373.5	35782.1	41923.1
DOCK6	31143.8	27270.6	26510.8	25370	29151.4	29614	25769.8	22443.5	27292.1	28834.6	36175	40305.9
DOCK7	70695.9	63588.6	56989.3	60980.5	68434.5	69105.1	62435.3	60080.7	61658.8	65531.2	79373.9	84386.7
DOHH	230802	199028	199458	213845	195625	226799	214867	193824	190158	208564	249763	257245
DOK1	76821.8	63925.6	61261.6	65717	70044	73783.3	66018.5	65717	66868.5	75710.7	79454.9	92075
DOLPP1	24009.3	21922.7	17416.4	24109.1	15511.3	26519.4	25314.2	26043.4	25947.3	21226.9	20521.1	20940.5
DOP1A	9627.38	10573.4	7073.62	7933.22	8298.35	8565.97	7453.09	6519.39	9311.08	8622.2	11011.9	10384
DOP1B	10486.3	12440.1	7759.54	7897.24	11354.1	10600.3	10067	9087.74	9561.66	10352.2	12082.9	12815.1
DPAGT1	37924.1	32733.2	23618.6	30949	31905.7	37558.7	31681.6	31799.4	38173.9	33635.3	38976.9	38854.7
DPCD	32492.1	24392.1	18736.9	27822.7	22899.8	22902.4	22877.9	18908.9	26746.2	24825.4	29754	34650.2
DPEP1	61230.8	49616.5	42106	54433.9	36350.1	37977.5	35124.1	37319.1	41445.2	42452.5	50930.8	54888.9
DPF2	38972.7	30847.1	27260.1	30284.8	32112.6	33109.9	32372.1	29959.9	29995	32122.7	40054.5	41454.1
DPH1	24696.8	24241.5	18628.1	19917.9	19089	20090.1	16872.8	17564.1	21529.1	25285.9	29415.3	34168.4
DPH2	31410.9	23926.9	25414.9	20593.8	23917.6	11589.6	18313.6	24986.9	18111.7	26844.9	24123.3	25020.3
DPH5	85545	80430.3	74787.5	75666	72580.6	80031.8	75691.4	68293.9	79072.8	67433.6	89744	112612
DPH6	100322	76703.1	79614.8	91726.2	97743.8	95176.5	81283	92167.9	67697.3	74653.3	90702.2	145128
DPM1	30298.5	30799.9	25882.4	29736.6	25242.7	27042.6	28020	29258	36674.9	29127.2	34868.6	41687.9
DPM3	49884.7	35319.1	39533.4	38246.6	36831.9	41968.2	42653.2	39112	41699.7	42688.2	41708.9	48875.8
DPP3	255604	226332	209949	223017	219313	237928	221348	213833	223026	237510	272723	293148
DPP7	120142	98339.5	99442.1	104178	104477	114975	104778	113024	117334	121040	154082	162246
DPP8	29575.3	30617.2	21656	25505.8	24503.8	28909.4	22694	22806	20168.2	25737.9	31713.4	26177
DPP9	32938.9	28646	25969.5	26837.9	30496.6	32354.3	28905.7	28444.8	27923	30316.8	34858.5	38811.8
DPY19L1	11888.3	14984.4	13101.2	8585.82	16968.7	12440	9549.86	7357.94	9351.21	11913.3	12982.2	15879.3
DPY30	268835	247412	214121	233088	216599	262143	205390	237369	270715	248228	300924	343689
DPYSL2	871899	787866	736054	788254	889037	988497	935519	891958	890182	896815	1.03119e+06	1.14207e+06
DPYSL3	346085	303986	291956	310455	344612	384049	347913	331473	359427	358191	427508	456684
DR1	85850.6	71850.8	85361.7	93954.9	99605.6	88647.8	85229.3	82585.4	39666.1	87788.2	106796	134242
DRAP1	89161.9	75322.6	70575.2	72706.6	74264.7	83654.1	71403.3	75648.5	80963.5	82286.5	96904.6	102924
DRG1	102893	99494.3	89493.4	96199.9	98083.1	101151	94293.6	88086.1	94877.9	99041.9	113403	124616
DRG2	98873.5	94597.5	81412.6	86046.2	96407.4	97139.7	86791.9	83800.3	92375.3	91559.3	107448	118276
DST	83729.7	72564.6	68098.7	76222.3	71101.6	77161.8	71114.4	69439.4	71902.5	71179.5	85859.2	92497.1
DSTN	718107	639948	648374	684231	663271	724191	691660	666742	652788	672817	791747	827264
DTD2	134201	125335	116422	106281	96333.9	111570	101630	95631.7	112207	113076	132478	146603
DTNA	46921	40536.1	38634.9	41625	42093.3	46543.1	44389.2	41501	45816.6	46668.3	53251.6	57549
DTNBP1	35235.4	25984.4	28330.8	23116.3	24892.8	28932.2	31471.8	24124	29702.6	30969.2	32672.7	35363.3
DTX3	30380.8	31923.8	29830.2	31506.7	33111.8	36634.2	28065.7	22347.2	29450.6	30172.6	33757.8	39485.2
DTX3L	41989.8	34806.4	32858.6	36817.5	41768.3	45616.8	40827.7	39601.9	34721.1	31971.3	36091.5	40836
DTYMK	41159.3	40852.5	35448.9	40931.9	41692.3	44660.9	47511.9	42979.9	45618.8	46179.5	50717.6	51573.6
DUS3L	66893.7	55515	56292.2	57129.7	57293.7	68097	61490.1	57358.5	57194.6	58787.4	74867.2	78865.5
DUSP12	6733.99	4001.41	4817.21	5524.54	5123.81	6023.99	4304.98	6177.53	3484.34	4806.11	6661.96	6716.51
DUSP19	11286.5	6900.13	8949.03	6697.85	8694.44	9076.93	8872.99	4354.71	5385.56	7104.77	8376.08	14746.4
DUSP28	60438.7	44000.3	47696	55348.7	43638.7	55835.9	44890.5	49585.4	90418.1	49838.7	53797.5	67879.2
DUSP3	287771	267665	248765	270379	242990	286127	259820	248658	235749	269323	293254	306206
DUT	45404.6	45015.9	43248	45632.5	45278.1	50096	47317.2	47848.3	46436.3	44076.9	52802.6	51486.3
DVL2	97436.3	88757.3	74362.2	89553.6	103308	112147	97603.6	88621	91859.4	91755.4	119495	132638
DYM	39646.6	41254.4	30349.3	37874.4	38849	41905.8	43778.8	36400.7	39612.9	42695.7	58495.2	60462.9
DYNAP	14973.7	12069.5	12453.9	11398.7	11401.7	13698.4	11929.3	11830.8	10762	9673.08	10824.4	13545
DYNC1H1	236703	218134	199332	208416	226603	238643	216996	208081	219522	228959	258818	284212
DYNC1I1	81863.2	71127.7	69962.3	70935.7	70226.5	80542.4	70318.2	68922.9	67802.7	66581.7	84869.3	97304.4
DYNC1I2	222967	189870	178951	184497	193000	201082	187549	187078	194482	203254	229867	241690
DYNC1LI1	194338	179767	170610	177641	172637	189537	180121	175248	179678	184436	211961	224889
DYNC1LI2	157141	146325	135031	145581	141618	161210	145668	146205	147577	148010	177516	190871
DYNC2H1	31378.6	32460.9	24977.9	28070.1	26477.9	24702.5	31522.2	22812.3	27564.9	32433.3	36542.5	40290.7
DYNLL1	902350	779150	771145	851548	774034	857072	802491	818633	806236	797275	899786	964893
DYNLL2	239211	223808	207982	215531	232751	234297	225693	209760	202696	253624	272189	298388
DYNLRB1	106161	97887.2	95476.2	101503	89562.2	102594	107309	99227.6	99813.6	106657	117139	115669
DYNLT1	255252	217006	229822	238023	220561	253753	219420	229661	224362	250200	266581	288172
DYNLT3	71744.6	65172.2	60213.3	60865.9	58115.5	72230.7	62078.2	56694.2	60089.1	77275.1	81119.8	83563.9
DYRK1A	103343	92082.1	83572.8	87564.5	96624.2	96038	81082.6	88191.5	77643.3	92309.8	104289	114168
DYSF	113098	103625	92835	105384	95267.1	101295	93522.4	86065.7	97414.9	101717	122728	131998
E2F4	26295.6	18762.9	18300.5	22882.5	15716.6	27164.8	18835.8	20064.5	22565.1	17302.9	25990.5	27692.9
E2F7	1853547	1.75374e+06	1.47109e+06	1.61205e+06	1.52718e+06	1630964	1.53884e+06	1.50855e+06	1.79577e+06	1.8323e+06	1899888	1.91189e+06
EAPP	6956.27	5757.57	5505.2	6477.88	6172.36	6225.67	6241.25	5672.01	4221.07	6353.74	7354.2	7042.99
EARS2	32714.7	30864.9	23421.1	25647.8	27799.6	27559.7	22464.7	15175.1	32814	28734.1	27678.9	28017.3
EBNA1BP2	41473.7	37370.2	36359.1	36633.4	37270	40935.7	41194.7	33193.6	44562.2	41335.1	46916.9	51529.2
EBP	708431	657358	577254	607346	612224	631953	572213	579063	598926	635034	779744	764684
ECD	42301.1	35796.8	33919.3	44321.1	35227.3	45606.7	25630.9	34547	33517.9	33343.6	42932.4	49279.1
ECE1	110907	98805.6	91604.1	99664.6	97230.2	104863	94049	96849.2	94870	93678.8	110843	122918
ECH1	102218	91003.7	82764.1	90481.3	87758.5	103479	94252.4	95360.3	97796.7	97665.5	118241	115174
ECHDC1	80780.5	72312.6	60277.1	67834.3	46791.7	73689.4	62834.6	72841	85256	80143.9	93779.7	94503.1
ECHDC2	30926.4	28453.6	30111.8	33340.9	34951.8	40253.2	36878.8	40027.5	34245.1	39730.7	55857.1	57286.8
ECHS1	280161	245091	238064	251755	257072	287161	277803	261855	276804	283767	330843	339484
ECI1	283890	260375	244483	262446	257467	277383	249166	243882	260433	266382	309295	321575
ECI2	108839	97421	94216.8	97146	95655.5	101419	97189.9	89074.6	98303.9	99137.6	122443	132475
ECM1	62644.8	54656.5	50882.9	49693.3	66127.5	74353.2	67971.7	71241.2	69661.6	67562	78471.8	88846.3
ECPAS	104241	96208.5	86635	91256	97189.4	101930	91334.5	87658.3	90736.4	98181	116004	124654
ECSIT	34366.1	28395.4	28065.7	28530.8	29667.6	32177.5	31731.2	25135.8	28511	31114.6	38485	38591
EDC3	74468.7	62494.8	60066.4	59917.1	55167.6	62457.3	42512.6	47856.4	57127.9	59516.2	77503	82622.4
EDC4	139032	123538	116631	127759	123665	137693	118645	114237	125744	125731	146590	159658
EDEM3	48871.5	44193.1	42472	45884.1	45146.5	44666.4	44729.9	40373.1	44375.5	46586.4	54888.1	60634
EDF1	82297.9	69481.8	70625.9	76514.8	71171.5	79580.2	80866.1	77685.5	80247.1	78750.9	91294.9	94351.2
EDIL3	57622.5	53510.1	49947.5	51677.5	50291.8	55760.5	53201.2	45212.7	48878.5	54439.8	65415.8	67840.2
EEA1	56605.2	49455.4	47824.2	49712.7	50289.4	57092	53174.4	51180.1	49425.4	53710.4	61575.8	63882.8
EED	29313.3	32011.6	22211.3	23653.1	26883.3	24992.1	21246.8	20600.1	24156.9	22853.6	27462.5	35367.6
EEF1A1	3.58993e+06	3.39257e+06	3.00473e+06	3.1542e+06	3.28435e+06	3460188	3.31774e+06	3105925	3336894	3.53588e+06	3.75819e+06	3.95658e+06
EEF1A2	657773	527404	474034	515041	594781	440315	231594	480185	359455	517544	502119	739261
EEF1AKMT1	161876	147754	104238	126122	135311	141245	132330	122454	150680	123564	159298	181380
EEF1AKNMT	37718.1	34699.7	33173.8	33487.7	35975.4	35283.3	33351.4	31608	31889.8	36360.1	39557.7	46533
EEF1B2	626771	535038	498968	542948	513241	570890	529333	521726	516906	488938	643318	643664
EEF1D	663496	587331	551925	595078	568408	625826	591894	560917	570194	568300	698769	748220
EEF1E1	276175	243559	245475	258400	239037	271810	236910	235872	234503	248676	306744	317423
EEF1G	988532	915856	873330	932824	905099	959521	921102	829140	922890	938581	1.06163e+06	1.16047e+06
EEF2	849770	786108	719050	756954	780238	808269	749293	721921	757218	804141	887014	949823
EEF2K	17628.8	16662.5	15417.6	16110.6	21722.5	26511	17525	19753.6	19554.1	13508.8	26720.1	30027
EEF2KMT	16838.5	15573.5	9524.6	13555.3	12439.9	12310	9420.54	11680.1	14967.7	12315.2	13460.9	13691.2
EFHD1	43852.1	38580	35531.9	34589.1	49216.1	59677	51674	57625.5	59125.4	47399.7	57611.3	62237.3
EFHD2	178542	162739	156753	168842	168833	185605	183830	166582	168326	173937	195210	210868
EFL1	106087	88411.7	82992	93833.2	99065.3	104119	89562.3	76582.6	89514.9	98017.2	114018	126683
EFNB1	7334.41	5454.59	4366.58	6022.63	4950.34	7547.21	5995.63	5774.99	5734.97	6333.97	6649.09	8236.46
EFR3A	50220.3	41717.1	39569.4	43611.4	45706.9	52125.9	45799.2	45574.5	44077	49425.6	50302.9	64037.6
EFTUD2	189906	171485	157659	169301	181470	187608	171228	162846	165835	173556	199429	230623
EGFR	22254.3	20076	16943	17662	21384.2	24201.3	18869.8	20237.6	23871	26691.4	32027.1	35300.4
EGLN3	27805	33315.5	27737.2	28068.1	33161.5	27474.7	27437	25480.2	25159.7	25013.4	31762.3	33140.5
EHBP1L1	121588	109302	104939	106750	104624	107883	105433	97178.6	116580	111923	127964	122710
EHD1	406043	364394	345220	376201	367900	407924	380707	356509	362740	385941	445669	473744
EHD2	170772	149475	140475	148744	190030	201260	189725	177015	182206	189847	222886	249116
EHD3	259257	240929	230598	245998	241889	266568	247034	232265	237266	250031	294840	306383
EHD4	506146	443972	424727	456427	427299	479456	456973	439665	457056	472900	539134	563082
EIF1	1.38456e+06	1.13034e+06	1.17604e+06	1.21277e+06	1.22929e+06	1.34181e+06	1.28535e+06	1.14418e+06	1.28015e+06	1.26207e+06	1.43854e+06	1.58182e+06
EIF1A	433688	394568	366534	395696	382800	412073	409477	378044	393429	392298	474861	496596
EIF1AD	45969.4	33969.2	33451	35651.9	30689.8	31417.9	29585.1	31007.2	29591.2	34892	36298.1	48642
EIF1AX	111417	104285	98334.3	110403	104291	121278	117382	110875	116027	109022	141358	140176
EIF2A	96512.8	86401.7	77206	81551.9	91367.5	95209.2	86090.5	83248.1	86728.4	90930.6	101242	111197
EIF2AK2	36959	34899	34833.6	34990.3	40221.3	41255	38440.7	38360.2	31386.9	31867.1	37762.3	41253
EIF2B1	46201.1	47431	40288.4	47032.7	51779.8	50322	42288.7	46825.6	44030.6	52697.4	57128.8	61796.2
EIF2B2	75827.4	75879.2	66902.5	69739.6	68534.9	74693.7	61524.6	63894.5	67863.5	71961.8	80865.4	91085.4
EIF2B3	78043.8	71062.8	67789.8	74316.5	75241.1	79768.1	72129.3	66582.7	71810.3	73497.7	90692.2	98583.1
EIF2B4	133082	109440	101538	106406	109380	119139	104528	105269	112693	115269	132849	140128
EIF2B5	89019.2	81080.2	75856.3	78719.2	83908.4	87116.1	76256.2	74827.8	71505.3	82051.5	96554.3	102166
EIF2D	26827	22274.5	21671.5	25167.2	23482.7	27775.1	24071.8	23058.9	27206.8	26796.8	30454.6	29953.2
EIF2S1	238632	220326	195561	203423	223246	234885	203405	211104	209184	223964	247677	270827
EIF2S2	301478	280049	269104	277407	263039	303327	286448	266014	278805	274739	328561	344224
EIF2S3X	290799	270969	240792	258013	275234	288196	265233	252088	274808	272593	297047	332175
EIF3A	227623	204351	192103	203341	204853	219791	203194	190236	203431	204849	237995	257356
EIF3B	366398	336374	297578	323093	340504	363083	321488	311830	341268	322985	384290	429642
EIF3C	259695	229366	209037	218005	228255	248476	227406	217386	226532	229104	260168	289948
EIF3D	199052	188529	170354	177339	184066	194968	172681	172238	177217	182697	217302	233369
EIF3E	341676	309274	287732	302568	299938	322502	301780	286533	296839	300908	344367	372482
EIF3F	253149	225140	217551	236001	222285	243461	223246	212697	212083	225358	266507	284832
EIF3G	175417	157742	146830	158182	154521	173015	151932	154106	147454	163788	185559	195041
EIF3H	185161	167742	143683	159719	151258	171620	138426	148370	136207	148887	173396	197026
EIF3I	211190	187672	183993	188830	182294	202251	181616	172922	176498	187780	214008	226916
EIF3J1	226721	195961	185787	197247	184195	213828	193684	187894	204106	201621	235117	245104
EIF3K	134673	118287	118907	125037	120941	131049	123791	114138	127677	115528	140864	154671
EIF3L	245270	221962	207938	219479	224336	236420	216450	209994	210349	228504	251743	280648
EIF3M	129672	117648	114843	118841	113698	133445	115680	100610	111584	111051	137964	144010
EIF4A1	395702	344634	324826	341114	373373	392124	330909	341368	283129	375080	416108	415959
[truncated: 4,116 more rows]
