# Supplementary material for: Time-resolved phosphoproteome and proteome analysis reveals kinase signaling on master transcription factors during myogenesis
Source: iScience. 2022 May 30;25(6):104489. doi: 10.1016/j.isci.2022.104489 (PMC9198430; doi:10.1016/j.isci.2022.104489)
Supplement: Table S7. Differential expression analysis of NFIX overexpression, related to Figure 4 [file mmc8.xlsx]

## Sheet: WT-GFP vs mutant-GFP
Proteins	logFC	AveExpr	t	P.Value	adj.P.Val	B
IFI202	-0.404657	-0.0481949	-26.9248	3.73979e-11	2.06885e-07	15.5926
IFITM3	-0.418377	0.0495469	-21.9508	3.18892e-10	6.31195e-07	13.8323
BST2	-0.703644	0.0357182	-20.8838	5.36624e-10	6.31195e-07	13.38
LGALS3BP	-0.478518	0.0211225	-20.4433	6.70238e-10	6.31195e-07	13.1841
PSMB8	-0.961774	-0.00643818	-20.398	6.85945e-10	6.31195e-07	13.1636
H2-D1	-0.440966	0.100996	-20.197	7.60506e-10	6.31195e-07	13.072
CMPK2	-0.879271	-0.100077	-20.1022	7.98693e-10	6.31195e-07	13.0285
H2-K1	-0.932286	0.0403087	-18.9266	1.4948e-09	1.03365e-06	12.4649
B2M	-0.482953	0.0844213	-16.6066	5.78254e-09	3.55433e-06	11.2119
GBP2	-0.562984	-0.0157124	-16.3929	6.60743e-09	3.65523e-06	11.086
ZBP1	-0.47981	0.0605958	-16.0656	8.13051e-09	4.07723e-06	10.8893
GBP7	-0.446895	-0.0294069	-15.9346	8.84431e-09	4.07723e-06	10.8092
TMEM59	-0.355894	0.0282602	-15.424	1.23535e-08	5.21345e-06	10.4897
IRGM2	-0.870143	-0.117002	-15.3252	1.31938e-08	5.21345e-06	10.4265
TAPBP	-0.255697	0.0994425	-15.1448	1.48939e-08	5.49286e-06	10.3098
ALDH3A1	0.311693	0.0234875	14.5752	2.20337e-08	7.61815e-06	9.931
PHF11	-0.934679	0.173164	-14.4595	2.38992e-08	7.73847e-06	9.85201
GBP4	-0.653636	0.0283398	-14.3856	2.51794e-08	7.73847e-06	9.80123
SQSTM1	-0.254189	-0.0184621	-14.1269	3.02892e-08	8.81894e-06	9.62102
DTX3L	-0.414127	-0.00484525	-13.7063	4.11691e-08	1.12972e-05	9.32034
PSME2	-0.191645	0.0162843	-13.6308	4.35404e-08	1.12972e-05	9.2653
IFIT3B	-0.813949	-0.0564264	-13.5887	4.49273e-08	1.12972e-05	9.23445
DDX58	-0.373887	0.0295347	-13.5123	4.75683e-08	1.14412e-05	9.17823
YIPF6	0.240854	-0.0700782	13.2007	6.02287e-08	1.38827e-05	8.94536
ADGRE5	-0.170128	0.119097	-12.9786	7.14783e-08	1.58167e-05	8.77582
LGALS9	-0.380262	0.092272	-12.7721	8.40147e-08	1.78757e-05	8.61541
FSTL1	-0.207653	0.165368	-12.6918	8.95192e-08	1.83415e-05	8.55231
SPP1	-0.421599	-0.274432	-12.4559	1.08086e-07	2.11921e-05	8.36455
IFI204	-0.28727	0.00111035	-12.4219	1.11094e-07	2.11921e-05	8.33717
OAS1A	-0.752046	-0.055469	-12.3506	1.17697e-07	2.17033e-05	8.27953
EPDR1	0.263883	0.0638226	12.277	1.24958e-07	2.2299e-05	8.21971
IRGM1	-0.324445	0.0249443	-12.1214	1.41982e-07	2.43175e-05	8.09192
IFI35	-0.381753	0.0868349	-12.0954	1.45061e-07	2.43175e-05	8.07043
VAMP8	-0.16321	-0.00276355	-11.9137	1.68746e-07	2.74559e-05	7.91878
SDC2	-0.241732	0.122145	-11.6891	2.04005e-07	3.22445e-05	7.72809
URB2	0.445049	0.004157	11.6297	2.14601e-07	3.2977e-05	7.67713
TXNIP	0.436114	-0.068038	11.4893	2.42149e-07	3.62046e-05	7.55544
ISG15	-0.39666	0.0161821	-11.3475	2.73925e-07	3.85028e-05	7.43101
PSME1	-0.190661	0.0179663	-11.3282	2.78574e-07	3.85028e-05	7.41402
SYTL2	-0.223983	0.0500474	-11.2942	2.87013e-07	3.85028e-05	7.38387
STAT1	-0.444663	-0.0139441	-11.2831	2.89825e-07	3.85028e-05	7.37402
TPPP3	-0.228285	0.0606092	-11.2733	2.9232e-07	3.85028e-05	7.36536
KIRREL1	-0.194304	0.0230695	-11.12	3.34748e-07	4.30658e-05	7.22828
OAS3	-0.522011	0.0482664	-11.0918	3.4324e-07	4.31546e-05	7.20292
PIGU	0.25195	0.0398633	10.9368	3.94417e-07	4.67891e-05	7.0621
CCN2	-0.444838	-0.142091	-10.9281	3.97532e-07	4.67891e-05	7.05412
PLD3	-0.212015	8.37913e-05	-10.9263	3.98163e-07	4.67891e-05	7.05252
CD44	-0.269775	0.0706761	-10.9048	4.05979e-07	4.67891e-05	7.0328
TOR3A	-0.203144	-0.084803	-10.8099	4.42493e-07	4.99565e-05	6.9454
MOV10	-0.176543	0.0402095	-10.7231	4.79007e-07	5.29973e-05	6.86486
CHCHD1	0.167884	-0.0377847	10.6478	5.13371e-07	5.50004e-05	6.79443
ERO1A	-0.154686	-0.0197165	-10.6402	5.16996e-07	5.50004e-05	6.78727
CD82	-0.319755	0.0504266	-10.5454	5.64466e-07	5.76781e-05	6.6979
IFIT1	-0.331657	0.0329742	-10.54	5.67325e-07	5.76781e-05	6.69276
COL6A3	0.413229	0.076762	10.5284	5.73445e-07	5.76781e-05	6.68183
ATP6V1F	-0.147611	0.00741985	-10.2873	7.19422e-07	7.09456e-05	6.4507
NFIX	-0.287273	0.849652	-10.2705	7.31002e-07	7.09456e-05	6.4344
SRA1	0.27073	-0.0523259	10.1818	7.95511e-07	7.58753e-05	6.34807
GPX1	0.312889	0.0990385	9.74819	1.21411e-06	0.000113838	5.91547
SERPINE1	-0.195129	0.0240998	-9.72841	1.23819e-06	0.000114162	5.89533
PCNA	-0.143646	0.142543	-9.54554	1.48718e-06	0.000134441	5.70733
STAT2	-0.279261	0.0710263	-9.53259	1.50676e-06	0.000134441	5.6939
LDLR	-0.204566	-0.0676873	-9.43444	1.66458e-06	0.000146166	5.59157
STBD1	-0.257386	-0.0449194	-9.40007	1.72402e-06	0.00014855	5.55551
CASK	-0.154374	0.0296686	-9.388	1.74544e-06	0.00014855	5.54281
GUSB	0.492929	0.0971543	9.36023	1.79581e-06	0.000149484	5.51356
ITM2B	-0.296953	-0.0128793	-9.35231	1.81046e-06	0.000149484	5.50521
MYOM1	0.263083	-0.0759285	9.3267	1.85874e-06	0.000151214	5.47814
IFI47	-0.331089	-0.0330462	-9.29167	1.92704e-06	0.000154376	5.44102
PLA2G15	0.164328	0.0824364	9.2785	1.95343e-06	0.000154376	5.42703
RNF213	-0.280735	0.00932015	-9.26282	1.98533e-06	0.000154688	5.41035
EIF2AK2	-0.324428	-0.0107298	-9.16147	2.20577e-06	0.000169477	5.30196
EGFR	0.348206	0.180871	9.11707	2.31057e-06	0.000175097	5.25415
BAX	-0.111301	0.000907084	-9.09427	2.36647e-06	0.000176265	5.22952
ITM2C	-0.256763	-0.0345057	-9.08496	2.38971e-06	0.000176265	5.21945
MYMX	0.291202	-0.0770691	9.00859	2.58999e-06	0.000188524	5.1365
NAMPT	-0.182308	-0.00236923	-8.97545	2.6825e-06	0.000192722	5.10031
LPGAT1	0.618924	-0.089276	8.86635	3.01318e-06	0.000210806	4.98039
ENPP1	0.376262	0.149694	8.86154	3.02877e-06	0.000210806	4.97506
NQO1	0.19791	-0.10689	8.84514	3.08248e-06	0.000210806	4.95692
CARD19	0.130846	0.00310439	8.84175	3.09371e-06	0.000210806	4.95317
MED11	-0.150579	0.0223345	-8.82199	3.16005e-06	0.000210806	4.93126
PLAUR	-0.203138	0.0255096	-8.81226	3.19329e-06	0.000210806	4.92046
KLHL31	0.149469	0.0295354	8.79869	3.24028e-06	0.000210806	4.90538
SPEG	0.167651	-0.0442835	8.78514	3.28795e-06	0.000210806	4.8903
SERINC3	-0.216426	-0.000878907	-8.78309	3.29523e-06	0.000210806	4.88802
ERAP1	-0.196944	0.0696089	-8.77747	3.31528e-06	0.000210806	4.88175
ARPIN	-0.123988	0.101928	-8.76251	3.36926e-06	0.000211804	4.86507
GJA1	-0.283552	0.0324774	-8.74805	3.42234e-06	0.000212724	4.84893
SUMO1	-0.158837	0.0106108	-8.72344	3.5148e-06	0.000216043	4.82139
DPH1	0.452356	-0.0445794	8.58347	4.09472e-06	0.000248923	4.66356
PLSCR1	-0.146102	0.0412159	-8.56414	4.18265e-06	0.00025125	4.64159
RIPK1	0.568028	-0.0736979	8.55523	4.22384e-06	0.00025125	4.63146
IGTP	-0.501661	0.0427622	-8.52745	4.35514e-06	0.000256305	4.5998
SORCS2	-0.150335	-0.0241475	-8.46621	4.66049e-06	0.000269297	4.52969
AK4	-0.106989	0.041842	-8.46375	4.67327e-06	0.000269297	4.52686
TAP2	-1.08372	-0.0772123	-8.41352	4.94176e-06	0.000281833	4.46905
EML4	0.282869	-0.143399	8.37519	5.15793e-06	0.00029116	4.42472
ATP2A1	0.205164	0.00234564	8.33308	5.40719e-06	0.000302147	4.37586
CRLF1	0.341398	-0.117766	8.31558	5.5146e-06	0.000305068	4.35549
ALDH3B1	0.12782	-0.060637	8.27991	5.74075e-06	0.000314434	4.31386
SAMHD1	-0.184393	0.0505191	-8.26168	5.86018e-06	0.000317642	4.29253
DPY30	0.193367	-0.0130484	8.25357	5.91416e-06	0.000317642	4.28303
CAP1	-0.126086	0.057346	-8.17992	6.42975e-06	0.000342013	4.19641
TRPM4	3.19737	0.290766	8.15286	6.63122e-06	0.000349371	4.16443
LIN7C	-0.174983	0.00231006	-8.12504	6.84547e-06	0.000357256	4.13146
GLS	-0.12415	0.0113125	-8.07807	7.22444e-06	0.00037351	4.07559
THOC1	0.0861239	-0.0264384	8.03482	7.59346e-06	0.000388954	4.02392
INTS13	0.558902	-0.148933	7.98147	8.07683e-06	0.000409918	3.95989
PARP9	-0.30186	0.0601527	-7.95234	8.35476e-06	0.000417264	3.92479
TMEM168	0.282154	-0.13153	7.95053	8.37243e-06	0.000417264	3.92259
PHC2	0.146701	0.123475	7.928	8.59488e-06	0.000424526	3.89538
RPL30	-0.127219	-0.00555803	-7.91424	8.73394e-06	0.00042734	3.87872
SNX6	-0.107932	0.0162783	-7.8959	8.92303e-06	0.00042734	3.85649
SERPINE2	-0.26261	0.187196	-7.89414	8.94146e-06	0.00042734	3.85434
PDLIM1	-0.132895	-0.0727861	-7.89229	8.96085e-06	0.00042734	3.8521
SAMD9L	-0.538737	-0.00462904	-7.87312	9.16414e-06	0.000433299	3.82881
VKORC1L1	0.348037	-0.0454706	7.828	9.66267e-06	0.000452999	3.7738
PZP	-0.266588	0.0682485	-7.81354	9.82853e-06	0.00045649	3.75613
CAP2	0.145653	-0.00244135	7.80721	9.90217e-06	0.00045649	3.74838
ABI1	-0.101343	0.00406275	-7.77132	1.03307e-05	0.000472309	3.70438
MLKL	-0.222313	0.0972337	-7.74642	1.06399e-05	0.000482458	3.67374
APP	-0.159147	0.0275508	-7.72996	1.08497e-05	0.000487973	3.65346
PDGFRB	0.119895	0.197501	7.68338	1.14679e-05	0.000511618	3.59588
TGTP2	-0.846846	-0.0365844	-7.66957	1.16585e-05	0.000513264	3.57875
NCS1	0.130983	-0.0657608	7.66404	1.17358e-05	0.000513264	3.57188
IFI30	0.248072	0.0899978	7.66067	1.17832e-05	0.000513264	3.5677
MTND1	0.174034	0.0164552	7.64913	1.19468e-05	0.000516327	3.55336
FGFR1	-0.333075	0.113828	-7.62973	1.22276e-05	0.000524366	3.52922
ARHGDIB	0.103143	-0.0511011	7.5907	1.28142e-05	0.000545292	3.48051
HSP90AA1	-0.114158	-0.0206979	-7.5586	1.33194e-05	0.000562466	3.44031
CLCN5	-0.168948	0.0210214	-7.54927	1.34703e-05	0.000563399	3.4286
LIPA	0.392303	-0.0673318	7.54468	1.35452e-05	0.000563399	3.42283
PFKP	-0.0995944	0.0744266	-7.50142	1.42734e-05	0.000589259	3.36838
UGDH	-0.150543	0.198872	-7.48173	1.46187e-05	0.000599044	3.34352
SNX18	-0.119625	-0.0272918	-7.4731	1.47731e-05	0.000600916	3.33259
TAPT1	0.153001	-0.0654294	7.44749	1.5241e-05	0.000615427	3.30016
CD47	-0.138447	0.114873	-7.41717	1.58159e-05	0.000634012	3.26164
FAM210A	-0.347906	-0.133997	-7.4051	1.60511e-05	0.000637055	3.24629
PSPH	-0.0989217	-0.0301667	-7.39635	1.6224e-05	0.000637055	3.23514
RAB21	-0.123591	-0.0209195	-7.39568	1.62373e-05	0.000637055	3.23429
SUMF2	-0.192979	-0.0035163	-7.38553	1.64406e-05	0.000638819	3.22134
RPS23	-0.106463	-0.0182134	-7.37705	1.66127e-05	0.000638819	3.21051
TOR1AIP1	-0.162412	0.0435048	-7.37626	1.66287e-05	0.000638819	3.2095
SLC2A6	0.108489	-0.0480037	7.34756	1.72259e-05	0.000657197	3.17279
ITGA6	-0.122525	-0.0468467	-7.32869	1.7631e-05	0.000668047	3.1486
PGM5	0.11079	0.00334735	7.30347	1.81887e-05	0.000684488	3.11619
MRPL43	0.112052	-0.0130278	7.29167	1.8456e-05	0.000689856	3.101
RAPH1	-0.148234	0.081427	-7.27862	1.87567e-05	0.000692557	3.08418
LMCD1	0.361778	0.0144089	7.27767	1.87787e-05	0.000692557	3.08297
ATP2B1	-0.102332	0.0745582	-7.24626	1.95251e-05	0.000715317	3.04239
SERPINB9	-0.152157	0.0834782	-7.22016	2.01697e-05	0.000734071	3.00858
UNC5B	-0.216396	0.0109173	-7.17856	2.1245e-05	0.000767724	2.9545
SDC3	-0.328695	0.220027	-7.1738	2.13719e-05	0.000767724	2.9483
PLEKHM2	0.449989	-0.121077	7.11035	2.31436e-05	0.000826003	2.86537
A2M	-0.30032	0.0724081	-7.08148	2.40017e-05	0.000845621	2.82745
RAB5C	-0.0910278	0.00745572	-7.07456	2.42125e-05	0.000845621	2.81834
TM9SF1	-0.162646	0.0587652	-7.07131	2.43121e-05	0.000845621	2.81407
CD80	-0.152896	0.0758382	-7.06912	2.43795e-05	0.000845621	2.81118
ZGPAT	0.637964	-0.208817	7.06659	2.44576e-05	0.000845621	2.80785
POLDIP3	-0.154585	-0.0279643	-7.0532	2.48756e-05	0.000854731	2.7902
MFGE8	-0.137598	0.0906677	-7.03454	2.54707e-05	0.000869777	2.76558
ABLIM3	0.295732	0.00330506	6.94872	2.84125e-05	0.000964283	2.6517
FITM2	0.193092	-0.144945	6.92537	2.92746e-05	0.000987483	2.62056
RFTN2	0.11469	-0.0625426	6.86906	3.14721e-05	0.00105517	2.54514
ABCG2	1.16028	-0.393553	6.82306	3.33985e-05	0.00110727	2.48322
RYR1	0.0953361	-0.0563112	6.82231	3.34308e-05	0.00110727	2.48221
IBTK	0.235986	-0.0350547	6.81781	3.36263e-05	0.00110727	2.47613
SERINC1	-0.217484	0.0402602	-6.81133	3.39097e-05	0.00110999	2.46739
CORO1C	-0.114555	0.00516373	-6.80298	3.42788e-05	0.00111209	2.4561
ZW10	0.174899	-0.033928	6.79654	3.45667e-05	0.00111209	2.44738
AARS2	0.153421	-0.0260151	6.79631	3.4577e-05	0.00111209	2.44707
RNF13	-0.11416	0.0426476	-6.79028	3.48485e-05	0.00111435	2.43892
NUMB	0.691095	-0.159953	6.78202	3.52245e-05	0.00111756	2.42774
LDHA	-0.0779945	0.0553787	-6.77922	3.53532e-05	0.00111756	2.42393
IGF2	0.232818	0.0580633	6.76931	3.58116e-05	0.00112562	2.4105
IGFBP7	-0.269048	-0.108856	-6.74082	3.7166e-05	0.0011616	2.37181
CDH15	-0.116213	0.059384	-6.71501	3.84408e-05	0.00119469	2.33665
GLIPR2	-0.127143	0.121585	-6.70989	3.86991e-05	0.001196	2.32967
DPYSL2	-0.0913663	0.11589	-6.69701	3.93577e-05	0.00119994	2.31208
SYF2	0.174084	0.066073	6.69518	3.94521e-05	0.00119994	2.30958
FHL1	-0.145286	0.0587956	-6.69458	3.94831e-05	0.00119994	2.30876
SLC38A2	-0.265498	0.0222173	-6.69051	3.96942e-05	0.00119994	2.3032
SDCBP	-0.236966	0.0993877	-6.67166	4.06882e-05	0.0012233	2.27741
NDUFB6	0.166965	-0.0139281	6.66533	4.10282e-05	0.00122685	2.26874
SPPL2B	-0.210203	-0.0762346	-6.65769	4.14425e-05	0.00123258	2.25826
STX7	-0.103334	0.0172275	-6.64905	4.19168e-05	0.00123424	2.2464
ADPRS	-0.134366	0.00215394	-6.64854	4.19447e-05	0.00123424	2.24571
ZRANB2	-0.123039	-0.00493936	-6.64265	4.22712e-05	0.00123727	2.23762
RTTN	0.921024	-0.370143	6.63379	4.27677e-05	0.00124522	2.22545
MALSU1	0.276928	-0.167512	6.577	4.61029e-05	0.00133529	2.14715
VPS26C	0.116955	0.00647065	6.56889	4.6601e-05	0.00134269	2.13594
CAND2	0.120455	-0.0498217	6.55081	4.77338e-05	0.00136715	2.1109
SERPINB8	0.258105	0.0582233	6.5475	4.79441e-05	0.00136715	2.10631
EDC3	0.312888	-0.143555	6.53388	4.8821e-05	0.00138126	2.08741
EZR	-0.0852894	0.0775877	-6.52578	4.93507e-05	0.00138126	2.07616
PHLDA3	-0.194335	0.0112378	-6.52533	4.938e-05	0.00138126	2.07554
CA5B	0.120714	0.0864746	6.52445	4.94378e-05	0.00138126	2.07432
FAM76B	-0.212764	0.153082	-6.51795	4.98684e-05	0.00138629	2.06528
HNRNPA1	-0.117679	-0.00396281	-6.50115	5.0999e-05	0.00140727	2.0419
IFITM2	-0.232145	0.0515208	-6.49788	5.12222e-05	0.00140727	2.03734
PNPT1	-0.158703	-0.00123086	-6.49549	5.1386e-05	0.00140727	2.03401
SLC12A2	0.0951063	0.00126094	6.47609	5.27368e-05	0.00143714	2.00695
GNB1	-0.120941	0.0514283	-6.47227	5.30077e-05	0.00143744	2.00161
ATRN	-0.251823	-0.131066	-6.45767	5.40549e-05	0.00145869	1.98121
MCM4	-0.155319	0.132974	-6.44993	5.46193e-05	0.00146272	1.97038
TOP3B	1.27761	-0.400699	6.44838	5.47329e-05	0.00146272	1.96821
TXLNB	0.106908	0.0318293	6.44177	5.52215e-05	0.00146868	1.95894
BAIAP2L1	-0.0871162	-0.0894854	-6.43558	5.56825e-05	0.00147386	1.95027
RBMS2	-0.148984	-0.0257736	-6.43158	5.59829e-05	0.00147475	1.94466
SCARB2	-0.127409	0.0272879	-6.42202	5.67077e-05	0.0014806	1.93124
LAPTM4A	-0.25616	0.00686432	-6.42159	5.67403e-05	0.0014806	1.93064
MTCO1	-0.111053	0.00695228	-6.39364	5.89184e-05	0.00153022	1.89136
CXCR4	-0.25937	0.132684	-6.38866	5.93158e-05	0.00153334	1.88434
VCPIP1	-0.0881242	-0.0116833	-6.37201	6.06663e-05	0.0015602	1.86086
IFIT2	-0.60452	-0.0385316	-6.36783	6.10099e-05	0.0015602	1.85497
IKBKG	-0.102613	-0.00930757	-6.36552	6.12011e-05	0.0015602	1.85171
PCDHGC3	-0.149238	0.0836156	-6.34752	6.27117e-05	0.00159138	1.82628
MAST3	-0.455551	-0.0731517	-6.33437	6.38401e-05	0.00161262	1.80768
COPS6	-0.0850813	-0.00421279	-6.32532	6.46297e-05	0.00162514	1.79486
RDX	-0.112611	0.020823	-6.31296	6.57253e-05	0.0016404	1.77732
HSP90B1	-0.102526	0.02532	-6.3118	6.58294e-05	0.0016404	1.77567
COL6A1	0.864771	0.236729	6.30231	6.66851e-05	0.00164241	1.7622
ANAPC4	0.29975	0.006914	6.29745	6.71279e-05	0.00164241	1.7553
ILKAP	-0.0829863	-0.0241845	-6.2966	6.72061e-05	0.00164241	1.75409
H4C11	-0.176654	0.0421658	-6.29646	6.72186e-05	0.00164241	1.75389
SDHB	0.0899976	0.0636364	6.29051	6.77658e-05	0.00164241	1.74544
PIK3R1	0.23736	0.034964	6.2905	6.77666e-05	0.00164241	1.74542
WBP11	-0.159664	-0.0170775	-6.2881	6.79886e-05	0.00164241	1.74201
KLHL41	0.116453	-0.0381358	6.27537	6.91799e-05	0.00166299	1.72389
VIM	-0.121066	0.0684063	-6.26915	6.9771e-05	0.00166299	1.71502
FTL1	-0.216968	-0.0214702	-6.26795	6.98852e-05	0.00166299	1.71331
FBLN2	0.172448	0.123288	6.2663	7.00428e-05	0.00166299	1.71096
FLRT2	-0.162207	0.0452297	-6.25881	7.0764e-05	0.00167293	1.70028
MRPL19	0.250362	-0.0263454	6.25439	7.11928e-05	0.00167591	1.69398
EMD	-0.10028	-0.0155705	-6.2368	7.29282e-05	0.00170949	1.66886
UNC45A	0.141834	-0.027601	6.20118	7.65833e-05	0.00178759	1.61785
MYL10	1.70788	0.193533	6.192	7.75571e-05	0.00180271	1.60467
EIF4EBP1	0.65033	-0.163328	6.18786	7.8e-05	0.00180542	1.59873
TMEM106B	-0.136631	0.0824442	-6.18019	7.88296e-05	0.0018158	1.58769
CST3	-0.186303	-0.0213969	-6.17766	7.91046e-05	0.0018158	1.58406
SCAMP2	-0.104698	-0.0720843	-6.17345	7.95644e-05	0.0018188	1.57802
NXN	-0.101992	0.0544376	-6.16552	8.04404e-05	0.00182613	1.56659
GRWD1	0.257134	-0.109721	6.16457	8.05453e-05	0.00182613	1.56523
DPP7	0.188394	0.0733235	6.16142	8.08966e-05	0.00182661	1.5607
UBXN6	-0.0814831	0.0107819	-6.13724	8.36469e-05	0.00188064	1.52582
RASA4	-0.143621	0.128976	-6.13445	8.39695e-05	0.00188064	1.52181
PRKCI	-0.265023	-0.0969329	-6.13127	8.43403e-05	0.00188133	1.51721
TMEM43	-0.0891365	0.128203	-6.12681	8.48637e-05	0.00188541	1.51076
CRELD2	-0.103432	-0.0174653	-6.11794	8.59132e-05	0.00190109	1.49794
RALB	-0.122124	0.0399655	-6.10695	8.72328e-05	0.00191584	1.48204
PPP1R8	-0.0955582	-0.022912	-6.10662	8.72725e-05	0.00191584	1.48156
ETHE1	-0.100182	0.0159783	-6.08978	8.93389e-05	0.00195278	1.45716
GALNT10	0.822675	-0.109659	6.08719	8.96614e-05	0.00195278	1.4534
ACTG1	-0.356338	-0.170129	-6.08161	9.03593e-05	0.00196026	1.44531
CEPT1	0.54203	-0.113356	6.07168	9.16172e-05	0.00196586	1.43089
CLIC4	-0.106689	0.0292979	-6.07042	9.17789e-05	0.00196586	1.42905
SMYD3	0.266274	-0.0172125	6.07036	9.17866e-05	0.00196586	1.42896
TOR1AIP2	-0.124814	-0.028369	-6.06839	9.20386e-05	0.00196586	1.4261
BCAT2	0.0707045	-0.00906605	6.0628	9.27584e-05	0.00197361	1.41798
PTBP1	-0.106636	0.0231931	-6.02438	9.78709e-05	0.00207441	1.36202
GBP2B	-0.317261	-0.00342348	-6.00867	0.000100048	0.00210919	1.33907
TM4SF1	-0.242631	0.0904323	-6.00706	0.000100274	0.00210919	1.33672
DHX32	0.236211	0.0936438	5.9965	0.00010177	0.00213255	1.32127
TCEA1	-0.0933768	0.0128723	-5.99231	0.000102371	0.00213496	1.31514
FILIP1L	-0.0892972	0.0471882	-5.99032	0.000102657	0.00213496	1.31222
CLDND1	0.235758	-0.0606726	5.97873	0.000104342	0.00215407	1.29524
ATG16L1	-0.176816	-0.0161836	-5.97864	0.000104355	0.00215407	1.29511
ROCK2	-0.0890558	0.0312878	-5.96959	0.000105691	0.00217355	1.28184
SPARC	-0.111746	0.0919348	-5.95635	0.00010768	0.00220624	1.2624
UGP2	-0.141335	0.0389987	-5.94762	0.000109013	0.00222531	1.24957
SYPL2	0.642243	-0.18431	5.943	0.000109725	0.00222805	1.24278
PRIM1	-0.151621	0.270941	-5.93913	0.000110326	0.00222805	1.23708
ANXA3	-0.130995	0.0925625	-5.93894	0.000110356	0.00222805	1.2368
PFKL	-0.0868694	0.0479957	-5.93395	0.000111136	0.00223565	1.22945
FZD7	0.222784	-0.0679585	5.92029	0.000113301	0.00227095	1.20932
RAB7A	-0.124342	0.00745722	-5.91096	0.000114807	0.00228802	1.19556
ZC2HC1A	-0.0881049	0.0351809	-5.90989	0.00011498	0.00228802	1.19399
TTC38	0.165429	0.111319	5.89591	0.000117279	0.00232172	1.17334
NDFIP1	-0.437137	-0.238423	-5.8945	0.000117513	0.00232172	1.17126
TMA7	0.21198	-0.0533641	5.8897	0.000118315	0.00232926	1.16416
RAB8A	-0.129168	0.0393696	-5.86824	0.000121974	0.00238554	1.1324
SESN1	-0.833811	0.232909	-5.86788	0.000122037	0.00238554	1.13187
CLIC1	-0.109576	0.0544952	-5.85602	0.000124113	0.00240889	1.11428
TSPAN31	-0.158894	0.0903853	-5.85567	0.000124175	0.00240889	1.11376
SERPINB9B	-0.192537	0.19212	-5.85362	0.000124538	0.00240889	1.11071
PLXNB2	-0.0732897	0.00561456	-5.84358	0.00012633	0.00243154	1.09581
CARS1	-0.084371	-0.0198205	-5.84215	0.000126588	0.00243154	1.09369
PLIN2	0.454601	-0.0524065	5.83195	0.000128441	0.0024586	1.07853
LGALS3	-0.113162	0.02749	-5.82778	0.000129207	0.00246474	1.07233
NT5DC2	0.127397	-0.104679	5.81185	0.000132179	0.00251276	1.04862
CAPZA1	-0.0848431	-0.00734201	-5.80147	0.000134154	0.00254158	1.03315
GM50364	0.225165	0.0396887	5.79058	0.000136261	0.00257268	1.0169
PFKM	0.0962055	0.00178159	5.78337	0.000137674	0.0025872	1.00614
PPP5C	-0.104465	-0.00294364	-5.7819	0.000137965	0.0025872	1.00394
RRP8	0.199324	-0.111205	5.77819	0.000138701	0.0025922	0.998397
ITGA7	-0.0690455	0.00347858	-5.75305	0.000143795	0.00267837	0.960783
S100A10	-0.200059	0.134709	-5.74152	0.000146199	0.002714	0.9435
CYBC1	-0.114952	0.0493296	-5.73728	0.000147094	0.00272149	0.937133
NMD3	0.707576	-0.182795	5.73231	0.00014815	0.00273188	0.929679
DOLPP1	-0.340601	-0.0129063	-5.72459	0.000149807	0.0027456	0.918083
TCIRG1	-0.114377	0.0196472	-5.72296	0.000150158	0.0027456	0.915641
TSPAN15	-0.207435	0.191969	-5.72192	0.000150382	0.0027456	0.914083
AGPAT3	0.147834	-0.0299606	5.71625	0.000151618	0.00275905	0.905552
UGGT1	-0.0745239	0.0488428	-5.71222	0.000152501	0.00276601	0.899499
ENPP4	-0.168003	0.120916	-5.70354	0.000154423	0.00279172	0.886441
ELMO2	-0.123639	0.0212306	-5.69764	0.000155744	0.00280643	0.87756
ATP11A	-0.178907	0.0393507	-5.69005	0.000157461	0.00282155	0.866127
CDC42BPB	-0.0967155	0.0168225	-5.68943	0.000157603	0.00282155	0.86519
NDUFS3	0.0738188	0.00253063	5.68083	0.000159576	0.00284765	0.852221
EIPR1	-0.098611	-0.0112782	-5.66557	0.000163142	0.00289847	0.82918
PSMF1	-0.115958	0.00993751	-5.66394	0.000163528	0.00289847	0.826717
ISLR	0.11332	0.116475	5.65912	0.000164673	0.00289847	0.81944
FER	-0.168521	0.065055	-5.65894	0.000164717	0.00289847	0.819163
WDR12	-0.157452	-0.0611084	-5.65758	0.000165043	0.00289847	0.817103
METTL7A1	0.316011	-0.0878205	5.61993	0.000174319	0.00305169	0.7601
FAM107B	0.149286	-0.0975496	5.61139	0.000176503	0.00306967	0.747126
NEO1	-0.257343	-0.0689218	-5.61095	0.000176614	0.00306967	0.746468
PI4K2B	-0.31461	0.0557269	-5.60854	0.000177236	0.00306967	0.742808
KPNA1	0.120794	0.0122866	5.60541	0.000178047	0.00306967	0.738047
IFT74	0.199066	0.0650107	5.60512	0.000178121	0.00306967	0.737614
ABHD10	0.224174	-0.0728663	5.60105	0.00017918	0.00307834	0.731432
SRSF10	-0.0818772	-0.0257875	-5.5961	0.000180479	0.00309105	0.723905
FABP5	-0.10255	0.0480008	-5.58848	0.000182498	0.00311382	0.71231
TJP1	-0.0782336	-0.00851007	-5.58684	0.000182934	0.00311382	0.709822
ATP6V1G1	-0.138586	0.0190391	-5.58082	0.00018455	0.00313168	0.700659
SCRN1	-0.104493	0.0426505	-5.57791	0.000185337	0.00313542	0.696223
DYNAP	-0.315066	-0.150288	-5.57275	0.000186739	0.00314952	0.688365
PMPCB	0.0723315	-0.00797775	5.54711	0.000193881	0.00325236	0.649249
ANKH	-0.150599	0.0489195	-5.54453	0.000194618	0.00325236	0.6453
PLXND1	-0.477828	0.0783533	-5.54113	0.000195589	0.00325236	0.640113
PLOD3	-0.100393	0.0558715	-5.54005	0.000195899	0.00325236	0.638459
SEC14L2	-0.166375	-0.00468968	-5.53955	0.000196044	0.00325236	0.637689
BYSL	-0.0786762	-0.0456486	-5.53645	0.000196936	0.00325236	0.632956
FSCN1	-0.107115	0.0208356	-5.5364	0.000196952	0.00325236	0.632872
VCAN	0.179461	0.166196	5.51741	0.00020252	0.00333435	0.603821
CNNM3	-0.246428	0.0373029	-5.49186	0.000210283	0.00345188	0.564628
NOTCH1	-0.179025	-0.0168502	-5.48664	0.000211906	0.00346824	0.556614
GM2A	0.234534	0.0559307	5.47766	0.000214732	0.00350413	0.54281
THBS1	-0.203924	-0.103126	-5.47285	0.000216262	0.00351871	0.535414
ASCC2	-0.102558	-0.0488213	-5.46149	0.000219918	0.00356771	0.517946
UGCG	-0.257883	-0.0846177	-5.45743	0.000221243	0.00357365	0.51169
QDPR	-0.0843305	0.00130694	-5.45641	0.000221577	0.00357365	0.510119
TAX1BP1	-0.120705	0.0305634	-5.45134	0.000223246	0.00359011	0.5023
METAP2	-0.0854334	-0.0169862	-5.44617	0.000224959	0.00360717	0.494334
ACACA	-0.0727043	0.0354498	-5.44288	0.000226056	0.00361429	0.489266
ALDH1L2	-0.136142	0.0354917	-5.43017	0.000230352	0.00367236	0.469655
PGAM2	0.136315	-0.0123251	5.42036	0.00023373	0.0037128	0.45449
IL6ST	-0.17448	0.062793	-5.41891	0.000234232	0.0037128	0.452258
DPM1	0.179928	-0.0255502	5.4121	0.000236613	0.00372264	0.44172
SEL1L	-0.0968346	-0.0109007	-5.41106	0.000236979	0.00372264	0.44011
BUB3	-0.0945848	-0.0062766	-5.41054	0.00023716	0.00372264	0.439314
NR2C2AP	-0.119403	0.0949787	-5.40945	0.000237544	0.00372264	0.437631
NOTCH2	-0.199195	0.131154	-5.40283	0.000239893	0.00374883	0.427381
SDC1	-0.26659	0.114627	-5.39525	0.000242612	0.00376486	0.415638
KDM5C	0.594662	-0.125711	5.39436	0.000242935	0.00376486	0.414255
RAB11B	-0.0848037	-0.0060169	-5.39295	0.000243445	0.00376486	0.412071
TSPAN3	-0.293207	-0.012806	-5.3924	0.000243641	0.00376486	0.411232
ARHGEF10	-0.18781	0.0724868	-5.39011	0.000244475	0.00376724	0.40767
FYTTD1	0.79097	-0.280472	5.37927	0.00024845	0.00380825	0.390873
NQO2	-0.0950267	-0.0220792	-5.37745	0.000249124	0.00380825	0.38805
RGS3	0.282045	-0.00936459	5.37724	0.000249202	0.00380825	0.387724
IGF2R	-0.118106	0.0337133	-5.37455	0.000250204	0.00381302	0.383547
TMF1	-0.113492	-0.0227913	-5.36608	0.000253383	0.00385086	0.370397
DENND10	-0.10442	-0.00186746	-5.35609	0.00025719	0.00389376	0.354864
PRKAG3	0.199892	0.0173647	5.35499	0.000257613	0.00389376	0.353153
ECHDC1	0.293184	-0.0056842	5.34801	0.000260311	0.00392382	0.342301
GFAP	0.455307	-0.376923	5.32766	0.000268355	0.00403407	0.310611
MTG1	0.576898	-0.12804	5.3237	0.000269948	0.00404703	0.304447
SCFD2	0.407719	-0.0466512	5.31903	0.000271843	0.00406442	0.297163
COMMD5	-0.0949627	0.0114243	-5.30232	0.00027874	0.00415039	0.271074
DYSF	0.0971895	-0.0664273	5.30131	0.000279165	0.00415039	0.26949
TSC22D2	-0.253516	-0.0315272	-5.29969	0.000279844	0.00415039	0.266959
NGLY1	0.158823	-0.0686128	5.29651	0.000281182	0.0041542	0.261994
CAPZA2	-0.0640846	-0.0281108	-5.29538	0.00028166	0.0041542	0.260225
COMMD7	-0.230193	0.148355	-5.29374	0.000282353	0.0041542	0.257664
TBC1D22A	-0.108379	-0.107108	-5.28992	0.000283979	0.00416704	0.251687
NUP43	-0.130912	-0.0597788	-5.27031	0.000292476	0.00428036	0.220993
MRPL4	0.200996	-0.0635127	5.26363	0.00029543	0.00430888	0.21053
ERGIC1	-0.0932747	0.0492633	-5.26239	0.000295982	0.00430888	0.208587
CCDC6	-0.0970136	0.0397084	-5.25779	0.000298042	0.00432748	0.201366
GMPR2	-0.100065	-0.0399477	-5.25225	0.000300542	0.00435235	0.192673
FAM20A	0.544414	-0.00722054	5.2405	0.000305915	0.00441859	0.174227
MED4	0.289272	-0.0162899	5.22833	0.000311589	0.00448728	0.155099
ACTR1B	-0.0902385	0.0123267	-5.22684	0.000312293	0.00448728	0.15275
PEAK1	-0.0656409	-0.0199894	-5.21857	0.000316222	0.00453198	0.139734
CBR2	0.12462	0.0231308	5.21461	0.000318121	0.00454741	0.133503
RAB31	-0.107667	-0.015884	-5.20539	0.000322591	0.0045891	0.118982
FIBP	0.163693	-0.00595333	5.20433	0.000323111	0.0045891	0.117305
NCSTN	-0.113222	0.0153382	-5.20348	0.000323527	0.0045891	0.115967
SRPK1	-0.0656494	-0.0714971	-5.19335	0.000328531	0.00464816	0.0999938
TARDBP	-0.077212	-0.0245447	-5.18445	0.000332995	0.00469931	0.0859469
YWHAB	-0.0915105	0.0126132	-5.1779	0.000336318	0.00473413	0.0756143
MAGOHB	-0.160363	-0.0219452	-5.16437	0.000343306	0.00481784	0.0542155
HSPA13	-0.116115	0.0227545	-5.16264	0.000344206	0.00481784	0.0514907
ARSA	0.231291	0.0597858	5.16136	0.000344878	0.00481784	0.0494636
SLC44A2	-0.0976183	0.000507035	-5.15559	0.000347921	0.00484811	0.0403229
SLC3A2	-0.107272	-0.0249574	-5.1532	0.000349189	0.00485355	0.0365385
SYNJ2	0.1619	-0.0108902	5.15123	0.000350237	0.00485592	0.0334197
MYPN	0.348977	-0.0145575	5.14805	0.000351937	0.00486728	0.0283828
RAB24	0.240434	-0.0440861	5.13537	0.000358796	0.00494977	0.00830049
FTH1	-0.141344	-0.0438148	-5.13094	0.00036123	0.00497095	0.00126706
RPS15A	-0.0842501	-0.0547736	-5.12926	0.000362157	0.00497134	-0.00139903
PACS1	0.328911	-0.137657	5.10895	0.000373563	0.00511522	-0.0336558
SUMO3	-0.0968568	0.0243604	-5.10469	0.000375998	0.00513435	-0.0404164
CAST	-0.108242	0.0620072	-5.10327	0.000376816	0.00513435	-0.0426764
FHL2	-0.114726	-0.0187043	-5.10125	0.000377984	0.00513538	-0.0458962
EIF3E	-0.0664954	-0.0427232	-5.09993	0.000378748	0.00513538	-0.0479956
CMTR1	-0.15804	0.0322469	-5.09596	0.000381052	0.00515398	-0.0543023
ZNRF1	1.17985	-0.491767	5.08505	0.000387468	0.00522798	-0.0716699
MCM6	-0.159039	0.0966687	-5.08012	0.00039041	0.00524942	-0.0795376
SYNPO	0.3501	-0.0599791	5.07774	0.000391832	0.00524942	-0.083317
FEZ2	0.616595	-0.247257	5.07762	0.000391903	0.00524942	-0.0835078
ABRAXAS2	-0.112788	-0.0172065	-5.07585	0.000392971	0.005251	-0.0863361
TTN	0.0735816	-0.0529154	5.07095	0.000395933	0.00527783	-0.0941464
ZC3HAV1	-0.134019	0.00285901	-5.06916	0.000397021	0.00527962	-0.0970008
UBE2K	-0.111832	-0.0126334	-5.06562	0.000399184	0.00528384	-0.10265
SLC16A1	-0.1177	0.0418221	-5.06398	0.000400189	0.00528384	-0.105265
SSR4	-0.10873	-0.00750687	-5.06396	0.000400204	0.00528384	-0.105304
PWP1	-0.225117	-0.0217733	-5.06201	0.000401403	0.00528706	-0.108416
DCTN5	0.228637	-0.0269244	5.05651	0.000404803	0.00531917	-0.117187
PXDN	0.155183	0.137495	5.04843	0.00040986	0.00537286	-0.130097
PPIL3	-0.24882	0.0190307	-5.03765	0.000416712	0.00544976	-0.147335
MAP1A	0.0868659	-0.0285959	5.03588	0.000417843	0.00545167	-0.150154
CD63	-0.169671	0.108425	-5.03366	0.000419272	0.00545744	-0.153703
RHOB	-0.131193	0.0238661	-5.03207	0.000420305	0.00545804	-0.156261
FLAD1	0.104871	-0.053576	5.02687	0.000423677	0.00548895	-0.16457
RCOR1	-0.0739755	-0.0438999	-5.02382	0.000425673	0.00550192	-0.169457
IL1R1	0.21417	-0.0266749	5.01545	0.000431202	0.00556039	-0.182872
GSTM1	0.121684	0.0912922	5.01249	0.000433172	0.00556579	-0.187611
OGFR	-0.134469	-0.088399	-5.0118	0.000433633	0.00556579	-0.188717
FILIP1	0.125617	-0.0679429	5.00896	0.000435538	0.00557731	-0.193275
STXBP1	-0.132736	0.0427112	-5.00491	0.000438266	0.00559785	-0.199765
CHRNA1	0.0970709	-0.0929486	5.00358	0.000439166	0.00559785	-0.201899
DHX40	0.584803	0.0640933	5.00197	0.00044026	0.00559889	-0.204484
CAT	-0.0724981	0.0663904	-4.99737	0.000443392	0.00562579	-0.211853
HNRNPM	-0.0629498	0.0129985	-4.99174	0.000447268	0.00566198	-0.2209
FCGRT	-0.10499	0.15473	-4.98703	0.00045053	0.00569025	-0.228453
CYLD	-0.0828753	-0.0168484	-4.98254	0.00045367	0.00570781	-0.235674
UBA3	-0.0685589	0.00267764	-4.98178	0.000454201	0.00570781	-0.236888
TMEM181A	-0.121747	0.0139174	-4.9799	0.000455523	0.00570781	-0.239909
TMEM132A	1.27529	-0.290426	4.97916	0.000456047	0.00570781	-0.241105
ABCD4	0.121019	0.0763641	4.96469	0.000466375	0.00582389	-0.264379
SET	-0.0807339	-0.0102346	-4.9546	0.000473721	0.00588254	-0.280621
DUSP3	-0.0984316	-0.0506854	-4.95458	0.000473737	0.00588254	-0.280656
NDRG2	0.133729	-0.041894	4.95387	0.000474261	0.00588254	-0.281804
HEATR3	0.155979	-0.0452962	4.92746	0.000494103	0.00611494	-0.324393
HK1	-0.078237	0.0109771	-4.9249	0.000496067	0.00612555	-0.328515
TES	-0.0868811	0.0611428	-4.91997	0.000499883	0.00614342	-0.336477
SIRPA	-0.21737	0.345091	-4.91884	0.000500763	0.00614342	-0.338303
EFHD2	-0.115713	0.0288139	-4.91738	0.000501903	0.00614342	-0.340666
SPAG9	-0.0608111	0.0577345	-4.91731	0.000501957	0.00614342	-0.340778
YWHAH	-0.113375	0.0783539	-4.91564	0.000503261	0.00614356	-0.343474
SREK1	-0.238587	0.0314417	-4.91446	0.00050419	0.00614356	-0.345388
TTC9C	-0.24731	-0.060147	-4.90845	0.000508926	0.00618765	-0.355102
ARPC2	-0.0931334	-0.00730405	-4.90322	0.000513085	0.00622453	-0.363557
IRS1	-0.167026	0.125438	-4.90109	0.000514796	0.00623058	-0.367014
H2-KE6	0.082458	-0.0300504	4.89859	0.000516799	0.00623058	-0.37105
THBD	-0.255504	-0.00381691	-4.89839	0.000516962	0.00623058	-0.371378
GABARAPL2	-0.100594	0.0491505	-4.89402	0.000520494	0.00624703	-0.37845
TSSC4	0.467397	-0.145019	4.89391	0.000520586	0.00624703	-0.378632
UBQLN4	0.0886736	-0.0348406	4.88252	0.00052991	0.00633829	-0.397073
B4GAT1	0.22423	-0.091886	4.88183	0.000530482	0.00633829	-0.398194
HIP1	0.0633549	-0.0465224	4.87898	0.000532846	0.00635281	-0.402812
LACTB2	-0.0995355	0.0277755	-4.87162	0.000539003	0.00641239	-0.414743
CR1L	-0.0735456	0.0588618	-4.86753	0.000542462	0.0064397	-0.421386
NEK9	0.146457	-0.0403904	4.86319	0.000546149	0.00646959	-0.428422
AMOT	-0.335232	-0.00437051	-4.85957	0.000549247	0.00649238	-0.434296
DCTN3	-0.0846013	0.00104903	-4.85678	0.000551651	0.00649792	-0.438831
CTIF	0.123722	-0.0175639	4.8563	0.000552064	0.00649792	-0.439609
INTS14	0.151076	0.0221964	4.85126	0.000556433	0.00652568	-0.447793
SPPL2A	-0.098371	0.111869	-4.85086	0.000556783	0.00652568	-0.448447
ITGA5	-0.0879074	0.0330277	-4.84913	0.000558296	0.00652959	-0.451265
HECTD3	0.181641	0.108065	4.84205	0.000564512	0.00658836	-0.462762
AHDC1	0.264211	-0.0288153	4.83854	0.00056763	0.0066108	-0.468482
MAN2B1	0.188462	0.143031	4.8303	0.000575002	0.00668259	-0.481879
NDUFA1	0.171671	0.0136893	4.82838	0.000576742	0.00668875	-0.485015
RNF214	0.282192	-0.138912	4.82282	0.000581793	0.00673227	-0.494069
TXNDC12	-0.0913176	0.0649792	-4.82157	0.000582928	0.00673227	-0.496092
HSPB1	-0.123931	0.0206421	-4.81846	0.000585786	0.00675118	-0.501169
PLP2	-0.224293	0.0751651	-4.81363	0.000590235	0.00677597	-0.509025
TRMT5	-0.110946	-0.0221578	-4.81347	0.000590386	0.00677597	-0.50929
GSTA1	0.158276	0.114609	4.81167	0.000592057	0.00678108	-0.512224
MCM7	-0.0820017	0.128605	-4.8098	0.000593796	0.00678694	-0.515268
SF3A2	-0.0893705	-0.00687362	-4.80829	0.000595209	0.00678907	-0.517736
ECE1	-0.0627402	-0.0544457	-4.80156	0.000601537	0.00682514	-0.528713
VMA21	-0.193676	-0.0583811	-4.80126	0.000601818	0.00682514	-0.529197
BABAM2	-0.0960175	0.00760721	-4.80099	0.000602073	0.00682514	-0.529638
HNRNPD	-0.113482	0.0106225	-4.79576	0.000607044	0.00686742	-0.538172
NEB	0.122282	-0.052828	4.79357	0.000609144	0.00687711	-0.541757
MRPS18B	0.141339	-0.0298431	4.77562	0.0006266	0.00705807	-0.571081
HNRNPR	-0.0572642	-0.00132997	-4.77448	0.000627724	0.00705807	-0.57294
PSMB3	-0.125342	-0.0572013	-4.76215	0.000640044	0.00718151	-0.59311
NDUFB1	0.112067	-0.00483575	4.76091	0.000641299	0.00718151	-0.595142
EPB41L3	-0.0958932	0.0728032	-4.7582	0.000644044	0.00719768	-0.599574
NUFIP2	-0.0691743	-0.057625	-4.75477	0.000647537	0.00722212	-0.605186
UCK2	-0.0906047	0.0889567	-4.75337	0.000648973	0.00722357	-0.607484
SNRPD2	-0.155524	0.019808	-4.74919	0.000653265	0.00724285	-0.614324
STX4	-0.0652954	0.0834065	-4.74914	0.000653323	0.00724285	-0.614417
QARS1	-0.0663309	-0.00369369	-4.74708	0.000655446	0.00725186	-0.617783
TMEM201	-0.099185	-0.0501428	-4.74475	0.000657864	0.00726023	-0.621602
HMGCS1	-0.0977666	-0.0180941	-4.74316	0.000659523	0.00726023	-0.624216
CCDC30	1.66904	-0.475187	4.74257	0.00066014	0.00726023	-0.625186
HCFC1	-0.0648681	0.0376431	-4.73905	0.000663814	0.00728615	-0.630944
MACF1	0.148996	-0.112804	4.73735	0.000665607	0.00729136	-0.633742
ABHD14B	0.0764205	-0.00768188	4.73231	0.000670926	0.00733511	-0.642
CACNB1	0.0787904	-0.0294308	4.72706	0.000676528	0.00738176	-0.650626
PTGR1	0.0924311	0.116578	4.72507	0.000678661	0.00739046	-0.653891
MAN2A1	-0.0924288	0.186617	-4.72381	0.000680008	0.00739057	-0.655947
GSTO1	-0.0929093	-0.047859	-4.71453	0.000690072	0.00746827	-0.671187
ACOT9	-0.0646662	-0.00132865	-4.71368	0.000691008	0.00746827	-0.672593
GOT1	-0.0511462	-0.0226635	-4.7135	0.000691207	0.00746827	-0.672891
NDUFB7	0.129883	0.0420384	4.7093	0.000695823	0.00750349	-0.679794
PPM1B	-0.0886852	-0.0344676	-4.70791	0.000697353	0.00750536	-0.682073
ACBD3	-0.104062	0.00168255	-4.69427	0.000712601	0.00765458	-0.704505
PABPC1	-0.0807197	-0.0329789	-4.69079	0.000716551	0.00768209	-0.710238
STAC3	0.184792	-0.0127012	4.67974	0.000729233	0.00780293	-0.72843
GPD1L	0.0929204	0.0178325	4.67746	0.000731874	0.00781608	-0.732179
SMAD5	-0.110768	-0.0276629	-4.66906	0.000741717	0.00790593	-0.746031
LTN1	0.0737542	-0.0100254	4.66751	0.000743549	0.00791022	-0.748588
SERPINH1	-0.0770865	0.01543	-4.66315	0.000748718	0.00794399	-0.755771
CYP20A1	-0.0847391	0.0435746	-4.66242	0.000749596	0.00794399	-0.756985
USP8	0.0633602	-0.00145221	4.65968	0.000752863	0.0079586	-0.761494
BSG	-0.115621	0.00829472	-4.65886	0.000753852	0.0079586	-0.762855
TNFRSF10B	-0.108886	-0.112533	-4.65424	0.000759419	0.00800211	-0.770483
CHMP7	0.11663	-0.0584294	4.65195	0.000762185	0.00801599	-0.774252
METTL2	0.135765	-0.0414655	4.64727	0.000767891	0.00806067	-0.781984
PABPC4	-0.057545	-0.0289203	-4.64366	0.000772322	0.00809183	-0.787947
HSPB2	0.113623	-0.0501048	4.64224	0.000774067	0.00809478	-0.790286
HMGB2	-0.0859004	0.070449	-4.641	0.000775606	0.00809557	-0.792346
CDC27	0.241201	0.0257742	4.63846	0.000778751	0.00811309	-0.79654
TEFM	0.112915	-0.0813103	4.63628	0.000781458	0.00811413	-0.800137
SLC2A1	-0.149921	-0.00134094	-4.63602	0.000781784	0.00811413	-0.800569
DDX17	-0.0826646	-0.00707064	-4.62682	0.000793344	0.00821869	-0.815783
RPL14	-0.108605	-0.0424461	-4.6228	0.00079845	0.00824063	-0.822431
CORO6	0.0844435	-0.0736939	4.62247	0.000798872	0.00824063	-0.822979
CD109	-0.115913	0.156828	-4.62164	0.000799931	0.00824063	-0.824352
RAI14	-0.0630107	0.0161093	-4.61886	0.000803493	0.00826194	-0.828957
1110004F10RIK	-0.68739	-0.12506	-4.61507	0.000808378	0.00828474	-0.835237
APH1A	-0.133757	0.0709938	-4.61481	0.000808706	0.00828474	-0.835657
CSTF2	-0.0700093	0.0292034	-4.61213	0.000812182	0.00830498	-0.840102
SRSF11	-0.0872352	-0.0166918	-4.60864	0.000816727	0.00833093	-0.845885
ARL8A	-0.124925	0.027428	-4.60787	0.000817732	0.00833093	-0.847159
CARHSP1	-0.116367	0.0538599	-4.60285	0.000824316	0.00838256	-0.855468
SNRPB	-0.099887	-0.0506824	-4.60072	0.00082714	0.00839585	-0.859011
BMP1	0.273157	0.0794631	4.59936	0.000828937	0.00839868	-0.86126
BAIAP2	-0.0794742	0.139138	-4.5917	0.000839155	0.00848666	-0.873953
SNX1	-0.0756136	0.0140385	-4.59024	0.000841121	0.00849103	-0.876378
LASP1	-0.111361	0.0777896	-4.58776	0.000844476	0.00850937	-0.880502
P4HA2	-0.0832713	-0.0262683	-4.58384	0.000849794	0.00853682	-0.887005
BRIX1	-0.0809183	-0.059613	-4.58348	0.000850287	0.00853682	-0.887606
NDUFA6	0.12468	-0.0256938	4.58025	0.000854696	0.00856554	-0.892964
ANO6	-0.0736442	0.0747607	-4.5762	0.000860255	0.00860566	-0.89968
IFIH1	-0.263693	0.0455334	-4.57433	0.000862844	0.00861598	-0.902793
HP1BP3	-0.0941183	0.0810405	-4.57028	0.000868465	0.00865648	-0.909518
PPA1	-0.0641721	-0.0294118	-4.56553	0.000875108	0.00870701	-0.917411
GLUD1	-0.0577466	0.0212713	-4.55661	0.000887728	0.00881672	-0.93224
ZMPSTE24	-0.0640222	0.0402045	-4.55372	0.000891857	0.00884185	-0.937046
LTA4H	-0.0898923	0.0248504	-4.55174	0.000894697	0.00885414	-0.940339
9530068E07RIK	-0.127798	-0.000303406	-4.54524	0.000904089	0.0089311	-0.951152
ATAD1	-0.0572583	-0.0421657	-4.54308	0.000907241	0.00894627	-0.954757
PIK3R2	-0.237657	-0.00145327	-4.54131	0.00090983	0.00895583	-0.957707
DGLUCY	-0.123319	-0.119143	-4.53526	0.000918722	0.0090273	-0.967778
GSTA4	0.116358	-0.00619763	4.53265	0.000922585	0.00904918	-0.972122
MTOR	0.0867518	-0.00499679	4.52258	0.000937661	0.00918078	-0.988905
GPT2	0.101631	-0.0474463	4.50867	0.000958923	0.0093587	-1.01212
KCTD9	0.498951	-0.099156	4.50802	0.000959933	0.0093587	-1.01321
DNAJB1	-0.0782641	0.0428639	-4.50739	0.000960908	0.0093587	-1.01426
SETD7	0.102312	-0.0815325	4.50347	0.000966993	0.00937345	-1.02079
GOLGA5	-0.0768857	-0.00553693	-4.50334	0.000967192	0.00937345	-1.021
MTCL1	0.404982	-0.102484	4.50314	0.000967506	0.00937345	-1.02134
MTMR14	0.34468	-0.0665476	4.49675	0.000977538	0.00945169	-1.03202
LEPROT	-0.427477	0.360157	-4.49581	0.000979018	0.00945169	-1.03358
MAP4	-0.144618	-0.132725	-4.49475	0.000980706	0.00945169	-1.03537
POMGNT1	0.383231	-0.131911	4.49182	0.000985347	0.0094799	-1.04025
GPSM1	0.165945	-0.0819891	4.48962	0.000988856	0.00949188	-1.04393
DENR	0.801868	-0.218844	4.48828	0.000991005	0.00949188	-1.04618
NAB2	-0.0794056	-0.00866886	-4.48782	0.00099174	0.00949188	-1.04694
MANF	-0.104638	0.0250802	-4.48273	0.000999917	0.00954616	-1.05544
RBX1	-0.105492	-0.00926223	-4.48215	0.00100086	0.00954616	-1.05642
RCN1	-0.102195	0.00710206	-4.47874	0.0010064	0.00958247	-1.06213
ESYT2	-0.0486518	0.0246292	-4.4692	0.00102204	0.00971465	-1.07809
FBN1	0.215334	0.207576	4.46196	0.00103409	0.00981234	-1.09021
MSN	-0.0840578	0.070931	-4.45267	0.00104977	0.00994402	-1.10578
SCRN3	0.0980738	-0.0489083	4.44808	0.0010576	0.0100011	-1.11347
IDH3B	-0.0802922	-0.0104231	-4.44372	0.00106509	0.0100548	-1.12077
PLCB3	-0.0730427	0.00449914	-4.44071	0.00107031	0.0100868	-1.12582
RDH11	-0.104459	0.0318192	-4.43704	0.0010767	0.0101298	-1.13199
PNP	-0.12799	0.0395484	-4.43391	0.00108217	0.010164	-1.13723
LRP1	-0.062118	0.0968242	-4.42933	0.00109026	0.0102226	-1.14492
GFM2	0.186886	-0.038877	4.42469	0.00109851	0.0102825	-1.15272
OSBPL1A	0.145218	0.0743137	4.42251	0.0011024	0.0102843	-1.15638
RABGAP1	-0.0771276	-0.0193865	-4.4225	0.00110242	0.0102843	-1.15639
TRAPPC9	0.26871	-0.0625007	4.41903	0.00110864	0.0103249	-1.16221
HNRNPL	-0.0681337	-0.00228025	-4.41497	0.00111598	0.0103739	-1.16904
MED22	0.264025	-0.0892381	4.41338	0.00111887	0.0103739	-1.17171
CETN2	-0.322642	0.0567157	-4.41302	0.00111953	0.0103739	-1.17232
GPRC5C	0.0839682	-0.0785645	4.41137	0.00112254	0.0103833	-1.1751
DOCK6	0.154501	0.00742798	4.4104	0.0011243	0.0103833	-1.17671
SLC35F6	-0.123535	0.0227704	-4.40902	0.00112683	0.0103894	-1.17904
MED8	0.732367	-0.289497	4.39608	0.00115079	0.0105926	-1.2008
NCBP2	0.124013	-0.0220932	4.39195	0.00115856	0.0106464	-1.20775
TM9SF2	-0.0778742	0.0401923	-4.38999	0.00116226	0.0106468	-1.21105
EEA1	-0.0744677	0.021097	-4.38989	0.00116245	0.0106468	-1.21122
MICOS10	-0.211135	0.0021643	-4.38744	0.0011671	0.0106717	-1.21534
AP3S1	-0.0852214	-0.00610709	-4.37544	0.00119015	0.0108637	-1.23555
FLNB	-0.0851472	0.0528413	-4.37447	0.00119204	0.0108637	-1.2372
GOLGA1	0.0844761	-0.0853622	4.37347	0.00119399	0.0108637	-1.23888
PPIB	-0.0626953	-0.00937105	-4.37114	0.00119852	0.0108871	-1.2428
SCAF4	-0.268443	0.120908	-4.36722	0.00120622	0.0109391	-1.24942
TOR1A	-0.114927	-0.023826	-4.35984	0.00122084	0.0110535	-1.26187
CCDC47	-0.0836064	-0.0157692	-4.35857	0.00122336	0.0110582	-1.264
WDR43	-0.128093	-0.0109205	-4.35749	0.00122553	0.0110598	-1.26583
TTC5	0.132775	-0.0615395	4.35401	0.00123252	0.0111022	-1.2717
TFRC	-0.0952011	-0.050532	-4.35315	0.00123425	0.0111022	-1.27316
FEN1	-0.0688233	0.0945803	-4.35122	0.00123814	0.0111191	-1.27641
CHN1	-0.136105	-0.229985	-4.34704	0.00124662	0.0111772	-1.28346
TNNT3	0.0935031	-0.0643369	4.34334	0.00125419	0.0112269	-1.28972
DAB2IP	-0.197536	-0.0195054	-4.33287	0.00127586	0.0114023	-1.30741
COPZ2	0.116976	-0.0203483	4.33007	0.0012817	0.0114297	-1.31213
RPL37A	-0.144183	-0.00928683	-4.32877	0.00128443	0.0114297	-1.31433
ACADL	-0.0798687	0.00158011	-4.32845	0.00128512	0.0114297	-1.31488
FAIM	0.210941	0.0339987	4.32475	0.00129292	0.0114807	-1.32113
NFXL1	-0.219163	-0.0090633	-4.32164	0.00129952	0.0115207	-1.32639
PLXNA2	-0.143698	-0.0348912	-4.31899	0.00130518	0.0115524	-1.33088
HDHD3	0.100322	-0.0350972	4.31478	0.00131421	0.0116079	-1.338
ACSL1	0.129336	0.0299995	4.31411	0.00131564	0.0116079	-1.33912
DBN1	-0.0691556	-0.052344	-4.30692	0.00133125	0.0117103	-1.3513
OGN	-0.126862	0.117648	-4.30681	0.00133149	0.0117103	-1.35149
DNASE1L1	0.23022	0.154988	4.3039	0.00133786	0.0117328	-1.35642
KCMF1	-0.0645925	-0.000257548	-4.3037	0.00133829	0.0117328	-1.35675
NIPSNAP1	0.210212	-0.0091881	4.30176	0.00134256	0.0117493	-1.36004
TMEM119	0.212229	-0.176644	4.29943	0.0013477	0.0117493	-1.36398
OSTF1	-0.097117	0.061778	-4.29937	0.00134783	0.0117493	-1.36408
PGK1	-0.0792158	0.0306439	-4.29881	0.00134908	0.0117493	-1.36504
PPP1CB	-0.0729428	-0.012297	-4.29693	0.00135323	0.0117493	-1.36821
CENPV	0.157873	-0.0453526	4.2968	0.00135352	0.0117493	-1.36843
TAGLN2	-0.144199	0.0790501	-4.29612	0.00135503	0.0117493	-1.36958
HACL1	-0.328191	0.0206701	-4.29156	0.00136522	0.0118191	-1.37732
YBX3	-0.0965614	-0.0166024	-4.28391	0.00138248	0.0119498	-1.39029
PLS3	-0.0686573	0.0143235	-4.27974	0.00139197	0.0120131	-1.39735
VIRMA	0.298875	-0.0570216	4.27748	0.00139715	0.012039	-1.40118
ZNF706	-0.192999	-0.0714868	-4.27139	0.00141122	0.0121251	-1.41153
NDUFA12	0.0816599	0.0115357	4.27125	0.00141153	0.0121251	-1.41175
NDUFV2	0.0689345	-0.00319015	4.26424	0.00142791	0.0122468	-1.42366
MYO1D	0.215032	0.188574	4.25539	0.00144887	0.0124073	-1.4387
ARHGAP1	-0.0566249	-0.0236159	-4.25277	0.00145512	0.0124416	-1.44314
F5	0.370569	0.0233694	4.25093	0.00145953	0.0124525	-1.44626
AP1S1	0.112279	0.0113923	4.25037	0.00146089	0.0124525	-1.44723
PPAT	0.119346	-0.00278662	4.24636	0.00147056	0.0125156	-1.45403
CHRNB1	0.115591	-0.08205	4.24473	0.00147453	0.0125301	-1.45681
EIF4A1	-0.0982692	-0.0104341	-4.24275	0.00147935	0.0125518	-1.46018
HCCS	-0.0903687	-0.0157415	-4.238	0.00149097	0.0126163	-1.46825
PPP6C	-0.146295	-0.0325507	-4.23778	0.00149152	0.0126163	-1.46863
LMOD3	0.101313	-0.0374297	4.23674	0.00149406	0.0126185	-1.47039
SMARCAD1	-0.107943	-0.0189801	-4.23389	0.00150111	0.0126498	-1.47524
TRIM47	-0.0674624	0.138361	-4.23339	0.00150234	0.0126498	-1.47609
PTBP2	-0.113187	-0.0309925	-4.22993	0.00151094	0.0127029	-1.48197
ACTR1A	-0.0977785	-0.0111524	-4.2266	0.00151928	0.0127536	-1.48765
ZFP516	-0.161221	0.0757319	-4.22144	0.00153226	0.0128312	-1.49643
YWHAQ	-0.10751	0.0175411	-4.22031	0.00153513	0.0128312	-1.49836
XRN2	-0.0672193	0.00993152	-4.22017	0.00153547	0.0128312	-1.49859
SPTBN1	-0.0636158	-0.0049186	-4.21844	0.00153987	0.0128485	-1.50154
RRAGA	-0.0916033	0.0258242	-4.21092	0.00155912	0.0129895	-1.51435
SNX12	-0.0818903	0.0290884	-4.20985	0.00156186	0.0129928	-1.51616
AP2S1	-0.104917	-0.0117929	-4.20436	0.0015761	0.0130717	-1.52552
AP2M1	-0.0788982	0.0416924	-4.20365	0.00157795	0.0130717	-1.52673
MICU2	-0.0696173	-0.0380055	-4.20347	0.00157844	0.0130717	-1.52705
LYPLA2	-0.0707867	0.00792795	-4.19975	0.00158816	0.0131326	-1.53338
TEX10	0.33502	-0.100177	4.19365	0.00160427	0.013246	-1.54379
ABITRAM	0.143577	-0.145436	4.18607	0.00162452	0.0133933	-1.55672
UBXN1	0.434283	0.188188	4.18454	0.00162863	0.0134071	-1.55932
NOM1	-0.205064	0.114964	-4.18318	0.0016323	0.0134174	-1.56164
GAS1	0.12068	0.282701	4.18106	0.00163806	0.0134447	-1.56527
OPLAH	0.105277	-0.0390293	4.17718	0.0016486	0.0135112	-1.57188
EIF6	-0.13804	-0.0443797	-4.17471	0.00165537	0.0135337	-1.57611
WDR33	-0.107141	0.043358	-4.17439	0.00165625	0.0135337	-1.57665
AK2	-0.116534	-0.0075307	-4.17035	0.00166736	0.0135906	-1.58355
NDUFA9	0.0839646	0.000251629	4.17008	0.00166812	0.0135906	-1.58402
ANKRD2	0.1227	-0.0841112	4.16682	0.00167716	0.0136442	-1.58959
PTPRD	-0.134937	0.0378633	-4.15608	0.00170728	0.0138688	-1.60793
UBE2A	0.432922	-0.23827	4.15177	0.00171956	0.0139481	-1.61531
AKTIP	0.147206	0.117775	4.14833	0.00172939	0.0140073	-1.62119
LARP1	-0.0569688	-0.0286288	-4.1473	0.00173237	0.0140109	-1.62296
POFUT1	-0.0848959	0.0402326	-4.14446	0.00174055	0.0140565	-1.62781
TPST2	0.13389	-0.127872	4.1361	0.00176489	0.0142323	-1.64212
GLTP	0.126889	-0.00168523	4.13303	0.00177392	0.0142579	-1.64737
NAPA	-0.0734076	-0.0135681	-4.13283	0.00177451	0.0142579	-1.64772
SUMO2	-0.116955	-0.0186839	-4.13239	0.00177579	0.0142579	-1.64846
HSPA5	-0.051534	0.00749768	-4.13124	0.00177919	0.0142645	-1.65043
PPP1R14C	-0.150551	-0.00330059	-4.13007	0.00178267	0.0142716	-1.65244
ACTN1	-0.0811705	-0.0337628	-4.12482	0.0017983	0.014376	-1.66144
EYA4	0.187268	-0.190582	4.12257	0.00180503	0.0144018	-1.66528
CTNND1	-0.0737013	-0.00123139	-4.12189	0.00180706	0.0144018	-1.66644
F11R	-0.161506	-0.0266882	-4.12114	0.00180934	0.0144018	-1.66774
CASQ1	0.454559	-0.0328524	4.11609	0.0018246	0.0145025	-1.67639
SPTAN1	-0.0616065	-0.0113451	-4.11355	0.00183233	0.0145383	-1.68074
RRAGC	-0.105855	0.0469029	-4.11253	0.00183543	0.0145383	-1.68248
DPEP1	0.212367	-0.277818	4.11202	0.001837	0.0145383	-1.68336
CERS5	0.133864	0.00953981	4.11043	0.00184187	0.014556	-1.68609
CD200	-0.158005	-0.101319	-4.1076	0.00185057	0.014604	-1.69094
PCDH7	-0.207935	0.118953	-4.10421	0.00186104	0.0146508	-1.69675
MYL6	-0.109509	0.0374383	-4.10338	0.00186361	0.0146508	-1.69817
ADIPOQ	0.0953645	0.0592383	4.10311	0.00186446	0.0146508	-1.69864
ACO1	0.053772	0.0527427	4.09408	0.00189272	0.0148321	-1.71413
ESYT1	-0.0648375	-0.00655505	-4.09403	0.00189289	0.0148321	-1.71422
SLC29A1	-0.0994521	-0.0489879	-4.09295	0.0018963	0.0148378	-1.71607
NCKAP5L	0.510171	-0.0525081	4.08889	0.00190918	0.0149039	-1.72304
UTP3	0.171022	0.144326	4.08859	0.00191014	0.0149039	-1.72356
HK2	-0.0505512	-0.00981245	-4.08745	0.00191375	0.0149111	-1.7255
IRF3	0.237803	-0.0188791	4.08374	0.00192564	0.0149755	-1.73188
CADM1	-0.0750848	0.142479	-4.08252	0.00192955	0.0149755	-1.73396
ARMC10	-0.0820568	-0.00872264	-4.08198	0.00193131	0.0149755	-1.7349
RXRB	-0.211507	0.0358961	-4.0815	0.00193284	0.0149755	-1.73572
GDI1	-0.0715992	1.49392e-05	-4.07777	0.00194492	0.015029	-1.74213
PSMB4	-0.100529	0.000754958	-4.07769	0.00194518	0.015029	-1.74227
GSDMDC1	-0.0923578	-0.0264981	-4.07684	0.00194794	0.0150293	-1.74373
CDC26	0.139765	-0.0479464	4.07512	0.00195354	0.0150515	-1.74668
MAFG	0.132228	-0.0628577	4.07124	0.00196623	0.0151282	-1.75334
NID2	0.0994164	0.0460225	4.0689	0.00197395	0.0151392	-1.75738
EMILIN1	1.42073	-0.243782	4.06873	0.00197448	0.0151392	-1.75765
TBCEL	0.415162	0.00648833	4.06831	0.00197587	0.0151392	-1.75838
GAN	0.102808	-0.0618056	4.0667	0.00198119	0.015159	-1.76114
TXNDC5	-0.0684583	0.0880651	-4.06253	0.00199505	0.0152439	-1.76831
EXOSC9	0.113883	-0.0080675	4.05867	0.00200797	0.0153215	-1.77496
GATM	-0.0511097	-0.0108699	-4.0543	0.00202268	0.0153996	-1.78246
TRIM16	-0.135643	0.0992403	-4.05398	0.00202377	0.0153996	-1.78302
CNBP	0.364244	-0.0316658	4.05167	0.00203158	0.0154378	-1.78698
LTV1	-0.202193	-0.0776541	-4.0495	0.00203897	0.0154617	-1.79072
RPS27A	-0.0609084	-0.0331148	-4.04911	0.00204032	0.0154617	-1.7914
SMC3	-0.0487599	0.0473658	-4.04495	0.00205456	0.0155484	-1.79856
IQGAP1	-0.0817352	0.101739	-4.04413	0.00205739	0.0155485	-1.79997
MESD	-0.0708612	-0.0322531	-4.0402	0.00207097	0.0156007	-1.80673
VWA5A	-0.0705232	0.0972884	-4.03992	0.00207194	0.0156007	-1.80722
TRY10	-0.178674	-0.111587	-4.03968	0.00207276	0.0156007	-1.80762
BEND3	1.11726	-1.04166	4.0365	0.00208381	0.0156626	-1.81309
CUTC	0.338512	-0.216705	4.03545	0.0020875	0.015669	-1.81491
MEGF10	-0.141186	-0.104733	-4.03366	0.00209375	0.0156946	-1.81799
GM20503	1.03575	-0.406937	4.02542	0.00212284	0.0158911	-1.83217
MBNL2	-0.0960318	-0.0137936	-4.0241	0.00212756	0.0159049	-1.83446
PRPF38B	0.162249	0.0432774	4.01778	0.00215021	0.0160526	-1.84535
RNASEH2A	-0.0872902	0.0838016	-4.0145	0.00216205	0.0161192	-1.85099
PRRC2B	-0.101605	-0.059045	-4.01068	0.00217596	0.0162011	-1.85758
SMC1A	-0.0707474	0.0268256	-4.00708	0.00218913	0.0162772	-1.86379
PPIH	-0.0931413	0.0481681	-4.00504	0.00219663	0.0163111	-1.8673
CSTF1	-0.0757459	-0.0635774	-4.00037	0.00221394	0.0164175	-1.87537
EPB41L2	-0.0925371	0.108632	-3.99845	0.00222106	0.0164483	-1.87867
PDIA5	-0.0633302	0.0471735	-3.99402	0.00223766	0.0165491	-1.88632
FMO1	0.0969144	0.0774904	3.99252	0.0022433	0.0165687	-1.88891
EIF2S3X	-0.0651592	0.0023778	-3.9887	0.00225772	0.016653	-1.8955
TMEM120B	0.277156	-0.0374157	3.98695	0.00226436	0.0166797	-1.89851
NDUFA10	0.0719021	0.011099	3.9853	0.00227067	0.016704	-1.90137
SNX2	-0.0566138	0.0178204	-3.9826	0.00228098	0.0167575	-1.90603
NBEAL1	0.324188	0.00104696	3.98078	0.00228798	0.0167866	-1.90917
STK17B	0.143704	-0.114498	3.97503	0.00231019	0.0169021	-1.9191
SERBP1	-0.0862631	-0.0278877	-3.97459	0.0023119	0.0169021	-1.91986
LPL	-0.308403	0.274874	-3.97434	0.00231289	0.0169021	-1.9203
YARS	-0.0748618	0.00175709	-3.97075	0.0023269	0.0169821	-1.9265
WDR1	-0.0593952	0.022638	-3.96795	0.00233786	0.0170396	-1.93133
SARS1	-0.0773207	-0.0299175	-3.96423	0.00235253	0.017124	-1.93776
GMFB	-0.0652322	0.0579772	-3.95665	0.00238275	0.0172972	-1.95086
SNRPA	-0.072832	-0.000222682	-3.95605	0.00238515	0.0172972	-1.9519
RBM12	-0.0828904	0.0026173	-3.95427	0.00239234	0.0172972	-1.95499
HDAC6	0.0995516	-0.0215166	3.95405	0.00239319	0.0172972	-1.95536
BNIP3L	-0.0954891	-0.0442157	-3.9538	0.00239422	0.0172972	-1.9558
TCEAL8	-0.0928069	-0.234362	-3.95358	0.0023951	0.0172972	-1.95617
CCDC58	-0.0898636	0.0219608	-3.95028	0.00240844	0.0173709	-1.96188
ATP6V0D1	-0.0569949	-3.9121e-05	-3.94651	0.0024238	0.017459	-1.96841
PTGES3	-0.0906564	-0.0300059	-3.94137	0.00244486	0.0175758	-1.97729
NIP7	-0.173949	-0.0349447	-3.94101	0.00244637	0.0175758	-1.97792
FKBP4	-0.08621	-0.0205964	-3.93698	0.00246304	0.0176687	-1.98489
CBWD1	0.0878482	0.0104924	3.93633	0.00246576	0.0176687	-1.98603
HDLBP	-0.0573195	0.00918436	-3.93557	0.00246889	0.0176687	-1.98733
TARS1	-0.0841535	-0.032598	-3.93231	0.00248252	0.0177433	-1.99298
CTTN	-0.0644753	0.00338131	-3.93092	0.00248833	0.0177619	-1.99538
SLC66A3	0.311202	0.0360183	3.92814	0.00250003	0.0177955	-2.0002
SLC7A1	0.30832	-0.144248	3.92806	0.00250036	0.0177955	-2.00033
NAA15	-0.050263	-0.0168439	-3.92751	0.00250269	0.0177955	-2.00129
DCLK1	0.0892786	-0.0357966	3.92181	0.00252688	0.0179444	-2.01116
BZW2	-0.0929532	0.00395084	-3.91823	0.0025422	0.0180301	-2.01736
ELP4	0.105715	0.00252499	3.91719	0.00254667	0.0180341	-2.01917
ACTN4	-0.0684276	-0.0273206	-3.91658	0.00254929	0.0180341	-2.02022
GM17657	0.40542	-0.0478603	3.91382	0.0025612	0.0180952	-2.02501
NCKAP1	-0.0762617	0.034696	-3.9115	0.00257127	0.0181432	-2.02903
RPA2	-0.143684	0.0168085	-3.9066	0.00259262	0.0182605	-2.03752
VPS26A	-0.0660743	0.0197296	-3.90617	0.00259449	0.0182605	-2.03826
KIF2A	-0.0789893	-0.0160829	-3.90211	0.00261237	0.0183629	-2.0453
APLP2	-0.192928	0.0967737	-3.89904	0.00262596	0.0184351	-2.05063
EPHX1	-0.102415	0.255562	-3.8972	0.00263413	0.018469	-2.05381
PRKAB1	-0.0784942	0.00186344	-3.89499	0.002644	0.0185033	-2.05765
AKAP1	0.113525	-0.0341578	3.8946	0.00264572	0.0185033	-2.05832
RBM42	0.121184	-0.0123154	3.89335	0.00265134	0.0185063	-2.0605
ERP44	-0.075376	0.0216522	-3.89302	0.00265283	0.0185063	-2.06107
ACLY	-0.0666166	0.0575952	-3.889	0.0026709	0.0185604	-2.06803
RPS12	-0.0689967	-0.0344785	-3.88867	0.00267239	0.0185604	-2.0686
PDIA3	-0.0721178	0.0225668	-3.8872	0.00267905	0.0185604	-2.07116
PCK2	-0.0641174	0.0311953	-3.88658	0.00268186	0.0185604	-2.07223
MOB2	0.246693	-0.114506	3.88494	0.00268935	0.0185604	-2.07509
CUL7	0.0627413	0.00444278	3.88459	0.00269094	0.0185604	-2.0757
DMAC2L	0.132668	-0.0886753	3.88431	0.00269218	0.0185604	-2.07617
ZNF207	-0.11804	-0.0356228	-3.88425	0.00269246	0.0185604	-2.07628
PYGM	0.0939959	-0.0110698	3.88402	0.00269352	0.0185604	-2.07668
SSRP1	-0.0664127	0.0222543	-3.88388	0.00269414	0.0185604	-2.07692
SCYL3	0.207627	0.108979	3.88062	0.00270904	0.0186398	-2.08258
OGFOD3	-0.599191	-0.00737559	-3.87973	0.00271314	0.0186448	-2.08413
BRAP	0.470646	-0.213422	3.87856	0.0027185	0.0186585	-2.08615
MRPL41	0.218763	-0.0390543	3.87654	0.00272784	0.0186994	-2.08967
CCM2	-0.117415	0.0175626	-3.87541	0.00273303	0.0187118	-2.09162
ENY2	-0.0879169	0.0278036	-3.87424	0.00273848	0.0187259	-2.09366
NDUFS7	0.12191	-0.018642	3.8732	0.00274328	0.0187356	-2.09545
ANTXR1	-0.178605	0.0400359	-3.87048	0.00275596	0.018799	-2.10018
ELOF1	0.854918	-0.214207	3.86872	0.00276418	0.0188318	-2.10324
CCDC91	-0.0587026	-0.0590635	-3.86559	0.00277888	0.0189087	-2.10867
PTDSS2	0.216602	-0.153717	3.86288	0.00279167	0.0189724	-2.11338
SMIM11A	0.183428	-0.103992	3.85654	0.00282183	0.0191538	-2.1244
DHCR24	0.0943095	0.0183148	3.85469	0.00283068	0.0191903	-2.12761
PCCB	0.084384	0.00128771	3.8501	0.00285281	0.0193167	-2.13559
DHX38	0.190841	-0.029647	3.84811	0.00286247	0.0193584	-2.13905
GNA11	-0.0642094	0.0204789	-3.8442	0.00288153	0.0194635	-2.14585
VPS29	-0.0817699	-0.011003	-3.84244	0.00289015	0.0194979	-2.14891
ADCY7	-0.0848987	0.0696813	-3.83678	0.00291803	0.019662	-2.15875
LACTB	0.149725	-0.0429656	3.8316	0.00294379	0.0198115	-2.16776
NCDN	0.0698678	-0.0539349	3.82958	0.00295393	0.0198556	-2.17128
VARS1	-0.0584182	0.0120815	-3.82764	0.00296367	0.0198969	-2.17466
2200002D01RIK	2.68664	1.22332	3.82648	0.00296949	0.0199118	-2.17666
INTS9	0.544061	-0.316449	3.82142	0.00299516	0.0200596	-2.18548
PIN4	-0.0479747	-0.0303999	-3.81895	0.00300775	0.0201196	-2.18978
PCDH1	0.172374	0.0091796	3.818	0.00301258	0.0201276	-2.19142
COMTD1	-0.171447	0.0216208	-3.81538	0.00302606	0.0201932	-2.19599
DGAT1	0.245604	-0.0651319	3.8109	0.00304916	0.0203229	-2.20378
PACSIN2	-0.0787033	-0.0395735	-3.80984	0.00305469	0.0203352	-2.20564
APOL9A	-0.402641	-0.161126	-3.80857	0.00306126	0.0203545	-2.20784
GNAO1	0.0477959	0.0593082	3.80441	0.00308301	0.0204745	-2.21509
MKLN1	-0.110558	-0.0534837	-3.80053	0.00310342	0.0205852	-2.22184
COX4I1	-0.0770194	0.0161923	-3.79959	0.00310839	0.0205936	-2.22348
PPP2R5B	0.123437	-0.090765	3.7941	0.00313758	0.020757	-2.23305
NASP	-0.0825282	0.0826224	-3.79354	0.00314057	0.020757	-2.23403
NOL3	0.100059	0.0111283	3.79203	0.00314866	0.0207856	-2.23666
PTPN1	-0.0694019	-0.0476861	-3.79103	0.00315405	0.0207965	-2.23841
TBCA	-0.0837379	0.0397029	-3.78518	0.00318559	0.0209678	-2.2486
SOD1	-0.095748	0.0128691	-3.78481	0.00318762	0.0209678	-2.24925
PRR14	0.290678	-0.012949	3.78281	0.00319849	0.0209921	-2.25273
NFS1	-0.0724406	-0.00729165	-3.78273	0.0031989	0.0209921	-2.25286
SNTA1	0.103486	-0.0660526	3.78192	0.00320336	0.0209965	-2.25429
NCK1	-0.135395	0.0450698	-3.77839	0.00322269	0.0210981	-2.26045
FASN	-0.0592288	0.0267642	-3.77758	0.00322709	0.021102	-2.26184
LARS1	-0.0582391	-0.0221955	-3.77644	0.00323338	0.0211132	-2.26384
RTN3	0.170276	0.0391905	3.77589	0.00323644	0.0211132	-2.2648
PRDX4	-0.0710971	0.0945302	-3.77301	0.00325235	0.021192	-2.26982
SCAF8	-0.11441	-0.00358423	-3.77231	0.00325624	0.0211924	-2.27105
PITX3	-0.131774	0.112839	-3.76843	0.00327785	0.021308	-2.27781
LONP1	-0.0698608	-0.00918474	-3.7668	0.00328694	0.021342	-2.28065
SLC39A7	0.1855	-0.00950125	3.76236	0.00331196	0.0214792	-2.28841
QTRT1	0.188243	0.0158937	3.76089	0.00332028	0.021508	-2.29097
HNRNPF	-0.0602242	0.0237251	-3.75909	0.00333049	0.0215489	-2.29411
CACNG1	-0.176758	-0.0861801	-3.75788	0.00333736	0.0215681	-2.29622
OPA1	-0.0594736	-0.0230927	-3.75468	0.00335561	0.0216607	-2.3018
SNX9	-0.0525306	0.0509098	-3.75237	0.00336888	0.021721	-2.30584
FLNA	-0.0672713	0.0304684	-3.7514	0.00337443	0.0217315	-2.30752
FAR1	0.120047	0.00632153	3.74792	0.00339457	0.0218358	-2.31361
INPPL1	0.0525022	-0.0321288	3.74654	0.00340258	0.0218619	-2.31602
CDKN1A	-0.125865	-0.0579659	-3.73287	0.00348297	0.0223524	-2.33989
WASF2	-0.0909397	0.00930305	-3.72939	0.00350371	0.0224595	-2.34596
FDPS	-0.0840184	0.0671957	-3.72751	0.00351502	0.0225059	-2.34926
EXT1	0.164917	0.0927328	3.72089	0.00355503	0.0227358	-2.36083
PREP	-0.0610175	-0.0121218	-3.71914	0.00356564	0.0227773	-2.36387
JMJD6	0.105154	0.0490138	3.71589	0.00358555	0.022878	-2.36957
MAP2	-0.123356	0.14669	-3.714	0.00359715	0.0228935	-2.37287
BLES03	-0.105067	0.0170929	-3.71386	0.00359799	0.0228935	-2.3731
GARRE1	0.186268	-0.0298021	3.71347	0.00360039	0.0228935	-2.37379
ZNRD2	-0.101158	-0.1259	-3.71075	0.00361721	0.0229583	-2.37855
NELFA	-0.105706	-0.0333828	-3.71016	0.00362088	0.0229583	-2.37958
MOB1B	-0.0655501	0.0312808	-3.70918	0.00362691	0.0229583	-2.38129
HDGF	-0.0507759	0.0345186	-3.70896	0.00362833	0.0229583	-2.38168
TPR	-0.0436662	0.0116271	-3.70819	0.00363307	0.0229583	-2.38302
RPL7	-0.0976346	-0.0948691	-3.70769	0.00363621	0.0229583	-2.3839
DDX47	-0.393132	-0.176274	-3.70714	0.00363962	0.0229583	-2.38486
CD2AP	-0.0905112	0.0370369	-3.7064	0.00364426	0.0229613	-2.38616
MRPL40	0.159753	-0.105338	3.70487	0.00365376	0.022995	-2.38882
MICAL1	-0.0558592	0.138412	-3.70188	0.00367255	0.0230725	-2.39406
SLC25A20	-0.0882568	0.00418131	-3.70158	0.00367441	0.0230725	-2.39458
SELENOO	0.49139	-0.117343	3.69645	0.00370687	0.0232416	-2.40356
PTS	-0.272289	-0.12084	-3.69599	0.00370975	0.0232416	-2.40436
TMEM14C	-0.142589	0.0174277	-3.69379	0.00372377	0.0232921	-2.40821
LMBRD1	-0.183057	-0.00221305	-3.6934	0.00372623	0.0232921	-2.40889
RUSF1	0.302959	0.146851	3.6896	0.00375059	0.0233986	-2.41554
RRM1	0.0711329	-0.0718523	3.68933	0.00375235	0.0233986	-2.41602
SNRPD3	-0.0597514	0.00366536	-3.68876	0.00375596	0.0233986	-2.417
ADSS1	0.0847611	-0.130161	3.68683	0.00376841	0.0234498	-2.42038
REPS1	-0.110687	-0.102895	-3.68057	0.00380908	0.0236559	-2.43135
GALE	0.05799	-0.00159744	3.68041	0.0038101	0.0236559	-2.43162
LIG3	0.134377	-0.00106331	3.67964	0.00381513	0.0236606	-2.43297
ME1	-0.0823857	0.000705766	-3.67492	0.00384615	0.0238263	-2.44124
PPT2	-0.160581	-0.0114106	-3.67387	0.00385308	0.0238426	-2.44307
WDR82	-0.0610687	0.0157138	-3.66823	0.00389054	0.0240474	-2.45295
MRPL10	0.143693	0.0696784	3.66583	0.00390658	0.0241066	-2.45715
NATD1	-0.303934	-0.161869	-3.6655	0.00390882	0.0241066	-2.45774
ETFDH	0.047985	0.0216044	3.66152	0.00393557	0.0242445	-2.4647
RALY	-0.093396	0.000464263	-3.65952	0.0039491	0.0242762	-2.4682
GDPD1	0.125707	-0.11776	3.65947	0.00394948	0.0242762	-2.4683
ANXA5	-0.0936438	0.119538	-3.65647	0.00396985	0.0243408	-2.47355
VAMP4	-0.111107	-0.0674921	-3.65544	0.00397687	0.0243408	-2.47535
ATP6V1A	-0.0605541	0.0153059	-3.65542	0.00397699	0.0243408	-2.47538
RUVBL1	-0.0626203	0.0284039	-3.65533	0.00397761	0.0243408	-2.47554
TMEM9B	-0.106139	-0.0135553	-3.65442	0.00398384	0.024352	-2.47714
DENND5B	0.160581	-0.0652043	3.65261	0.00399625	0.0244009	-2.48032
DNASE2A	0.119058	0.0363441	3.65162	0.00400306	0.0244156	-2.48205
LAMA2	-0.15668	0.0669079	-3.64727	0.00403304	0.0245714	-2.48967
CLASP1	0.0516169	-0.0103867	3.64593	0.00404233	0.0245757	-2.49201
YARS2	-0.11732	-0.0417165	-3.64537	0.00404624	0.0245757	-2.493
CDKN2AIP	-0.145033	0.0386127	-3.64525	0.00404708	0.0245757	-2.49321
P4HB	-0.0652735	0.0116111	-3.63855	0.00409394	0.024833	-2.50496
ACTB	-0.0635531	0.0248802	-3.63571	0.00411398	0.0249145	-2.50994
IKBIP	0.362546	-0.0343209	3.63537	0.00411639	0.0249145	-2.51054
DMPK	0.131391	-0.100439	3.63442	0.00412311	0.0249279	-2.5122
ACTR3	-0.0550092	0.0140002	-3.63126	0.00414553	0.0250152	-2.51773
2900026A02RIK	0.245308	-0.126947	3.63111	0.00414659	0.0250152	-2.51799
TGFBR2	-0.170396	0.00212633	-3.62826	0.00416698	0.0251108	-2.523
IREB2	-0.101037	-0.00275452	-3.62662	0.00417877	0.0251544	-2.52588
TRMT61A	-0.111425	-0.112772	-3.62187	0.00421304	0.0253255	-2.53421
MCEE	-0.324697	0.00395678	-3.62141	0.00421633	0.0253255	-2.535
G3BP2	-0.0587627	-0.0316545	-3.62043	0.00422347	0.0253408	-2.53673
GALNS	0.148467	-0.0351049	3.61911	0.00423306	0.0253611	-2.53904
HDHD5	0.112032	0.00182559	3.61871	0.00423601	0.0253611	-2.53975
STIP1	-0.0659276	-0.0206694	-3.6152	0.00426163	0.0254409	-2.5459
HINT1	-0.109747	0.0200093	-3.61464	0.00426579	0.0254409	-2.54689
KSR1	0.206646	-0.0703117	3.61461	0.00426599	0.0254409	-2.54694
TRIM33	0.318738	-0.0483906	3.61389	0.00427124	0.0254409	-2.5482
BTBD9	-0.124899	-0.0813172	-3.61374	0.00427233	0.0254409	-2.54846
DRAP1	0.0909632	0.0112657	3.61225	0.0042833	0.0254787	-2.55107
AGRN	-0.165885	0.104714	-3.61085	0.00429364	0.0255128	-2.55353
RFC2	-0.0950576	-0.0127942	-3.60751	0.00431842	0.0256325	-2.55939
ACAT2	-0.0647587	0.0725285	-3.59649	0.00440114	0.0260955	-2.57873
NUBPL	0.073028	-0.0329667	3.5957	0.00440714	0.0261031	-2.58012
EIF4E2	-0.101474	-0.0222497	-3.59127	0.00444092	0.0262751	-2.5879
SMS	0.0878024	-0.00266499	3.58958	0.00445382	0.0263232	-2.59086
PCX	0.0776615	-0.0871006	3.58104	0.0045199	0.0266853	-2.60586
NDUFAF2	0.170993	-0.0650722	3.57797	0.0045439	0.0267984	-2.61126
PPID	-0.0637936	-0.00369237	-3.57645	0.00455577	0.0268398	-2.61392
KRT80	-0.1224	0.0677005	-3.57579	0.00456102	0.0268421	-2.61509
RAB1A	-0.082813	-0.0182605	-3.57424	0.00457323	0.0268854	-2.61781
RBBP5	0.541287	-0.0100448	3.57112	0.00459785	0.0270014	-2.62328
DUT	-0.160372	0.0115573	-3.57048	0.00460297	0.0270028	-2.62441
MED30	-0.195229	-0.0757785	-3.56765	0.00462548	0.0271061	-2.62938
EWSR1	-0.0838322	-0.0436315	-3.5668	0.00463229	0.0271173	-2.63088
CD151	-0.173597	0.135802	-3.55701	0.00471116	0.0275498	-2.64807
KHSRP	-0.047888	0.0197688	-3.55329	0.00474159	0.0276985	-2.65463
GRPEL1	-0.0579597	0.0106651	-3.5453	0.00480745	0.0280389	-2.66867
RNF149	-0.415716	0.0459387	-3.54499	0.00481001	0.0280389	-2.66921
SVIL	0.0483036	-0.0336964	3.54301	0.00482646	0.0281052	-2.67268
PSMB2	-0.0683506	-0.0192632	-3.53991	0.00485242	0.0282034	-2.67814
BASP1	-0.201372	0.0201313	-3.53978	0.00485352	0.0282034	-2.67837
OGFOD1	0.0872143	-0.0678895	3.53641	0.00488184	0.0283314	-2.68429
NFKB2	-0.0642818	-0.0186882	-3.53594	0.00488579	0.0283314	-2.68512
ASH2L	0.234998	-0.095368	3.5314	0.00492427	0.0285193	-2.6931
ALYREF	-0.05915	0.00648869	-3.53091	0.0049285	0.0285193	-2.69397
CNOT2	-0.0482208	0.0113182	-3.52887	0.00494591	0.0285902	-2.69756
SYNCRIP	-0.051684	-0.00686372	-3.5243	0.00498513	0.0287868	-2.70559
ANXA4	-0.0595924	0.0913168	-3.52281	0.00499793	0.0288244	-2.7082
RPL19	-0.0528191	-0.00218649	-3.52234	0.00500207	0.0288244	-2.70905
SDHC	0.0858209	0.0947052	3.52037	0.00501913	0.0288926	-2.71251
EPB41L1	0.1401	0.0652089	3.51871	0.00503357	0.028921	-2.71543
STK24	-0.073185	0.0396584	-3.5186	0.00503451	0.028921	-2.71562
PAK4	-0.12675	0.0611949	-3.51383	0.00507616	0.0291179	-2.724
PVR	-0.252154	-0.0698819	-3.51348	0.00507932	0.0291179	-2.72463
RPN1	-0.0453217	0.0431335	-3.51205	0.00509182	0.0291594	-2.72713
CYB5B	-0.0651175	-0.0323626	-3.5098	0.00511176	0.0292379	-2.73111
NDUFB4	0.0585402	-0.00197511	3.5093	0.00511611	0.0292379	-2.73197
PI4K2A	-0.100625	0.026216	-3.5079	0.0051286	0.0292517	-2.73445
RELA	-0.0634933	0.0418243	-3.50784	0.00512909	0.0292517	-2.73455
NSUN4	0.27599	-0.153993	3.50653	0.00514071	0.0292878	-2.73685
MRPL21	0.158431	0.0405066	3.50385	0.00516466	0.0293939	-2.74157
CLTC	-0.0679711	0.010228	-3.50033	0.00519624	0.0295433	-2.74777
UBE4A	0.190436	0.000583687	3.49925	0.00520593	0.029568	-2.74966
ARF3	-0.0872092	-0.000152186	-3.49861	0.00521169	0.0295703	-2.75079
GNAI2	-0.0707026	0.05413	-3.49565	0.00523848	0.0296919	-2.756
CASQ2	0.0969234	0.00257764	3.49288	0.00526368	0.0298042	-2.76088
PMPCA	0.0516595	-0.00627431	3.49021	0.00528809	0.0299118	-2.76558
ATAD3	-0.0473537	0.00219253	-3.48864	0.0053025	0.0299373	-2.76834
ANP32B	-0.0786954	0.0112787	-3.48854	0.00530342	0.0299373	-2.76852
UQCRB	0.0718051	0.00919493	3.48739	0.00531394	0.029966	-2.77054
USP14	-0.0432757	0.00421887	-3.48391	0.00534614	0.030117	-2.77668
FSD1L	0.332007	-0.127153	3.48204	0.00536341	0.0301835	-2.77995
PRKAA2	0.266701	-0.158124	3.48088	0.00537425	0.0302138	-2.782
PCMT1	-0.0532899	0.00814404	-3.47618	0.00541819	0.0304299	-2.79028
NADK2	-0.136152	-0.0737769	-3.47479	0.00543129	0.0304725	-2.79273
CHRNG	0.081863	-0.0773333	3.47329	0.00544541	0.0304955	-2.79537
CALU	-0.0905385	0.0658406	-3.47318	0.00544641	0.0304955	-2.79555
SNRNP40	-0.0841595	-0.0128401	-3.47076	0.00546934	0.0305929	-2.79982
RALA	-0.0694117	0.0342975	-3.46861	0.00548973	0.030676	-2.8036
RABEP2	-0.124405	-0.00922868	-3.46659	0.00550904	0.0307528	-2.80717
WASL	-0.087731	-0.0109803	-3.46486	0.00552562	0.0308119	-2.81022
ARPC1A	-0.136802	-0.0694184	-3.46432	0.00553078	0.0308119	-2.81117
RBBP7	-0.0741135	0.0395583	-3.45919	0.00558017	0.0310559	-2.82019
GLUL	0.119139	0.176154	3.45621	0.00560909	0.0311854	-2.82544
ATP6V1D	-0.06582	-0.0267788	-3.45338	0.00563673	0.0313076	-2.83043
COL18A1	0.0993141	0.0120214	3.45129	0.00565726	0.0313659	-2.83412
CKAP4	-0.0610304	0.0289233	-3.45115	0.00565857	0.0313659	-2.83436
HERC2	0.144106	-0.0493184	3.44806	0.00568904	0.0315033	-2.83981
PTPMT1	-0.120848	-0.092262	-3.44668	0.0057027	0.0315473	-2.84224
INPP1	-0.159612	0.095807	-3.44489	0.0057204	0.0316136	-2.84539
FGD3	0.0892179	-0.0468134	3.44072	0.005762	0.03179	-2.85274
DIP2C	-0.0489779	-0.0346013	-3.4405	0.00576417	0.03179	-2.85313
METTL1	-0.124775	-0.00661879	-3.43945	0.00577466	0.03179	-2.85497
CISD1	-0.0439616	-0.00653648	-3.43939	0.00577531	0.03179	-2.85509
CDA	-0.0981855	0.0966894	-3.43798	0.00578942	0.031809	-2.85756
VHL	0.156802	0.036371	3.4379	0.00579026	0.031809	-2.85771
SAR1B	-0.0746823	-0.0766255	-3.43368	0.0058329	0.0320115	-2.86515
KDM1A	-0.10017	-0.019985	-3.4326	0.00584378	0.0320394	-2.86705
INPP4B	-0.0723957	-0.107492	-3.42859	0.00588462	0.0322314	-2.87411
SUPT6H	-0.068222	-0.0138532	-3.42649	0.00590617	0.03231	-2.87782
LRRC57	0.0826163	0.00290892	3.42606	0.00591064	0.03231	-2.87859
PDPK1	-0.0832186	-0.061175	-3.42085	0.0059644	0.0325716	-2.88777
LRRC40	0.27072	0.084188	3.41822	0.00599163	0.0326813	-2.89239
IVNS1ABP	-0.0726042	-0.105873	-3.41778	0.0059963	0.0326813	-2.89318
EFHD1	-0.130069	0.283976	-3.41686	0.00600582	0.032701	-2.89479
PEX19	-0.0820085	-0.0489299	-3.41615	0.00601332	0.0327096	-2.89606
COQ8A	0.0821501	-0.00899445	3.41444	0.00603118	0.0327344	-2.89907
FAM20C	-0.12481	0.0264312	-3.41424	0.00603329	0.0327344	-2.89942
SCD2	-0.11562	0.118916	-3.41369	0.00603907	0.0327344	-2.90039
ARL6IP5	0.0790974	0.00713308	3.41345	0.00604154	0.0327344	-2.9008
GAA	-0.0537517	-0.00231531	-3.41247	0.00605184	0.0327581	-2.90253
KDM3A	0.311185	-0.0137787	3.41127	0.00606453	0.032775	-2.90466
EIF3I	-0.0575795	-0.0534349	-3.41105	0.00606681	0.032775	-2.90504
STK25	-0.0569922	0.00261826	-3.40854	0.00609337	0.0328759	-2.90947
CBX1	-0.0881734	0.00912364	-3.40816	0.00609738	0.0328759	-2.91013
SLC38A7	-0.513641	-0.411801	-3.40698	0.0061099	0.0329114	-2.91221
DHX15	-0.0561832	0.0187567	-3.40309	0.00615136	0.0330539	-2.91907
ATP5MPL	0.218687	-0.00242267	3.40299	0.00615247	0.0330539	-2.91925
CDC40	0.234859	-0.0357922	3.40218	0.00616114	0.0330539	-2.92068
CKS2	-0.119006	0.127189	-3.40201	0.00616296	0.0330539	-2.92098
RANBP1	-0.0863601	0.0343211	-3.40117	0.00617197	0.0330539	-2.92246
CTNNB1	-0.0634291	0.031468	-3.39981	0.00618661	0.0330539	-2.92486
PDCD6	-0.116115	0.0275686	-3.39971	0.00618769	0.0330539	-2.92504
SPHK2	0.254574	-0.128646	3.39825	0.00620337	0.0330539	-2.9276
CKM	0.128346	-0.0548412	3.39777	0.00620855	0.0330539	-2.92845
PCMTD1	0.193122	0.0253634	3.39771	0.00620919	0.0330539	-2.92855
SFPQ	-0.0617921	0.0235467	-3.39748	0.00621176	0.0330539	-2.92897
CELF2	-0.0657281	-0.0399197	-3.39747	0.00621184	0.0330539	-2.92899
AGPAT4	0.0592691	0.0297191	3.39727	0.00621404	0.0330539	-2.92935
MIF	-0.0620561	0.000404114	-3.39453	0.00624365	0.0331783	-2.93416
NPTN	-0.102104	0.142175	-3.394	0.00624943	0.0331783	-2.9351
PA2G4	-0.0723652	-0.0301818	-3.38972	0.00629615	0.0333943	-2.94265
GTF2F2	-0.0644886	-0.00962842	-3.38879	0.00630636	0.0334076	-2.94429
IARS1	-0.0464651	-0.0288614	-3.38839	0.00631073	0.0334076	-2.94499
COX7A2L	0.158787	-0.0364804	3.38731	0.00632261	0.0334385	-2.9469
STRN4	-0.052347	0.000476298	-3.38374	0.00636207	0.0336151	-2.9532
TTC19	0.104575	-0.0483466	3.38144	0.00638756	0.0337022	-2.95726
RPS21	-0.0964085	-0.0568776	-3.38116	0.00639074	0.0337022	-2.95776
SRSF1	-0.0645411	0.0151771	-3.37856	0.00641963	0.0338223	-2.96233
PDCD6IP	-0.0619956	0.0156429	-3.37721	0.00643477	0.0338661	-2.96471
EXOSC3	-0.0674323	0.0342502	-3.37673	0.00644018	0.0338661	-2.96557
UBE2Z	-0.055025	0.00117278	-3.37241	0.00648878	0.0340892	-2.97318
SERPINC1	0.190432	-0.0263918	3.36818	0.00653683	0.0342813	-2.98065
FAM162A	-0.0926466	0.029181	-3.3681	0.00653775	0.0342813	-2.98079
LRRC41	0.24566	-0.0677473	3.36598	0.00656196	0.0343533	-2.98454
POLR3D	0.136116	-0.0557156	3.36581	0.0065639	0.0343533	-2.98484
NDUFA8	0.0676547	0.010707	3.36349	0.00659045	0.0344486	-2.98893
SENP1	0.224144	-0.0786835	3.36313	0.00659455	0.0344486	-2.98956
NAA10	-0.0757625	-0.0395222	-3.3609	0.0066202	0.0345499	-2.99348
MYH1	0.0848676	0.00589063	3.35869	0.00664582	0.034651	-2.9974
KIN	-0.463813	-0.238316	-3.35702	0.00666518	0.0347192	-3.00034
RPS18-PS6	-0.0554467	-0.056308	-3.35645	0.0066718	0.034721	-3.00135
RPL15	-0.155334	-0.176472	-3.354	0.00670038	0.0348087	-3.00567
LSP1	0.138143	-0.139005	3.35392	0.00670124	0.0348087	-3.0058
PPP2CB	-0.0589847	-0.0271649	-3.35318	0.00670996	0.0348213	-3.00712
CREB1	-0.117985	0.0120991	-3.35205	0.0067231	0.0348568	-3.0091
ATP6V1E1	-0.067802	0.0154546	-3.35118	0.00673334	0.0348772	-3.01064
RAB6A	-0.0650917	-0.0266086	-3.34435	0.00681406	0.0352623	-3.0227
RTCA	-0.0417384	-0.0195697	-3.34047	0.00686027	0.0354317	-3.02954
SLC12A7	-0.0752772	-0.0922968	-3.34001	0.00686584	0.0354317	-3.03036
RIC1	0.118507	-0.0594621	3.33999	0.00686602	0.0354317	-3.03039
FAM114A1	0.0926308	0.0670042	3.33933	0.00687394	0.0354323	-3.03155
VPS35	-0.0529901	0.0124735	-3.33891	0.00687894	0.0354323	-3.03229
SDF2	-0.0873825	-0.0294746	-3.33716	0.00690001	0.0355078	-3.03538
GBA	-0.0765573	0.0416139	-3.33622	0.00691137	0.0355332	-3.03705
AEBP1	-0.155785	0.0184957	-3.33373	0.00694141	0.0356526	-3.04143
SF3B4	-0.116689	-0.0395216	-3.33323	0.0069475	0.0356526	-3.04232
C1QTNF3	-0.136702	-0.035477	-3.33121	0.00697206	0.0357455	-3.04589
DYNLL1	-0.095613	-0.042935	-3.32953	0.00699252	0.0358172	-3.04886
PREPL	0.0671741	-0.0146523	3.32492	0.00704897	0.036073	-3.05699
PARG	0.0821671	-0.0563076	3.32335	0.00706833	0.0361131	-3.05976
PSMA2	-0.0794017	-0.0291861	-3.32322	0.00706986	0.0361131	-3.05998
TMC5	-0.247235	-0.0805264	-3.32256	0.00707799	0.0361213	-3.06114
TM2D2	-0.116201	0.0172333	-3.32185	0.00708686	0.0361332	-3.06241
MFSD1	-0.145318	0.0239895	-3.31939	0.00711737	0.0362553	-3.06675
MRRF	-0.128027	0.0220958	-3.3186	0.00712712	0.0362716	-3.06814
IPO5	-0.049916	0.0109812	-3.3159	0.00716087	0.0364099	-3.07291
SEPSECS	0.0523268	-0.0140463	3.31019	0.00723254	0.0367405	-3.08298
RPRD1B	-0.0503581	-0.00632982	-3.30756	0.00726585	0.0368759	-3.08763
WASHC5	-0.0523117	0.0179377	-3.30377	0.00731418	0.0370871	-3.09433
ABHD6	0.148164	-0.129557	3.30103	0.00734915	0.0372303	-3.09915
ALDH9A1	-0.0707531	0.0456266	-3.29916	0.0073733	0.0373185	-3.10246
PLPP1	-0.060503	0.0136927	-3.29766	0.00739263	0.0373601	-3.10511
DYNLT3	0.0911956	0.0220703	3.29747	0.00739503	0.0373601	-3.10544
HSPBP1	-0.081364	-0.0366961	-3.29633	0.00740982	0.0373855	-3.10745
GGA3	0.485307	0.0232961	3.29604	0.00741357	0.0373855	-3.10797
FAM120B	-0.470263	0.0373184	-3.29468	0.00743117	0.0374335	-3.11036
PML	-0.104328	0.071916	-3.29426	0.00743662	0.0374335	-3.1111
ARAP1	0.158498	0.0710219	3.29287	0.0074547	0.0374632	-3.11356
EPHA2	-0.124666	0.022696	-3.29277	0.00745608	0.0374632	-3.11374
TATDN3	0.280893	-0.105805	3.29185	0.00746803	0.0374892	-3.11536
ACSL4	-0.0488831	0.028082	-3.28325	0.00758109	0.0380223	-3.13054
CD81	-0.0862263	0.093121	-3.27874	0.00764115	0.0382768	-3.13851
SNRPD1	-0.0809612	0.047329	-3.2784	0.00764568	0.0382768	-3.13911
SACM1L	-0.055473	0.0349528	-3.277	0.00766441	0.0383047	-3.14158
NHLRC2	-0.0450747	-0.0286968	-3.27654	0.0076706	0.0383047	-3.14239
GPAM	0.144475	0.0950159	3.27644	0.00767201	0.0383047	-3.14258
IMMT	-0.0537288	-0.00970816	-3.27528	0.00768747	0.0383472	-3.14461
GSPT1	-0.0469604	-0.0239177	-3.27444	0.00769887	0.0383695	-3.14611
NDUFS4	0.046619	-0.0325629	3.27379	0.0077076	0.0383784	-3.14725
POLR2C	0.112514	-0.00963264	3.26833	0.00778159	0.0387082	-3.1569
FRRS1	0.264261	-0.0301834	3.26726	0.00779613	0.0387082	-3.15878
CERS6	0.0822678	-0.089127	3.26691	0.00780087	0.0387082	-3.15939
UNC45B	0.0656156	-0.0742839	3.26684	0.00780181	0.0387082	-3.15952
AMDHD2	-0.0756324	0.0166475	-3.26435	0.00783589	0.0387995	-3.16392
RINT1	0.255183	0.131588	3.26403	0.00784026	0.0387995	-3.16448
IRAK1	-0.27553	-0.0190254	-3.26383	0.007843	0.0387995	-3.16483
DDX39A	-0.0560738	-0.00991921	-3.26327	0.00785075	0.0387995	-3.16583
BCAP31	-0.0468304	0.0379149	-3.26294	0.00785528	0.0387995	-3.16641
TBX15	0.0660715	-0.0927248	3.26163	0.00787327	0.0388537	-3.16872
SRM	-0.0389805	0.019451	-3.26061	0.00788731	0.0388788	-3.17052
CFL1	-0.0870842	0.00242328	-3.26006	0.00789487	0.0388788	-3.17148
SLC37A2	0.115861	-0.067239	3.25973	0.00789946	0.0388788	-3.17207
EEF1A2	0.374676	-0.256887	3.25895	0.00791032	0.0388977	-3.17346
MED1	-1.0933	0.214486	-3.25512	0.00796346	0.0391242	-3.18021
HCFC2	-0.333693	-0.0832054	-3.25173	0.00801085	0.0393075	-3.1862
RBM8A	-0.10286	0.0160112	-3.25144	0.00801498	0.0393075	-3.18672
SLC25A24	-0.0423454	-0.00471885	-3.24914	0.00804725	0.0393608	-3.19077
UBAC1	0.294848	-0.0579432	3.24886	0.00805123	0.0393608	-3.19127
EIF3C	-0.0547725	-0.0126392	-3.24879	0.00805226	0.0393608	-3.1914
TEX2	0.147391	0.00107938	3.24864	0.00805431	0.0393608	-3.19166
TRIM56	0.239926	-0.115357	3.24624	0.00808818	0.0394914	-3.19589
BNIP1	0.168722	-0.0294773	3.24271	0.00813834	0.0397013	-3.20213
UBA2	-0.0594603	0.0174521	-3.24064	0.00816783	0.0398101	-3.20577
ARHGAP12	0.15305	-0.00841698	3.2397	0.00818131	0.0398407	-3.20744
SMARCA5	-0.0641397	0.029887	-3.22952	0.00832853	0.0405219	-3.22542
DCAF6	0.11784	-0.0486389	3.22802	0.00835037	0.0405832	-3.22806
GTF2B	-0.179694	0.0858	-3.22765	0.0083558	0.0405832	-3.22872
GLB1	0.0516086	0.0807265	3.22431	0.00840485	0.0407856	-3.23462
CNN3	-0.0744272	-0.0454869	-3.22266	0.00842921	0.040868	-3.23753
RRAS2	-0.112501	0.0518424	-3.22048	0.00846151	0.0409725	-3.24139
NCAPG2	0.251683	0.0730876	3.2202	0.00846557	0.0409725	-3.24187
TXNL1	-0.0585108	0.00740215	-3.216	0.0085282	0.0412395	-3.2493
GSR	-0.0730557	0.026018	-3.21458	0.00854938	0.0413058	-3.2518
MAPT	0.219894	-0.0922193	3.21295	0.00857383	0.0413692	-3.25468
GM49601	-0.0441965	0.0534836	-3.21271	0.00857746	0.0413692	-3.2551
ANKRD46	-0.108879	0.00651095	-3.21167	0.00859307	0.0414084	-3.25693
PIP4K2C	-0.0904409	0.00733919	-3.20947	0.00862628	0.0415237	-3.26082
PTAR1	0.148854	-0.0431046	3.20909	0.008632	0.0415237	-3.26149
NDRG4	-0.146245	-0.0434739	-3.20754	0.00865551	0.0415494	-3.26423
UBAP2	-0.0654753	-0.0330462	-3.20712	0.00866191	0.0415494	-3.26497
UTP4	0.442523	-0.0964645	3.20711	0.00866198	0.0415494	-3.26498
MYH7	-0.102327	0.0219006	-3.20676	0.00866739	0.0415494	-3.26561
CDK17	0.456212	-0.311944	3.20567	0.00868388	0.0415743	-3.26752
GRCC10	-0.114589	-0.0471424	-3.20543	0.00868761	0.0415743	-3.26796
ACTN3	0.0837023	-0.116238	3.20479	0.00869731	0.0415814	-3.26908
TRIM28	-0.0606596	-0.0111372	-3.20435	0.00870413	0.0415814	-3.26987
FMR1	-0.104562	-0.0270756	-3.20286	0.00872681	0.0416538	-3.27249
SCPEP1	0.0681397	0.0728531	3.20131	0.00875062	0.0417314	-3.27524
GM42742	-0.19251	0.0475552	-3.19982	0.00877343	0.0418041	-3.27786
NAA11	-0.367447	-0.168818	-3.19856	0.00879284	0.0418606	-3.28008
HSPA8	-0.063497	-0.0414018	-3.19645	0.00882539	0.0419301	-3.2838
RANBP2	-0.0417999	-0.0144594	-3.19635	0.00882702	0.0419301	-3.28399
ERC1	0.116193	-0.0886282	3.19614	0.00883018	0.0419301	-3.28435
TRAPPC2L	0.181351	-0.0610676	3.18934	0.0089362	0.0423971	-3.29637
MAN1C1	-0.108439	-0.00905272	-3.1875	0.00896511	0.0424978	-3.29962
CAPG	-0.0537459	0.0790318	-3.18643	0.00898194	0.0425412	-3.30151
RHOT2	0.196622	-0.0557076	3.18568	0.00899378	0.0425608	-3.30283
DCTN4	0.080979	-0.013975	3.18459	0.00901096	0.0425969	-3.30475
USP28	0.11603	-0.0524686	3.18422	0.00901681	0.0425969	-3.30541
PLA2G6	-0.0667624	-0.0529351	-3.182	0.00905192	0.0427263	-3.30932
SOAT1	-0.0620809	-0.086993	-3.18003	0.00908333	0.042838	-3.3128
GLRX3	-0.0854835	0.0111621	-3.17657	0.0091387	0.0430624	-3.31892
ACTR10	-0.0634324	0.00633552	-3.17297	0.00919648	0.0432897	-3.32526
GM11214	0.415653	-0.0638737	3.1726	0.00920258	0.0432897	-3.32593
NME1	-0.0524211	-0.0576867	-3.17098	0.00922866	0.0433541	-3.32878
CLYBL	0.11259	0.049729	3.17076	0.00923226	0.0433541	-3.32917
KIF21A	0.231644	0.010073	3.17018	0.00924171	0.0433541	-3.3302
MRPS22	-0.047984	0.025408	-3.16968	0.00924982	0.0433541	-3.33108
COX20	0.215022	0.0267183	3.16933	0.00925546	0.0433541	-3.33169
FST	-0.15183	-0.0714558	-3.16843	0.00927004	0.0433857	-3.33328
SEPTIN7	-0.0565447	0.0255493	-3.1677	0.00928192	0.0434046	-3.33456
RAB9A	-0.0709788	0.0356872	-3.16414	0.00934009	0.0436397	-3.34085
SRI	-0.0621106	0.108584	-3.16229	0.00937049	0.0437448	-3.34412
HRAS	-0.0886723	0.0332328	-3.15983	0.00941116	0.0438976	-3.34847
PPP6R2	0.612372	0.0108385	3.15873	0.00942936	0.0439213	-3.35041
GCAT	-0.06147	-0.03677	-3.15856	0.00943213	0.0439213	-3.35071
PCNT	0.111942	0.0232252	3.1575	0.0094497	0.0439308	-3.35258
COBL	-0.0817093	-0.108716	-3.15748	0.00945005	0.0439308	-3.35262
DNAJB11	-0.05019	0.00236404	-3.15572	0.0094792	0.0440293	-3.35572
TRA2B	-0.098095	0.0128093	-3.15453	0.00949907	0.0440846	-3.35782
NIFK	-0.12976	-0.0158509	-3.15382	0.00951094	0.0441027	-3.35908
CYP51A1	0.121605	-0.0152092	3.15248	0.00953326	0.044152	-3.36143
EIF3G	-0.0418033	-0.0205901	-3.15223	0.00953754	0.044152	-3.36188
H2-T23	-0.174703	-0.0528173	-3.15141	0.00955122	0.0441598	-3.36333
PIK3C3	-0.0501656	0.0414695	-3.15118	0.00955519	0.0441598	-3.36374
PRKAG1	-0.0895504	0.063769	-3.14809	0.00960716	0.044363	-3.3692
PAM16	-0.0818952	-0.0133382	-3.14594	0.00964339	0.0444931	-3.37298
FKBP14	0.158123	-0.0363046	3.14252	0.00970149	0.0447239	-3.37902
BCS1L	-0.0925171	-0.062141	-3.14034	0.00973881	0.0448585	-3.38288
GTF3C1	0.169223	0.166965	3.13846	0.0097709	0.0449689	-3.38618
PRKACB	-0.0640772	0.00118087	-3.13643	0.00980593	0.0450926	-3.38978
SPRYD4	-0.102174	-0.035297	-3.13383	0.00985075	0.0451969	-3.39436
TANGO2	0.0918707	0.0263339	3.13339	0.00985831	0.0451969	-3.39513
SQLE	-0.196142	0.0687651	-3.13335	0.00985902	0.0451969	-3.3952
HMOX1	0.116527	-0.150078	3.13322	0.00986129	0.0451969	-3.39543
LZTFL1	0.106936	-0.0566048	3.13081	0.00990311	0.045351	-3.39968
COMMD1	-0.0873827	0.0187321	-3.12787	0.00995438	0.0455481	-3.40487
MCM2	-0.103392	0.133824	-3.12706	0.00996865	0.0455584	-3.40631
MBNL1	-0.0800529	-0.00515178	-3.1268	0.00997311	0.0455584	-3.40676
CRYZL1	-0.077262	0.01959	-3.12347	0.0100317	0.0457883	-3.41264
MYH9	-0.0594856	0.0211136	-3.12169	0.0100631	0.0458938	-3.41578
COQ6	0.178999	-0.0515429	3.12059	0.0100826	0.0459449	-3.41773
DDX23	-0.0518479	0.0196161	-3.12007	0.0100919	0.0459494	-3.41865
YIF1A	-0.0641429	0.026173	-3.11892	0.0101123	0.0459516	-3.42068
MTAP	-0.0656436	0.0379308	-3.1187	0.0101162	0.0459516	-3.42107
PARP4	0.051091	0.0274104	3.11864	0.0101173	0.0459516	-3.42118
DOHH	-0.0656391	-0.0256939	-3.1176	0.0101357	0.0459973	-3.423
PRPF4B	0.155542	0.0357194	3.11661	0.0101533	0.0460395	-3.42474
PPIF	-0.268836	-0.0848484	-3.1137	0.0102055	0.0462122	-3.42989
CHCHD7	-0.109114	0.0592042	-3.11355	0.0102081	0.0462122	-3.43015
PADI2	0.516842	0.0106908	3.11209	0.0102344	0.0462545	-3.43273
RAB14	-0.0528332	0.0335141	-3.11164	0.0102425	0.0462545	-3.43352
RTL8B	0.0861512	-0.0151904	3.11145	0.010246	0.0462545	-3.43386
SLC44A1	-0.0732953	0.175733	-3.11117	0.0102509	0.0462545	-3.43434
CRABP2	0.0789225	0.0496717	3.10841	0.0103007	0.0464248	-3.43921
PSMG4	-0.0732472	-0.0142563	-3.10816	0.0103054	0.0464248	-3.43967
GET1	0.10441	0.0272351	3.10683	0.0103294	0.0464949	-3.442
NAGLU	0.083461	0.074356	3.10532	0.0103569	0.0465808	-3.44467
WRAP53	-0.3558	-0.366835	-3.10144	0.0104278	0.0468557	-3.45152
SNRNP70	-0.102587	0.0135203	-3.10068	0.0104418	0.0468557	-3.45286
PURB	-0.061523	-0.036775	-3.10059	0.0104434	0.0468557	-3.45302
ISCA2	0.175168	0.0503773	3.09976	0.0104588	0.0468864	-3.45449
ART1	0.215448	-0.1305	3.09749	0.0105005	0.0469962	-3.45849
FDFT1	-0.0673934	-0.0798415	-3.09726	0.0105047	0.0469962	-3.45889
SCO2	-0.0529658	-0.0677396	-3.09704	0.0105087	0.0469962	-3.45927
SEC61G	0.154319	-0.104673	3.09526	0.0105418	0.047106	-3.46242
NUP133	-0.0528844	0.00385171	-3.09467	0.0105526	0.0471164	-3.46346
FASTKD5	-0.184346	-0.0775734	-3.09379	0.010569	0.0471316	-3.46501
BABAM1	0.091416	-0.0532632	3.09343	0.0105758	0.0471316	-3.46565
PICALM	-0.0497165	-0.0358245	-3.09311	0.0105816	0.0471316	-3.46621
PI4KB	0.133634	0.0194229	3.08385	0.0107555	0.0478675	-3.48255
CDH13	0.0570771	0.0960202	3.08318	0.0107682	0.0478857	-3.48374
FAM120A	-0.0437009	0.00746302	-3.08261	0.010779	0.0478951	-3.48474
SLC25A10	-0.0729354	0.0162475	-3.0821	0.0107886	0.0478993	-3.48563
RPL4	-0.050063	-0.0505533	-3.08071	0.0108149	0.0479778	-3.48808
DHCR7	-0.100423	0.0392349	-3.07879	0.0108517	0.0480838	-3.49148
MAGED2	0.0946558	-0.0531538	3.07855	0.0108562	0.0480838	-3.4919
FAM234A	0.0806721	0.136985	3.07697	0.0108865	0.0481793	-3.49469
R3HCC1	0.107237	-0.0724118	3.07613	0.0109025	0.0482115	-3.49616
TOMM5	0.121035	-0.0514112	3.07192	0.0109836	0.048508	-3.50359
EIF3A	-0.0398093	-0.0218483	-3.07166	0.0109885	0.048508	-3.50404
USB1	0.0862415	-0.0447416	3.07116	0.0109983	0.048508	-3.50493
NDRG1	-0.0774881	0.164345	-3.07079	0.0110054	0.048508	-3.50558
PSME4	0.0912118	-0.0134705	3.07038	0.0110134	0.048508	-3.50631
GPHN	-0.132487	-0.045386	-3.06918	0.0110366	0.0485334	-3.50842
ASPA	0.213553	0.0383631	3.06891	0.0110419	0.0485334	-3.5089
LSM3	0.115355	0.058172	3.06873	0.0110455	0.0485334	-3.50922
CLN3	-0.0853756	0.0316577	-3.06612	0.0110963	0.0486815	-3.51382
GM4356	-0.305792	-0.0712831	-3.06567	0.0111051	0.0486815	-3.51461
COQ4	0.248083	-0.0311019	3.06522	0.0111138	0.0486815	-3.5154
PLCD3	0.121193	0.0640587	3.06491	0.0111199	0.0486815	-3.51595
ECI2	0.0590716	-0.021694	3.06474	0.0111232	0.0486815	-3.51624
PYCR1	-0.0927528	-0.0536506	-3.06326	0.0111523	0.0487706	-3.51887
TMEM63A	-0.0819467	0.101789	-3.06007	0.011215	0.0490057	-3.52448
RASAL2	0.210111	-0.100195	3.05894	0.0112374	0.0490648	-3.52648
ARHGAP17	-0.0708068	-0.0320138	-3.05826	0.0112509	0.0490851	-3.52768
EXOC3	-0.0447191	-0.00380784	-3.05687	0.0112785	0.0491139	-3.53013
ACOT7	-0.090442	0.0417736	-3.05658	0.0112841	0.0491139	-3.53063
URM1	0.0811348	-0.0445087	3.05658	0.0112841	0.0491139	-3.53064
SYVN1	-0.0962396	0.0804185	-3.05489	0.0113179	0.0491914	-3.53363
APRT	0.0759557	0.0215311	3.05479	0.0113197	0.0491914	-3.53379
PTPN12	-0.057921	0.019468	-3.05109	0.0113937	0.049474	-3.54031
HSPH1	-0.0564835	-0.0561649	-3.04953	0.0114251	0.0495395	-3.54307
SH3KBP1	-0.0394409	-0.0343705	-3.04945	0.0114267	0.0495395	-3.54321
PCSK6	-0.209867	0.062402	-3.0482	0.0114519	0.0496099	-3.54542
CSRP1	-0.0882718	0.0829119	-3.04773	0.0114614	0.0496122	-3.54625
VPS26B	-0.0945282	0.032182	-3.04478	0.0115211	0.0498171	-3.55145
PHOSPHO1	0.0705239	0.0683427	3.0445	0.0115267	0.0498171	-3.55194
AGFG1	-0.066177	0.00226521	-3.04383	0.0115403	0.0498368	-3.55311
TRIM72	0.0890669	-0.0692144	3.04043	0.0116095	0.0500967	-3.5591
DTD2	0.133939	-0.123551	3.03804	0.0116585	0.0502687	-3.56331
DCUN1D1	-0.0884933	-0.0106966	-3.03523	0.0117164	0.0504789	-3.56827
OXA1L	0.0757481	-0.0155254	3.0347	0.0117273	0.0504868	-3.56921
ARL1	-0.0852097	-0.0293626	-3.03098	0.0118043	0.0507787	-3.57575
CD99L2	-0.0568252	0.0800212	-3.02946	0.011836	0.0508754	-3.57843
CLPB	-0.0753582	-0.128301	-3.02685	0.0118906	0.0510707	-3.58304
ZYG11B	0.177662	0.0380767	3.0258	0.0119125	0.0511139	-3.58488
MAVS	-0.0933841	-0.0108889	-3.02513	0.0119267	0.0511139	-3.58607
LDAH	0.313753	-0.122731	3.02505	0.0119284	0.0511139	-3.58622
SH3D19	0.113542	0.0212553	3.02228	0.0119867	0.0513237	-3.59109
COPA	-0.0475228	0.039559	-3.01958	0.0120439	0.0515056	-3.59585
CHMP4B	-0.130753	0.0291735	-3.01905	0.0120551	0.0515056	-3.59679
PSMB1	-0.0607875	-0.0178112	-3.01896	0.0120571	0.0515056	-3.59695
PCBD2	-0.0931495	-0.00695723	-3.01561	0.0121283	0.05177	-3.60284
WDR45B	-0.174744	-0.0179072	-3.01445	0.0121531	0.0518244	-3.60488
BAG3	-0.042205	-0.020336	-3.01414	0.0121598	0.0518244	-3.60543
GNAI3	-0.0784205	0.141671	-3.01353	0.0121728	0.0518398	-3.6065
NCLN	-0.0649723	0.0143121	-3.01082	0.0122311	0.0520277	-3.61128
GM20390	-0.0638829	-0.0125173	-3.01061	0.0122357	0.0520277	-3.61165
CCN1	-0.180127	-0.028699	-3.01002	0.0122484	0.0520415	-3.61269
PAFAH1B1	-0.039555	0.0180035	-3.0058	0.0123398	0.0523899	-3.62012
BRK1	-0.0989228	-0.000691368	-3.00323	0.0123959	0.0525873	-3.62465
MTCO2	0.0753924	-0.0178079	3.00232	0.0124157	0.0526313	-3.62625
ZSWIM8	-0.0681161	-0.0365438	-3.00142	0.0124353	0.052674	-3.62783
RB1CC1	-0.111999	-0.032326	-2.99828	0.0125044	0.0529259	-3.63336
SH3GL1	-0.0701391	0.045805	-2.99275	0.0126268	0.0534033	-3.6431
LAMTOR5	-0.0647574	-0.0152588	-2.99096	0.0126667	0.053531	-3.64624
ANKRD1	0.108387	-0.12695	2.98685	0.0127588	0.053879	-3.65348
TACC1	-0.0719557	0.0143266	-2.98613	0.0127751	0.0539067	-3.65476
CEMIP2	0.0534989	-0.0990579	2.98449	0.012812	0.0540212	-3.65763
KIF3A	-0.0818061	-0.0289617	-2.98228	0.0128619	0.0541906	-3.66152
DNAJA2	-0.0667567	-0.0215207	-2.98021	0.0129091	0.0543478	-3.66518
SLC39A10	-0.194837	0.067068	-2.97609	0.0130031	0.0547021	-3.67242
GM43302	-0.297889	-0.191854	-2.97536	0.0130198	0.0547267	-3.6737
AP1M1	-0.0552996	0.0164615	-2.97497	0.0130288	0.0547267	-3.67439
TCEAL7	-0.118791	-0.211481	-2.97396	0.0130522	0.0547772	-3.67618
TMX3	-0.0529469	0.015577	-2.97359	0.0130606	0.0547772	-3.67682
D2HGDH	0.235385	-0.0793838	2.97233	0.0130896	0.0548575	-3.67904
RIOX1	-0.0770772	-0.0377852	-2.96811	0.0131873	0.0552251	-3.68646
ARHGEF2	-0.0549217	-0.0139737	-2.96754	0.0132006	0.0552389	-3.68747
AP3B1	-0.0447583	0.00319033	-2.96638	0.0132275	0.0553097	-3.6895
REEP5	0.0513482	0.0206318	2.96534	0.013252	0.0553703	-3.69135
ABHD11	0.0754051	-0.0533759	2.96452	0.0132712	0.0554084	-3.69279
TAGLN	0.122447	-0.0403013	2.96319	0.0133023	0.0554965	-3.69512
SHOC2	0.136817	-0.0764899	2.96088	0.0133566	0.0556811	-3.69919
TNNT1	0.101989	-0.0643147	2.95924	0.0133953	0.0558002	-3.70207
RANBP9	0.0742224	-0.0657889	2.95814	0.0134212	0.0558496	-3.704
ATG2B	0.288918	0.0226237	2.95788	0.0134273	0.0558496	-3.70445
CSNK2A2	-0.0574763	-0.0255273	-2.95653	0.0134593	0.0559406	-3.70683
CHP1	-0.0990229	-0.01124	-2.95268	0.0135512	0.05628	-3.71361
ATPIF1	0.0971826	-0.0105847	2.95167	0.0135753	0.0563381	-3.71539
PECR	0.273663	-0.0724623	2.95107	0.0135897	0.0563556	-3.71644
TRAM1	-0.067174	0.0455924	-2.94671	0.0136945	0.0567103	-3.7241
ANKFY1	-0.0594261	0.0147851	-2.94666	0.0136958	0.0567103	-3.72419
2410002F23RIK	0.199039	-0.0519266	2.9454	0.0137261	0.0567934	-3.7264
PANK4	0.12409	-0.00406496	2.94296	0.0137853	0.0569958	-3.73069
MYLK	0.51716	-0.0651477	2.94196	0.0138097	0.0570542	-3.73246
IGF2BP2	-0.0649632	0.104172	-2.94133	0.013825	0.0570746	-3.73356
MAP2K1	-0.0543184	0.0376798	-2.94049	0.0138456	0.0571171	-3.73504
PLG	-0.135018	0.0832538	-2.93878	0.0138874	0.0572316	-3.73805
EEF1D	-0.0403406	-0.0404104	-2.93851	0.0138941	0.0572316	-3.73852
HSP90AB1	-0.0532043	-0.0257687	-2.93464	0.0139892	0.0575804	-3.74532
SNRNP200	-0.0388	0.00962942	-2.93383	0.0140092	0.05762	-3.74675
NUDT16L1	0.397067	-0.0854118	2.93283	0.0140339	0.0576788	-3.7485
STOM	-0.0728437	-0.0557164	-2.93138	0.0140698	0.0577835	-3.75105
API5	-0.0704824	0.0345747	-2.92981	0.0141089	0.0578676	-3.75381
ZBTB8OS	0.123519	-0.0345457	2.92953	0.0141159	0.0578676	-3.7543
SLC6A9	-0.0853372	-0.0577122	-2.9293	0.0141217	0.0578676	-3.75471
TIMP2	0.15495	-0.179228	2.92626	0.0141974	0.0581008	-3.76004
RIOK3	-0.161912	-0.124876	-2.92618	0.0141996	0.0581008	-3.7602
SH3BP4	-0.440854	-0.323548	-2.92032	0.014347	0.0586606	-3.77048
LBR	0.0624621	0.0896142	2.91941	0.0143702	0.0587121	-3.77209
CEP20	-0.220521	0.05962	-2.91875	0.0143868	0.0587364	-3.77324
ANXA11	0.0575813	-0.0353098	2.91773	0.0144128	0.0587992	-3.77504
ADSL	-0.0605649	-0.0216999	-2.91626	0.0144503	0.0589087	-3.77762
MTERF2	0.215085	-0.143345	2.91486	0.014486	0.0590109	-3.78008
NSF	-0.0515822	0.0396477	-2.91276	0.0145398	0.059179	-3.78377
NPC1	-0.0768578	0.00571196	-2.91241	0.0145487	0.059179	-3.78438
XPO6	-0.0840131	0.0179939	-2.9102	0.0146056	0.0593666	-3.78826
BID	-0.0656638	-0.0296103	-2.90949	0.0146239	0.0593976	-3.78951
RBM3	-0.0732714	-0.0178315	-2.90649	0.0147015	0.0596691	-3.79478
RHOT1	0.0836713	-0.0021834	2.90567	0.0147227	0.059711	-3.79621
AMZ2	-0.769694	-0.322137	-2.904	0.0147661	0.059752	-3.79914
MGI:1916801	-0.0504634	-0.0374899	-2.904	0.0147663	0.059752	-3.79915
AUH	0.10373	0.0215987	2.90379	0.0147716	0.059752	-3.79951
MUSTN1	0.0836727	-0.162217	2.90332	0.014784	0.059752	-3.80034
HSPA14	0.0672823	-0.0529666	2.90321	0.0147868	0.059752	-3.80053
DHX36	-0.0431025	-0.0103973	-2.90194	0.01482	0.0598424	-3.80276
PMM2	-0.067691	-0.00173973	-2.89897	0.0148979	0.0601133	-3.80798
RBM7	0.267071	-0.112306	2.89813	0.01492	0.0601422	-3.80946
AP2B1	-0.0444461	0.0120657	-2.89787	0.0149268	0.0601422	-3.80991
OSCP1	-0.121225	0.102886	-2.89506	0.0150009	0.0603766	-3.81483
TSPAN14	-0.133358	0.0173452	-2.89484	0.0150068	0.0603766	-3.81523
ACAD11	0.282503	-0.0837883	2.89395	0.0150305	0.0604277	-3.81679
LMOD2	0.0867486	-0.0783328	2.89236	0.0150726	0.0605532	-3.81958
IFT27	0.350218	-0.268601	2.88763	0.0151989	0.0609807	-3.82787
TBCD	-0.0403838	0.0371883	-2.88755	0.0152011	0.0609807	-3.82802
CCND3	-0.104893	0.0215167	-2.88583	0.0152472	0.0611213	-3.83102
GSK3B	-0.0893652	-0.0165492	-2.88534	0.0152604	0.0611246	-3.83188
P3H4	0.165351	-0.0409521	2.88498	0.0152701	0.0611246	-3.83252
ACP6	-0.0665598	-0.130244	-2.88434	0.0152873	0.0611494	-3.83364
PDLIM5	-0.0371424	0.027637	-2.8811	0.015375	0.0614556	-3.83932
MYD88	0.128301	-0.00244943	2.88031	0.0153966	0.0614976	-3.84072
MARCKS	-0.161223	0.10009	-2.87942	0.0154207	0.0615491	-3.84227
TRNT1	-0.0514908	-0.0133915	-2.87812	0.0154561	0.0616462	-3.84455
UBL3	-0.107625	-0.0140404	-2.87505	0.0155401	0.0619365	-3.84994
CEP170	-0.0625037	-0.02871	-2.87366	0.0155782	0.0620438	-3.85237
CLINT1	-0.0533917	-0.0284375	-2.87308	0.0155943	0.0620532	-3.85339
TPRKB	0.0690826	0.000290087	2.87236	0.0156141	0.0620532	-3.85466
HSD17B11	0.20364	0.151907	2.87235	0.0156143	0.0620532	-3.85467
MINPP1	0.0877132	-0.0263945	2.87162	0.0156344	0.0620593	-3.85595
STXBP3	0.106106	-0.00220067	2.87129	0.0156435	0.0620593	-3.85653
RANGAP1	-0.0467697	0.00141932	-2.87108	0.0156494	0.0620593	-3.8569
CALR	-0.0473563	-0.00728669	-2.86592	0.0157927	0.0625825	-3.86596
MCCC1	0.0842357	0.00310819	2.86503	0.0158174	0.0626354	-3.86751
NDUFA11	0.0637156	0.0535821	2.86054	0.0159432	0.0630884	-3.87537
TRAPPC13	0.113833	-0.0545403	2.85879	0.0159926	0.0632388	-3.87845
GREM1	0.0962606	-0.107082	2.85503	0.0160992	0.0636147	-3.88504
AACS	-0.0561835	0.0853715	-2.85462	0.0161109	0.0636155	-3.88576
MYL12A	-0.0928617	-0.0160098	-2.85312	0.0161535	0.0637257	-3.88839
TPM4	-0.0692142	0.105753	-2.85283	0.0161618	0.0637257	-3.8889
IDH2	-0.0530739	0.0254047	-2.85217	0.0161806	0.0637543	-3.89005
TIAL1	-0.0548203	0.016134	-2.85151	0.0161995	0.0637834	-3.89121
INTS10	0.11116	0.0314288	2.84819	0.0162946	0.0641122	-3.89702
RPL26	-0.0360051	0.0217621	-2.84677	0.0163354	0.0642134	-3.8995
MFF	-0.145178	0.0496369	-2.84611	0.0163546	0.0642134	-3.90066
KIFAP3	0.141399	-0.130862	2.84592	0.0163599	0.0642134	-3.90099
COQ9	0.119796	-0.0221431	2.84459	0.0163984	0.0642134	-3.90332
PDCD4	0.309853	0.146993	2.84425	0.0164085	0.0642134	-3.90393
ATG4B	-0.0763205	-0.0292392	-2.84422	0.0164092	0.0642134	-3.90397
MAP4K4	0.0431522	-0.0336828	2.84406	0.016414	0.0642134	-3.90426
GNG12	-0.0866833	0.107678	-2.84375	0.0164227	0.0642134	-3.90479
ANXA1	-0.0625219	0.029816	-2.84351	0.0164298	0.0642134	-3.90521
BLVRA	-0.063503	0.0477497	-2.84328	0.0164364	0.0642134	-3.90561
WDR36	0.233064	-0.00711683	2.84112	0.0164992	0.0644134	-3.9094
ENO1	0.182401	0.0742883	2.83954	0.0165454	0.0645481	-3.91217
NECAP2	-0.052738	0.0420045	-2.83866	0.016571	0.0645719	-3.9137
DNPH1	0.0488667	0.0416533	2.83853	0.0165749	0.0645719	-3.91393
TWF2	-0.0662749	0.0123088	-2.83292	0.0167398	0.0651685	-3.92375
MSH6	0.222971	0.0778516	2.83149	0.0167822	0.0652878	-3.92626
GNS	0.0536552	0.0632811	2.8303	0.0168173	0.0653784	-3.92834
USP16	0.192868	-0.216491	2.82862	0.0168675	0.0655014	-3.93129
PWP2	0.0728943	-0.0146683	2.82844	0.0168727	0.0655014	-3.93159
TTC9	-0.0791906	-0.156165	-2.82796	0.0168872	0.0655119	-3.93245
MLST8	-0.0496455	-0.0271157	-2.82724	0.0169086	0.0655488	-3.9337
EAPP	-0.138301	-0.0487541	-2.82672	0.0169242	0.0655633	-3.93461
COG3	-0.0717666	-0.000262684	-2.82372	0.0170138	0.0658644	-3.93985
ATL3	-0.0526046	0.0644622	-2.82231	0.0170565	0.0659835	-3.94233
CBX5	-0.0430213	0.0196323	-2.82135	0.0170854	0.0660491	-3.94401
ATP1B3	-0.0445808	-0.00456024	-2.81758	0.0171994	0.066429	-3.9506
DNAJC14	-0.12177	-0.112177	-2.81728	0.0172085	0.066429	-3.95112
MRPS36	-0.0322536	0.0257689	-2.81691	0.0172197	0.066429	-3.95177
AMACR	-0.0666357	-0.0137684	-2.81516	0.0172729	0.0665699	-3.95483
PLAU	-0.112032	-0.0297738	-2.81482	0.0172835	0.0665699	-3.95543
EHD1	-0.0442827	0.00493575	-2.81453	0.0172923	0.0665699	-3.95594
MYL6B	0.0871504	-0.00581042	2.81352	0.017323	0.066618	-3.95769
CACNA1S	0.0564995	-0.0454852	2.81283	0.017344	0.066618	-3.9589
SUPT5H	-0.0484773	0.00141212	-2.81277	0.0173461	0.066618	-3.95901
SSB	-0.0391707	-0.00100367	-2.81212	0.0173659	0.066618	-3.96015
DNM1L	0.05943	-0.0052786	2.81174	0.0173775	0.066618	-3.96081
RPS14	-0.0684178	-0.0619506	-2.81165	0.0173803	0.066618	-3.96097
MTHFD1L	-0.0363576	0.0457529	-2.81136	0.0173891	0.066618	-3.96147
POLR1E	-0.155247	-0.235213	-2.81061	0.0174122	0.0666583	-3.96278
SSU72	-0.0914757	0.027957	-2.80983	0.0174362	0.0666583	-3.96415
UROD	0.0671345	0.0619849	2.80961	0.017443	0.0666583	-3.96453
CDK4	-0.0761045	0.0141752	-2.80946	0.0174478	0.0666583	-3.96481
NAGA	0.0686621	0.0390009	2.80878	0.0174687	0.0666922	-3.96599
NANS	0.0598873	-0.0250849	2.80783	0.0174978	0.0667533	-3.96764
GPI	-0.0479709	-0.0195933	-2.80712	0.0175199	0.0667533	-3.96889
PREB	0.0766828	-0.0298428	2.80709	0.0175209	0.0667533	-3.96895
LMBRD2	0.0939811	-0.0236975	2.80581	0.0175605	0.0668581	-3.97118
DESI1	0.198716	-0.0116543	2.80509	0.0175827	0.0668965	-3.97243
LRRN1	-0.146338	-0.134344	-2.80338	0.0176361	0.0670535	-3.97544
AIF1L	0.0923255	-0.0422574	2.80218	0.0176735	0.0671067	-3.97753
NUDCD2	-0.0715517	-0.00459825	-2.80215	0.0176743	0.0671067	-3.97758
APEX1	-0.0544109	-0.0199559	-2.80051	0.0177255	0.0672549	-3.98044
LRRC17	0.212862	0.310431	2.79991	0.0177444	0.0672805	-3.9815
LAMP1	-0.105739	0.0056301	-2.79672	0.0178444	0.0675832	-3.98706
UBE2J2	0.117374	-0.0270686	2.79659	0.0178487	0.0675832	-3.9873
CNIH4	-0.0867131	0.0129436	-2.79541	0.0178859	0.0676777	-3.98936
SPR	0.0523563	-0.0206072	2.79325	0.0179543	0.0678899	-3.99313
DSTN	-0.0861653	-0.00425576	-2.7888	0.0180958	0.0683607	-4.0009
TWF1	-0.0842972	0.0668198	-2.78856	0.0181035	0.0683607	-4.00132
WDR35	0.135995	0.0567489	2.78802	0.0181208	0.0683793	-4.00227
CCDC43	0.0943865	-0.0321864	2.78617	0.01818	0.068556	-4.0055
FEM1AA	0.094309	-0.00807306	2.78489	0.0182211	0.0686641	-4.00773
VAPA	-0.0605318	-0.00311714	-2.78394	0.0182516	0.0687325	-4.00939
MAP3K8	0.487453	-0.212441	2.78271	0.0182915	0.0688356	-4.01154
BPNT1	-0.0587391	-0.0250247	-2.78012	0.0183752	0.0691036	-4.01606
ELOVL5	0.0857994	0.0731662	2.77961	0.0183918	0.0691191	-4.01695
CPSF7	-0.0492161	-0.0345631	-2.77748	0.018461	0.069332	-4.02066
LIAS	0.0856511	0.030167	2.77613	0.0185052	0.069451	-4.02303
NEXN	0.058539	-0.019943	2.77546	0.0185271	0.0694861	-4.0242
VPS33A	-0.0497785	0.0262574	-2.77481	0.0185482	0.0695181	-4.02533
MNDA	-0.230647	0.171213	-2.77397	0.0185757	0.0695739	-4.02679
RBIS	0.458082	-0.27321	2.77359	0.0185883	0.0695742	-4.02746
ATP5MG	0.134185	-0.155002	2.77291	0.0186106	0.0696106	-4.02865
ABRA	-0.0642092	-0.153056	-2.77227	0.0186317	0.0696421	-4.02976
ARMT1	0.0630884	-0.00834496	2.77027	0.0186974	0.0698408	-4.03325
HAUS7	-0.124802	0.0439511	-2.76745	0.0187908	0.070142	-4.03817
THOP1	0.0633664	-0.00892823	2.76661	0.0188186	0.0701977	-4.03963
IGF1R	-0.118848	0.0216257	-2.76624	0.0188311	0.0701977	-4.04029
AGA	0.0524034	0.020849	2.7647	0.0188821	0.0703407	-4.04296
TRIM25	-0.0693975	-0.0328531	-2.7643	0.0188956	0.0703434	-4.04367
AP5B1	0.341617	0.00752533	2.76266	0.0189502	0.0704661	-4.04652
MRPL18	0.0564749	-0.0572079	2.76255	0.018954	0.0704661	-4.04672
GINS3	-0.121377	0.105043	-2.76216	0.0189671	0.0704676	-4.0474
GOLGB1	-0.0451843	0.00394701	-2.76109	0.019003	0.0705532	-4.04927
ITPR2	-0.0595228	0.046299	-2.76071	0.0190157	0.0705532	-4.04993
FAF2	-0.0724949	-0.00946889	-2.76018	0.0190334	0.0705715	-4.05084
FBXL15	0.0760134	0.00345614	2.75846	0.0190913	0.0707387	-4.05384
ZCCHC8	-0.146728	-0.0389687	-2.75607	0.0191721	0.0709546	-4.05802
NELFE	-0.0773945	-0.0414366	-2.75577	0.0191824	0.0709546	-4.05855
NDUFA5	0.0421418	-0.0388944	2.7556	0.019188	0.0709546	-4.05884
PVALB	1.0425	-0.552933	2.75473	0.0192175	0.0710061	-4.06035
FUS	-0.0690916	-0.0174657	-2.75443	0.0192276	0.0710061	-4.06087
CALCOCO1	-0.0539412	-0.0741522	-2.75368	0.0192533	0.0710534	-4.06219
TMCO1	0.0844024	-0.0104122	2.75227	0.019301	0.0711822	-4.06464
RAB3A	0.174594	-0.0603807	2.75036	0.0193664	0.0713758	-4.06798
TNFRSF12A	0.3482	-0.368177	2.74959	0.0193925	0.0714242	-4.0693
ECHDC2	0.155255	0.220018	2.74845	0.0194317	0.071521	-4.0713
MRPL54	-0.107183	-0.0580958	-2.7478	0.0194541	0.0715561	-4.07244
PITPNA	-0.0479153	-0.0108827	-2.74728	0.0194719	0.071574	-4.07334
SORBS2	-0.0529625	-0.00477193	-2.7455	0.0195331	0.0717509	-4.07643
ERLIN2	-0.0505511	0.0557594	-2.74506	0.0195485	0.0717598	-4.07721
ENO2	0.24733	0.0263713	2.74112	0.0196847	0.0722121	-4.08407
TRIM3	0.0709886	-0.0921983	2.73881	0.0197651	0.072421	-4.08809
DOP1A	0.18172	-0.0631334	2.73873	0.0197678	0.072421	-4.08823
COIL	0.115478	0.105345	2.7367	0.0198389	0.0726332	-4.09177
ATP5PB	-0.0325403	-0.00584884	-2.7343	0.0199233	0.072894	-4.09595
TMEM256	0.148643	-0.08906	2.73386	0.0199387	0.0729022	-4.09672
SLU7	-0.0479607	0.0157925	-2.73114	0.0200347	0.0731753	-4.10145
PPP4R2	-0.058552	0.0173585	-2.73094	0.0200417	0.0731753	-4.1018
SPECC1	0.0412696	-0.0314825	2.73062	0.0200531	0.0731753	-4.10236
OBSL1	0.0436568	-0.0417813	2.7282	0.0201387	0.0734393	-4.10656
SAFB	-0.0640166	-0.00780759	-2.72753	0.0201626	0.0734779	-4.10773
KIF1B	-0.052077	-0.0264801	-2.72703	0.0201804	0.0734943	-4.1086
RAB11FIP1	0.148748	-0.082407	2.72627	0.0202073	0.0735441	-4.10992
COPB2	-0.0360392	0.0279466	-2.72582	0.0202235	0.0735544	-4.1107
SH3BGR	0.110597	-0.0281643	2.72457	0.0202681	0.0736684	-4.11288
HPS3	0.139688	-0.0150522	2.72346	0.0203081	0.0737652	-4.11482
CRIP2	-0.0551056	0.0703848	-2.72074	0.0204057	0.0740712	-4.11955
ARFGEF1	0.0924394	0.0351966	2.71828	0.0204946	0.0743449	-4.12383
PTPN23	-0.0432344	0.0177442	-2.71732	0.0205291	0.0744215	-4.12549
OSTM1	-0.0923101	-0.0544984	-2.71584	0.020583	0.0745681	-4.12808
PRRC2C	-0.0603329	-0.0266323	-2.71463	0.0206269	0.074632	-4.13017
RABGAP1L	-0.171888	0.00500229	-2.71454	0.0206302	0.074632	-4.13033
SRL	0.0882565	-0.0284156	2.71391	0.020653	0.074632	-4.13142
TMEM175	-0.0595201	0.0470843	-2.71387	0.0206547	0.074632	-4.1315
CSRP3	0.0743272	-0.146191	2.71305	0.0206844	0.0746907	-4.13292
CHRND	0.0572944	-0.0868348	2.71207	0.0207205	0.0747721	-4.13463
DIDO1	0.111813	0.0269549	2.71114	0.0207544	0.0748036	-4.13624
UBE2D1	-0.0682488	-0.0404458	-2.71109	0.0207562	0.0748036	-4.13633
PMEPA1	-0.25263	-0.215765	-2.70875	0.0208421	0.075064	-4.1404
IPO13	-0.0670004	0.0426822	-2.70639	0.020929	0.0752982	-4.1445
INTS4	0.123692	-0.0963812	2.70598	0.0209441	0.0752982	-4.14521
MSTO1	-0.0432411	0.0116046	-2.70588	0.0209479	0.0752982	-4.14539
MAN1B1	-0.131969	0.012537	-2.70497	0.0209815	0.0753698	-4.14696
MROH1	-0.0731482	-0.00345046	-2.70305	0.0210526	0.0755762	-4.1503
VPS45	0.0884541	-0.00170026	2.69474	0.0213636	0.076643	-4.16474
LBH	0.058518	0.0801001	2.69367	0.0214042	0.0767387	-4.1666
ATP6AP2	0.07888	-0.0562224	2.69248	0.0214492	0.0768503	-4.16867
SDF2L1	-0.0786296	0.0288074	-2.68978	0.0215516	0.0771673	-4.17336
SYNPO2	0.0645151	-0.0270157	2.68931	0.0215695	0.0771814	-4.17417
DCX	0.0990754	-0.00707412	2.68852	0.0215994	0.0772383	-4.17554
SF3B1	-0.0478565	-0.00328529	-2.68778	0.0216275	0.077248	-4.17682
RER1	-0.0456517	0.0427189	-2.68771	0.0216302	0.077248	-4.17694
AIDA	-0.0773416	0.0696041	-2.68735	0.021644	0.077248	-4.17757
FXR1	-0.033216	-0.0622595	-2.68114	0.0218824	0.0780486	-4.18834
ACSL5	-0.0654917	0.0774097	-2.68066	0.0219011	0.0780573	-4.18918
POLR2D	0.14822	-0.0981827	2.68035	0.021913	0.0780573	-4.18972
UBE2M	-0.0514772	0.00732029	-2.67938	0.0219504	0.0781295	-4.1914
CGREF1	0.270724	-0.175742	2.67874	0.0219755	0.0781295	-4.19252
RBM14	-0.0355408	0.0263446	-2.67873	0.0219757	0.0781295	-4.19253
UBQLN2	-0.0740636	0.0112723	-2.67458	0.0221373	0.0786536	-4.19973
LRCH3	0.0757831	0.0196951	2.67297	0.0222002	0.0788263	-4.20252
ADAM9	-0.0848571	0.0611328	-2.67219	0.0222309	0.0788847	-4.20388
CAPN3	0.0825617	-0.0942188	2.67087	0.0222827	0.0790178	-4.20617
PARVA	0.0647042	0.03067	2.66731	0.0224229	0.0794641	-4.21233
SLC4A1AP	-0.069453	0.0335706	-2.66612	0.02247	0.0795801	-4.2144
HNRNPA0	-0.0671869	-0.0165889	-2.66391	0.0225579	0.0798401	-4.21823
AHNAK	-0.0433916	0.0559454	-2.6629	0.022598	0.0799309	-4.21997
ELOA	-0.146554	0.117518	-2.66071	0.0226856	0.0801895	-4.22378
NDUFV1	0.0319234	0.0348775	2.65901	0.0227535	0.0803784	-4.22671
ATP1A2	-0.0428157	-0.00652276	-2.65544	0.0228973	0.0808346	-4.2329
TIMM13	-0.0936927	-0.00585226	-2.65405	0.0229535	0.0809815	-4.23531
TRAPPC6B	0.109436	-0.12787	2.65312	0.0229911	0.0809875	-4.23692
PDCD10	-0.110623	-0.00212472	-2.6531	0.0229917	0.0809875	-4.23694
AP4M1	0.180452	-0.107413	2.65292	0.0229992	0.0809875	-4.23726
DNM2	-0.0463545	-0.00630784	-2.65205	0.0230346	0.0810608	-4.23877
RPS17	-0.10901	-0.0460388	-2.65117	0.0230702	0.0811344	-4.24029
RAPGEF2	0.331717	-0.185786	2.65002	0.0231173	0.0812482	-4.24229
GSDME	0.0903607	0.0514274	2.64846	0.0231807	0.0814193	-4.24498
MRPL2	-0.0749813	-0.0279411	-2.64692	0.0232438	0.0815891	-4.24765
DDX1	-0.0352767	-0.00898741	-2.64586	0.0232871	0.0816895	-4.24947
DCAF5	0.129537	-0.0171557	2.64437	0.0233487	0.0818384	-4.25207
WBP2	-0.061397	0.00173881	-2.64411	0.0233592	0.0818384	-4.25251
FECH	0.0702075	0.0177593	2.6431	0.0234009	0.0818723	-4.25426
ABHD1	0.180071	0.00302453	2.64277	0.0234147	0.0818723	-4.25484
SDHA	0.0323972	0.044781	2.64256	0.0234233	0.0818723	-4.2552
SMYD5	-0.0598604	-0.0319628	-2.6421	0.0234422	0.0818723	-4.25599
HINT2	0.192556	-0.0660842	2.64209	0.0234428	0.0818723	-4.25601
PSEN2	-0.188741	-0.140524	-2.64054	0.023507	0.081999	-4.2587
PFDN2	-0.092677	0.0119287	-2.64049	0.0235087	0.081999	-4.25877
AP4B1	0.12821	-0.106027	2.63866	0.023585	0.0821963	-4.26195
MECP2	-0.392144	0.133772	-2.63841	0.023595	0.0821963	-4.26236
PEG3	-0.0558292	-0.024224	-2.63781	0.0236201	0.0822317	-4.2634
CC2D1B	-0.125862	0.0491377	-2.63732	0.0236405	0.082251	-4.26425
GM16381	-0.106039	0.0940265	-2.636	0.0236957	0.0823912	-4.26654
SSBP4	0.0696238	-0.0810706	2.63512	0.0237326	0.0824677	-4.26807
PANX1	-0.0764943	-0.118095	-2.63442	0.0237617	0.0824938	-4.26927
SDC4	-0.0816996	-0.00599826	-2.63423	0.0237699	0.0824938	-4.26961
RBM15	-0.0551322	-0.0184623	-2.63294	0.0238237	0.0826286	-4.27182
SRP14	-0.0703175	0.0121092	-2.63197	0.0238645	0.0827184	-4.2735
LAMTOR1	-0.0579586	0.00209088	-2.63079	0.0239145	0.082825	-4.27555
DDX31	0.180387	0.00696096	2.63047	0.0239277	0.082825	-4.27609
MEIS1	-0.283833	0.10807	-2.63018	0.0239402	0.082825	-4.27661
LAP3	-0.0382365	0.0382651	-2.62895	0.0239921	0.0829162	-4.27873
DCAF7	-0.0947755	-0.0119392	-2.62884	0.0239965	0.0829162	-4.27891
TNS1	-0.036731	-0.00637024	-2.62833	0.024018	0.0829387	-4.27979
SLC35A4	-0.124549	-0.0424625	-2.62656	0.0240933	0.0831469	-4.28286
VPS39	-0.0804425	-0.074287	-2.62332	0.0242314	0.083571	-4.28846
MRPL38	-0.0731703	0.0140028	-2.62186	0.0242938	0.0837342	-4.29098
CD36	-0.0935214	-0.0827651	-2.62116	0.0243236	0.0837848	-4.29219
DNAJB4	-0.0556266	0.00543875	-2.61993	0.0243766	0.0839151	-4.29432
NUP62	-0.053435	-0.00576514	-2.61532	0.0245755	0.0845472	-4.30228
FHOD1	-0.0490855	0.0203049	-2.61376	0.0246432	0.0847272	-4.30497
ASCC1	-0.152271	-0.0782758	-2.61152	0.0247403	0.0849329	-4.30883
BANF1	-0.0903204	0.0205339	-2.61145	0.0247435	0.0849329	-4.30895
ANXA6	-0.0557296	-0.00145278	-2.61132	0.0247491	0.0849329	-4.30917
MAP1B	0.0530142	-0.0209266	2.61094	0.0247658	0.0849377	-4.30984
KDM3B	0.161406	0.0827255	2.61011	0.0248019	0.0850088	-4.31126
UBAP2L	-0.048942	-0.0455504	-2.6092	0.0248416	0.0850921	-4.31283
TTI2	0.101692	-0.0278807	2.60883	0.0248579	0.0850952	-4.31347
MICOS13	0.122449	-0.15223	2.6077	0.0249078	0.0852132	-4.31543
PCNP	-0.0682288	0.0356801	-2.6062	0.0249736	0.0853858	-4.31802
RBCK1	-0.116904	-0.0576264	-2.60166	0.025174	0.0860177	-4.32584
TRIP10	-0.0593503	0.086572	-2.60128	0.0251908	0.0860218	-4.32649
BCAS3	0.244461	0.096106	2.60025	0.0252368	0.0861258	-4.32828
PRRC2A	-0.0344337	-0.0230559	-2.59973	0.0252598	0.0861418	-4.32917
M6PR	-0.0700042	-0.0403855	-2.59944	0.0252728	0.0861418	-4.32968
HSPA9	-0.0667813	-0.00713905	-2.59887	0.0252983	0.0861418	-4.33066
FKBP1A	-0.0928271	-0.00153468	-2.59864	0.0253083	0.0861418	-4.33105
PPA2	-0.0675223	-0.00963403	-2.59821	0.0253274	0.0861418	-4.33179
1700037H04RIK	-0.0900732	-0.0366569	-2.59804	0.0253349	0.0861418	-4.33208
CHCHD5	-0.29954	-0.0274917	-2.59764	0.0253529	0.08615	-4.33277
HNRNPAB	-0.0470354	-0.0391113	-2.59649	0.0254045	0.0862725	-4.33477
TSPAN6	0.0396985	0.0892308	2.59363	0.0255326	0.0866541	-4.33968
PDK2	0.0994587	0.0567379	2.59275	0.0255722	0.0867354	-4.3412
CCAR2	0.056925	0.0174648	2.59208	0.0256023	0.0867844	-4.34235
DNAJC2	-0.0609135	-0.0565578	-2.58649	0.0258558	0.0875527	-4.35199
MARS1	-0.0310361	-0.0289435	-2.58638	0.0258607	0.0875527	-4.35217
UTP14A	-0.0686712	0.0269087	-2.58455	0.0259442	0.0877382	-4.35533
OSBPL8	0.0470995	0.037649	2.58415	0.0259624	0.0877382	-4.35601
MYLK4	0.153333	-0.27318	2.58414	0.025963	0.0877382	-4.35604
GPR155	-0.103723	0.084709	-2.58279	0.0260249	0.0878937	-4.35836
RPL22L1	0.056455	-0.0202084	2.58129	0.0260939	0.0880728	-4.36095
MTMR1	-0.0933552	-0.000746403	-2.58093	0.0261103	0.0880747	-4.36157
FARS2	-0.289311	-0.14888	-2.58019	0.0261441	0.0881347	-4.36283
SUB1	-0.0584128	0.000889734	-2.57956	0.0261734	0.0881798	-4.36393
HYOU1	-0.0454158	-0.00613521	-2.57823	0.0262348	0.0883315	-4.36621
CRIP1	-0.0645663	0.112736	-2.57789	0.0262503	0.0883315	-4.3668
ANGEL2	0.116412	-0.184558	2.57732	0.0262768	0.0883531	-4.36778
FUBP1	-0.052504	-0.0071389	-2.57706	0.0262887	0.0883531	-4.36822
UBR5	0.0737853	0.0288505	2.57661	0.0263095	0.0883694	-4.369
TOP2A	-0.159284	0.257985	-2.57468	0.0263994	0.0885723	-4.37233
LRP8	-0.0733209	0.0433495	-2.57462	0.026402	0.0885723	-4.37242
ATOX1	-0.0720755	0.0399062	-2.57411	0.0264259	0.0885988	-4.37331
CTTNBP2NL	-0.131501	-0.0107842	-2.57329	0.0264639	0.0886561	-4.37471
MED15	-0.0778355	0.0195287	-2.57305	0.026475	0.0886561	-4.37512
MRPS12	0.164926	-0.138959	2.57113	0.0265646	0.0889022	-4.37842
GOLGA4	0.0562646	0.00174334	2.57051	0.0265938	0.0889463	-4.3795
SH3PXD2A	0.0525095	-0.0791929	2.56778	0.0267216	0.0892997	-4.38418
GNL3	0.0831309	-0.107847	2.56757	0.0267318	0.0892997	-4.38455
TSPAN4	-0.128983	0.0285269	-2.56682	0.0267668	0.0893627	-4.38583
NDUFB8	0.124312	-0.012031	2.56554	0.0268272	0.0895103	-4.38803
MARF1	0.309993	-0.0393883	2.56397	0.0269014	0.0896695	-4.39073
HNRNPA2B1	-0.0523458	0.0144391	-2.56385	0.0269073	0.0896695	-4.39095
ACADS	0.0505658	-0.00907746	2.56256	0.0269686	0.0898195	-4.39317
PRDX1	-0.0468258	0.0128013	-2.55978	0.027101	0.0902061	-4.39795
GALC	0.136109	-0.00515434	2.55773	0.0271989	0.0904232	-4.40147
ARL6IP1	-0.171831	0.133662	-2.55773	0.0271989	0.0904232	-4.40147
CREG1	0.123687	0.0844024	2.55523	0.0273185	0.0907662	-4.40575
PANK3	0.0929287	0.0280551	2.55435	0.0273612	0.0908537	-4.40728
NUB1	-0.0656948	0.0115372	-2.55334	0.0274096	0.0909597	-4.409
FUT11	0.052875	0.0963262	2.55247	0.0274519	0.0910455	-4.4105
CLHC1	-0.0929903	0.122754	-2.55088	0.0275286	0.0911825	-4.41323
CDC37	-0.0455985	0.0108264	-2.55055	0.0275445	0.0911825	-4.41379
DDAH1	-0.0412262	0.00863613	-2.55027	0.0275581	0.0911825	-4.41427
FKBP5	0.20986	-0.134553	2.55025	0.0275591	0.0911825	-4.41431
DNPEP	-0.0514052	0.0141358	-2.54963	0.0275894	0.091228	-4.41538
GANAB	-0.0451253	0.00822976	-2.54783	0.0276768	0.0914395	-4.41847
AKR1A1	-0.0503654	0.0139211	-2.54763	0.0276864	0.0914395	-4.4188
CNOT3	0.139462	-0.0939392	2.54717	0.0277087	0.0914563	-4.41959
EIF2B2	0.0617494	-0.0603808	2.54685	0.0277246	0.0914563	-4.42015
MTATP8	0.0916728	0.0185376	2.54623	0.0277546	0.0915008	-4.4212
CORO1B	-0.0538052	0.0261972	-2.54527	0.0278018	0.0915557	-4.42286
TBCC	-0.0389241	0.0163676	-2.54522	0.0278043	0.0915557	-4.42295
NDUFS5	0.0513635	0.00366904	2.54451	0.0278388	0.0915609	-4.42416
DOCK1	0.149025	0.0545686	2.54451	0.027839	0.0915609	-4.42417
NDUFC2	0.0451926	-0.0227186	2.54367	0.0278801	0.0916084	-4.4256
ALG3	0.0905619	0.0534229	2.54354	0.0278866	0.0916084	-4.42583
SH3BGRL	-0.0802564	0.0859497	-2.54241	0.0279421	0.0917364	-4.42777
HRC	0.088618	-0.062227	2.53975	0.028073	0.0921113	-4.43233
CTNNBL1	0.0672286	-0.0367963	2.53859	0.0281304	0.0922419	-4.43432
CPPED1	0.0970311	0.0381737	2.53827	0.0281461	0.0922419	-4.43486
DDX3X	-0.0430057	-0.0184263	-2.53775	0.0281718	0.0922568	-4.43575
DHX9	-0.0493594	0.0186819	-2.53737	0.0281907	0.0922568	-4.4364
CRAT	0.0339273	0.00904238	2.53717	0.0282007	0.0922568	-4.43675
SNX27	-0.0446006	-0.00853999	-2.53482	0.0283175	0.0925842	-4.44078
ARPC1B	-0.0429706	0.0354553	-2.5338	0.0283685	0.0926618	-4.44254
PHGDH	-0.0649705	0.0105112	-2.53367	0.0283747	0.0926618	-4.44275
DPCD	0.213476	-0.0828863	2.53223	0.0284467	0.0928419	-4.44522
YME1L1	-0.0464074	-0.048938	-2.53101	0.0285081	0.0929875	-4.44732
SRSF6	-0.0354953	-0.0128245	-2.52947	0.0285852	0.0931841	-4.44995
SLC8B1	-0.215129	0.00480628	-2.52891	0.0286132	0.0932203	-4.4509
LNPEP	-0.0392434	0.0155821	-2.52779	0.02867	0.0933503	-4.45283
PLEKHF1	-0.100056	0.0301915	-2.52661	0.0287295	0.0934892	-4.45486
TM9SF4	-0.0409792	0.0185014	-2.5257	0.0287752	0.0935829	-4.4564
NANP	-0.0889133	0.0917133	-2.52459	0.0288316	0.093711	-4.45831
CCDC127	-0.0820759	-0.0412954	-2.52405	0.028859	0.0937452	-4.45924
RWDD1	0.0550514	0.0132172	2.52345	0.0288895	0.0937891	-4.46026
SEC31A	-0.0337588	0.00546933	-2.52308	0.0289085	0.0937956	-4.4609
TIMP1	-0.110938	-0.195425	-2.52227	0.0289496	0.0938298	-4.46229
PUM2	-0.0937272	-0.00791704	-2.5222	0.0289529	0.0938298	-4.4624
ARPC5	-0.0546485	0.0317531	-2.51731	0.029203	0.0945849	-4.47077
VPS28	-0.0424378	0.00566518	-2.51631	0.0292544	0.0946958	-4.47248
INTS5	0.231104	-0.0402418	2.51531	0.0293058	0.0948068	-4.47419
GFUS	-0.0440655	0.0416768	-2.51418	0.0293643	0.0949406	-4.47614
TFIP11	-0.115668	-0.0786399	-2.51341	0.0294039	0.0950131	-4.47745
NFKBIB	0.0587957	-0.0304785	2.51223	0.0294647	0.095154	-4.47946
LSM14B	0.0659934	0.0438297	2.51005	0.029578	0.0954271	-4.48319
FBL	-0.0418645	0.0172033	-2.5097	0.029596	0.0954271	-4.48379
NME3	0.111204	-0.0308102	2.50909	0.0296278	0.0954271	-4.48483
PLCB4	0.151095	-0.0723687	2.50904	0.0296307	0.0954271	-4.48492
ALKBH7	-0.0883163	-0.0133035	-2.50894	0.0296355	0.0954271	-4.48508
RPS6KA3	-0.0416431	0.0451239	-2.50698	0.0297378	0.0957009	-4.48844
FIS1	-0.0556326	-0.0205237	-2.50456	0.0298646	0.096053	-4.49257
MGAT1	-0.0780692	-0.0451977	-2.50337	0.0299273	0.0961987	-4.49461
RHOC	-0.0921758	0.0771573	-2.50234	0.0299816	0.0963172	-4.49638
NAE1	0.0270205	-0.00964055	2.49797	0.0302128	0.0969106	-4.50385
WASHC1	-0.0805594	-0.0201963	-2.49778	0.0302227	0.0969106	-4.50417
RPS5	-0.103706	0.0455233	-2.49761	0.0302318	0.0969106	-4.50446
RIPOR1	0.0931986	-0.0692935	2.49696	0.0302662	0.0969106	-4.50556
FYN	-0.0563774	-0.0272947	-2.49693	0.030268	0.0969106	-4.50562
METTL26	0.123648	0.0132243	2.49678	0.0302756	0.0969106	-4.50586
PRPF6	-0.0330036	0.0076624	-2.49653	0.0302889	0.0969106	-4.50629
GRAMD1B	0.255236	-0.0650592	2.49408	0.0304197	0.0972727	-4.51048
HPRT1	-0.0415071	0.0342609	-2.49257	0.0305006	0.0974751	-4.51306
ILF3	-0.0335514	0.000409652	-2.49025	0.0306254	0.0977953	-4.51703
MYH10	-0.0425474	0.0301594	-2.49004	0.0306362	0.0977953	-4.51737
NRM	0.060862	0.0220764	2.4858	0.0308654	0.0984702	-4.52461
EIF2S2	-0.0610579	-0.0226154	-2.48363	0.0309834	0.0987898	-4.52832
SAP30BP	-0.150335	0.019565	-2.48273	0.0310321	0.0988715	-4.52985
TXNRD1	-0.0625693	-0.0213035	-2.48241	0.0310499	0.0988715	-4.5304
MAPK8IP2	-0.0756626	0.0745114	-2.48217	0.0310627	0.0988715	-4.5308
NUP107	-0.0451457	-0.0212054	-2.4814	0.0311046	0.098891	-4.53211
PORCN	0.32414	-0.23037	2.48119	0.0311164	0.098891	-4.53248
RAD23B	-0.0601657	-0.00875434	-2.48108	0.0311224	0.098891	-4.53267
WRNIP1	0.113745	-0.11739	2.47832	0.0312736	0.0993144	-4.53737
ZNFX1	-0.0664419	0.00753205	-2.47676	0.0313594	0.0995298	-4.54003
WDR26	-0.0534491	-0.0301114	-2.47506	0.0314527	0.0997686	-4.54292
RPS27	-0.0374989	-0.0298428	-2.47464	0.0314759	0.099785	-4.54363
ST3GAL1	0.154481	-0.0738112	2.47237	0.0316018	0.100127	-4.54751
SRP68	-0.0664726	-0.00669371	-2.4718	0.0316337	0.10017	-4.54849
HMGB1	-0.0551702	0.0733944	-2.47072	0.0316934	0.100302	-4.55032
RDH14	0.101627	-0.0539602	2.46993	0.0317375	0.100384	-4.55167
THRAP3	-0.0489335	0.0252889	-2.4692	0.0317782	0.100455	-4.55291
UBE2Q1	-0.0895705	0.0359379	-2.46761	0.0318669	0.100678	-4.55561
SNU13	-0.0497911	-0.0193418	-2.46505	0.0320102	0.101073	-4.55997
BCAS2	-0.0599132	-0.0229047	-2.46329	0.0321096	0.101329	-4.56297
KCNQ4	0.222221	-0.201253	2.46009	0.0322902	0.101841	-4.56841
ITGB1	-0.0721083	-0.00720212	-2.45747	0.0324389	0.102252	-4.57287
LGALS8	-0.0445702	0.0745765	-2.45663	0.0324872	0.10229	-4.57431
P2RX4	-0.0754761	0.149699	-2.45638	0.032501	0.10229	-4.57472
HARS2	-0.0733156	-0.0215113	-2.45629	0.0325063	0.10229	-4.57488
RPL6	-0.0445019	-0.014846	-2.45506	0.0325766	0.102452	-4.57697
ATP13A1	-0.0417211	0.00802337	-2.45467	0.0325987	0.102464	-4.57763
LIMA1	-0.056821	-0.0727842	-2.45344	0.0326692	0.102627	-4.57972
SSBP1	-0.0638642	-0.00804732	-2.45216	0.0327424	0.102707	-4.58189
EIF3L	-0.0454715	-0.0217626	-2.45216	0.0327427	0.102707	-4.5819
ARPP19	-0.0531826	0.0247284	-2.45202	0.0327505	0.102707	-4.58213
RBM17	-0.078987	-0.00302424	-2.45141	0.0327857	0.10276	-4.58317
TMEM38A	0.16548	-0.0797306	2.45067	0.0328286	0.102836	-4.58444
RPS3A	-0.0433647	-0.0190297	-2.44988	0.032874	0.102919	-4.58578
FAM50A	-0.0654122	-0.0380796	-2.44869	0.0329423	0.103075	-4.58779
PRSS23	0.0956629	0.0866425	2.44737	0.0330191	0.103257	-4.59005
RPL18A	-0.0696007	-0.0695616	-2.44676	0.0330539	0.103308	-4.59107
SAR1A	-0.0801069	-0.0152938	-2.44529	0.0331396	0.103517	-4.59357
SH3PXD2B	-0.0444901	-0.0419059	-2.44472	0.0331727	0.103562	-4.59454
COPS4	-0.0427802	-0.0200101	-2.44402	0.0332135	0.103631	-4.59573
FRYL	0.0652715	-0.0650303	2.44335	0.0332524	0.103694	-4.59687
TBL3	0.148169	-0.0512069	2.44179	0.0333435	0.103919	-4.59952
ACOT2	-0.051696	-0.0366447	-2.44067	0.033409	0.104065	-4.60142
TCOF1	-0.0498112	-0.00724122	-2.43968	0.0334672	0.104187	-4.6031
EEF1B2	-0.0708411	-0.0663204	-2.43643	0.0336583	0.104723	-4.60861
NT5DC3	0.0715261	-0.0147424	2.43607	0.0336796	0.10473	-4.60922
STK38	-0.0724107	0.00589531	-2.43538	0.0337202	0.104798	-4.61039
AP2A2	-0.0372793	0.0382726	-2.43166	0.0339406	0.105368	-4.6167
LONP2	0.0988877	0.020391	2.43165	0.0339418	0.105368	-4.61673
NUDT21	-0.0384773	-0.0229898	-2.43128	0.0339634	0.105376	-4.61735
MAT2B	-0.0552515	0.00176291	-2.43094	0.0339837	0.10538	-4.61793
TRP53INP2	-0.200701	-0.0119795	-2.42949	0.0340704	0.10559	-4.62039
PSMA3	-0.0603182	-0.032364	-2.42639	0.0342557	0.106104	-4.62564
ESD	-0.0764486	-0.0319537	-2.4252	0.0343272	0.106267	-4.62765
PRPSAP1	-0.0565311	0.0253627	-2.42242	0.0344952	0.106598	-4.63237
EIF3F	-0.0433882	-0.0467319	-2.42217	0.03451	0.106598	-4.63279
ENSA	-0.0439694	-0.0024621	-2.42215	0.034511	0.106598	-4.63282
SEC61B	-0.0577344	0.0368962	-2.42186	0.034529	0.106598	-4.63332
DFFA	-0.141812	0.0361909	-2.42171	0.0345378	0.106598	-4.63357
TTL	-1.30848	0.733344	-2.42151	0.0345501	0.106598	-4.63391
CD9	-0.0671668	0.204174	-2.42034	0.0346209	0.106757	-4.63589
KHDRBS1	-0.123957	-0.00945456	-2.41982	0.0346524	0.106795	-4.63677
LCMT2	0.199971	-0.0278242	2.41934	0.0346815	0.106825	-4.63758
MICAL2	0.219477	-0.0189818	2.4183	0.034745	0.106961	-4.63935
GIT2	-0.0534907	0.00713013	-2.41734	0.0348033	0.107081	-4.64097
ARMC6	0.0346366	0.0111746	2.41663	0.0348466	0.107085	-4.64217
UBLCP1	-0.0506197	0.0422996	-2.41661	0.0348477	0.107085	-4.6422
GPKOW	0.13361	-0.00424486	2.41621	0.0348723	0.107085	-4.64289
SF3B2	-0.0606868	0.0182604	-2.41581	0.0348966	0.107085	-4.64356
UBE2H	-0.0669921	-0.064531	-2.41573	0.0349012	0.107085	-4.64369
IGFBP2	-0.0924519	-0.140353	-2.41313	0.0350608	0.107515	-4.6481
PARN	-0.0985457	-0.000524502	-2.41276	0.0350833	0.107524	-4.64872
SNX5	-0.0425185	-0.00916058	-2.41211	0.0351235	0.107588	-4.64982
VCAM1	-0.0567363	0.24506	-2.41162	0.0351537	0.107621	-4.65065
U2AF1	-0.0351657	0.0235793	-2.41114	0.0351832	0.107651	-4.65146
HNRNPK	-0.0441077	0.0111401	-2.41049	0.0352233	0.107714	-4.65256
DHX33	0.247656	-0.098701	2.40985	0.0352625	0.107775	-4.65364
TAOK3	-0.0735044	-0.0054296	-2.40877	0.0353297	0.107898	-4.65548
RAF1	0.0777558	-0.0685574	2.40857	0.0353419	0.107898	-4.65581
PEX3	0.101881	-0.0184694	2.4071	0.0354332	0.108117	-4.6583
HNRNPH1	-0.0432039	-0.00296391	-2.40654	0.0354676	0.108125	-4.65924
CDK9	0.08659	-0.0169818	2.40643	0.0354747	0.108125	-4.65943
NCAPH	-0.12336	0.213459	-2.40589	0.0355084	0.108168	-4.66035
BANP	-0.0944179	-0.0644717	-2.40502	0.0355623	0.108215	-4.66181
TCERG1	-0.0393057	-0.00281764	-2.40501	0.035563	0.108215	-4.66183
COTL1	0.0472808	-0.0334467	2.40426	0.0356094	0.108296	-4.66309
CNPY2	-0.0474939	0.0127895	-2.40284	0.0356984	0.10846	-4.6655
EML1	0.0672446	-0.00738286	2.40277	0.0357026	0.10846	-4.66562
PQBP1	-0.138953	-0.047002	-2.40209	0.0357452	0.108531	-4.66677
MTSS2	0.111012	-0.114449	2.40156	0.0357783	0.108571	-4.66766
GOPC	-0.0357481	-0.0124573	-2.40049	0.0358454	0.10869	-4.66947
HOMER1	-0.100922	-0.0385329	-2.40031	0.0358567	0.10869	-4.66978
UBE2L3	-0.0512566	0.00695493	-2.39921	0.0359256	0.108839	-4.67163
ACO2	0.0416564	-0.000654998	2.39858	0.0359652	0.1089	-4.67269
UBE2I	-0.0733473	0.00619003	-2.39589	0.0361353	0.109346	-4.67725
BTAF1	-0.120689	0.12424	-2.39554	0.0361574	0.109346	-4.67783
MCTS1	-0.0815337	-0.00279733	-2.39524	0.0361762	0.109346	-4.67834
PRMT3	0.112788	-0.13729	2.39499	0.0361918	0.109346	-4.67875
BOP1	-0.0813566	-0.0545098	-2.39294	0.0363219	0.109679	-4.68221
SKT	0.0518966	-0.0489989	2.39144	0.0364175	0.109908	-4.68475
PDLIM7	-0.0629849	-0.0531355	-2.39073	0.0364627	0.109928	-4.68595
TBC1D25	0.160738	-0.159385	2.39071	0.036464	0.109928	-4.68598
HERPUD1	0.153648	-0.0733307	2.38938	0.0365487	0.110124	-4.68822
WIPI1	0.121262	-0.0454697	2.38747	0.036671	0.110425	-4.69144
SLC11A2	-0.0702139	-0.0240445	-2.38718	0.0366896	0.110425	-4.69193
TPBG	-0.0932884	0.0158774	-2.38689	0.0367085	0.110425	-4.69243
SMARCC1	0.040185	-0.0509334	2.38629	0.0367468	0.11048	-4.69343
CRNKL1	0.105173	0.00265999	2.38501	0.0368296	0.110669	-4.6956
RCHY1	-0.124223	0.0142136	-2.3829	0.0369657	0.111017	-4.69916
GOLGA7	-0.140984	-0.0613599	-2.38191	0.0370295	0.111149	-4.70082
NDUFS1	0.0460972	0.0169964	2.37741	0.0373221	0.111966	-4.70841
DYNC2H1	0.162582	-0.0289688	2.37646	0.0373842	0.112084	-4.71001
NSDHL	-0.0555347	0.00854703	-2.37584	0.0374248	0.112084	-4.71106
SF3B5	-0.0500044	0.00053632	-2.3756	0.0374403	0.112084	-4.71146
RCN2	-0.0466126	-0.0298727	-2.37557	0.0374423	0.112084	-4.71151
ITGB1BP2	0.0662051	-0.118701	2.37501	0.037479	0.112133	-4.71245
POLR2E	0.0955058	-0.0673152	2.37126	0.0377254	0.112809	-4.71876
EIF2A	-0.0419171	0.0261518	-2.3705	0.0377759	0.112899	-4.72005
WDFY3	0.18361	0.0683233	2.36809	0.0379349	0.113313	-4.7241
CLIP1	-0.0330037	0.00692339	-2.36734	0.037985	0.113397	-4.72537
AGO2	-0.0437929	-0.003506	-2.36705	0.0380038	0.113397	-4.72584
MRPS24	0.0927462	-0.0279485	2.36632	0.0380529	0.113482	-4.72709
ERP29	-0.051648	0.0314824	-2.36526	0.0381231	0.11363	-4.72886
HDAC1	0.0670878	0.0205802	2.36319	0.0382612	0.11398	-4.73234
NOP2	-0.0505862	-0.0679509	-2.36192	0.038346	0.114171	-4.73447
MPI	0.0430144	-0.034472	2.35976	0.0384913	0.114542	-4.73811
TULP3	0.153298	-0.142031	2.35925	0.0385256	0.114578	-4.73897
WDSUB1	0.0415055	0.0482996	2.35897	0.0385447	0.114578	-4.73945
RPL29	-0.0591221	-0.0655024	-2.35844	0.0385799	0.114621	-4.74033
URB1	0.189746	-0.0246493	2.35715	0.0386671	0.114818	-4.7425
METTL3	-0.291548	-0.199755	-2.35407	0.0388755	0.115375	-4.74767
LAGE3	-0.146629	0.00239363	-2.35373	0.0388986	0.115382	-4.74824
CTNNA1	-0.0509489	0.00871783	-2.35204	0.0390136	0.115585	-4.75108
INTS6	0.456268	-0.149235	2.35186	0.0390258	0.115585	-4.75138
PSMD14	-0.05702	-0.0467725	-2.35181	0.0390296	0.115585	-4.75147
GNAQ	-0.113584	0.0358466	-2.34942	0.0391925	0.116005	-4.75548
HAT1	0.31094	0.0100488	2.34858	0.03925	0.116113	-4.75689
CPNE3	-0.0781278	0.0498592	-2.34795	0.0392932	0.116139	-4.75795
STON1	0.131996	0.0359546	2.34784	0.039301	0.116139	-4.75814
KRIT1	0.126871	0.0417825	2.34641	0.039399	0.116303	-4.76053
MED23	0.117531	-0.0365778	2.34622	0.0394124	0.116303	-4.76086
RPS28	-0.080883	-0.0302014	-2.34612	0.0394193	0.116303	-4.76103
TTC37	-0.0574745	-0.0226545	-2.3453	0.0394753	0.116406	-4.76239
TNIP1	0.0631579	-0.0327689	2.3441	0.0395583	0.116588	-4.76441
CDV3	-0.0516332	-0.0578345	-2.34233	0.0396806	0.116887	-4.76738
ATP1A1	-0.0273734	-0.00598984	-2.3411	0.0397657	0.117017	-4.76943
DNAJC17	0.152175	-0.0722177	2.34108	0.0397673	0.117017	-4.76947
ATPAF2	0.0997351	-0.0642983	2.34037	0.0398168	0.117101	-4.77067
MRPL22	0.103581	-0.103831	2.33972	0.0398614	0.117131	-4.77174
CMC1	0.112311	-0.0466993	2.33961	0.0398693	0.117131	-4.77193
HSPG2	0.0275964	0.0425545	2.33928	0.0398921	0.117136	-4.77248
MRFAP1	-0.0722249	-0.0328171	-2.33831	0.0399597	0.117171	-4.77411
GIGYF1	-0.327345	0.0615349	-2.33773	0.0400004	0.117171	-4.77509
ABCC4	-0.165835	-0.0132457	-2.33769	0.0400033	0.117171	-4.77516
SEPTIN11	-0.0524168	0.000839319	-2.33762	0.040008	0.117171	-4.77527
HMG20A	0.159246	-0.18366	2.33747	0.0400188	0.117171	-4.77553
RAB34	-0.0922599	-0.000432053	-2.33726	0.0400333	0.117171	-4.77588
TNKS1BP1	-0.0364089	0.0283376	-2.33699	0.0400524	0.117171	-4.77633
CS	-0.0377248	0.0207403	-2.33645	0.0400897	0.117218	-4.77723
MAPK14	-0.0733193	-0.00776734	-2.33485	0.0402017	0.117483	-4.77991
PDCL3	-0.124349	-0.11207	-2.33412	0.040253	0.117571	-4.78113
LAMB1	-0.0500527	0.0507164	-2.32983	0.0405551	0.118391	-4.78831
SPG21	-0.0503547	0.0728377	-2.32825	0.0406676	0.118657	-4.79097
MACROD1	-0.0741447	-0.00593303	-2.3278	0.0406991	0.118686	-4.79172
SNW1	-0.0440164	-0.00527554	-2.32719	0.0407428	0.118751	-4.79274
MTA1	-0.12021	0.149901	-2.32672	0.0407759	0.118785	-4.79352
SYPL1	-0.102355	0.024066	-2.32616	0.0408157	0.118838	-4.79446
QSOX1	0.272693	0.0997268	2.3237	0.0409912	0.119286	-4.79858
PHLDB2	-0.0471694	-0.0256749	-2.32196	0.0411155	0.119585	-4.80148
CDK1	-0.0972845	0.168532	-2.32073	0.041204	0.119742	-4.80355
HIKESHI	-0.114492	0.0602378	-2.32041	0.0412274	0.119742	-4.80409
TTI1	0.257473	-0.0835153	2.32031	0.0412345	0.119742	-4.80425
COASY	0.0677033	-0.0137814	2.31899	0.0413294	0.119955	-4.80646
AXL	-0.134067	0.0137292	-2.31827	0.0413813	0.120043	-4.80766
ZC3H11A	1.13474	-0.353978	2.31777	0.0414172	0.120084	-4.8085
UCKL1	0.110462	-0.000414666	2.31707	0.0414674	0.120131	-4.80966
TSC22D1	-0.0715334	-0.0346801	-2.31694	0.0414768	0.120131	-4.80987
RPLP0	-0.0366363	-0.0261947	-2.31604	0.0415421	0.120257	-4.81138
RASA3	0.0555824	0.024318	2.31512	0.0416089	0.120387	-4.81292
FBXO17	0.295858	-0.134626	2.31387	0.0416994	0.120527	-4.81501
COG4	0.0569575	-0.0735503	2.31385	0.0417009	0.120527	-4.81504
ABHD4	0.109105	-0.0539628	2.31274	0.041782	0.120699	-4.8169
RPS27L	-0.0478816	0.0109867	-2.31106	0.0419044	0.120918	-4.81971
CAMK1	-0.0667579	0.0897655	-2.31087	0.0419178	0.120918	-4.82001
COMMD4	-0.131713	0.0204293	-2.3108	0.0419234	0.120918	-4.82014
GPC6	0.0785282	0.303698	2.31036	0.0419551	0.120946	-4.82087
USP32	-0.294799	-0.435059	-2.31001	0.0419809	0.120957	-4.82146
MTPN	-0.0867664	0.00705655	-2.30962	0.0420096	0.120977	-4.82211
PPP6R3	-0.0329147	0.0160637	-2.30922	0.042039	0.120999	-4.82278
PHKA2	0.156903	0.00970129	2.30815	0.0421171	0.121113	-4.82456
ANXA7	-0.0499277	0.0199684	-2.30808	0.0421223	0.121113	-4.82468
PKIG	-0.826222	-0.480593	-2.30765	0.0421541	0.121141	-4.8254
YES1	-0.0770921	0.159554	-2.3072	0.0421868	0.121172	-4.82614
MRPS6	0.119267	-0.00827509	2.3068	0.0422164	0.121194	-4.82682
PPAN	0.175307	-0.0427815	2.30563	0.0423023	0.121378	-4.82876
YIPF5	0.0622124	0.0344478	2.30429	0.0424014	0.121563	-4.83101
PPTC7	-0.238929	-0.0933481	-2.30416	0.0424108	0.121563	-4.83122
OSBP	-0.0575984	0.032442	-2.30251	0.0425327	0.121849	-4.83397
RAN	-0.0350996	0.0363703	-2.30182	0.042584	0.121903	-4.83512
SMUG1	0.158764	-0.0892031	2.30147	0.0426103	0.121903	-4.83571
ILVBL	-0.0592564	-0.0325212	-2.30137	0.0426176	0.121903	-4.83588
RBMX	-0.0395448	-0.00351624	-2.30074	0.042664	0.121925	-4.83692
SLC25A29	0.0408029	0.0395804	2.30067	0.0426692	0.121925	-4.83704
NOMO1	-0.0443465	-0.00501772	-2.30011	0.0427114	0.121972	-4.83798
ASPH	0.0655379	0.0368598	2.29955	0.042753	0.121972	-4.83891
NPC2	-0.046924	0.0559187	-2.29929	0.0427723	0.121972	-4.83935
PBDC1	-0.076658	0.0124384	-2.29927	0.0427739	0.121972	-4.83938
ANXA2	-0.0481504	0.0908808	-2.29896	0.0427963	0.121973	-4.83988
PHB	-0.050455	0.0103548	-2.29632	0.042994	0.122462	-4.8443
KDELR2	-0.117011	-0.00541664	-2.29607	0.0430123	0.122462	-4.8447
RPUSD3	0.861587	-0.284179	2.29553	0.043053	0.122515	-4.84561
CALD1	-0.0613256	-0.000875659	-2.29433	0.0431426	0.122707	-4.8476
PLCD1	0.0444476	0.124846	2.29402	0.0431666	0.122712	-4.84813
CUL4A	0.0349314	-0.0220914	2.29228	0.0432971	0.12302	-4.85102
HGS	-0.0389997	-0.011988	-2.29105	0.0433902	0.123221	-4.85308
POLR1A	-0.171553	-0.0431414	-2.28967	0.0434946	0.1234	-4.85537
ZHX1	1.97867	0.200162	2.28962	0.0434977	0.1234	-4.85544
PPME1	0.0436362	0.0103586	2.28867	0.0435703	0.123542	-4.85704
SLK	-0.0308804	0.00242355	-2.28759	0.0436518	0.123648	-4.85883
AAGAB	-0.183051	-0.150723	-2.28758	0.0436525	0.123648	-4.85884
PAIP2	0.163506	-0.0709547	2.28705	0.0436933	0.123701	-4.85974
DARS1	-0.0390337	0.012333	-2.28645	0.0437385	0.123735	-4.86072
UTP20	0.0719459	-0.00473755	2.2863	0.0437502	0.123735	-4.86098
PPIL4	-0.100922	-0.049643	-2.28542	0.0438169	0.123861	-4.86244
POLR1C	-0.125337	0.0776435	-2.2821	0.0440708	0.124515	-4.86796
RAB4A	-0.115075	-0.0630903	-2.28179	0.0440949	0.124519	-4.86849
PRKAR2A	-0.0513172	-0.0352304	-2.28044	0.0441985	0.124748	-4.87073
ERH	-0.0482851	0.0169068	-2.28009	0.0442254	0.12476	-4.87131
JPT2	-0.0457119	0.0724171	-2.27952	0.0442693	0.12482	-4.87226
BRD2	-0.224086	-0.114663	-2.27881	0.0443235	0.12491	-4.87343
EEF1A1	-0.0500757	0.00418255	-2.27848	0.0443492	0.124918	-4.87398
GTPBP4	0.0588239	-0.055123	2.27739	0.0444333	0.125091	-4.87579
ADSS2	-0.0456633	0.0260317	-2.27689	0.0444722	0.125137	-4.87663
DAPK3	-0.0712908	-0.108811	-2.27513	0.0446081	0.125456	-4.87955
SEPTIN9	-0.0365896	0.000383883	-2.27292	0.0447801	0.125824	-4.88322
DIAPH1	-0.0377799	0.0608125	-2.27286	0.0447844	0.125824	-4.88331
SLIT2	-0.153711	0.00812363	-2.27238	0.0448215	0.125834	-4.88411
ARSB	0.0452645	0.117323	2.27223	0.0448336	0.125834	-4.88436
PRIM2	-0.111537	0.00486842	-2.2718	0.0448672	0.125865	-4.88508
ELAVL1	-0.0327876	-0.00269572	-2.27136	0.0449013	0.125897	-4.8858
PYGB	-0.0412168	0.0525737	-2.27018	0.0449936	0.126092	-4.88777
ADPGK	-0.0397379	-0.0130963	-2.26959	0.0450399	0.126157	-4.88875
GPS1	-0.0453142	-0.0383255	-2.26887	0.0450964	0.126228	-4.88995
SAMD4A	0.0530639	0.00718393	2.26868	0.0451108	0.126228	-4.89025
RTRAF	-0.0403654	-0.0288264	-2.26833	0.0451382	0.126241	-4.89083
RTKN	-0.0858784	0.047078	-2.26763	0.0451934	0.126331	-4.892
TIMP3	-0.0879031	0.214943	-2.26421	0.0454626	0.127018	-4.89767
NAGK	-0.0501206	0.0516511	-2.26393	0.0454851	0.127018	-4.89814
PRDX5	-0.0474315	0.0117742	-2.26311	0.0455497	0.127134	-4.8995
RAB11FIP5	0.0439222	0.0439518	2.26282	0.0455725	0.127134	-4.89997
NSUN2	-0.0548054	-0.0210098	-2.2621	0.0456299	0.12723	-4.90117
TCAF2	0.246249	0.177302	2.26108	0.0457107	0.127374	-4.90286
TARS2	-0.15377	-0.00619979	-2.26086	0.0457277	0.127374	-4.90322
HSD3B7	0.941016	0.0249843	2.25885	0.045888	0.127757	-4.90656
NUMA1	-0.176031	0.00354642	-2.25809	0.0459482	0.12786	-4.90781
GNPDA1	-0.0732834	0.0568808	-2.25722	0.0460179	0.127989	-4.90925
TMPO	-0.0436406	0.0740177	-2.25681	0.0460505	0.128016	-4.90993
ACADM	-0.0420426	-0.0276391	-2.25507	0.04619	0.12832	-4.91282
UFSP2	0.027957	0.0212959	2.25487	0.0462064	0.12832	-4.91315
SLC15A4	-0.0373398	0.0284802	-2.25377	0.0462943	0.1285	-4.91497
KLC2	-0.0508805	-0.0625794	-2.25339	0.0463253	0.128521	-4.91561
GSK3A	-0.0750795	0.00482751	-2.25273	0.0463782	0.128603	-4.91669
PPT1	-0.0716646	-0.0298308	-2.2523	0.0464126	0.128635	-4.9174
RPL3	-0.0458145	-0.0135497	-2.25104	0.0465145	0.128852	-4.91949
COG5	-0.0323934	-0.00989033	-2.25034	0.0465711	0.128945	-4.92065
RIDA	0.0638349	0.0173185	2.24971	0.0466218	0.12902	-4.92169
[truncated: 3,533 more rows]
