# Supplementary material for: Time-resolved phosphoproteome and proteome analysis reveals kinase signaling on master transcription factors during myogenesis
Source: iScience. 2022 May 30;25(6):104489. doi: 10.1016/j.isci.2022.104489 (PMC9198430; doi:10.1016/j.isci.2022.104489)
Supplement: Table S8. Dynamically regulated proteins of time-course proteome, related to Figure 2 [file mmc9.xlsx]

## Sheet: Dynamically regulated proteins
	ANOVA adjusted p-value
A0A2R8W6L8~Hsf1	0.000564191
A0A087WQE6~Tceb1	0.0312505
A0A087WNV1~Agfg1	1.76506e-06
Q80TV8~Clasp1	3.99745e-10
A0A087WP69~Dstyk	0.00272845
A0A087WPK3~Lrrfip1	2.39641e-09
A0A087WPL5~Dhx9	2.56943e-06
A0A087WQH8~Slc35a4	0.409959
A0A087WQM0~Tns1	0.000229069
A0A087WQN7~Xrn1	7.03308e-10
F8VQC7~Ktn1	2.15081e-10
A0A087WQS2~Bzw1	1.54675e-11
D3YXM1~Stk16	0.00428031
A0A087WQT6~Casp8	2.55853e-08
A0A087WR24~Edem3	0.000416789
A0A087WR50~Fn1	9.31451e-07
Q91XC8~Dap	0.000278648
A0A087WRH2~Faim	5.81733e-05
F2Z4A3~Fat1	7.87778e-05
E9QM14~Cbll1	7.05056e-05
A0A087WSJ7~2410002F23Rik	2.23943e-08
A0A087WSN6~Fn1	0.373085
Q8C3V4~Stat1	3.83519e-08
E9PZ64~Nab1	4.93114e-05
Q60759~Gcdh	4.52069e-07
S4R2J9~Prrc2c	0.000692333
A0A0G2JFY0~Spata5	0.00349439
A0A0A0MQ90~S100a13	5.26726e-05
S4R203~Arhgap12	0.000314672
A0A0A0MQ99~Swi5	1.02156e-07
A0A0A0MQA5~Tuba4a	8.58788e-16
A0A0A0MQB0~BC003331	0.0406563
A0A0A0MQC2~Plekhg5	8.94169e-11
A0A0A0MQD4~9530068E07Rik	2.35155e-08
A0A0R4J1Z4~Pou2f1	0.10704
A0A0A0MQE5~Camsap1	0.00376076
B7ZCJ0~Arhgap21	6.15782e-07
Q8K2H2~Otud6b	0.0523366
A0A0A0MQF6~Gapdh	0.293838
A0A0A0MQN4~Atg7	0.320539
A0A0A6YVR9~Surf1	0.000573645
A0A0A6YVS2~Tmco1	0.456351
Q9JKV1~Adrm1	0.00131375
A0A0A6YW28~Usp4	8.61099e-05
E9QNQ4~Rapgef2	1.40463e-09
A0A0A6YWM5~Rab3gap2	1.37746e-11
A0A0A6YWX1~Usp19	0.0158847
A0A0A6YX18~Atp6v1h	0.037842
A0A0A6YX73~Prkar2a	0.00518122
A0A0A6YXX3~Lrba	0.00535064
A0A0A6YY47~Ncam1	1.34088e-11
A0A0A6YY66~Vamp4	2.97108e-06
A0A0A6YY67~Camsap2	0.000131554
A0A0A6YY75~Cr1l	0.120116
A2RS43~Pcdh7	7.77499e-06
A0A0B4J1E2~Snw1	0.20055
D3Z5P5~Ighmbp2	0.000112899
A0A0B4J1E5~Uck2	0.292366
O35343~Kpna4	0.000291626
A0A1W2P7T7~NA	0.0304572
Q8JZZ7-2~Lphn2	4.23632e-09
A0A0G2JE03~Anapc5	1.22919e-09
A0A0G2JDP0~Hax1	1.81006e-05
A0A0G2JDS1~Slc15a4	0.0107134
A0A0G2JDW7~Rps27	0.0386571
E9QKG6~Ankrd17	0.428866
A0A0G2JE32~Ube2d3	0.613556
A0A0G2JEK2~Crip1	0.528549
A0A0G2JEX1~Nexn	1.19009e-18
Q9R0Q6~Arpc1a	1.5585e-07
A0A0G2JF67~Pde5a	0.0676965
A0A0G2JFH2~NA	7.69846e-13
A0A0G2JFJ6~Ints3	6.28695e-10
A0A0G2JFW6~Rprd2	2.70819e-06
Q3TUE1~Fubp1	4.19948e-08
A0A0G2JFZ4~Tsc22d2	0.000253561
E9PVP1~Aim1	1.09797e-10
A0A0G2JG60~Smarcd3	0.367129
A0A0G2JGD2~S100a4	6.95283e-13
A0A0G2JGE1~Ccbl2	0.671485
A0A0G2JGL8~Dhx30	0.0011144
A0A0G2JGP4~Nras	0.000146116
A0A0G2JGQ4~Nub1	6.13556e-07
A0A0G2JGQ6~Dclk1	3.12056e-25
A0A0G2JGS4~Camk2d	0.0190154
K3W4P2~Ints1	0.00052537
A0A0J9YTU9~Znf512	4.96158e-06
A0A0J9YTV5~Rbpj	2.26988e-05
A0A0J9YTY0~11-Sep	0.000162238
A0A0J9YUD5~Nup205	8.08832e-11
A0A0J9YUE9~Dnm1	6.99119e-09
A0A0J9YUR2~Specc1	9.54675e-07
A0A0J9YV01~Zeb2	4.71834e-06
J3QMN4~Txnrd2	0.0233131
A0A0N4SUH4~Kiaa0020	2.89463e-05
Q9QZ23~Nfu1	2.23896e-10
A0A0N4SUP4~Epha1	0.0156972
A0A0N4SV80~Znf638	0.127694
A0A0N4SVB8~Arl8b	0.253319
A0A0N4SVC2~Tra2a	0.000128914
Z4YKC4~Eif4g3	8.94529e-05
A0A0N4SVL9~Ppp6c	1.18578e-05
A0A0N4SVS6~Cnbp	2.96495e-06
A0A0N4SVT3~Gng12	0.00930648
A0A0N4SW06~Itfg2	0.00037322
A0A0N4SW73~Rab11fip5	1.33347e-05
A0A0N4SWD7~Plekha5	3.70661e-11
A0A0N5E9G7~Rfc1	2.65181e-11
A0A0R3P9C8~Ndufa9	2.15783e-07
A0A0R4IZW8~Capns1	0.0148147
A0A0R4IZW9~Sdf2	8.53273e-06
Q6NS54~Slc9a3r2	5.61566e-06
A0A0R4IZY0~Thop1	2.34049e-20
A0A0R4IZY9~Dus3l	0.108271
A0A0R4IZZ6~Fnbp4	0.277651
A0A0R4J000~Kctd5	0.00173348
A0A0R4J005~Lims1	0.000116461
A0A0R4J007~Pald1	2.95246e-09
P70288~Hdac2	4.73523e-09
A0A0R4J018~Tpmt	0.10446
A0A0R4J023~Auh	5.74713e-10
P08553~Nefm	6.15613e-11
A0A0R4J041~Mettl3	5.91899e-09
A0A0R4J044~Pcbp4	0.000500198
A0A0R4J046~Cebpz	5.68269e-06
A0A0R4J047~Luc7l	5.91899e-09
A0A1L1SS90~Acy1	2.75108e-05
A0A0R4J052~Hagh	7.6129e-08
A0A1D5RMB5~Dnmbp	0.0211462
A0A0R4J060~Sap130	0.0920176
A0A0R4J069~Scly	0.0066895
A0A0R4J078~Ubxn4	0.000247044
A0A0R4J079~Acbd3	0.00124693
A0A0R4J081~Ndufaf1	0.00107755
A0A0R4J085~Uap1	2.88323e-15
P20352~F3	6.01427e-08
A0A0R4J098~Znf326	2.74339e-09
A0A0R4J099~NA	7.38155e-09
Q05512~Mark2	0.0180948
A0A0R4J0B4~Cmas	0.0267779
A0A0R4J0B5~BC017158	5.44584e-05
S4R2E1~Abcg2	0.00324624
A0A0R4J0C8~Eri1	9.39091e-06
A0A0R4J0D3~Stt3b	3.07626e-07
A0A0R4J0E4~Ints7	8.18861e-10
A0A0R4J0F6~Gak	4.23339e-09
A0A0R4J0G0~Pck2	2.75624e-05
A0A0R4J0G4~Ranbp10	0.00122099
Q6NWW9~Fndc3b	0.000440855
A0A0R4J0I4~Chtf18	0.135032
A0A0R4J0I9~Lrp1	1.41242e-13
A0A0R4J0J5~Ints9	0.000589995
Q5SVF9~Thoc5	0.0010331
A0A0R4J0J8~Specc1l	0.000508355
Q9ERR7~15-Sep	0.0518031
A0A0R4J0K2~Ckap5	3.69373e-06
Q8BJZ4~Mrps35	0.0355764
A0A0R4J0M1~Tbcc	0.105147
A0A0R4J0M9~Vcpip1	0.0032861
A0A0R4J0N8~Cxcr4	1.91873e-11
A0A0R4J0P1~Acad8	0.00741027
Q8VDG3~Parn	1.47816e-09
Q80VI1~Trim56	0.0423563
Q3UM29~Cog7	0.183392
O70404~Vamp8	7.70787e-07
A0A0R4J0S4~Llgl1	1.04194e-09
A0A1L1SVG0~Uaca	0.0991621
A0A0R4J0T0~Hscb	1.50946e-07
A0A0R4J0T4~Ikbkb	0.0236751
A0A0R4J0T8~Arfgap3	5.40836e-06
A0A0R4J0U2~Ppp4r2	2.65086e-07
A0A0R4J0U7~Commd5	3.97079e-05
A0A0R4J0U8~Trmt1l	0.344565
A0A0R4J0V4~Jmy	0.117756
A0A0R4J0V5~Polr2a	0.0102938
A0A0R4J0W6~Lrrc40	6.11536e-09
A0A0R4J0X8~Arhgef7	0.137773
A0A0R4J0Z1~Pdia4	0.000846158
E9QL31~Dab2	1.49531e-20
A0A0R4J107~Apeh	0.0364579
A0A0R4J124~Srpk2	0.00566771
A2AQZ2~Phyhd1	0.00052537
A0A0R4J138~Arsb	0.403422
A0A0R4J139~Msrb3	8.91166e-06
A0A0R4J140~Cluh	5.18253e-07
A0A0R4J150~Osbpl8	0.0800827
Q3TKT4-2~Smarca4	0.000493821
A0A0R4J187~Xrcc6	1.71417e-15
A0A0R4J195~Rprd1b	0.00246595
Q9QZ47-4~Tnnt3	2.23441e-15
P59108~Cpne2	1.07533e-07
A0A0R4J1E8~Tatdn1	1.07916e-06
A0A0R4J1F8~Wdhd1	0.00826995
Q05BG1~Cnot4	0.0250278
A0A0R4J1N9~Tfam	0.0856344
G3X9S2~Enpp1	0.000538324
G3X8W7~Cdc23	5.8942e-05
A0A0R4J1Z3~Tmem33	5.8942e-05
A0A0R4J205~Trmt10a	0.313894
A0A0R4J233~10-Sep	1.11038e-05
A0A0R4J259~Syncrip	2.13461e-06
A0A0R4J260~Otud4	2.47312e-09
Q7TMF3~Ndufa12	1.39622e-11
A0A0U1RNF2~Lcmt1	7.90775e-06
A0A0U1RNK7~Dock7	8.17349e-12
A0A0U1RNL7~Bckdk	0.0101326
A0A0U1RP13~Cdipt	0.533051
A0A0X1KG61~Cbl	0.0442226
A0A0U1RPD8~Gtf3c1	0.000148109
A0A0U1RQ37~Ube2s	0.00173066
A0A0X1KG60~Rnf40	2.82078e-07
A0A140LHA2~Bub3	1.91231e-09
A0A140LHR3~Spcs2	0.0015934
A0A140LHL5~Sirt2	1.13466e-10
E9Q638~Adam9	0.642504
A0A140LIE8~Clasrp	0.00140154
A0A140LIT9~Map6	0.00010277
E9Q5W5~Zzef1	0.00141948
E9Q394-2~Akap13	3.57136e-05
A0A140T8J4~Hebp1	0.00133857
A0A140T8R7~Rcor1	8.65981e-08
A0A140T8S5~Champ1	0.000184902
G3UY21~Slit2	7.64526e-07
A0A171EBL2~Rnf213	2.50472e-08
A0A1B0GR08~Tubgcp2	6.14449e-11
A0A1B0GR11~Taldo1	0.768015
A0A1B0GR85~NA	0.891001
A0A1B0GRU3~Zc3h4	7.99645e-09
A0A1B0GRV0~Bpnt1	0.000371458
A0A1B0GRV3~Rfx1	0.00352318
A0A1B0GS63~Arfip2	6.49383e-07
A0A1B0GS91~Svil	3.44153e-12
D3Z0B9~Aldh16a1	1.80127e-07
Q564E2~Ldha	1.61596e-09
A0A1B0GSX7~Nup98	4.87824e-10
A0A1B0GT40~Msra	3.02122e-05
Q7TMK6~Hook2	0.254554
A0A1B0GT81~Bax	3.91822e-11
A0A1B0GT92~Gys1	5.44639e-18
A0A1C7CYV0~Pls3	6.19225e-12
Q8CGZ0~Cherp	0.000994319
A0A1D5RLE0~Dock9	0.00551556
A0A1D5RLG3~Rab3gap1	2.48124e-08
A0A1D5RLI3~Fam192a	0.00593815
A0A1D5RLL3~Efr3a	0.000152504
E9PZA7~Trrap	1.0484e-06
H7BX44~Cdc42bpa	0.000171208
A0A1D5RLV0~Iws1	0.00166139
A0A1D5RLV7~Wdfy3	0.0386484
A0A1D5RM83~Iqsec1	1.26716e-05
A0A1D5RM85~Rpl18a	0.000743299
A0A1D5RM90~Tcf25	0.571812
A0A1I7Q4G8~Gatad2a	0.353463
A0A1L1SQ41~Ate1	5.62472e-05
E9PUM4~Tln2	7.93631e-07
A0A1L1SQA8~Rps25	3.5412e-05
E9QPN7~Dock6	0.000128919
A0A1L1SRE8~Ldlr	5.58762e-12
F6TCF9~Bag1	4.20814e-05
A0A1L1SRX2~Ampd3	0.000568078
A0A1L1SS44~Aplp2	0.0712313
A0A1L1SSC0~NA	0.000128804
Q3UDS7~Adpgk	0.00829301
Q5NCU4~Sparc	1.86313e-05
A0A1L1SST5~Spg21	0.0255389
A0A1L1STE6~Idh3a	7.21489e-08
A0A1L1SUS7~Cdk17	2.35125e-07
A0A1S6GWJ4~Ddx41	0.000123761
H3BJ71~Ctage5	0.000419568
Q8BY78~Eya4	0.000119189
A0A1W2P737~Pcnt	2.21889e-08
A0A1W2P768~Hist1h3b	0.0100861
A0A1W2P7Q6~Xpot	0.0223539
A0A1W2P7V0~Gopc	0.080391
A0A1Y7VJY8~Sirt5	0.0015934
Q9WVL0~Gstz1	4.5179e-05
K7N5X2~Zfp825	0.00394423
A0A1Y7VL34~Dtna	2.19409e-05
A0A1Y7VLM0~Cdk13	0.000322664
A0A1Y7VLZ7~Pacs2	0.00158886
P52503~Ndufs6	8.92375e-12
A0A1Y7VMH7~Kidins220	0.0116394
A0A1Y7VMH3~Vrk1	7.7421e-15
A0A1Y7VN19~Dhrs7	0.000309804
A0A286YCB4~Cdc37l1	8.76163e-06
A0A286YCT4~Ssr1	0.0230212
A0A286YCI0~Ngly1	0.349072
A0A286YCS0~Thoc7	0.125273
A0A286YCV9~Kif13b	0.000881615
A0A286YCX6~Trappc8	0.270805
A0A286YCZ5~Fars2	0.0525926
A0A286YD76~NA	0.000358682
A0A286YD87~Gas1	3.62546e-19
A0A286YDA2~Nolc1	0.00397981
A0A286YDB3~Tbc1d5	4.31095e-09
A0A286YDF5~Myof	4.33189e-11
A0A286YDI8~NA	0.00249436
A0A2C9F2A2~Rin1	2.51995e-05
A0A2C9F2B5~Pxk	0.0201366
Q07076~Anxa7	0.0105994
P83882~Rpl36a	0.137315
A0A2I3BRT5~Tsc2	0.0336273
E9Q784~Zc3h13	0.0035301
A0A2I3BPT1~App	4.23309e-09
A0A2I3BPW0~Ndrg2	6.15234e-05
A0A2I3BPX3~Ano6	7.64936e-12
A0A2I3BPY7~Rai14	1.87522e-11
A0A2I3BQ16~Lrch1	0.187009
A0A2I3BQD7~Cog3	0.0586865
A0A2I3BQE0~Stk3	6.4284e-10
A0A2I3BQS6~Ubr5	0.000202901
A0A2I3BQV5~Xpo7	0.0457395
A0A2I3BR81~Nt5dc2	9.14688e-05
A0A2I3BRC5~Adcy6	0.0941113
A0A2I3BRD1~Tbc1d23	0.760269
A0A2I3BRG8~Dhrs4	0.162885
Q91VM5~Rbmxl1	7.85451e-09
A0A2I3BRX9~Ralgapa1	0.00403411
A0A2I3BS49~Timm23	2.98006e-06
A0A2K6EDK3~Nudcd1	2.25188e-12
A0A2R8VHF9~Myh11	0.00624112
A0A2R8VHH1~Nup155	2.14465e-08
A0A2R8VHK6~Smdt1	0.00701404
A0A2R8VHQ0~Tns2	6.19154e-12
A0A2R8VHX0~Csad	3.13987e-07
A0A2R8VHX5~Znf385a	4.43509e-10
A0A2R8VKI7~Tfcp2	0.000626525
A0A2R8VKL5~Larp4	0.00251551
A0A2R8W6I7~Sh3bp1	0.0113998
A0A2U3TZ82~Triobp	0.000286816
A0A338P6S3~Smpd4	0.0585043
A0A338P697~Yeats2	0.157727
G5E8A0~Osbpl11	0.896601
G5E843~Robo1	1.08484e-07
A0A338P6K3~Znf148	2.09563e-05
D4AFX6~Acap2	5.67424e-06
A0A338P6R8~5-Sep	7.5064e-11
E9Q4N6~Arid1b	0.000270738
A0A338P7E3~NA	0.186212
A0A338P730~Med15	0.000823126
A0A338P7E5~Ube2l3	0.350308
A0A3B2WBH9~Tjp2	3.47208e-09
A0A3B2W812~Cd2ap	1.0705e-10
A0A3B2W864~NA	0.000140954
A0A3B2WBC6~NA	0.105936
A0A3B2WBL1~Rpl10a	0.153998
A0A3B2WBL9~Cdc42ep3	0.425152
Q3U0V1~Khsrp	8.13122e-14
A0A3B2WCL5~Ranbp3	6.47644e-08
Q3UN02~Lclat1	0.0597353
A0A3Q4EC00~Eci1	3.17127e-07
A0A3Q4EH04~Srsf7	7.69218e-06
A0A3Q4EHZ1~Cmtr1	5.70226e-08
A0A3Q4L2S1~Nubp2	0.025174
A0A494BA39~Nedd4l	6.70446e-09
A0A494B9B9~Sdhaf2	0.00691975
A0A494B9C7~Rnaseh2c	1.29523e-07
A0A494B9Q9~Kif20a	0.0207142
A0A494B9X3~Nt5c2	0.00169148
A0A494B9Y9~Zfpl1	0.0040211
A0A494B9Z0~Fau	0.0252147
Q61586~Gpam	3.01094e-05
A0A494BA44~Rela	3.47752e-07
Q62422~Ostf1	0.000817723
A0A494BAI5~Fech	1.46698e-07
A0A494BAJ6~Arl3	4.22887e-11
F6SLP4~Ergic1	0.00588449
Q8C4X2~Csnk1g3	0.966947
A0A494BB26~Haus1	0.000133798
A0A494BBB0~Capn1	1.15349e-14
A0A494BBD3~Scyl1	0.00786502
A0A494BBF1~Ccs	5.82796e-07
A0A498WGD8~Txnl1	8.36335e-07
A0A498WGE8~Synpo2	1.59675e-17
A0A498WGK6~Tm9sf3	0.10446
A0JNY3~Gphn	0.0105469
A0ZV96~Oscp1	8.08827e-06
A1A5B6~Tbc1d25	5.72311e-09
A1L3S7~Gatad2b	0.173019
E9PXY1~Cul4b	4.27077e-06
A2A4A6~Plcg1	0.000578195
A2A4B3~Lpin3	8.22558e-05
A2A4P4~Gm27029	0.00088976
A2A547~Rpl19	0.578501
A2A5R2~Arfgef2	0.123334
A2A5R8~Stau1	0.00296031
A2A690~Tanc2	0.0103793
A2A6T1~Cdr2l	0.0132251
A2A6T4~Ict1	5.5525e-05
Q8CFX1~H6pd	0.168661
A2A7B5~Prdm2	0.486866
O35454~Clcn6	0.000563093
A6PW84~P3h1	2.68895e-05
A2A7S7~Yars	3.61009e-06
A2A7S8~Kiaa1522	8.17917e-08
A2A8E2~0610037L13Rik	8.7618e-05
E9QKA4~Srrm1	0.00215961
E9Q6C1~Osbpl9	0.305311
A2A9C6~Med8	0.009678
A2A9I0~Gosr2	0.414306
A2A9Q2~Nrd1	0.000446793
S4R2D2~Gga3	0.675315
A2AA85~Szrd1	0.173435
A2AAJ9~Obscn	2.07005e-08
A2AAY5~Sh3pxd2b	5.43693e-07
A2ABV5~Med14	0.00383708
A2ABY3~Pcyt2	0.000129656
F8WHN4~Ralgapb	0.229007
A2ACM0~Rptor	2.06356e-07
B0QZT4~Dsn1	0.000301577
A2ACV6~Soga1	9.92197e-08
Q9QXG2~Chm	0.107489
F6WHL0~Magt1	0.575254
A2ADR8~Ppp1r8	4.893e-11
A2ADY9~Ddi2	0.000468837
A2AE27~Ampd2	3.73106e-06
A2AEM2~Clcc1	0.0638114
Q91VJ5~Pqbp1	1.05113e-09
A2AEX8~Fhl1	0.00497361
A2AF47~Dock11	9.78973e-07
A2AFQ0~Huwe1	0.0357646
A2AFQ9~Gemin5	0.28883
A2AG68~Atp7a	0.655573
A2AGH8~Med12	0.00116288
A2AH25~Arhgap1	1.05221e-10
Q8BWJ3~Phka2	0.00110231
A2AI52~Usp8	0.0131505
A2AI89~Phka1	2.51296e-10
A2AIL4~Ndufaf6	0.465236
E9PZY8~1110037F02Rik	0.000742703
A2AJ15~Man1b1	0.14416
A2AJ72~Fubp3	4.96887e-11
A2AJI0~Map7d1	4.12738e-12
A2AJP9~Pdp1	3.5945e-06
A2AK44~Gm13695	0.953712
A2AKD7~Snta1	1.11538e-06
E9PYJ6~Focad	0.1324
A2AKH7~Lrrc57	9.80338e-05
A2AKU9~Atp5c1	6.65099e-09
A2AKV6~Alkbh3	0.020813
A2AKW0~Slc25a51	0.0115437
A2AL12~Hnrnpa3	6.29977e-10
A2AL50~Agps	0.000147313
Q8CBM2~Asph	6.79007e-07
A2ALP5~Fgd1	0.000435574
A2AMC3~Pofut1	2.65186e-13
A2AMH5~Slc44a1	8.90571e-06
A2AMM0~Murc	3.85147e-21
A2AMQ5~Cds2	0.000116997
A2AMY5~Ubap2	0.000202785
A2AN08-3~Ubr4	3.85822e-07
A2ANC6~Ap5s1	0.000273378
J3QMC5~Mdn1	0.0135995
A2APB8~Tpx2	5.16013e-05
A2APM2~Cd44	8.94334e-09
A2APY7~Ndufaf5	0.785817
A2AQ19~Rtf1	0.000114988
E9QAU4~Etl4	0.000635471
A2AQA7~Aqr	0.000222091
A2AQN4~Acss2	0.962414
A2AR02~Ppig	0.586909
A2ARP8~Map1a	7.25794e-11
A2AS44~Pkp4	0.000394523
A2AS98~Nckap1	0.00100796
A2AT37~Upf2	0.000364405
A2ATL1~Fam171a1	0.00049761
A2AU62~Raly	0.0206533
A2AUC9~Klhl41	7.94822e-18
A2AUK8~Epb4.1l1	1.09588e-08
F6RK07~Dab2ip	0.000803746
Q8VBV3~Exosc2	3.16844e-06
A2AVJ7~Rrbp1	0.00036382
A2AW05~Ssrp1	1.3871e-17
A2AW86~Ly75	9.45136e-12
A2AWA9~Rabgap1	0.0135745
A2AWN8~Ythdf1	0.0198676
A2AWP8-3~Arhgef10l	2.70875e-05
A2AWT6~Ubtf	6.22466e-13
O70152~Dpm1	0.524919
A2BDX3~Mocs3	0.00023759
A2BE28-2~Las1l	0.548562
A2BGN7~Manbal	0.000868714
E9QAQ7~Arid1a	7.06583e-10
A2CG76~Ehmt2	0.000856199
A2RSJ4~Uhrf1bp1l	3.28856e-08
A3KG93~Kdm1a	6.15348e-06
A3KGB4~Tbc1d8b	0.000195785
A3KGR9~H13	0.117404
P15307~Rel	0.000635334
Q99NH2~Pard3	2.78029e-06
A6H5Z3~Exoc6b	0.000186505
A6H611~Mipep	0.817724
A6H630~Armt1	0.000387012
A6H8H2-2~Dennd4c	0.000101275
A6X8Z5~Arhgap31	7.57826e-06
A8C756~Thada	1.23892e-08
Q9JL15~Lgals8	0.00109631
A8Y5H7~Sec14l1	0.0381251
P61022~Chp1	0.00313801
B0R0S4~Rabepk	7.62892e-05
B0V2N1-6~Ptprs	0.0613072
B1APX2~5031439G07Rik	0.000592106
B1AQF4~Dusp3	8.12238e-15
B1AQR8~Lgals9	2.55372e-05
B1AQY2~Arhgap23	0.00205159
B1AQY9~8-Sep	8.35741e-11
Q3TET1~Kif3a	0.150462
Z4YKM2~Cisd3	0.000483258
F7C528~Chd3	1.9066e-06
B1ARU1~Macf1	3.42978e-16
B1ASP2~Jak1	3.53576e-06
B1ASU9~Tlk2	3.69617e-05
B1ASW5~Trappc1	3.16051e-05
B1AT82~Prpsap1	1.41242e-13
B1AT92~Grb2	0.00135079
M0QW74~Mtmr3	1.2923e-13
B1AV77~Aldh3a2	0.000126946
B1ATP7~Elac2	0.10398
B1ATV0~Clcn5	3.41046e-09
B1ATZ0~Hgs	1.00818e-09
B1AU25~Aifm1	1.8564e-07
B1AU74~Mospd2	0.00024508
B1AU75~Nasp	2.00175e-16
B1AUN2~Eif2b3	0.0276761
B1AUQ7~Cetn2	0.00385401
B1AUY7~Naa10	0.000139116
B1AV35~Drp2	0.00371373
B1AVY7~Kif16b	0.0025586
B1AWE0~Clta	0.207696
Q3TYM2~Meis2	3.15455e-05
B1AXI9~Cep131	0.0659123
P18654~Rps6ka3	6.83671e-10
E9PV45~Usp24	0.127577
B1AZ15~Cobll1	2.98293e-12
B1AZI6~Thoc2	0.00110084
B7ZNS2~Dlgap4	6.10924e-12
B2LVG5~Cpsf4	1.22211e-05
E9QAI5~Cad	7.05853e-17
B2RQE8~Arhgap42	0.000109975
B2RQG2~Phf3	4.80404e-06
B2RQS1~Strn3	3.71713e-14
E9QNG1~Itsn2	0.0378803
K3W4L0~Myo18a	1.40783e-21
B2RUE8~Map4k4	0.00037508
B2RUR8~Otud7b	0.292617
B2RVL6~Zcchc24	1.00029e-06
B2RWS6~Ep300	5.47816e-07
B2RXC1~Trappc11	0.121151
B2RXQ2~Ppfia1	0.27703
B2RXS4~Plxnb2	2.82529e-06
B2RXS8~Ptprz1	0.00577534
B2RY04~Dock5	7.45309e-10
B2RY56~Rbm25	0.000102161
B7FAU9~Flna	4.13687e-15
B7ZC22~Pkig	1.30143e-06
B7ZC24~Ncoa5	2.72933e-07
B7ZCU2~Abi1	0.00351507
B7ZMP1~Xpnpep3	0.193544
B7ZNL2~Nap1l4	0.0316166
B7ZP47~Wapal	2.28664e-06
B8JJ57~Trim26	7.3863e-05
B8ZXI1~Qtrtd1	0.00356234
B9EHJ3~Tjp1	1.41557e-07
B9EHX4~Atm	0.000290919
B9EIX2~Cep170b	2.50313e-07
B9EJR8~Dnaaf5	8.40308e-05
B9EKI3~Tmf1	0.00046371
B9EKJ3~Mon2	5.66439e-06
B9EKS2~Kdm3b	1.07399e-06
C0HKD9~NA	0.338447
D3YTL8~Spire1	0.0264051
D3YTR3~Mex3d	0.00828201
D3YTR5~Mbd3	0.00132464
D3YTR6~Spns1	2.23943e-05
D3YWT0~Sec11a	4.54918e-06
D3YTT6~Osbpl3	0.00524719
D3YTU2~Ogfod1	0.204801
D3YU08~Synpo2l	1.11707e-14
D3YU12~Nmral1	6.79158e-12
Q8VCM8~Ncln	0.000479453
D3YU58~Anapc7	0.00468666
F6SBR5~Cit	3.71774e-06
D3YUM1~Ndufv1	1.47968e-12
D3YUN3~Tnni1	2.01635e-17
F8WI64~Vps8	0.000740156
D3YUP1~Carm1	0.100551
D3YUS5~Rasal2	0.00853258
D3YUW8~Pogz	0.00113337
D3YUX2~Mpdz	0.535199
Q3TDT0~Trim3	0.000104244
D3Z3E8~Mov10	4.69435e-11
D3YVW2~Golim4	6.35259e-05
G3X927~Ccdc9	0.00256254
D3YWH4~Tm9sf1	0.00390394
J3QM73~Tnfaip8	2.30504e-06
D3Z3N4~Hnrnph3	0.00162527
D3YWX2~Ylpm1	7.34191e-06
S4R1M2~Safb	0.00253308
D3YXP6~Pmvk	7.04426e-05
D3YXZ3~Klc2	3.32239e-08
F6T9K1~Drap1	0.00382636
D3YY41~Pik3ca	7.56357e-06
D3YYE1~Anp32a	1.64341e-10
D3YYK0~Abhd11	4.26503e-05
D3YYT0~Cdh2	0.00140462
D3YYT1~Glyr1	0.00127421
D3YYU8~Obsl1	5.07986e-15
D3YYW8~Rbm42	3.30174e-07
E9QM06~Terf2	0.000162005
D3YZ09~Gar1	0.00233075
D3YZ20~Polr2j	4.43631e-05
D3YZ61~C1qtnf3	4.19305e-11
D3YZ62~Myo5a	6.42647e-09
D3YZ99~Ntan1	2.96804e-08
D3YZC9~Sf1	2.74523e-08
D3YZG8~Mthfd2l	0.00395626
D3YZN4~Spg7	0.0718673
D3YZP9~Ccdc6	5.26255e-06
D3YZR1~Tssc4	0.00143827
D3YZS5~Tarbp2	4.02234e-05
D3YZU6~Haghl	4.12271e-05
E9Q7G1~Tmed7	0.00131148
D3Z030~Lrrc16a	4.50571e-10
D3Z041~Acsl1	1.54106e-06
D3Z061~Uba6	1.36133e-09
F6XC54~Diap1	6.64931e-05
O88545~Cops6	0.383456
D3Z0I5~Trim59	1.19548e-06
D3Z0M9~Ddx23	0.00262659
D3Z0T0~Taf6	0.00116473
E9PWB1~Phldb1	0.00166867
D3Z131~Thoc6	7.59365e-07
D3Z197~Whsc1l1	1.10139e-06
E9Q7L3~Pbrm1	0.000511117
D3Z2E3~Reps1	0.0695865
Q64362~Aktip	1.57529e-07
D3Z2K2~Mrps14	4.6289e-08
D3Z2W0~Tnip1	0.0122295
D3Z2Z1~Clip1	1.17531e-10
D3Z3D0~Zc3hc1	9.02e-09
D3Z3F4~Mtx1	0.000283033
P54285~Cacnb3	0.000204365
D3Z456~Mrpl3	0.477375
D3Z4B2~Napg	0.074372
D3Z4H6~Tia1	3.12613e-06
D3Z4J9~Eml1	6.53972e-05
D3Z4L9~Tnfaip2	6.93653e-09
D3Z4P2~Lman2l	0.0973135
D3Z4S3~Ptrhd1	0.00430448
D3Z4U0~Zranb2	2.81364e-05
Q922V4~Plrg1	0.494702
P56542~Dnase2	0.000396128
D3Z568~Ndufb5	2.46495e-09
D6RFV4~Sec11c	0.0017404
D3Z5I1~Zc3hav1	1.06981e-09
D3Z5I9~Rbm33	0.00953446
D3Z645~Vps29	0.0125115
E9Q7S0~Synj1	0.85664
F8WH46~0610010K14Rik	2.11417e-07
D3Z6B9~Aldh1l2	8.73461e-13
D3Z6H3~Dctn6	0.191393
D3Z6X3~Pex3	3.28338e-06
D3Z774~Ezh2	0.000740156
D3Z780~Eif2b4	0.0026998
D3Z7B5~C330027C09Rik	5.49991e-10
D3Z7C0~Mrpl40	3.32352e-05
D3Z7D3~Dip2a	0.219989
D3Z7E5~Gsk3a	0.00182416
D3Z7P3-2~Gls	7.78203e-12
D3Z7V3~Slmap	5.73964e-06
G3X922~Dnajc13	4.45547e-06
D5MCW4~Cuta	3.01655e-14
D6RGU4~Cnih1	5.22486e-07
D6RHA2~Renbp	0.000357298
D9J2V6~Pbx1	2.40687e-08
E0CX98~Tmbim6	0.132699
E0CXA9~Mob4	0.0152319
E0CXB5~Pttg1ip	3.09355e-12
E0CXE7~Ctc1	6.61634e-07
E0CXS2~Tle3	3.86792e-12
F6TRA6~Runx2	1.5109e-08
E0CYA3~Ephb3	0.0108992
E0CYB9~Mff	0.000564452
E0CYH4~Wdr26	0.06286
E0CYM1~Filip1l	5.03989e-14
F7D432~Pcmt1	0.0150562
E0CZ22~Mroh1	0.00517789
E0CZ72~Kif2a	8.70386e-07
G3X8U7~Ppp3cb	0.000202901
E0CZE0~Nae1	0.0118191
E9PUQ9~Piezo1	0.00213727
F6S7W6~Sik3	8.79734e-06
E9PU93~Ash2l	9.81706e-11
E9PU96~Urb1	5.60867e-07
E9PUA2~Zcchc6	0.00230724
E9PUA7~Tpd52	6.7697e-05
E9PUB7~Msto1	1.60762e-07
E9PUD2~Dnm1l	1.07406e-09
E9PUE1~R3hcc1	3.62356e-10
E9PUE7~Abr	2.719e-05
E9PUF7~Arhgef1	6.03274e-13
E9PUK3~Fnbp1l	1.44938e-07
Z4YJU8~Golga2	3.78399e-06
Q3UYU2~Trmt2a	6.69307e-07
E9Q1M6~Ankhd1	7.54866e-06
E9PUR6~Nr3c1	0.0720249
E9PUY1~Mrps12	0.166753
E9PV12~Cul5	0.000361466
E9PV22~Lrrc47	9.16262e-09
E9PV44~Atpif1	0.586911
E9PV80~Ncoa2	0.00894497
E9PVA2~Rrp8	7.71894e-05
E9PVA6~Git2	0.000535229
E9PVA8~Gcn1l1	0.0238187
E9PVB5-2~Ttc17	0.0131181
E9PVC6~Eif4g1	0.012672
E9PVC7~Cdk14	2.00814e-11
E9Q175~Myo6	3.84717e-09
E9PVX6~Mki67	2.57487e-09
E9PVY8~Macf1	1.10345e-23
E9PVZ8~Golgb1	9.16852e-06
E9PW15~Suz12	6.35001e-05
E9PW20~Chtop	0.389907
H7BXB1~Csnk1a1	0.248161
E9PWC8~Papola	3.42452e-08
E9PWE8~Dpysl3	3.11503e-16
E9PWG6~Ncapg	1.72244e-11
E9PWQ3~Col6a3	9.71445e-05
E9PWW9~Rsf1	0.21918
F8WHY8~Mta1	5.61561e-05
E9PX30~Map4k5	1.13893e-05
E9PX53~Ppp4r1	2.37849e-07
E9PX62~Hdac7	6.44118e-08
E9Q585~Slc4a1ap	7.4729e-06
E9PXK7~Pex11b	0.046362
E9PXP7~Ston2	0.0099147
E9PXU2~Adam17	1.63075e-06
Q91W90~Txndc5	5.9817e-09
F8VPX1~Usp7	1.21469e-10
E9PY39~Gm20431	1.57057e-05
E9PY55~Ncor2	9.97823e-07
E9PYD1~Fam98c	0.181268
E9PYF4~Lmo7	8.99811e-05
E9PYG6~Rasa1	1.13835e-09
E9PYH0~Vcan	7.21036e-05
E9PYH6~Setd1a	0.00252382
E9PYJ9~Ldb3	2.89586e-20
E9PYK3~Parp4	0.0511974
E9PYL2~Prr12	0.406797
E9PYN1~Cadm1	1.40828e-15
E9PYP2~Nbeal1	0.010543
E9PYT0~Arhgap5	3.31757e-07
E9PZ00~Psap	0.0443562
E9PZ16~Hspg2	1.8564e-07
E9PZ21~Rbms1	0.453318
G3X9T8~Cp	2.99673e-11
E9PZF0~Gm20390	0.000539426
E9QKG2~Katna1	0.443264
E9PZI9~Cd200	1.80709e-05
E9PZJ8~Ascc3	0.142984
E9PZM7~Scaf11	2.88741e-06
E9PZP8~Herc1	0.00566651
K3W4M2~Ryr1	1.28955e-16
E9PZY1~Hps3	0.00798723
E9Q035~Gm20425	0.00109873
E9Q0A7~Oxr1	0.000205034
F8WGN6~Kif21a	0.323912
E9Q3I4~Itsn1	0.0486913
E9Q0T0~Ppt2	0.627018
P46062~Sipa1	7.31571e-06
E9Q137~Tex264	0.696745
E9Q150~Dvl3	0.0784249
E9Q166~Atad2b	0.000230282
Q8C5Q4~Grsf1	0.000105585
E9Q1G8~7-Sep	1.17426e-07
E9Q1K3~Add1	1.43669e-12
E9Q1L5~Senp7	8.87796e-06
E9Q1P8~Irf2bp2	0.000257036
E9Q1S3~Sec23a	7.86235e-05
E9Q1U6~Ctif	3.16844e-06
E9Q2B2~Ncor1	2.52576e-06
E9Q2S9~Ccdc43	7.60584e-06
Q8VC91~Ikbkg	0.863224
E9Q317~Gm10094	0.370028
E9Q3E2~Synpo	1.65351e-09
E9Q3G7~Atp11a	0.0176336
E9Q3G8~Nup153	0.00163527
E9Q3L2~Pi4ka	0.0150665
E9Q586~Dctn1	0.127043
E9Q3Q6~Alcam	5.28204e-12
E9Q3U1~Ube2h	7.54835e-07
E9Q3X0~Mvp	2.45609e-17
E9Q411~Nbas	0.0246889
E9Q481~Smek1	0.390915
E9Q496~Use1	0.000683705
E9Q4M4~Chchd6	0.000394677
E9Q4P1~Wdfy1	0.244162
E9Q4U7~Diap2	0.021458
E9Q4X2~Uggt2	0.000243293
E9Q512~Trip11	0.423682
E9Q557~Dsp	0.000481244
E9QNH6~Myo1b	3.47153e-06
E9Q5D6~Ranbp9	0.209613
E9Q5F9-2~Setd2	0.00684438
E9Q5G3~Kif23	1.60553e-09
E9Q616~Ahnak	0.00229045
E9Q634~Myo1e	5.27664e-05
Q3UIX4~Srsf11	6.84745e-06
E9Q6J5-2~Bod1l	0.00059111
E9Q6R7~Utrn	1.0176e-11
E9Q6U4~Pfdn4	2.99972e-06
E9Q718~Plod2	1.07841e-14
G3X9Y5~Ube4a	0.0256917
E9Q777~Akap11	0.000688845
E9Q7C9~Klc1	4.34379e-15
E9Q7D5~Arhgef5	0.00501154
E9Q7E2~Arid2	6.15234e-05
E9Q7G0~Numa1	6.19513e-09
Q564G0~Guk1	0.00913944
E9Q7N5~Gfm2	7.6129e-08
E9Q7U2~Calcoco1	6.34981e-08
E9Q811~Stk11	0.0434193
E9Q855~Scamp3	0.00908374
E9Q8A3~Pi4kb	0.0108183
E9Q8D0~Dnajc21	1.50863e-07
E9Q8I7~Nfxl1	0.000719734
E9Q8K5~Ttn	2.04584e-17
E9Q8N5~Clasp2	0.000109975
E9Q8Q6~Ccdc141	3.519e-24
Q99JY4~Trabd	0.00432734
E9Q8X9~Afap1	1.91703e-05
E9Q8Z8~Ctnnd1	1.90743e-13
E9Q912~Rap1gds1	9.41196e-08
Q8BK08~Tmem11	0.193183
E9Q9C1~Ablim1	1.36929e-17
E9Q9I2~Dlg5	0.000633921
E9Q9J4~Ppip5k2	0.006754
E9Q9Q2~R3hdm1	0.000217877
E9QA15~Cald1	1.83783e-11
E9QAD4~Ccdc93	9.27084e-06
E9QAE3~Btaf1	5.62198e-05
E9QAF9~Tanc1	2.19914e-11
E9QAG2~Phf6	1.52248e-10
E9QAQ5~Gsk3b	0.0101738
E9QAS4~Chd4	1.11014e-05
E9QAT0~Fmr1	6.40184e-10
E9QAT4-2~Sec16a	7.01587e-10
E9QB02~Mars	4.80458e-08
E9QJT5~Acyp1	1.85347e-06
E9QJV4~Prpf39	0.121743
Q9QXJ2~Stat2	0.112234
Q7TQG5~Neo1	0.000347459
E9QK48~Eml2	0.000197154
E9QK83~Utp20	0.0497294
E9QKD1~Nol8	0.00579637
E9QKG3~Trmt11	0.170092
P0DOV2~Ifi204	8.05666e-09
E9QKR1~Enah	2.83476e-14
E9QKZ2~Ipo9	3.81923e-09
Q91YX5~Lpgat1	0.014588
E9QLL2~Dnm3	0.424844
E9QLS6~Pik3c3	0.355391
E9QM38~Slc12a2	1.26311e-10
E9QM77~Atxn2	0.116285
E9QM90~2310035C23Rik	0.000451777
E9QMA2~Fam172a	0.000124268
E9QME5~Trim33	6.53741e-07
Q3U5C5~Apobec3	1.52727e-08
E9QMH7~Ikbip	7.40808e-06
H3BKD4~Asap1	5.23613e-10
E9QMK9~9030617O03Rik	3.67877e-09
Q4KML4~Abracl	8.43802e-09
E9QN12~Pdgfrb	3.10796e-17
E9QN31~Nop2	0.0483118
E9QN70~Lamb1	3.34699e-08
E9QNH7~Acbd5	0.00311727
H3BK33~Med23	2.197e-07
E9QNY8~Sacs	4.52069e-07
E9QP46~Syne2	2.23943e-05
G5E8R3~Pcx	1.12845e-15
Q6A026~Pds5a	6.05959e-12
E9QPK1~Cgref1	2.52469e-08
E9QQ10~Akap9	0.000618324
F2Z3U3~Raph1	1.62058e-14
F2Z3X0~Capn7	0.0183138
F2Z3X6~Pdpk1	0.0242256
F6QCI0~Taf15	2.06148e-06
F6QFD1~Pde4d	0.000173154
F6YMV1~Amot	2.03163e-05
F6R6P2~Sgce	4.02438e-08
F6RJV6~Lancl2	2.3387e-07
Q05C51~Rnaseh2a	3.37451e-09
F6RPJ9~Ide	1.16339e-07
Q8C0Z1~Itfg3	2.99742e-06
F6SUM2~Clcn7	9.30097e-05
F6T9H9~Mtmr1	0.0467072
Q8BX90~Fndc3a	9.57197e-07
F6U6X3~Dyrk1a	0.0495937
F6UIS1~Ergic3	1.66335e-12
F6UK66~Ccdc50	0.000209445
F6UP77~Amdhd2	0.052607
F6V6T4~Tmed2	0.00384626
F6VF29~Bnip2	0.0225903
G3UVU9~Jmjd6	0.00376175
F6VQ19~Lrch2	0.0041205
F6YY69~Ywhaq	7.84832e-14
F6WJB7~Usp34	0.000127794
F6XC25~Cc2d1b	2.38822e-10
F6XWD4~Ppp1r12c	0.000211871
F6Y616~Paip1	0.66888
F6YRW4~Kdm2a	0.000220202
F6YVP7~Gm10260	0.000535229
F6Z5N5~Echdc2	1.5901e-07
G3UW30~Gbe1	0.00340889
F7AA26~Pakap	0.000131579
Q6ZWZ6~Rps12	7.40916e-07
F7AVU1~Ccm2	0.000105703
F7BE84~Ankrd50	0.00641382
F7BGR7~Gm21992	4.88751e-06
F7BJB9~Morc3	0.000704759
F7BQE4~Arhgef10	2.83918e-09
F7DEU6~Impdh1	0.00660897
F8VPK0~Ttc37	0.0982395
F8VPL2~Pik3c2a	3.16653e-07
V9GXP8~Erc1	0.00338295
F8VPN4~Agl	1.3964e-17
F8VPP8~Zc3h7b	0.00493292
F8VPR1~Lmod1	0.177054
F8VPU2~Farp1	7.45946e-09
F8VQ05~Fryl	0.00372298
F8VQ28~Pxn	6.57815e-05
F8VQ29~Iqgap3	2.2453e-14
F8VQ93~Phip	2.24259e-06
F8VQ95~Tacc1	0.00827128
F8VQB6~Myo10	5.51922e-10
F8VQC1~Srp72	5.72551e-07
F8VQC9~Slc4a7	0.098034
F8VQE9~Agap3	0.22622
F8VQJ3~Lamc1	1.09378e-05
F8VQK5~Sash1	0.00982131
Q8R4H2~Arhgef12	0.000982873
F8WGG1~Fgfr1op2	0.00684164
F8WGT1~Ahcyl2	0.00019029
F8WGW3~Srbd1	0.00245484
F8WGX5~Dmxl1	0.29883
Q61581~Igfbp7	1.59301e-06
F8WHP5~Ddhd1	0.00757047
F8WHT3~Prrc2b	2.78476e-09
F8WHU5~Pds5b	2.12647e-10
F8WHU7~Stag1	0.0246743
F8WHW3~Tmem55b	3.95807e-08
F8WI14~Ecm1	4.03794e-05
F8WI22~Bclaf1	2.60773e-06
F8WI30~Snx7	0.0305076
F8WI90~Src	0.000147371
F8WIE1~Man2c1	0.299905
F8WIE5~Hectd1	3.58185e-10
Q9Z207~Diaph3	0.000726867
F8WIK0~Ciapin1	0.000839856
F8WIP8~Spp1	0.0141078
F8WIT2~Anxa6	0.0116131
F8WIU1~1700037H04Rik	2.9749e-08
F8WIU7~Prmt10	1.54999e-06
Q3T9X3~Dnm2	4.1025e-08
F8WJ31~Zscan26	0.0488267
F8WJ93~Eml4	0.175079
F8WJD4~Sympk	0.0228242
F8WJG3~Tra2b	2.35182e-06
F8WJI3~Ccdc58	0.883427
G3UVU2~Sf3a2	0.000815649
G3UW83~Tonsl	2.08985e-07
G3UWC2~Naalad2	0.321101
G3UWD2~Runx1	0.00399559
G3UWH9~Cog4	0.493978
G3UZ60~Sumo3	5.83815e-06
G5E8P4~Cobl	7.7167e-05
G3UWZ0~Baz1a	1.06461e-05
G3UX23~Gne	4.83623e-05
G8JL74~Ptbp3	3.61597e-11
Q3U308~Ctu2	0.000144686
G3UXH4~Pkn2	8.52596e-05
G3UXL2~Prps1l3	1.44439e-12
Q3MIA8~Gps1	0.108566
G3UXZ5~Psme1	2.74339e-09
G3UY42~Pabpn1	0.00037962
Q64487~Ptprd	7.40434e-08
Q6Y7W8~Gigyf2	0.529662
G3UYU5~Rpp40	1.65975e-05
G3UYV7~Rps28	0.0293171
G3UZ04~Mtmr12	9.85216e-05
G3UZ44~Prrx1	5.95353e-11
G3UZY2~Txn2	1.11533e-07
G3X8Q0~Sp1	9.6912e-07
G3X8R0~Reep5	5.72758e-10
G3X8R1~Kptn	0.124375
Q80VJ2~Sra1	0.0105513
G3X8R5~Qrich1	0.136297
H3BIW0~Zc3h18	0.00407926
G3X8T3~Ctsa	9.9296e-05
G3X8U8~Parg	0.161346
G3X8X0~Dhx16	0.000280723
G3X8X7~Vps16	0.0014104
G3X8Y1~Trim55	5.15853e-14
G3X8Y3~Naa15	0.018227
G3X920~Armc8	0.736168
G3X926~Rpf2	0.303796
G3X928~Sec23ip	0.049068
Q3TWF6~Wdr70	0.389238
G3X956~Supt16	5.28204e-12
G3X961~Klhdc4	0.00354013
G3X963~Atad2	9.7763e-06
G3X9B1~Heatr1	0.0106316
Q5SXG1~Mink1	0.047519
G3X9H5~Htt	0.550992
G3X9H7~Mtss1	6.29977e-10
G3X9I1~Fam3c	5.05146e-07
G3X9K3~Arfgef1	0.810095
G3X9M0~Dap3	0.11676
G3X9N3~Pnmal2	0.0787767
G3X9Q0~Mbnl1	2.19636e-07
P97372~Psme2	4.34462e-05
G3X9Z0~Zwilch	8.18699e-09
G3XA09~Apaf1	0.000168951
G3XA17~Eif4g2	0.240683
G5E814~Ndufa11	3.70596e-08
G5E829~Atp2b1	4.07088e-10
G5E850~Cyb5a	1.43013e-14
Q99NB9~Sf3b1	0.000100889
G5E870~Trip12	0.0136968
G5E881~Tamm41	0.0692273
G5E884~Pak1	7.54292e-10
G5E895~Akr1b10	0.000324785
G5E896~Edc4	1.18428e-08
G5E897~Kdelc2	0.000119881
Q80XS6~Samd4b	0.367206
G5E8C4~Tmtc3	1.03979e-09
G5E8J3~Wdr11	1.60079e-05
G5E8J6~Hrc	7.1929e-17
G5E8J9~Scyl2	0.00327324
G5E8L2~Tia1	5.69288e-08
O08967~Cyth3	0.000347429
G5E8R1~Tpm1	5.18953e-10
G5E8R4~Ppp6r3	2.35055e-05
G5E8R8~Ubxn7	3.86839e-07
G5E8S0~Phf14	0.00504742
O88196~Ttc3	1.01278e-06
G5E8T6~Magi3	5.96235e-05
Q9JJT9~Phax	1.56043e-07
G5E8V9~Arfip1	0.0111559
G5E924~Hnrnpl	3.73063e-13
H3BIX9~Lrch4	3.61252e-05
H3BIZ7~Frmd4a	0.00233879
H3BJ30~Cpsf6	2.87118e-05
Q60875~Arhgef2	0.000191186
H3BK24~Cux1	1.54363e-06
H3BK65~Eps15	0.194437
H3BKH6~Esd	1.91036e-10
H3BL37~Tcof1	0.00300035
H7BWY4~Dlg1	0.146196
H7BX02~Rc3h1	0.0480697
H7BX14~Tsen34	6.59032e-05
H7BX95~Srsf1	4.80404e-06
H9KV00~Son	0.0940496
I1E4X1~Stx5a	0.0567273
P83093~Stim2	0.018111
I7H459~Tjap1	0.0263584
I7HLV2~Rpl10	3.31897e-07
J3JS94~Lage3	2.21494e-06
Q9CYI0~5730455P16Rik	5.51922e-10
Q8BHX6~Noc2l	0.00134262
J3QMM7~Carkd	5.47567e-15
J3QN85~Fgfr1	7.64176e-10
J3QN89~Aamp	0.0345468
K3W4R6~Tnnt2	2.61797e-24
K3W4Q8~Bsg	2.40303e-07
Q3UC82~Lig3	0.00014654
K4DI61~Phf10	0.0156972
Q6ZQK0~Ncapd3	0.000195648
K4DI77~Wdr81	0.00309957
M0QW57~Jsrp1	2.15037e-10
P59110~Senp1	1.04499e-07
M0QWZ1~Fam193a	0.00758757
O08528~Hk2	8.94883e-14
O08529~Capn2	2.21403e-11
O08532~Cacna2d1	2.96838e-14
O08539~Bin1	1.21308e-20
O08547~Sec22b	0.000512436
O08553~Dpysl2	6.00853e-14
O08579~Emd	1.54106e-06
O08582~Gtpbp1	0.420997
O08583~Alyref	1.51389e-05
O08586~Pten	0.000652956
O08599~Stxbp1	4.91599e-12
O08644~Ephb6	1.14556e-07
Q3UI33~Metap2	9.60179e-12
O08688~Capn5	0.324577
O08709~Prdx6	0.0722946
O08715~Akap1	1.31229e-07
O08734~Bak1	0.00107594
O08738~Casp6	5.67216e-11
O08749~Dld	3.0381e-11
O08759-2~Ube3a	3.02389e-05
O08792~Ebf2	1.86324e-05
O08795-2~Prkcsh	0.00115568
O08796~Eef2k	1.39433e-10
O08797~Serpinb9	1.02905e-08
O08800~Serpinb8	0.338806
O08807~Prdx4	4.02558e-19
O08810~Eftud2	0.00340889
O08848~Trove2	5.34909e-09
O08911~Mapk12	0.806904
O08915~Aip	8.18717e-07
O08917~Flot1	0.00199694
O08919~Numbl	0.000140697
Q3TMX0~Sdcbp	6.00983e-10
O08997~Atox1	0.249399
O09012-2~Pex5	0.0423514
O09061~Psmb1	0.287461
O09106~Hdac1	4.42911e-12
O09110-2~Map2k3	1.33024e-06
O09117-2~Sypl1	3.55507e-11
O09131~Gsto1	7.92987e-06
O09159~Man2b1	0.000285304
O09161~Casq2	6.96637e-21
Q9CQM8~Rpl21	0.105018
O09172~Gclm	3.06398e-10
O09174~Amacr	2.40522e-14
O35066~Kif3c	0.0608526
O35074~Ptgis	1.44075e-09
O35075~Dscr3	0.000852212
O35114~Scarb2	7.05639e-06
O35127~Grcc10	2.34915e-07
O35129~Phb2	0.00135011
O35130~Emg1	0.0338314
O35215~Ddt	0.000483822
O35218~Cpsf2	0.000302411
O35226-2~Psmd4	4.43631e-05
O35239~Ptpn9	0.0138013
O35250-2~Exoc7	0.271494
O35286~Dhx15	1.09664e-15
O35295~Purb	2.76509e-06
O35316~Slc6a6	7.3662e-07
Q9D8S5~Srsf5	7.3708e-06
O35344~Kpna3	0.0170842
O35345~Kpna6	0.000676462
O35375-5~Nrp2	6.64063e-13
O35379~Abcc1	2.21016e-07
O35382~Exoc4	0.0087535
O35405~Pld3	2.08845e-05
O35435~Dhodh	0.0892948
O35459~Ech1	0.0456112
O35465-2~Fkbp8	0.74399
Q8C4U8~Edil3	4.48842e-08
O35516~Notch2	1.54369e-13
O35551-3~Rabep1	6.34062e-05
O35566~Cd151	0.00757043
O35593~Psmd14	0.323912
O35594~Ift81	0.000147945
O35598~Adam10	6.36627e-06
O35604~Npc1	5.03608e-06
O35623~Bet1	0.489851
O35638~Stag2	8.97185e-09
O35639~Anxa3	6.96057e-07
O35640~Anxa8	2.99654e-14
O35643~Ap1b1	0.0503327
O35646~Capn6	5.25579e-05
O35654~Pold2	1.91612e-10
O35657~Neu1	2.4809e-09
O35682~Myadm	0.00484413
O35685~Nudc	4.47511e-07
O35691~Pnn	0.0310968
O35704~Sptlc1	9.04197e-08
O35730~Ring1	0.00703266
Q8C2Q7~Hnrnph1	0.000683959
O35841~Api5	1.27368e-09
O35855~Bcat2	0.000497711
O35857~Timm44	4.05798e-10
O35864~Cops5	0.00375293
O35887~Calu	0.000226557
O35900~Lsm2	6.57339e-08
O35929~Rem1	7.84342e-14
O35943~Fxn	0.206548
O35954~Pitpnm1	7.06969e-05
O35969~Gamt	3.60594e-08
O35972~Mrpl23	0.000760766
O54692~Zw10	2.32626e-10
O54724~Ptrf	1.49241e-11
O54734~Ddost	0.00100325
O54774~Ap3d1	0.0139041
O54782~Man2b2	0.000159727
O54784~Dapk3	0.075976
O54825~Bysl	0.0300084
O54833~Csnk2a2	0.000567286
O54879~Hmgb3	2.99285e-11
O54890~Itgb3	2.80279e-10
O54941~Smarce1	0.00200904
O54950~Prkag1	0.431022
O54962~Banf1	0.0432464
O54984~Asna1	0.00280762
O54988-2~Slk	0.0929263
O54998~Fkbp7	0.00054376
O55013~Trappc3	0.124005
O55022~Pgrmc1	1.32025e-07
O55029~Copb2	0.0371901
O55033~Nck2	0.00436827
O55057~Pde6d	0.000357243
O55091~Impact	8.97185e-09
O55098~Stk10	1.13563e-06
O55106~Strn	7.87075e-06
O55135~Eif6	3.87177e-06
O55142~Rpl35a	0.000273378
O55143~Atp2a2	2.9497e-15
O55201~Supt5h	0.0110242
O55222~Ilk	1.31866e-05
O55229~Chkb	0.000958153
O55234~Psmb5	0.122508
O55236~Rngtt	0.000203345
O55242-2~Sigmar1	1.28746e-05
O70172~Pip4k2a	0.00383439
O70194~Eif3d	0.00501544
O70209~Pdlim3	2.21355e-18
O70251~Eef1b	0.000247967
O70252~Hmox2	0.00431229
O70274~Ptp4a2	2.70024e-05
Q6PE70~Itgb5	0.000112166
O70310~Nmt1	0.000257355
O70311~Nmt2	0.021487
O70318~Epb41l2	1.49494e-16
O70326~Grem1	5.22924e-06
O70333~Cript	0.000158175
O70373~Xirp1	3.5133e-20
O70378~Emc8	0.00287929
O70400~Pdlim1	1.38205e-08
Q99L96~Tspan6	0.074574
O70433~Fhl2	1.98392e-06
O70435~Psma3	0.00143075
Q8BH40~Stx7	0.014769
O70475~Ugdh	3.43741e-16
O70481~Ubr1	0.0764772
O70503~Hsd17b12	0.00135076
O70551~Srpk1	0.0440366
O70572~Smpd2	2.76257e-07
O70578~Cacng1	1.1225e-06
O70579~Slc25a17	0.000202901
O70583-2~Mid1	3.01009e-10
O70589-3~Cask	2.067e-06
O70591~Pfdn2	0.29883
O70622-2~Rtn2	7.07516e-19
O88207~Col5a1	1.5606e-07
O88271~Cfdp1	1.65787e-06
O88322~Nid2	1.15185e-08
O88325~Naglu	0.029249
O88342~Wdr1	1.39326e-09
Q91XH6~Vti1b	8.93726e-05
O88413~Tulp3	4.30008e-09
O88441~Mtx2	3.61509e-08
Q3TPJ8~Dync1i2	0.935308
O88492-2~Plin4	6.44848e-06
O88520~Shoc2	2.89514e-05
O88531~Ppt1	0.185133
O88532~Zfr	0.535553
O88543~Cops3	0.124754
O88544~Cops4	0.0023522
O88569~Hnrnpa2b1	5.68241e-10
O88574~Sap30	2.17071e-06
O88587~Comt	1.05334e-06
O88630~Gosr1	0.231075
O88653~Lamtor3	0.0202347
O88665~Brd7	4.31399e-07
O88668~Creg1	0.00715702
O88673~Dgka	0.000109847
O88685~Psmc3	0.0053375
O88693~Ugcg	0.0095164
O88696~Clpp	0.000201363
O88708~Orc4	0.000188486
O88712~Ctbp1	0.142623
O88736~Hsd17b7	3.90785e-05
S4R1L5~Birc6	0.00198594
Q3UDC3~Tom1	1.01061e-13
O88796~Rpp30	4.57155e-06
O88811~Stam2	0.00168739
Q3TNB8~Fgd3	0.000492667
O88843~Cradd	0.0435283
O88844~Idh1	7.48253e-07
O88845~Akap10	0.00131481
O88848~Arl6	0.00415828
O88851~Rbbp9	0.118704
Q3U3M5~Ccnk	2.12564e-05
Q3UM33~Hdac3	0.000209445
O88939~Zbtb7a	0.0461523
O88952~Lin7c	0.319446
O88958~Gnpda1	0.0350312
O88967~Yme1l1	0.00164189
O88983~Stx8	1.80251e-05
O88986~Gcat	1.72839e-05
O88990~Actn3	9.04706e-15
O89001~Cpd	6.13947e-05
O89017~Lgmn	0.035665
O89023~Tpp1	2.83058e-05
O89050~Mkln1	0.000521385
O89051~Itm2b	1.76332e-06
O89079~Cope	0.000329409
O89086~Rbm3	3.7746e-12
O89112~Lancl1	0.00107573
P00375~Dhfr	2.91138e-10
P00405~Mtco2	0.0978462
P00416~mt-Co3	0.000323851
P00493~Hprt1	2.94096e-06
P00920~Ca2	0.000115771
P01887~B2m	0.000891642
P84244~H3f3a	0.651422
P02463~Col4a1	0.00522746
P02798~Mt2	4.03888e-12
P03911~Mtnd4	1.60079e-05
P03930~Mtatp8	6.38625e-07
P03958~Ada	1.53244e-08
P04247~Mb	2.85708e-21
P04627~Araf	8.92095e-07
P04925~Prnp	1.98099e-05
P05064~Aldoa	3.67877e-09
P05132~Prkaca	3.03668e-09
P05201~Got1	7.29077e-06
P05202~Got2	1.06781e-06
P05213~Tuba1b	0.0980899
P05977~Myl1	6.56369e-26
P06745~Gpi	0.000207411
P06797~Ctsl	0.112267
P06801~Me1	1.44953e-15
P06869~Plau	2.67489e-08
P07141~Csf1	2.66054e-05
P07310~Ckm	1.09342e-21
P07356~Anxa2	5.99209e-18
P07607~Tyms	3.3796e-14
P07742~Rrm1	5.5496e-06
P07901~Hsp90aa1	7.89359e-12
P07903~Ercc1	0.159782
P08030~Aprt	2.60625e-09
P08074~Cbr2	1.26324e-07
P08113~Hsp90b1	2.67535e-11
P08121~Col3a1	5.71793e-10
P08122~Col4a2	0.015407
P08207~S100a10	0.00597339
P08228~Sod1	2.6421e-07
P08249~Mdh2	1.13893e-09
P08551~Nefl	6.70446e-09
P08752~Gnai2	2.19056e-10
P09055~Itgb1	0.000372845
P09103~P4hb	6.31406e-05
P09405~Ncl	1.06488e-10
P09411~Pgk1	6.04059e-06
P09450~Junb	0.00113874
P09528~Fth1	3.09547e-09
P09671~Sod2	1.19913e-09
P0C0A3~Chmp6	0.190392
Q3THW5~H2afv	0.0187397
P0DN34~NA	0.000452915
P0DP28~Calm1	5.06962e-07
P10107~Anxa1	6.00318e-17
P10126~Eef1a1	0.00390072
P10404~NA	1.87237e-11
P10493~Nid1	3.1513e-06
P10518~Alad	1.45598e-12
P10605~Ctsb	0.0134096
P10630~Eif4a2	6.10463e-13
P10639~Txn	1.59301e-06
P10649~Gstm1	7.39432e-16
P10711~Tcea1	4.38244e-10
P10833~Rras	4.665e-05
P10852~Slc3a2	1.49411e-13
Q6ZWY9~Hist1h2bc	9.31994e-08
P11031~Sub1	0.323912
P11152~Lpl	0.000183385
P11157~Rrm2	4.87101e-11
P11352~Gpx1	3.65967e-08
P11438~Lamp1	1.67964e-06
P11440~Cdk1	2.34662e-25
P11499~Hsp90ab1	0.000359119
P11688~Itga5	0.000426768
P11983~Tcp1	9.8232e-07
P12265~Gusb	0.999082
P12382~Pfkl	9.57965e-07
P12388~Serpinb2	3.39499e-10
P12672~Rapsn	2.19709e-09
P12787~Cox5a	0.012952
P12815~Pdcd6	0.0109605
P12970~Rpl7a	0.00158695
P13011~Scd2	0.0070533
P13020-2~Gsn	2.0087e-08
P13439~Umps	1.1261e-12
P13541~Myh3	3.49659e-23
P13745~Gsta1	6.82615e-10
P13864~Dnmt1	8.24121e-14
P14069~S100a6	0.0001379
P14115~Rpl27a	0.0115637
P14131~Rps16	0.00402282
P14148~Rpl7	7.41711e-05
P14152~Mdh1	3.84594e-11
P14206~Rpsa	0.0124981
P14211~Calr	0.267193
P14426~H2-D1	1.59362e-06
P14576~Srp54	0.00251551
P14602~Hspb1	4.44957e-13
P14685~Psmd3	5.55282e-07
P14733~Lmnb1	0.00011509
P14824~Anxa6	0.00611203
P14869~Rplp0	0.00991154
P14873~Map1b	8.85847e-13
P14901~Hmox1	0.00123788
P15105~Glul	4.32976e-10
P15532~Nme1	0.134677
P15626~Gstm2	7.70915e-05
P15864~Hist1h1c	2.44938e-06
P15920~Atp6v0a2	0.0272349
P16015~Ca3	9.82918e-16
P16045~Lgals1	0.0123432
Q8C253~Lgals3	1.93614e-08
P16125~Ldhb	5.9277e-08
P16254~Srp14	0.000165165
P16330-2~Cnp	7.59677e-06
P16332~Mut	0.216285
P16460~Ass1	5.86432e-15
P16546-2~Sptan1	3.18014e-07
P17047~Lamp2	7.3662e-07
P17156~Hspa2	1.20716e-05
P17182~Eno1	4.39179e-11
P17183~Eno2	9.50729e-09
P17426-2~Ap2a1	0.191276
P17427~Ap2a2	0.131894
P17439~Gba	0.00172459
P17665~Cox7c	0.249329
P17710-3~Hk1	8.14261e-07
P17742~Ppia	3.25888e-10
P17751~Tpi1	2.94998e-06
P17809~Slc2a1	7.75669e-13
Q61696~Hspa1a	4.13763e-10
P17918~Pcna	2.51268e-18
P18155~Mthfd2	7.36155e-11
P18242~Ctsd	8.08357e-06
P18406~Cyr61	1.81869e-11
P18760~Cfl1	1.42185e-13
P18828-2~Sdc1	0.02141
P18872-2~Gnao1	0.0718199
P19096~Fasn	3.88514e-15
P19123~Tnnc1	2.45767e-21
P19157~Gstp1	1.58647e-08
P19253~Rpl13a	0.000463934
P19324~Serpinh1	4.7316e-09
P19426~Nelfe	0.000425812
Q9D881~Cox5b	0.000229539
P19783~Cox4i1	9.90796e-09
P19788~Mgp	9.21842e-07
P19973-2~Lsp1	0.0181195
P20029~Hspa5	1.33298e-06
P20060~Hexb	8.6163e-07
P20108~Prdx3	3.16501e-12
P20152~Vim	2.7212e-13
P20357~Map2	8.86999e-06
P20664~Prim1	6.62727e-11
P21107-2~Tpm3-rs7	1.42385e-18
P21126~Ubl4a	0.000633432
P21278~Gna11	7.52389e-09
P21279~Gnaq	6.06518e-06
P21460~Cst3	0.128998
P21550~Eno3	4.53314e-21
P21619~Lmnb2	6.79096e-10
P21956-2~Mfge8	1.93964e-05
P21981~Tgm2	1.02078e-15
P21995~Emb	2.05611e-07
P22437~Ptgs1	6.18978e-11
P22777~Serpine1	0.000883061
Q8CBB7~Ap1g1	0.00581595
P22907-2~Hmbs	7.43087e-06
P22935~Crabp2	5.00116e-10
P23116~Eif3a	0.0278511
P23242~Gja1	4.68487e-07
Q543K9~Pnp	8.01631e-17
P23591~Tsta3	0.00537982
P23780~Glb1	0.000128919
P23927~Cryab	4.63914e-16
P23949~Zfp36l2	0.00376264
P24270~Cat	8.46852e-15
Q8CBC8~Bcat1	4.26299e-10
P24369~Ppib	1.17088e-07
P24472~Gsta4	1.72409e-19
P24527~Lta4h	1.14917e-06
P24547~Impdh2	5.36166e-14
P24638~Acp2	5.21447e-06
P24668~M6pr	5.49267e-07
P24788~Cdk11b	0.123484
P25085-2~Il1rn	1.00029e-06
P25206~Mcm3	3.519e-24
P25444~Rps2	0.00311949
P25799~Nfkb1	4.35999e-07
P26039~Tln1	0.0108702
P26040~Ezr	1.11932e-09
P26041~Msn	2.23774e-07
P26043~Rdx	0.000117679
P26231~Ctnna1	0.255926
P26350~Ptma	6.88942e-16
P26369~U2af2	1.0705e-10
P26443~Glud1	1.01834e-05
P26450~Pik3r1	0.063296
P26516~Psmd7	0.00100325
Q8C483~Sars	0.139634
P26645~Marcks	7.46811e-15
P26883~Fkbp1a	0.00082473
P27046~Man2a1	7.84342e-14
P63163~Snrpn	0.000152283
P27546-2~Map4	0.0117346
P27601~Gna13	2.55347e-08
P27612~Plaa	3.86943e-06
P27641~Xrcc5	5.89249e-12
P27659~Rpl3	6.53088e-05
P27773~Pdia3	1.27164e-06
P27808~Mgat1	0.000983977
P28271~Aco1	6.86417e-08
P28301~Lox	0.000551044
P28352~Apex1	0.000284898
P28474~Adh5	0.0577073
P28574~Max	1.45526e-07
P28650~Adssl1	4.3448e-16
P28651~Ca8	8.686e-06
P28653~Bgn	3.89778e-08
Q3TF41~Nap1l1	2.54915e-11
P28658~Atxn10	0.00181716
P28659-4~Celf1	0.00101688
P28667~Marcksl1	1.38844e-06
P28700~Rxra	9.44108e-10
P28738~Kif5c	0.352771
Q3U9N4~Grn	1.9586e-07
P28867~Prkcd	0.00379392
P29341~Pabpc1	0.0296013
Q9CPX4~Ftl1	2.01635e-17
P29416~Hexa	9.72908e-06
Q3UPN1~Vcam1	7.07516e-19
P29595~Nedd8	0.00477082
P29758~Oat	4.82719e-11
P30285~Cdk4	5.86768e-11
P30412~Ppic	0.00580375
P30416~Fkbp4	2.49189e-10
P30681~Hmgb2	9.37688e-17
P31001~Des	6.38504e-20
Q3UZG4~Aimp1	0.00645097
P31257~Hoxc10	0.000623271
P31324~Prkar2b	6.9425e-11
P31750~Akt1	0.000511117
P31786~Dbi	0.23129
P31938~Map2k1	0.055479
P32020~Scp2	0.0028028
P32067~Ssb	1.54675e-11
P32233~Drg1	0.150785
P32883-2~Kras	1.86578e-05
P32921-2~Wars	0.444761
P33146~Cdh15	1.79922e-06
P33174~Kif4	1.87849e-07
P33609~Pola1	1.419e-08
P33610~Prim2	2.17349e-15
P33611~Pola2	1.60609e-08
P34022~Ranbp1	3.41557e-10
P34152~Ptk2	8.88803e-06
P34884~Mif	0.000586938
P35235~Ptpn11	0.0567271
P35278~Rab5c	5.90963e-05
P35279~Rab6a	0.0154303
P35282~Rab21	1.7146e-05
P35288~Rab23	9.32496e-09
P35290~Rab24	0.00143037
P35293~Rab18	8.71338e-06
P35441~Thbs1	8.96714e-10
P35486~Pdha1	2.19879e-18
P35505~Fah	0.00590794
P35550~Fbl	0.0139723
P35564~Canx	2.33843e-05
Q543V3~Irs1	8.97793e-10
P35585~Ap1m1	0.00991116
P35700~Prdx1	0.000203467
P35762~Cd81	0.000142468
P35821~Ptpn1	0.00187417
P35831~Ptpn12	0.494366
P35979~Rpl12	0.128532
P35980~Rpl18	9.88393e-05
P36552~Cpox	0.03739
P36916~Gnl1	0.0621272
P37040~Por	0.0162678
P37804~Tagln	2.27082e-06
P37889~Fbln2	7.36155e-11
P37913~Lig1	6.94037e-09
P38060~Hmgcl	0.00251389
P38585~Ttl	3.3053e-05
P38647~Hspa9	5.76254e-07
P39098-2~Man1a2	0.000141981
P39689~Cdkn1a	0.000635834
P40124~Cap1	1.36049e-16
P40142~Tkt	1.1207e-17
P40201~Chd1	1.65299e-09
P40237~Cd82	2.17746e-09
P40240~Cd9	2.99037e-11
P40336~Vps26a	0.15525
P41105~Rpl28	0.00879266
P41241~Csk	0.00113793
P41731~Cd63	0.00201546
P42128~Foxk1	4.75802e-08
P42208~2-Sep	5.75241e-09
P42227~Stat3	1.58092e-09
P42230~Stat5a	0.00657823
P42232~Stat5b	5.99063e-05
P42669~Pura	6.67174e-05
P42932~Cct8	4.22337e-10
Q9DCW5~Cox6a1	0.391661
P43247~Msh2	9.20338e-11
P43274~Hist1h1e	2.19386e-06
P43275~Hist1h1a	3.63296e-12
P43276~Hist1h1b	1.31948e-08
P43277~Hist1h1d	5.05076e-08
P43346~Dck	7.0723e-09
P43406~Itgav	0.0032653
P43407~Sdc2	1.92602e-09
P43883~Plin2	4.14187e-08
P45376~Akr1b1	1.87063e-12
P45377~Akr1b8	9.80127e-08
P45591~Cfl2	4.25141e-18
P45878~Fkbp2	0.298499
P45952~Acadm	0.00535064
P46061~Rangap1	8.88567e-15
P46414~Cdkn1b	1.36855e-07
P46460~Nsf	1.82708e-07
P46467~Vps4b	0.327336
P46471~Psmc2	1.997e-07
P46638~Rab11b	0.0429072
P46664~Adss	9.99623e-20
P46737~Brcc3	0.473778
P46935~Nedd4	1.31469e-18
P46938~Yap1	7.74038e-09
P46978~Stt3a	0.000582243
P47199~Cryz	5.04189e-07
P47713~Pla2g4a	8.78817e-11
P47738~Aldh2	6.43644e-09
P47739~Aldh3a1	1.87398e-07
P47753~Capza1	1.72277e-07
P47754~Capza2	0.00480626
P47757~Capzb	2.95377e-15
P47757-2~Capzb	0.000958153
P47791-2~Gsr	9.9296e-05
P47809~Map2k4	0.84523
P47811-4~Mapk14	3.86792e-12
P47856-2~Gfpt1	0.000211871
P47857~Pfkm	3.32309e-22
P47877~Igfbp2	3.60007e-12
P47911~Rpl6	2.97564e-06
Q5M8M8~Rpl29	0.00199694
P47941~Crkl	0.0207971
P47955~Rplp1	0.576994
P47962~Rpl5	0.00715702
P47963~Rpl13	0.000102608
P47968~Rpia	6.58313e-05
P48024~Eif1	0.0330943
P48036~Anxa5	3.86792e-12
P48410~Abcd1	0.893309
P48428~Tbca	4.04858e-08
P48678~Lmna	1.00226e-05
P48722~Hspa4l	0.112665
P48758~Cbr1	1.67289e-05
P48771~Cox7a2	0.438551
P48774~Gstm5	0.00350821
P48962~Slc25a4	1.02713e-07
P48999~Alox5	4.31095e-09
P49070~Camlg	0.0149492
P49138~Mapkapk2	0.0922695
P49312~Hnrnpa1	1.51269e-12
P49442~Inpp1	3.74772e-08
P49443~Ppm1a	0.437856
P49586~Pcyt1a	0.673585
P49615~Cdk5	0.00104417
P49717~Mcm4	7.98994e-20
P49718~Mcm5	1.21293e-16
P49722~Psma2	0.012952
P49813~Tmod1	5.67089e-16
P49817~Cav1	0.000163359
P49962~Srp9	0.074109
P50171~Hsd17b8	0.000200318
P50247~Ahcy	2.09934e-07
P50285~Fmo1	4.59985e-08
P50396~Gdi1	1.79337e-11
P50428~Arsa	0.496547
P50516~Atp6v1a	4.00736e-05
P50518~Atp6v1e1	0.114213
P50543~S100a11	4.60221e-09
P50544~Acadvl	1.4975e-11
Q3TGU7~Pa2g4	3.25888e-10
P51125~Cast	4.01444e-08
P51150~Rab7a	5.06434e-08
P51174~Acadl	2.71178e-15
P51175~Ppox	8.15431e-08
P51410~Rpl9	0.146642
P51432~Plcb3	3.40073e-16
P51660~Hsd17b4	0.181318
P51807~Dynlt1	0.083917
P51829~Adcy7	4.42024e-13
P51855~Gss	8.57032e-17
P51859~Hdgf	0.00473883
P51863~Atp6v0d1	0.000116878
P51881~Slc25a5	1.32995e-05
P52019~Sqle	2.64409e-08
P52196~Tst	4.9861e-08
P52293~Kpna2	3.63203e-06
P52431~Pold1	3.78479e-10
P52479-2~Usp10	0.000210421
P52480~Pkm	3.28618e-15
P52480-2~Pkm	2.17071e-06
P52760~Hrsp12	4.90434e-05
P52825~Cpt2	5.74478e-10
Q6NSP9~Hmga2	1.68291e-10
P53395~Dbt	4.33693e-10
P53690~Mmp14	1.24788e-07
P53702~Hccs	0.000924533
P53798~Fdft1	7.0993e-07
P53810~Pitpna	0.0152168
Q8JZZ5~Pitpnb	2.85153e-06
P53986~Slc16a1	3.18082e-10
P53994~Rab2a	0.00366181
P53995~Anapc1	4.64436e-12
P54071~Idh2	0.14642
P54103~Dnajc2	0.0524308
P54116~Stom	9.54778e-06
P54227~Stmn1	9.4228e-23
P54276~Msh6	2.23014e-14
P54728~Rad23b	0.194104
P54731~Faf1	0.0893887
P54751~St3gal1	1.58088e-11
P54775~Psmc4	1.22832e-08
P54822~Adsl	0.000983949
P54823~Ddx6	0.0106522
P54923~Adprh	5.20876e-05
P55096~Abcd3	0.0355764
P55258~Rab8a	0.0381251
P55264~Adk	0.00169538
P55288~Cdh11	3.85908e-09
P55302~Lrpap1	8.18717e-07
P55937-1~Golga3	2.90019e-07
P56135~Atp5j2	3.29422e-06
P56183-2~Rrp1	0.266888
P56212~Arpp19	3.11483e-06
P56213~Gfer	6.66122e-05
P56379~Mp68	3.72642e-07
P56380~Nudt2	0.000477033
P56389~Cda	5.73964e-06
P56390~Cks2	2.40404e-07
P56391~Cox6b1	0.000115158
P56394~Cox17	2.07703e-11
P56480~Atp5b	1.418e-07
Q91YZ2~Ctbp2	3.75002e-11
P56564~Slc1a3	1.40604e-10
P56695~Wfs1	1.3491e-13
P56812~Pdcd5	0.0092202
P56873~Sssca1	4.6795e-05
Q8CFQ9~Fus	4.57098e-07
P56960~Exosc10	0.000668182
P57716~Ncstn	0.0317085
P57746~Atp6v1d	0.0122555
P57759~Erp29	0.27175
P57780~Actn4	4.06838e-06
P57784~Snrpa1	0.00678691
P57787~Slc16a3	0.00933485
P58021~Tm9sf2	0.00613856
P58044~Idi1	3.77453e-09
P58064~Mrps6	0.0513528
P58137~Acot8	2.12031e-08
P58242~Smpdl3b	0.00092014
P58252~Eef2	1.13087e-08
P58281-2~Opa1	4.56096e-09
P58389~Ppp2r4	3.03528e-08
P58404-2~Strn4	0.273706
P58468~Fam207a	0.00079957
P58742~Aaas	0.000186655
P58771~Tpm1	1.55836e-10
P58771-2~Tpm1	2.61452e-13
P58774~Tpm2	2.58931e-18
P58774-2~Tpm2	3.79525e-07
P58801~Ripk2	4.4687e-10
P58854~Tubgcp3	0.000370685
P58871~Tnks1bp1	6.29989e-05
P59016~Vps33b	0.000239446
P59017~Bcl2l13	1.98484e-09
P59114~Pcif1	2.17908e-06
P59235~Nup43	2.65589e-07
P59279~Rab2b	1.91592e-05
P59325~Eif5	0.000172891
P59708~Sf3b6	0.26559
P59999~Arpc4	0.000311916
P60060~Sec61g	0.000881224
P60122~Ruvbl1	1.15667e-10
P60229~Eif3e	0.00139842
P60335~Pcbp1	0.0165286
P60670~Nploc4	0.0120696
P60710~Actb	3.89158e-07
P60762-2~Morf4l1	5.41598e-09
P60766~Cdc42	0.0747991
P60824~Cirbp	0.000178739
P60840~Ensa	4.43331e-05
P60843~Eif4a1	0.000162836
P60867~Rps20	0.0257237
P60898~Polr2i	0.0370409
P61021~Rab5b	0.00474433
P61025~Cks1b	8.56043e-06
P61027~Rab10	0.0116219
P61028~Rab8b	0.00892672
P61082~Ube2m	0.00447825
P61087~Ube2k	0.0188564
P61089~Ube2n	0.000241407
P61161~Actr2	1.33332e-10
P61164~Actr1a	9.63731e-06
P61202~Cops2	0.000112325
P61211~Arl1	0.0258151
P61222~Abce1	9.19356e-06
P61255~Rpl26	0.104144
P61290~Psme3	0.688395
P61327~Magoh	1.0233e-08
P61358~Rpl27	0.0013887
P61406~Smg6	0.329924
P61514~Rpl37a	5.18509e-05
P61588~Rnd3	0.00302208
Q9DB82~Naa20	0.235522
P61620~Sec61a1	3.00953e-06
P61750~Arf4	0.000931949
P61759~Vbp1	0.00847802
P61804~Dad1	0.000242725
P61924~Copz1	1.66373e-08
P61961~Ufm1	0.418669
P61963~Dcaf7	0.446019
P61965~Wdr5	3.97624e-05
P61971~Nutf2	0.000187361
P61979~Hnrnpk	1.89961e-11
P61982~Ywhag	1.02554e-05
P62071~Rras2	6.34362e-05
P62075~Timm13	0.0853902
P62082~Rps7	0.0216872
P62137~Ppp1ca	2.1506e-10
P62141~Ppp1cb	0.14416
P62192~Psmc1	7.0401e-09
P62196~Psmc5	2.38536e-07
P62242~Rps8	4.48259e-05
P62245~Rps15a	0.0321568
P62259~Ywhae	7.29698e-05
P62264~Rps14	0.138345
P62267~Rps23	0.000420579
P62274~Rps29	0.508871
P62281~Rps11	0.0520013
P62301~Rps13	0.0132512
P62305~Snrpe	0.000243802
P62307~Snrpf	1.52864e-06
P62309~Snrpg	0.000450746
P62311~Lsm3	5.90755e-07
P62313~Lsm6	0.00210861
P62315~Snrpd1	0.00149848
P62317~Snrpd2	3.23187e-07
P62320~Snrpd3	0.00119977
P62331~Arf6	2.6314e-06
P62334~Psmc6	5.09643e-07
P62488~Polr2g	0.0703797
P62627~Dynlrb1	0.389735
P62700~Ypel5	1.81652e-05
P62702~Rps4x	0.0163023
P62715~Ppp2cb	3.74846e-05
P62737~Acta2	6.68682e-17
P62743~Ap2s1	0.417859
P62746~Rhob	0.000282805
P62748~Hpcal1	1.08999e-08
P62751~Rpl23a	0.00104158
P62754~Rps6	6.69841e-06
P62774~Mtpn	0.276923
P62806~Hist1h4a	0.0458758
P62814~Atp6v1b2	0.000838271
P62827~Ran	3.50922e-06
P62830~Rpl23	0.0569054
P62843~Rps15	0.00419098
P62849-2~Rps24	5.83903e-05
P62855~Rps26	0.0239455
P62869~Tceb2	0.0151497
P62874~Gnb1	3.69126e-08
P62880~Gnb2	1.28842e-06
P62889~Rpl30	0.00221062
P62897~Cycs	1.92642e-08
P62900~Rpl31	0.00495091
P62908~Rps3	0.00147781
P62911~Rpl32	0.00483638
P62915~Gtf2b	0.0517425
P62918~Rpl8	3.21889e-05
P62960~Ybx1	0.00346868
P62983~Rps27a	0.115631
Q3TLP8~Rac1	0.126935
P63002~Aes	3.75802e-06
P63005~Pafah1b1	0.482698
P63017~Hspa8	6.06797e-08
P63024~Vamp3	0.00386116
P63028~Tpt1	0.558374
P63037~Dnaja1	0.138531
P63038~Hspd1	7.05185e-07
P63073~Eif4e	0.0131146
P63085~Mapk1	1.17116e-09
P63087~Ppp1cc	9.71014e-06
P63094~Gnas	4.96887e-11
P63101~Ywhaz	2.72296e-06
P63158~Hmgb1	2.66982e-11
P63168~Dynll1	0.214299
P63242~Eif5a	4.06637e-05
P63260~Actg1	2.50046e-05
P63276~Rps17	0.088397
P63280~Ube2i	4.83894e-12
P63321~Rala	7.03633e-06
P63325~Rps10	3.10748e-05
P63328-2~Ppp3ca	2.28196e-06
P67778~Phb	2.12564e-05
P67871~Csnk2b	0.14952
P67984~Rpl22	0.539463
P68040~Gnb2l1	0.0262707
P68134~Acta1	8.41404e-15
P68181-2~Prkacb	0.0389211
P68369~Tuba1a	0.355918
P68372~Tubb4b	0.000358443
P68433~Hist1h3a	0.015955
P68510~Ywhah	1.51879e-16
P70122~Sbds	0.00853258
P70168~Kpnb1	1.24757e-09
P70188-2~Kifap3	0.410677
P70195~Psmb7	0.00928893
P70202~Lxn	8.96147e-11
P70206~Plxna1	2.25188e-12
P70227~Itpr3	1.08872e-11
P70245~Ebp	1.38398e-09
P70255-3~Nfic	4.30045e-05
P70257-2~Nfix	2.97241e-13
P70268-2~Pkn1	0.267228
P70271~Pdlim4	1.26508e-11
P70280~Vamp7	0.471607
P70290~Mpp1	1.90884e-15
P70296~Pebp1	1.69102e-05
Q3UGN9~Stam	0.00758224
P70302~Stim1	7.72694e-15
P70303~Ctps2	0.000191289
P70333~Hnrnph2	0.0610896
P70335~Rock1	4.56292e-05
P70336~Rock2	3.05599e-10
P70349~Hint1	0.00915617
P70362~Ufd1l	2.04512e-07
P70372~Elavl1	4.43512e-08
Q5SV02~Rad50	8.27045e-08
Q4FE56~Usp9x	0.111846
P70399-5~Tp53bp1	0.020334
P70402~Mybph	1.35716e-12
P70404~Idh3g	0.0020729
P70424~Erbb2	6.82501e-06
P70441~Slc9a3r1	2.28141e-11
P70444~Bid	6.50115e-05
P70445~Eif4ebp2	0.0267859
Q3TZJ5~Fer	0.0748872
P70452~Stx4	4.74034e-05
P70460~Vasp	2.62801e-12
P70670~Naca	7.64776e-18
P70671~Irf3	0.000480548
P70677~Casp3	5.02481e-13
P70697~Urod	0.199544
P70698~Ctps1	2.13016e-07
P70699~Gaa	0.0281899
P80313~Cct7	8.26559e-06
P80314~Cct2	8.66991e-05
P80315~Cct4	2.1455e-07
P80316~Cct5	4.23339e-09
P80317~Cct6a	5.27967e-08
P80318~Cct3	1.49241e-11
Q3UKN6~Nucb2	0.367142
P82347~Sgcd	0.459185
P82349~Sgcb	0.0179273
P83741-4~Wnk1	1.54115e-12
P83870~Phf5a	0.00170193
P83877~Txnl4a	0.000121783
P83887~Tubg1	5.05114e-16
P83917~Cbx1	0.146126
P84078~Arf1	0.000156704
P84084~Arf5	3.94991e-06
P84089~Erh	0.0460115
Q3TWV4~Ap2m1	0.76582
P84096~Rhog	7.67449e-07
P84102~Serf2	0.0718199
P84104~Srsf3	2.91957e-11
P97298~Serpinf1	5.90179e-07
P97300-1~Nptn	0.0599146
P97304~Polr1d	0.0572596
P97310~Mcm2	7.07516e-19
P97311~Mcm6	1.46828e-21
P97313~Prkdc	6.65247e-06
P97314~Csrp2	3.97382e-13
P97315~Csrp1	3.79602e-13
P97333~Nrp1	1.05905e-10
P97346~Nxn	7.66856e-15
P97351~Rps3a	0.0939402
P97355~Sms	0.0486913
P97363~Sptlc2	0.294621
P97370~Atp1b3	0.000850193
P97376~Frg1	2.08983e-06
[truncated: 2,960 more rows]
